# Supplementary material for: Host-Adaptive Signatures of H3N2 Influenza Virus in Canine
Source: Front Vet Sci. 2021 Oct 20;8:740472. doi: 10.3389/fvets.2021.740472 (PMC8564371; doi:10.3389/fvets.2021.740472)
Supplement: Supplementary file 1 [file Data_Sheet_1.XLS]

## Sheet: H3N2(AVI-CIV)
Scanning for amino acid 'signatures' for H3N2 virus PB2 protein
	Avian			Canine
Pos	Con	Ent	Residues	Con	Ent	Residues	Comments
1	M	0	M(22742)/	M	0	M(236)/	Same
2	E	-0.222	B(1)/R(1)/W(1)/S(1)/V(2)/K(7)/X(7)/G(32)/D(175)/N(841)/E(21677)/	E	0	E(236)/	Nearly Identical
3	R	-0.017	I(1)/C(1)/A(1)/T(2)/S(6)/K(7)/G(8)/E(18)/R(22703)/	R	0	R(236)/	Nearly Identical
4	I	-0.026	K(1)/G(1)/X(1)/N(2)/D(4)/R(4)/M(5)/T(8)/V(21)/L(22)/I(22679)/	I	0	I(236)/	Nearly Identical
5	K	-0.061	N(2)/I(3)/Q(4)/X(4)/E(13)/T(22)/R(165)/K(22536)/	K	0	K(236)/	Nearly Identical
6	E	-0.027	Q(1)/R(1)/A(1)/T(2)/V(2)/N(2)/X(2)/D(16)/K(19)/G(28)/E(22675)/	E	0	E(236)/	Nearly Identical
7	L	-0.006	R(1)/V(2)/X(2)/I(3)/F(6)/L(22735)/	L	0	L(236)/	Nearly Identical
8	R	-0.015	S(1)/G(2)/X(2)/I(10)/K(26)/R(22708)/	R	0	R(236)/	Nearly Identical
9	D	-0.141	B(1)/C(1)/S(2)/V(3)/G(24)/E(107)/N(149)/Y(251)/D(22211)/	D	-0.027	N(1)/D(235)/	Nearly Identical
10	L	-0.005	P(1)/V(1)/M(1)/S(1)/X(2)/I(5)/L(22738)/	L	0	L(236)/	Nearly Identical
11	M	-0.008	T(1)/R(1)/V(4)/L(7)/I(7)/M(22730)/	M	0	M(236)/	Nearly Identical
12	S	-0.038	W(1)/P(2)/T(11)/A(11)/L(100)/S(22626)/	S	-0.068	L(3)/S(233)/	Nearly Identical
13	Q	-0.029	P(1)/E(2)/X(2)/K(13)/R(14)/L(18)/H(30)/Q(22671)/	Q	0	Q(236)/	Nearly Identical
14	S	-0.014	T(1)/C(1)/A(2)/Y(3)/X(3)/F(11)/P(16)/S(22723)/	S	0	S(236)/	Nearly Identical
15	R	-0.006	G(3)/H(3)/C(9)/R(22745)/	R	0	R(236)/	Nearly Identical
16	T	-0.011	S(1)/A(3)/X(3)/P(7)/I(13)/T(22733)/	T	0	T(236)/	Nearly Identical
17	R	-0.014	X(1)/S(4)/C(12)/H(20)/R(22723)/	R	0	R(236)/	Nearly Identical
18	E	-0.009	X(1)/D(2)/G(23)/E(22734)/	E	0	E(236)/	Nearly Identical
19	I	-0.017	K(1)/T(2)/R(2)/X(4)/M(15)/V(22)/I(22714)/	I	0	I(236)/	Nearly Identical
20	L	-0.001	R(1)/V(2)/L(22759)/	L	0	L(236)/	Nearly Identical
21	T	-0.03	M(1)/K(1)/P(1)/W(1)/X(1)/R(2)/D(3)/S(3)/I(22)/A(23)/N(24)/T(22680)/	T	0	T(236)/	Nearly Identical
22	K	-0.106	Y(1)/S(1)/A(1)/X(3)/N(5)/Q(13)/R(444)/K(22294)/	K	0	K(236)/	Nearly Identical
23	T	-0.008	F(1)/P(1)/H(1)/I(2)/N(2)/S(2)/X(10)/T(22743)/	T	0	T(236)/	Nearly Identical
24	T	-0.006	A(1)/N(3)/P(5)/S(5)/T(22748)/	T	0	T(236)/	Nearly Identical
25	V	-0.001	G(1)/A(1)/I(1)/V(22759)/	V	0	V(236)/	Nearly Identical
26	D	-0.004	N(1)/X(1)/E(1)/G(3)/A(3)/D(22754)/	D	0	D(236)/	Nearly Identical
27	H	-0.003	L(1)/N(1)/X(1)/P(4)/H(22756)/	H	0	H(236)/	Nearly Identical
28	M	-0.015	K(1)/N(1)/R(1)/L(2)/X(2)/T(5)/V(11)/I(14)/M(22726)/	M	0	M(236)/	Nearly Identical
29	A	-0.01	L(1)/D(1)/G(1)/X(1)/S(3)/P(4)/T(6)/V(6)/A(22740)/	A	0	A(236)/	Nearly Identical
30	I	-0.03	X(1)/M(3)/L(11)/V(81)/I(22668)/	I	0	I(236)/	Nearly Identical
31	I	-0.007	G(1)/F(1)/M(1)/L(3)/X(3)/V(8)/I(22747)/	I	0	I(236)/	Nearly Identical
32	K	-0.011	Q(1)/E(2)/M(2)/X(2)/N(6)/R(16)/K(22735)/	K	0	K(236)/	Nearly Identical
33	K	-0.008	G(1)/E(1)/N(1)/Q(1)/X(1)/R(14)/K(22745)/	K	0	K(236)/	Nearly Identical
34	Y	-0.008	H(1)/X(1)/C(4)/F(4)/S(10)/Y(22744)/	Y	0	Y(236)/	Nearly Identical
35	T	-0.006	M(1)/N(1)/S(1)/X(1)/A(2)/P(9)/T(22749)/	T	-0.027	C(1)/T(235)/	Nearly Identical
36	S	-0.006	P(1)/V(1)/X(1)/L(2)/T(9)/S(22750)/	S	0	S(236)/	Nearly Identical
37	G	-0.002	R(1)/E(1)/X(2)/G(22760)/	G	0	G(236)/	Nearly Identical
38	R	-0.005	T(1)/I(1)/X(1)/G(2)/S(2)/K(3)/R(22754)/	R	0	R(236)/	Nearly Identical
39	Q	-0.005	L(1)/P(1)/T(1)/E(1)/X(2)/R(2)/K(4)/Q(22752)/	Q	0	Q(236)/	Nearly Identical
40	E	-0.002	D(1)/X(1)/R(2)/E(22760)/	E	0	E(236)/	Nearly Identical
41	K	-0.006	T(1)/E(1)/X(1)/N(2)/R(8)/K(22751)/	K	0	K(236)/	Nearly Identical
42	N	-0.005	I(1)/K(1)/X(1)/S(10)/N(22751)/	N	0	N(236)/	Nearly Identical
43	P	-0.002	X(1)/S(1)/L(2)/P(22760)/	P	0	P(236)/	Nearly Identical
44	A	-0.026	D(1)/X(1)/V(2)/P(3)/T(12)/S(60)/A(22685)/	A	-0.211	S(2)/T(9)/A(225)/	Nearly Identical
45	L	-0.004	P(1)/V(1)/X(1)/I(3)/F(3)/L(22755)/	L	0	L(236)/	Nearly Identical
46	R	-0.005	I(1)/K(1)/M(1)/S(1)/T(3)/X(5)/R(22752)/	R	0	R(236)/	Nearly Identical
47	M	-0.007	K(1)/T(2)/X(3)/V(5)/I(6)/M(22747)/	M	0	M(236)/	Nearly Identical
48	K	-0.005	E(1)/N(1)/X(3)/R(7)/K(22752)/	K	0	K(236)/	Nearly Identical
49	W	-0.001	X(3)/W(22761)/	W	0	W(236)/	Nearly Identical
50	M	-0.023	L(1)/T(1)/R(1)/X(2)/V(9)/I(54)/M(22693)/	M	0	M(236)/	Nearly Identical
51	M	-0.004	T(1)/K(1)/L(2)/V(2)/X(2)/M(22754)/	M	0	M(236)/	Nearly Identical
52	A	-0.004	V(1)/S(1)/T(2)/X(2)/P(3)/A(22755)/	A	0	A(236)/	Nearly Identical
53	M	-0.01	L(1)/K(1)/I(3)/X(5)/T(7)/V(7)/M(22741)/	M	0	M(236)/	Nearly Identical
54	K	-0.041	I(1)/E(1)/N(1)/X(9)/R(136)/K(22617)/	K	-0.027	R(1)/K(235)/	Nearly Identical
55	Y	-0.021	C(2)/F(5)/X(12)/H(44)/Y(22702)/	Y	0	Y(236)/	Nearly Identical
56	P	-0.009	Q(1)/S(10)/X(13)/P(22740)/	P	0	P(236)/	Nearly Identical
57	I	-0.047	F(1)/T(2)/M(5)/V(11)/X(11)/L(129)/I(22605)/	I	0	I(236)/	Nearly Identical
58	T	-0.027	I(1)/S(5)/P(7)/X(13)/A(53)/T(22686)/	T	0	T(236)/	Nearly Identical
59	A	-0.009	G(1)/S(1)/R(3)/V(5)/X(13)/A(22742)/	A	0	A(236)/	Nearly Identical
60	D	-0.062	B(1)/A(6)/X(12)/G(22)/E(58)/N(103)/D(22563)/	D	0	D(236)/	Nearly Identical
61	K	-0.088	I(1)/D(1)/N(1)/M(3)/Q(3)/E(10)/X(12)/T(20)/R(293)/K(22421)/	K	0	K(236)/	Nearly Identical
62	R	-0.212	W(1)/M(1)/I(2)/Q(4)/X(12)/G(94)/K(976)/R(21675)/	R	0	R(236)/	Nearly Identical
63	I	-0.066	L(1)/S(1)/T(4)/X(13)/V(242)/I(22505)/	I	0	I(236)/	Nearly Identical
64	M	-0.382	R(1)/X(15)/L(27)/V(57)/T(101)/I(2246)/M(20319)/	M	-0.027	T(1)/M(235)/
65	E	-0.254	V(3)/N(6)/X(12)/K(32)/G(63)/D(1279)/E(21371)/	E	-0.055	G(1)/D(1)/E(234)/	Nearly Identical
66	M	-0.136	A(5)/X(14)/T(17)/L(78)/I(117)/V(285)/M(22250)/	M	-0.027	I(1)/M(235)/	Nearly Identical
67	I	-0.082	F(1)/T(3)/M(3)/L(4)/X(14)/V(310)/I(22431)/	I	-0.027	V(1)/I(235)/	Nearly Identical
68	P	-0.005	Q(1)/X(11)/P(22754)/	P	0	P(236)/	Nearly Identical
69	E	-0.013	V(1)/M(1)/A(3)/G(4)/D(4)/K(7)/X(12)/E(22734)/	E	0	E(236)/	Nearly Identical
70	R	-0.02	G(1)/M(1)/I(3)/X(10)/K(43)/R(22708)/	R	0	R(236)/	Nearly Identical
71	N	-0.008	T(1)/D(1)/E(1)/K(2)/I(2)/X(12)/N(22747)/	N	0	N(236)/	Nearly Identical
72	E	-0.01	Q(1)/G(1)/V(2)/K(4)/D(5)/X(13)/E(22740)/	E	0	E(236)/	Nearly Identical
73	Q	-0.036	P(1)/E(3)/R(12)/X(13)/H(27)/K(49)/Q(22661)/	Q	-0.027	H(1)/Q(235)/	Nearly Identical
74	G	-0.014	C(1)/R(3)/E(5)/D(6)/S(8)/X(12)/G(22731)/	G	-0.027	R(1)/G(235)/	Nearly Identical
75	Q	-0.009	P(1)/K(1)/W(1)/H(8)/X(13)/Q(22742)/	Q	0	Q(236)/	Nearly Identical
76	T	-0.244	S(11)/N(12)/X(14)/V(22)/M(25)/K(68)/A(112)/I(878)/T(21624)/	I	-0.439	T(3)/M(29)/I(204)/
77	L	-0.007	I(1)/F(3)/X(13)/L(22750)/	L	0	L(236)/	Nearly Identical
78	W	-0.006	R(1)/X(14)/W(22752)/	W	0	W(236)/	Nearly Identical
79	S	-0.094	C(1)/R(4)/X(13)/N(39)/G(42)/T(70)/I(150)/S(22448)/	S	-0.027	N(1)/S(235)/	Nearly Identical
80	K	-0.092	M(1)/T(1)/I(1)/E(2)/Q(2)/N(10)/X(15)/R(348)/K(22387)/	K	0	K(236)/	Nearly Identical
81	T	-0.094	L(1)/K(5)/S(12)/X(12)/M(19)/A(101)/I(185)/T(22432)/	T	-0.055	A(1)/M(1)/T(234)/	Nearly Identical
82	N	-0.103	I(1)/D(1)/R(1)/V(2)/X(12)/H(15)/K(29)/T(50)/S(275)/N(22382)/	S	-0.148	N(8)/S(228)/	Nearly Distinct
83	D	-0.006	H(1)/V(2)/N(2)/X(11)/D(22751)/	D	0	D(236)/	Nearly Identical
84	A	-0.009	G(1)/E(1)/L(2)/T(2)/V(4)/X(13)/A(22745)/	A	-0.049	V(2)/A(234)/	Nearly Identical
85	G	-0.008	E(1)/R(1)/A(5)/X(14)/G(22747)/	G	0	G(236)/	Nearly Identical
86	S	-0.006	L(1)/T(1)/P(2)/X(12)/S(22752)/	S	0	S(236)/	Nearly Identical
87	D	-0.051	B(1)/I(1)/X(12)/G(23)/E(34)/N(91)/D(22606)/	D	-0.307	G(2)/N(17)/D(217)/	Nearly Identical
88	R	-0.024	G(4)/L(5)/X(12)/K(50)/R(22697)/	R	0	R(236)/	Nearly Identical
89	V	-0.07	A(1)/G(2)/E(2)/X(13)/L(37)/I(44)/M(136)/V(22533)/	V	-0.027	I(1)/V(235)/	Nearly Identical
90	M	-0.06	K(1)/T(5)/X(14)/L(19)/V(29)/I(131)/M(22569)/	M	0	M(236)/	Nearly Identical
91	V	-0.012	L(1)/M(1)/A(2)/I(13)/X(13)/V(22738)/	V	0	V(236)/	Nearly Identical
92	S	-0.006	P(1)/A(3)/X(12)/S(22753)/	S	0	S(236)/	Nearly Identical
93	P	-0.052	X(13)/T(18)/L(28)/S(111)/P(22599)/	P	0	P(236)/	Nearly Identical
94	L	-0.013	I(1)/F(1)/R(1)/P(2)/X(12)/M(17)/L(22735)/	L	0	L(236)/	Nearly Identical
95	A	-0.011	P(1)/V(1)/S(6)/T(7)/X(13)/A(22741)/	A	0	A(236)/	Nearly Identical
96	V	-0.02	A(2)/G(5)/X(13)/I(36)/V(22714)/	V	-0.027	I(1)/V(235)/	Nearly Identical
97	T	-0.007	P(1)/I(1)/S(1)/A(2)/X(13)/T(22752)/	T	0	T(236)/	Nearly Identical
98	W	-0.006	C(1)/X(15)/W(22754)/	W	0	W(236)/	Nearly Identical
99	W	-0.008	C(1)/G(2)/R(3)/X(15)/W(22750)/	W	0	W(236)/	Nearly Identical
100	N	-0.007	I(2)/D(3)/X(14)/N(22752)/	N	0	N(236)/	Nearly Identical
101	R	-0.012	G(9)/K(10)/X(14)/R(22738)/	R	0	R(236)/	Nearly Identical
102	N	-0.082	I(1)/C(2)/T(3)/D(3)/X(16)/K(41)/S(241)/N(22464)/	N	0	N(236)/	Nearly Identical
103	G	-0.006	A(1)/R(1)/X(15)/G(22754)/	G	0	G(236)/	Nearly Identical
104	P	-0.016	T(4)/S(5)/L(6)/Q(10)/X(15)/P(22730)/	P	0	P(236)/	Nearly Identical
105	T	-0.224	S(2)/R(4)/P(15)/X(16)/V(55)/M(63)/I(107)/K(120)/A(537)/T(21851)/	T	-0.027	V(1)/T(235)/	Nearly Identical
106	T	-0.348	M(1)/V(1)/P(3)/K(6)/N(15)/X(18)/I(19)/S(56)/A(2098)/T(20553)/	T	-0.068	A(3)/T(233)/	Nearly Identical
107	S	-0.233	C(1)/K(1)/T(4)/E(4)/I(6)/R(6)/X(14)/D(26)/G(34)/N(1144)/S(21530)/	S	0	S(236)/	Nearly Identical
108	T	-0.14	I(2)/S(2)/P(6)/X(14)/V(26)/A(602)/T(22118)/	T	0	T(236)/	Nearly Identical
109	V	-0.213	G(2)/S(3)/L(12)/X(17)/T(24)/F(24)/A(31)/I(951)/V(21707)/	V	0	V(236)/	Nearly Identical
110	H	-0.015	L(3)/N(3)/R(3)/Q(5)/Y(7)/X(17)/H(22733)/	H	0	H(236)/	Nearly Identical
111	Y	-0.009	F(1)/D(1)/H(2)/C(3)/X(17)/Y(22747)/	Y	0	Y(236)/	Nearly Identical
112	P	-0.024	L(3)/T(8)/Q(8)/X(16)/S(32)/P(22704)/	P	0	P(236)/	Nearly Identical
113	K	-0.082	N(1)/H(1)/M(1)/L(2)/E(2)/T(4)/R(19)/X(20)/Q(264)/K(22457)/	K	0	K(236)/	Nearly Identical
114	V	-0.043	D(2)/X(19)/I(131)/V(22619)/	V	0	V(236)/	Nearly Identical
115	Y	-0.012	C(1)/F(1)/N(2)/S(2)/H(5)/X(21)/Y(22739)/	Y	0	Y(236)/	Nearly Identical
116	K	-0.062	T(1)/N(1)/E(2)/Q(3)/X(25)/R(202)/K(22537)/	K	0	K(236)/	Nearly Identical
117	T	-0.082	L(1)/I(7)/N(19)/X(25)/S(26)/A(51)/P(144)/T(22497)/	T	0	T(236)/	Nearly Identical
118	Y	-0.009	F(1)/H(1)/C(2)/X(20)/Y(22746)/	Y	0	Y(236)/	Nearly Identical
119	F	-0.007	X(21)/F(22749)/	F	0	F(236)/	Nearly Identical
120	E	-0.054	A(1)/K(7)/X(22)/D(62)/G(82)/E(22596)/	E	-0.027	D(1)/E(235)/	Nearly Identical
121	K	-0.023	E(1)/X(21)/R(50)/K(22698)/	K	0	K(236)/	Nearly Identical
122	V	-0.151	L(1)/G(1)/T(2)/F(5)/X(24)/M(33)/A(215)/I(326)/V(22163)/	V	0	V(236)/	Nearly Identical
123	E	-0.117	V(14)/Q(19)/X(21)/A(25)/D(88)/K(116)/G(118)/E(22369)/	E	0	E(236)/	Nearly Identical
124	R	-0.008	D(1)/X(20)/R(22749)/	R	0	R(236)/	Nearly Identical
125	L	-0.015	C(1)/V(1)/F(2)/M(14)/X(23)/L(22729)/	L	0	L(236)/	Nearly Identical
126	K	-0.047	Q(2)/E(6)/N(9)/X(23)/R(118)/K(22612)/	K	0	K(236)/	Nearly Identical
127	H	-0.186	C(1)/L(3)/Q(19)/X(23)/T(41)/R(68)/Y(132)/N(472)/H(22011)/	H	-0.055	Y(1)/R(1)/H(234)/	Nearly Identical
128	G	-0.008	E(1)/X(21)/G(22748)/	G	0	G(236)/	Nearly Identical
129	T	-0.083	V(8)/S(9)/X(21)/N(56)/A(66)/I(115)/T(22495)/	T	0	T(236)/	Nearly Identical
130	F	-0.009	L(1)/S(1)/Y(2)/X(21)/F(22745)/	F	-0.027	L(1)/F(235)/	Nearly Identical
131	G	-0.008	D(1)/X(21)/G(22748)/	G	0	G(236)/	Nearly Identical
132	P	-0.009	H(2)/X(23)/P(22745)/	P	0	P(236)/	Nearly Identical
133	V	-0.029	L(1)/D(1)/A(2)/X(27)/I(57)/V(22682)/	V	0	V(236)/	Nearly Identical
134	H	-0.026	N(1)/Q(1)/L(2)/X(21)/Y(22)/R(26)/H(22697)/	H	0	H(236)/	Nearly Identical
135	F	-0.013	I(1)/S(1)/L(2)/Y(9)/X(22)/F(22735)/	F	0	F(236)/	Nearly Identical
136	R	-0.02	G(2)/K(4)/Q(25)/X(25)/R(22714)/	R	0	R(236)/	Nearly Identical
137	N	-0.049	K(1)/T(2)/D(2)/X(22)/S(147)/N(22596)/	N	-0.027	S(1)/N(235)/	Nearly Identical
138	Q	-0.011	H(2)/E(2)/R(5)/X(21)/Q(22740)/	Q	0	Q(236)/	Nearly Identical
139	V	-0.244	L(1)/G(1)/F(1)/T(4)/X(28)/I(1403)/V(21332)/	V	-0.027	I(1)/V(235)/	Nearly Identical
140	K	-0.011	I(1)/R(8)/X(20)/K(22742)/	K	0	K(236)/	Nearly Identical
141	I	-0.018	K(1)/M(1)/T(7)/X(18)/V(21)/I(22723)/	I	0	I(236)/	Nearly Identical
142	R	-0.01	H(1)/P(2)/K(5)/X(17)/R(22746)/	R	0	R(236)/	Nearly Identical
143	R	-0.007	K(1)/S(1)/X(17)/R(22752)/	R	-0.049	C(2)/R(234)/	Nearly Identical
144	R	-0.022	M(1)/P(2)/Q(9)/X(21)/K(28)/R(22710)/	R	0	R(236)/	Nearly Identical
145	V	-0.011	F(1)/D(1)/G(2)/I(3)/A(4)/X(17)/V(22743)/	V	-0.027	A(1)/V(235)/	Nearly Identical
146	D	-0.012	B(1)/G(1)/A(1)/E(4)/N(7)/X(16)/D(22741)/	D	0	D(236)/	Nearly Identical
147	I	-0.561	L(2)/A(3)/X(17)/M(77)/V(695)/T(3107)/I(18870)/	T	-0.027	I(1)/T(235)/
148	N	-0.024	K(1)/D(4)/T(6)/X(16)/S(42)/N(22702)/	N	0	N(236)/	Nearly Identical
149	P	-0.009	L(1)/S(1)/Q(2)/T(4)/X(14)/P(22749)/	P	-0.027	S(1)/P(235)/	Nearly Identical
150	G	-0.01	D(2)/V(2)/S(2)/A(3)/X(16)/G(22746)/	G	0	G(236)/	Nearly Identical
151	H	-0.012	Q(1)/R(1)/P(2)/N(10)/X(17)/H(22741)/	H	0	H(236)/	Nearly Identical
152	A	-0.095	E(11)/X(17)/V(32)/T(54)/S(233)/A(22425)/	A	0	A(236)/	Nearly Identical
153	D	-0.02	B(1)/A(2)/H(2)/Y(3)/G(10)/X(15)/N(20)/D(22719)/	D	0	D(236)/	Nearly Identical
154	L	-0.01	P(1)/H(1)/I(2)/F(7)/X(16)/L(22745)/	L	0	L(236)/	Nearly Identical
155	S	-0.074	C(1)/R(1)/M(2)/T(6)/I(7)/X(17)/G(21)/N(216)/S(22501)/	S	0	S(236)/	Nearly Identical
156	A	-0.059	P(1)/I(1)/G(1)/F(1)/E(7)/D(11)/X(17)/V(40)/S(47)/T(53)/A(22593)/	A	0	A(236)/	Nearly Identical
157	K	-0.04	T(2)/E(5)/Q(5)/X(15)/N(37)/R(57)/K(22651)/	K	-0.027	E(1)/K(235)/	Nearly Identical
158	E	-0.023	Q(1)/A(2)/G(4)/K(5)/X(17)/D(35)/E(22708)/	E	0	E(236)/	Nearly Identical
159	A	-0.008	T(2)/P(3)/X(15)/A(22752)/	A	0	A(236)/	Nearly Identical
160	Q	-0.008	L(1)/P(1)/K(4)/X(15)/Q(22751)/	Q	0	Q(236)/	Nearly Identical
161	D	-0.022	K(1)/Y(1)/G(2)/N(6)/X(17)/E(37)/D(22708)/	D	0	D(236)/	Nearly Identical
162	V	-0.019	A(1)/G(2)/L(4)/X(15)/I(30)/V(22720)/	V	-0.027	I(1)/V(235)/	Nearly Identical
163	I	-0.014	L(1)/T(1)/F(1)/K(2)/X(15)/V(16)/I(22736)/	I	0	I(236)/	Nearly Identical
164	M	-0.009	L(1)/R(1)/I(3)/V(3)/X(14)/M(22750)/	M	0	M(236)/	Nearly Identical
165	E	-0.006	A(1)/V(1)/X(14)/E(22756)/	E	0	E(236)/	Nearly Identical
166	V	-0.037	G(1)/F(1)/A(3)/X(15)/I(106)/V(22647)/	V	-0.068	I(3)/V(233)/	Nearly Identical
167	V	-0.018	L(1)/F(1)/A(1)/D(1)/X(15)/I(32)/V(22722)/	V	-0.027	A(1)/V(235)/	Nearly Identical
168	F	-0.02	L(2)/S(5)/X(14)/Y(37)/F(22715)/	F	0	F(236)/	Nearly Identical
169	P	-0.009	Q(1)/R(1)/T(2)/S(5)/X(14)/P(22750)/	P	0	P(236)/	Nearly Identical
170	N	-0.011	I(2)/K(3)/S(3)/D(4)/X(15)/N(22746)/	N	0	N(236)/	Nearly Identical
171	E	-0.007	G(1)/K(2)/X(14)/E(22756)/	E	0	E(236)/	Nearly Identical
172	V	-0.02	F(1)/L(2)/A(2)/X(14)/M(15)/I(21)/V(22718)/	V	0	V(236)/	Nearly Identical
173	G	-0.009	E(3)/R(7)/X(14)/G(22749)/	G	0	G(236)/	Nearly Identical
174	A	-0.009	P(1)/T(3)/S(5)/X(14)/A(22750)/	A	0	A(236)/	Nearly Identical
175	R	-0.135	S(2)/M(4)/I(6)/G(6)/X(18)/K(598)/R(22139)/	R	-0.049	K(2)/R(234)/	Nearly Identical
176	I	-0.038	L(1)/K(1)/T(13)/X(16)/M(23)/V(62)/I(22657)/	I	0	I(236)/	Nearly Identical
177	L	-0.024	W(1)/P(2)/X(13)/I(59)/L(22698)/	L	0	L(236)/	Nearly Identical
178	T	-0.119	P(1)/M(2)/I(5)/S(14)/X(16)/A(497)/T(22238)/	T	0	T(236)/	Nearly Identical
179	S	-0.01	W(1)/A(4)/L(7)/X(13)/S(22748)/	S	0	S(236)/	Nearly Identical
180	E	-0.02	K(5)/G(9)/X(15)/D(25)/E(22719)/	E	0	E(236)/	Nearly Identical
181	S	-0.012	F(1)/L(2)/P(3)/A(4)/T(5)/X(15)/S(22743)/	S	0	S(236)/	Nearly Identical
182	Q	-0.008	K(1)/P(2)/R(2)/X(15)/Q(22753)/	Q	0	Q(236)/	Nearly Identical
183	L	-0.18	F(1)/I(1)/V(1)/R(1)/S(2)/Q(3)/X(17)/M(923)/L(21824)/	L	0	L(236)/	Nearly Identical
184	T	-0.197	X(14)/S(17)/I(23)/K(47)/M(100)/A(687)/T(21885)/	T	-0.027	A(1)/T(235)/	Nearly Identical
185	I	-0.05	L(3)/T(10)/M(10)/X(16)/V(132)/I(22602)/	I	0	I(236)/	Nearly Identical
186	T	-0.017	K(1)/P(2)/I(4)/A(4)/M(16)/X(17)/T(22729)/	T	0	T(236)/	Nearly Identical
187	K	-0.143	I(1)/E(4)/Q(6)/N(22)/X(26)/T(60)/R(488)/K(22166)/	K	0	K(236)/	Nearly Identical
188	E	-0.057	T(1)/A(2)/V(6)/R(6)/D(8)/I(11)/X(24)/G(32)/K(84)/E(22599)/	E	-0.076	V(1)/A(2)/E(233)/	Nearly Identical
189	K	-0.009	Q(1)/R(3)/X(22)/K(22747)/	K	0	K(236)/	Nearly Identical
190	K	-0.056	G(1)/N(4)/X(22)/R(180)/K(22566)/	K	-0.027	R(1)/K(235)/	Nearly Identical
191	E	-0.102	T(1)/M(1)/R(2)/V(3)/A(6)/G(17)/X(26)/D(33)/K(301)/E(22383)/	E	0	E(236)/	Nearly Identical
192	E	-0.021	A(4)/G(6)/K(8)/D(16)/X(23)/E(22716)/	E	-0.027	G(1)/E(235)/	Nearly Identical
193	L	-0.019	P(1)/V(1)/M(2)/I(11)/F(12)/X(24)/L(22713)/	L	-0.049	F(2)/L(234)/	Nearly Identical
194	Q	-0.11	L(8)/X(31)/R(46)/K(109)/H(206)/Q(22364)/	Q	-0.027	R(1)/Q(235)/	Nearly Identical
195	D	-0.29	B(1)/I(1)/H(5)/S(14)/K(15)/Y(19)/X(27)/G(146)/E(378)/N(706)/D(21452)/	N	-0.175	D(10)/N(226)/	Nearly Distinct
196	C	-0.012	G(1)/Y(1)/W(1)/F(2)/R(2)/X(25)/C(22732)/	C	0	C(236)/	Nearly Identical
197	K	-0.119	D(1)/E(2)/S(2)/T(6)/M(7)/Q(9)/X(28)/N(90)/R(315)/K(22304)/	K	0	K(236)/	Nearly Identical
198	I	-0.02	M(1)/T(2)/N(10)/V(14)/X(27)/I(22710)/	I	0	I(236)/	Nearly Identical
199	A	-0.055	V(4)/R(4)/D(6)/X(28)/S(53)/T(80)/A(22589)/	A	-0.027	S(1)/A(235)/	Nearly Identical
200	P	-0.013	T(1)/H(1)/S(1)/L(7)/X(27)/P(22727)/	P	0	P(236)/	Nearly Identical
201	L	-0.012	V(1)/M(2)/I(4)/X(26)/L(22731)/	L	0	L(236)/	Nearly Identical
202	M	-0.042	R(2)/L(3)/V(7)/X(27)/I(100)/M(22625)/	M	0	M(236)/	Nearly Identical
203	V	-0.05	E(1)/G(2)/A(3)/L(12)/I(17)/X(26)/M(97)/V(22606)/	V	0	V(236)/	Nearly Identical
204	A	-0.01	T(2)/X(26)/A(22736)/	A	0	A(236)/	Nearly Identical
205	Y	-0.013	C(1)/F(1)/E(1)/H(6)/X(27)/Y(22728)/	Y	0	Y(236)/	Nearly Identical
206	M	-0.015	L(1)/K(1)/V(1)/R(1)/I(11)/X(26)/M(22723)/	M	0	M(236)/	Nearly Identical
207	L	-0.01	F(1)/W(2)/X(26)/L(22735)/	L	0	L(236)/	Nearly Identical
208	E	-0.011	K(1)/G(1)/D(2)/X(26)/E(22734)/	E	0	E(236)/	Nearly Identical
209	R	-0.011	G(1)/S(1)/K(3)/X(24)/R(22735)/	R	0	R(236)/	Nearly Identical
210	E	-0.011	K(1)/G(2)/D(2)/X(24)/E(22735)/	E	0	E(236)/	Nearly Identical
211	L	-0.01	P(1)/V(1)/M(2)/X(25)/L(22735)/	L	0	L(236)/	Nearly Identical
212	V	-0.018	L(1)/G(1)/A(2)/X(23)/I(24)/V(22713)/	V	0	V(236)/	Nearly Identical
213	R	-0.009	H(1)/X(25)/R(22738)/	R	0	R(236)/	Nearly Identical
214	K	-0.046	T(2)/E(2)/N(4)/Q(5)/X(23)/R(118)/K(22610)/	K	0	K(236)/	Nearly Identical
215	T	-0.02	P(1)/I(2)/K(3)/S(3)/M(9)/A(10)/X(24)/T(22712)/	T	-0.027	P(1)/T(235)/	Nearly Identical
216	R	-0.012	G(1)/S(2)/K(4)/X(26)/R(22731)/	R	0	R(236)/	Nearly Identical
217	F	-0.009	S(1)/X(24)/F(22739)/	F	0	F(236)/	Nearly Identical
218	L	-0.009	P(1)/I(1)/X(24)/L(22738)/	L	0	L(236)/	Nearly Identical
219	P	-0.01	L(1)/A(1)/S(2)/X(25)/P(22735)/	P	0	P(236)/	Nearly Identical
220	V	-0.022	K(1)/F(1)/L(3)/X(25)/I(34)/V(22700)/	V	0	V(236)/	Nearly Identical
221	A	-0.123	D(1)/X(30)/V(43)/S(129)/T(267)/A(22294)/	A	0	A(236)/	Nearly Identical
222	G	-0.015	A(2)/S(2)/R(7)/X(30)/G(22723)/	G	0	G(236)/	Nearly Identical
223	G	-0.012	E(1)/A(2)/X(31)/G(22730)/	G	0	G(236)/	Nearly Identical
224	T	-0.019	P(1)/A(10)/I(11)/X(32)/T(22710)/	T	-0.068	S(3)/T(233)/	Nearly Identical
225	S	-0.033	N(7)/X(30)/G(68)/S(22658)/	S	-0.027	G(1)/S(235)/	Nearly Identical
226	S	-0.013	N(1)/R(2)/G(3)/X(31)/S(22726)/	S	0	S(236)/	Nearly Identical
227	V	-0.061	L(1)/M(25)/A(26)/X(32)/I(118)/V(22561)/	V	-0.055	A(1)/I(1)/V(234)/	Nearly Identical
228	Y	-0.014	C(2)/F(2)/H(2)/X(33)/Y(22724)/	Y	-0.055	H(1)/C(1)/Y(234)/	Nearly Identical
229	I	-0.047	F(1)/M(1)/X(31)/V(131)/I(22599)/	I	0	I(236)/	Nearly Identical
230	E	-0.01	X(31)/E(22732)/	E	0	E(236)/	Nearly Identical
231	V	-0.039	E(2)/A(4)/M(10)/X(31)/I(76)/V(22640)/	V	0	V(236)/	Nearly Identical
232	L	-0.012	Y(1)/W(2)/X(31)/L(22729)/	L	-0.027	S(1)/L(235)/	Nearly Identical
233	H	-0.012	Q(2)/L(3)/X(30)/H(22728)/	H	0	H(236)/	Nearly Identical
234	L	-0.016	I(1)/W(1)/M(1)/S(1)/F(7)/X(33)/L(22719)/	L	0	L(236)/	Nearly Identical
235	T	-0.016	I(1)/S(1)/D(1)/N(3)/A(8)/X(31)/T(22718)/	T	0	T(236)/	Nearly Identical
236	Q	-0.014	L(1)/P(1)/K(1)/H(5)/X(30)/Q(22725)/	Q	0	Q(236)/	Nearly Identical
237	G	-0.012	R(3)/X(32)/G(22728)/	G	0	G(236)/	Nearly Identical
238	T	-0.021	N(1)/D(1)/P(4)/I(11)/A(11)/X(31)/T(22704)/	T	0	T(236)/	Nearly Identical
239	C	-0.015	W(1)/R(1)/A(2)/S(5)/X(32)/C(22722)/	C	0	C(236)/	Nearly Identical
240	W	-0.013	L(1)/G(2)/R(3)/X(31)/W(22726)/	W	0	W(236)/	Nearly Identical
241	E	-0.013	V(1)/G(1)/K(5)/X(31)/E(22725)/	E	-0.055	K(1)/D(1)/E(234)/	Nearly Identical
242	Q	-0.012	R(2)/H(3)/X(30)/Q(22728)/	Q	0	Q(236)/	Nearly Identical
243	M	-0.046	F(1)/T(1)/V(3)/S(4)/K(9)/I(28)/X(30)/L(64)/M(22623)/	M	0	M(236)/	Nearly Identical
244	Y	-0.013	G(1)/F(1)/S(1)/C(2)/X(31)/Y(22727)/	Y	0	Y(236)/	Nearly Identical
245	T	-0.022	A(1)/S(2)/P(6)/M(10)/N(12)/X(30)/T(22702)/	T	0	T(236)/	Nearly Identical
246	P	-0.012	Q(1)/T(3)/X(29)/P(22730)/	P	0	P(236)/	Nearly Identical
247	G	-0.014	D(1)/E(1)/S(3)/R(4)/X(29)/G(22725)/	G	0	G(236)/	Nearly Identical
248	G	-0.015	R(4)/E(7)/X(31)/G(22721)/	G	0	G(236)/	Nearly Identical
249	E	-0.235	M(1)/R(1)/N(8)/V(21)/X(31)/D(125)/G(346)/K(473)/E(21757)/	E	0	E(236)/	Nearly Identical
250	V	-0.018	L(1)/M(1)/R(1)/A(16)/X(34)/V(22710)/	V	0	V(236)/	Nearly Identical
251	R	-0.083	G(8)/I(12)/X(31)/K(271)/R(22441)/	R	-0.488	G(1)/K(41)/R(194)/
252	N	-0.015	Y(1)/K(2)/H(2)/S(6)/X(32)/N(22720)/	N	0	N(236)/	Nearly Identical
253	D	-0.017	B(1)/G(3)/N(14)/X(31)/D(22714)/	D	0	D(236)/	Nearly Identical
254	D	-0.024	N(1)/V(2)/Y(7)/E(28)/X(32)/D(22693)/	D	0	D(236)/	Nearly Identical
255	V	-0.4	M(1)/T(1)/D(1)/F(7)/X(34)/A(37)/L(260)/I(2138)/V(20284)/	V	-0.027	F(1)/V(235)/
256	D	-0.018	V(1)/G(1)/E(3)/N(11)/X(34)/D(22713)/	D	0	D(236)/	Nearly Identical
257	Q	-0.026	L(1)/H(10)/K(15)/R(15)/X(32)/Q(22690)/	Q	0	Q(236)/	Nearly Identical
258	S	-0.013	T(5)/X(34)/S(22724)/	S	0	S(236)/	Nearly Identical
259	L	-0.013	V(1)/I(2)/X(36)/L(22724)/	L	0	L(236)/	Nearly Identical
260	I	-0.051	N(1)/T(2)/X(34)/V(146)/I(22580)/	I	0	I(236)/	Nearly Identical
261	I	-0.081	N(2)/X(35)/V(98)/T(154)/I(22474)/	I	-0.027	T(1)/I(235)/	Nearly Identical
262	A	-0.012	P(1)/V(2)/X(32)/A(22728)/	A	0	A(236)/	Nearly Identical
263	A	-0.016	T(1)/S(12)/X(33)/A(22717)/	A	0	A(236)/	Nearly Identical
264	R	-0.012	K(1)/S(1)/X(33)/R(22728)/	R	0	R(236)/	Nearly Identical
265	N	-0.043	K(1)/T(3)/H(10)/X(32)/S(93)/N(22624)/	N	0	N(236)/	Nearly Identical
266	I	-0.018	L(3)/V(12)/X(36)/I(22712)/	I	0	I(236)/	Nearly Identical
267	V	-0.013	L(1)/I(3)/X(34)/V(22725)/	V	0	V(236)/	Nearly Identical
268	R	-0.014	T(1)/K(2)/G(2)/X(36)/R(22722)/	R	0	R(236)/	Nearly Identical
269	R	-0.012	K(2)/X(35)/R(22725)/	R	0	R(236)/	Nearly Identical
270	A	-0.019	S(18)/X(37)/A(22707)/	A	0	A(236)/	Nearly Identical
271	T	-0.136	S(1)/V(40)/X(41)/A(76)/M(83)/I(263)/T(22258)/	T	-0.211	A(2)/M(9)/T(225)/	Nearly Identical
272	V	-0.019	L(1)/G(1)/E(1)/I(14)/X(37)/V(22708)/	V	0	V(236)/	Nearly Identical
273	S	-0.013	A(3)/X(37)/S(22722)/	S	0	S(236)/	Nearly Identical
274	A	-0.049	P(2)/V(2)/S(16)/X(40)/T(103)/A(22599)/	A	0	A(236)/	Nearly Identical
275	D	-0.014	G(1)/H(1)/E(2)/X(37)/D(22721)/	D	0	D(236)/	Nearly Identical
276	P	-0.012	S(1)/X(36)/P(22725)/	P	0	P(236)/	Nearly Identical
277	L	-0.017	P(1)/I(1)/W(1)/M(1)/Q(1)/S(2)/V(3)/X(37)/L(22715)/	L	0	L(236)/	Nearly Identical
278	A	-0.059	D(1)/P(2)/G(2)/Q(3)/E(5)/T(9)/S(10)/X(37)/L(53)/V(57)/A(22583)/	A	0	A(236)/	Nearly Identical
279	S	-0.025	P(1)/T(1)/Y(1)/F(3)/L(8)/A(20)/X(36)/S(22692)/	S	0	S(236)/	Nearly Identical
280	L	-0.015	I(1)/V(1)/H(1)/P(2)/X(38)/L(22719)/	L	0	L(236)/	Nearly Identical
281	L	-0.029	M(1)/W(3)/I(5)/S(5)/V(32)/X(37)/L(22679)/	L	0	L(236)/	Nearly Identical
282	E	-0.032	V(1)/K(2)/G(2)/A(6)/Q(7)/X(37)/D(38)/E(22669)/	E	0	E(236)/	Nearly Identical
283	M	-0.02	T(4)/I(17)/X(38)/M(22703)/	M	0	M(236)/	Nearly Identical
284	C	-0.014	G(1)/S(1)/R(4)/X(36)/C(22720)/	C	0	C(236)/	Nearly Identical
285	H	-0.032	R(1)/P(2)/N(12)/Q(15)/Y(27)/X(35)/H(22670)/	H	0	H(236)/	Nearly Identical
286	S	-0.033	N(9)/X(38)/G(56)/S(22659)/	S	0	S(236)/	Nearly Identical
287	T	-0.012	A(1)/Q(1)/X(35)/T(22725)/	T	0	T(236)/	Nearly Identical
288	Q	-0.109	E(1)/H(20)/K(33)/X(36)/R(93)/L(207)/Q(22372)/	Q	0	Q(236)/	Nearly Identical
289	I	-0.022	M(10)/V(19)/X(35)/I(22698)/	I	0	I(236)/	Nearly Identical
290	G	-0.019	R(1)/D(2)/A(3)/S(12)/X(35)/G(22709)/	G	0	G(236)/	Nearly Identical
291	G	-0.014	D(1)/E(2)/R(3)/X(36)/G(22720)/	G	0	G(236)/	Nearly Identical
292	I	-0.769	K(1)/G(1)/N(1)/L(14)/A(28)/X(50)/M(391)/T(1160)/V(4007)/I(17109)/	T	-0.202	A(1)/V(1)/I(8)/T(226)/
293	R	-0.085	E(1)/Q(3)/M(4)/W(5)/S(7)/G(32)/X(36)/K(219)/R(22455)/	R	-0.162	K(9)/R(227)/	Nearly Identical
294	M	-0.014	T(1)/K(1)/V(1)/G(1)/L(2)/I(2)/X(32)/M(22724)/	M	0	M(236)/	Nearly Identical
295	V	-0.205	L(1)/K(1)/G(3)/A(38)/X(38)/T(48)/M(235)/I(502)/V(21898)/	V	0	V(236)/	Nearly Identical
296	D	-0.019	B(2)/G(3)/N(8)/E(9)/X(30)/D(22712)/	D	-0.027	G(1)/D(235)/	Nearly Identical
297	I	-0.057	Y(1)/F(1)/R(1)/T(3)/L(4)/X(31)/V(162)/I(22561)/	I	0	I(236)/	Nearly Identical
298	L	-0.041	V(1)/F(21)/X(31)/I(79)/L(22632)/	L	0	L(236)/	Nearly Identical
299	R	-0.163	W(1)/S(1)/L(2)/G(2)/T(5)/I(7)/M(8)/Q(9)/X(34)/K(702)/R(21993)/	R	-0.188	K(11)/R(225)/	Nearly Identical
300	Q	-0.038	K(3)/X(30)/R(35)/H(47)/Q(22649)/	Q	0	Q(236)/	Nearly Identical
301	N	-0.016	T(1)/H(1)/Y(2)/S(4)/I(5)/X(31)/N(22720)/	N	0	N(236)/	Nearly Identical
302	P	-0.024	T(1)/L(3)/Q(8)/S(23)/X(33)/P(22696)/	P	0	P(236)/	Nearly Identical
303	T	-0.036	A(1)/N(1)/M(2)/K(3)/P(4)/S(19)/X(32)/I(43)/T(22659)/	T	0	T(236)/	Nearly Identical
304	E	-0.016	G(1)/K(2)/V(2)/D(6)/X(33)/E(22720)/	E	0	E(236)/	Nearly Identical
305	E	-0.012	K(1)/G(1)/A(1)/X(31)/E(22730)/	E	0	E(236)/	Nearly Identical
306	Q	-0.011	P(1)/R(2)/X(30)/Q(22731)/	Q	0	Q(236)/	Nearly Identical
307	A	-0.011	V(1)/X(32)/A(22731)/	A	0	A(236)/	Nearly Identical
308	V	-0.018	G(2)/M(2)/A(2)/E(2)/I(13)/X(28)/V(22715)/	V	0	V(236)/	Nearly Identical
309	D	-0.105	C(1)/V(1)/Y(2)/H(2)/S(7)/X(35)/G(78)/E(117)/N(120)/D(22401)/	D	-0.086	N(4)/D(232)/	Nearly Identical
310	I	-0.015	F(1)/M(12)/X(29)/I(22722)/	I	0	I(236)/	Nearly Identical
311	C	-0.012	I(1)/F(1)/Y(2)/X(31)/C(22729)/	C	0	C(236)/	Nearly Identical
312	K	-0.168	X(33)/R(833)/K(21898)/	K	0	K(236)/	Nearly Identical
313	A	-0.014	T(1)/G(1)/V(2)/S(2)/X(34)/A(22724)/	A	0	A(236)/	Nearly Identical
314	A	-0.017	V(2)/S(15)/X(31)/A(22716)/	A	0	A(236)/	Nearly Identical
315	M	-0.106	R(1)/V(31)/X(34)/L(157)/I(166)/M(22375)/	M	-0.027	I(1)/M(235)/	Nearly Identical
316	G	-0.012	V(1)/A(1)/R(2)/X(30)/G(22730)/	G	0	G(236)/	Nearly Identical
317	L	-0.091	V(1)/P(2)/F(4)/Q(8)/I(9)/X(34)/M(302)/L(22404)/	L	0	L(236)/	Nearly Identical
318	R	-0.12	G(1)/S(2)/M(3)/X(33)/K(507)/R(22218)/	R	0	R(236)/	Nearly Identical
319	I	-0.022	T(2)/X(31)/V(32)/I(22699)/	I	0	I(236)/	Nearly Identical
320	S	-0.022	T(1)/C(1)/G(2)/R(4)/F(10)/N(15)/X(28)/S(22703)/	S	0	S(236)/	Nearly Identical
321	S	-0.015	L(3)/P(10)/X(29)/S(22722)/	S	0	S(236)/	Nearly Identical
322	S	-0.011	P(1)/T(1)/F(1)/A(1)/X(28)/S(22732)/	S	0	S(236)/	Nearly Identical
323	F	-0.011	L(2)/X(30)/F(22732)/	F	0	F(236)/	Nearly Identical
324	S	-0.017	I(1)/N(1)/Q(1)/R(1)/G(4)/T(7)/X(32)/S(22717)/	S	0	S(236)/	Nearly Identical
325	F	-0.016	I(1)/Y(2)/S(3)/L(7)/X(30)/F(22721)/	F	0	F(236)/	Nearly Identical
326	G	-0.013	C(1)/R(2)/V(3)/X(31)/G(22727)/	G	-0.027	R(1)/G(235)/	Nearly Identical
327	G	-0.037	C(1)/E(13)/R(15)/N(17)/S(28)/X(31)/G(22659)/	G	-0.049	S(2)/G(234)/	Nearly Identical
328	F	-0.016	I(1)/C(1)/Y(4)/L(9)/X(30)/F(22719)/	F	0	F(236)/	Nearly Identical
329	T	-0.033	P(1)/S(1)/A(6)/N(14)/X(29)/I(47)/T(22666)/	T	0	T(236)/	Nearly Identical
330	F	-0.015	S(1)/Y(3)/L(6)/X(31)/F(22724)/	F	0	F(236)/	Nearly Identical
331	K	-0.018	I(1)/E(1)/Q(3)/R(5)/M(10)/X(29)/K(22716)/	K	0	K(236)/	Nearly Identical
332	R	-0.03	Q(1)/I(2)/G(4)/X(30)/K(55)/R(22673)/	R	0	R(236)/	Nearly Identical
333	T	-0.013	P(1)/K(1)/A(1)/I(3)/X(29)/T(22731)/	T	0	T(236)/	Nearly Identical
334	S	-0.051	R(17)/G(19)/N(21)/X(30)/K(70)/S(22609)/	N	-0.175	S(10)/N(226)/	Nearly Distinct
335	G	-0.011	V(1)/X(32)/G(22733)/	G	0	G(236)/	Nearly Identical
336	S	-0.037	P(1)/V(1)/H(1)/L(5)/A(16)/F(17)/X(31)/T(34)/S(22661)/	S	0	S(236)/	Nearly Identical
337	S	-0.014	T(1)/Y(1)/F(1)/P(3)/A(3)/X(31)/S(22727)/	S	0	S(236)/	Nearly Identical
338	V	-0.503	N(2)/D(8)/L(9)/X(32)/F(33)/A(193)/T(239)/I(2769)/V(19482)/	I	-0.175	V(10)/I(226)/
339	K	-0.524	V(2)/I(4)/E(7)/Q(13)/A(29)/X(32)/N(36)/M(65)/G(81)/R(874)/T(1842)/K(19782)/	K	0	K(236)/
340	R	-0.661	N(1)/M(2)/I(3)/T(4)/E(6)/G(17)/S(40)/X(45)/K(7174)/R(15475)/	K	-0.027	R(1)/K(235)/
341	E	-0.05	Q(1)/V(3)/G(22)/K(26)/X(29)/D(73)/E(22613)/	E	0	E(236)/	Nearly Identical
342	E	-0.029	V(3)/G(8)/K(10)/X(29)/D(33)/E(22684)/	E	0	E(236)/	Nearly Identical
343	E	-0.027	V(1)/K(3)/R(3)/G(17)/D(21)/X(30)/E(22692)/	E	0	E(236)/	Nearly Identical
344	V	-0.149	T(1)/A(2)/E(2)/X(34)/I(81)/L(105)/M(367)/V(22174)/	V	0	V(236)/	Nearly Identical
345	L	-0.022	J(1)/H(1)/P(2)/F(9)/I(14)/X(35)/L(22704)/	L	0	L(236)/	Nearly Identical
346	T	-0.012	A(1)/S(1)/P(2)/X(30)/T(22732)/	T	0	T(236)/	Nearly Identical
347	G	-0.011	R(1)/A(2)/X(30)/G(22733)/	G	-0.027	A(1)/G(235)/	Nearly Identical
348	N	-0.014	D(1)/H(1)/Q(1)/S(7)/X(29)/N(22727)/	N	-0.068	T(3)/N(233)/	Nearly Identical
349	L	-0.016	F(1)/A(1)/V(2)/P(11)/X(31)/L(22720)/	L	0	L(236)/	Nearly Identical
350	Q	-0.013	L(1)/P(1)/K(1)/R(1)/H(2)/X(29)/Q(22731)/	Q	0	Q(236)/	Nearly Identical
351	T	-0.053	I(1)/K(1)/R(1)/S(3)/M(7)/X(29)/A(142)/T(22582)/	T	0	T(236)/	Nearly Identical
352	L	-0.014	S(1)/W(2)/M(3)/F(4)/X(29)/L(22727)/	L	0	L(236)/	Nearly Identical
353	K	-0.082	N(1)/Q(1)/E(4)/X(29)/R(296)/K(22435)/	K	-0.027	Q(1)/K(235)/	Nearly Identical
354	I	-0.127	K(1)/X(30)/M(87)/V(152)/L(204)/I(22292)/	I	-0.027	L(1)/I(235)/	Nearly Identical
355	R	-0.226	L(1)/E(1)/T(3)/S(6)/Q(23)/G(31)/X(31)/M(44)/I(67)/K(848)/R(21711)/	R	0	R(236)/	Nearly Identical
356	V	-0.171	G(1)/F(2)/A(4)/L(21)/X(35)/M(59)/I(663)/V(21981)/	V	-0.3	I(21)/V(215)/	Nearly Identical
357	H	-0.084	L(2)/P(3)/D(13)/Q(14)/N(22)/X(28)/Y(221)/H(22463)/	H	0	H(236)/	Nearly Identical
358	E	-0.059	T(2)/I(2)/G(8)/D(10)/A(12)/K(17)/Q(27)/V(30)/M(30)/X(31)/E(22597)/	E	0	E(236)/	Nearly Identical
359	G	-0.011	E(1)/X(30)/G(22735)/	G	0	G(236)/	Nearly Identical
360	Y	-0.032	M(1)/N(1)/S(1)/F(4)/C(15)/X(31)/H(39)/Y(22674)/	Y	-0.027	H(1)/Y(235)/	Nearly Identical
361	E	-0.01	K(1)/X(29)/E(22736)/	E	0	E(236)/	Nearly Identical
362	E	-0.01	G(1)/Q(1)/X(28)/E(22736)/	E	0	E(236)/	Nearly Identical
363	F	-0.019	L(27)/X(28)/F(22711)/	F	0	F(236)/	Nearly Identical
364	T	-0.022	L(1)/P(1)/S(1)/A(3)/X(28)/I(29)/T(22703)/	T	-0.055	A(1)/I(1)/T(234)/	Nearly Identical
365	M	-0.056	T(1)/L(15)/V(17)/X(29)/I(127)/M(22577)/	I	-0.068	M(3)/I(233)/	Nearly Distinct
366	V	-0.029	G(1)/F(1)/M(1)/L(2)/A(10)/X(30)/I(39)/V(22683)/	V	0	V(236)/	Nearly Identical
367	G	-0.013	W(1)/R(2)/V(3)/M(3)/X(28)/G(22730)/	G	0	G(236)/	Nearly Identical
368	R	-0.354	P(3)/H(3)/G(13)/L(20)/X(33)/K(204)/Q(1814)/R(20676)/	R	-0.708	K(1)/G(101)/R(134)/
369	R	-0.083	T(1)/Q(1)/W(2)/M(4)/G(14)/S(21)/X(30)/K(231)/R(22462)/	R	-0.027	G(1)/R(235)/	Nearly Identical
370	A	-0.016	P(1)/D(1)/G(1)/T(2)/S(12)/X(28)/A(22721)/	A	0	A(236)/	Nearly Identical
371	T	-0.01	A(1)/X(27)/T(22738)/	T	0	T(236)/	Nearly Identical
372	A	-0.011	S(1)/T(1)/X(31)/A(22733)/	A	0	A(236)/	Nearly Identical
373	I	-0.025	M(3)/X(29)/L(43)/I(22691)/	I	0	I(236)/	Nearly Identical
374	L	-0.065	V(9)/F(17)/X(30)/M(32)/I(128)/L(22550)/	L	0	L(236)/	Nearly Identical
375	R	-0.021	I(1)/W(1)/E(1)/S(2)/M(4)/G(6)/K(13)/X(28)/R(22710)/	R	0	R(236)/	Nearly Identical
376	K	-0.013	E(1)/R(8)/X(28)/K(22728)/	K	0	K(236)/	Nearly Identical
377	A	-0.041	E(1)/V(3)/G(5)/X(28)/S(98)/A(22631)/	A	0	A(236)/	Nearly Identical
378	T	-0.015	N(1)/A(1)/R(1)/P(2)/I(3)/S(4)/X(29)/T(22725)/	T	0	T(236)/	Nearly Identical
379	R	-0.071	T(1)/G(1)/S(1)/Q(1)/M(4)/X(28)/K(235)/R(22495)/	R	0	R(236)/	Nearly Identical
380	R	-0.018	T(1)/G(1)/E(1)/M(1)/K(19)/X(28)/R(22715)/	R	0	R(236)/	Nearly Identical
381	L	-0.04	P(1)/X(30)/M(105)/L(22630)/	L	0	L(236)/	Nearly Identical
382	I	-0.117	L(1)/F(1)/T(2)/X(32)/V(493)/I(22237)/	I	-0.049	V(2)/I(234)/	Nearly Identical
383	Q	-0.014	L(1)/K(1)/R(1)/P(2)/H(4)/X(29)/Q(22728)/	Q	0	Q(236)/	Nearly Identical
384	L	-0.039	P(1)/I(3)/V(4)/F(27)/X(33)/M(50)/L(22648)/	L	0	L(236)/	Nearly Identical
385	I	-0.019	Y(1)/M(1)/F(2)/L(7)/V(13)/X(29)/I(22713)/	I	0	I(236)/	Nearly Identical
386	V	-0.022	G(1)/L(7)/I(11)/A(12)/X(29)/V(22706)/	V	0	V(236)/	Nearly Identical
387	S	-0.03	T(1)/D(1)/R(2)/N(4)/C(6)/X(33)/G(40)/S(22679)/	S	-0.027	G(1)/S(235)/	Nearly Identical
388	G	-0.011	E(1)/R(1)/X(30)/G(22734)/	G	0	G(236)/	Nearly Identical
389	R	-0.423	T(1)/E(1)/I(2)/S(2)/G(20)/X(33)/K(3154)/R(19552)/	R	-0.162	K(9)/R(227)/
390	D	-0.291	K(1)/I(1)/H(1)/T(2)/G(4)/E(9)/X(32)/N(1769)/D(20946)/	D	0	D(236)/	Nearly Identical
391	E	-0.036	V(1)/K(2)/G(8)/Q(12)/X(29)/D(57)/E(22656)/	E	0	E(236)/	Nearly Identical
392	Q	-0.03	P(1)/R(2)/E(2)/X(29)/H(59)/Q(22672)/	Q	0	Q(236)/	Nearly Identical
393	S	-0.019	L(2)/T(4)/A(16)/X(31)/S(22712)/	S	0	S(236)/	Nearly Identical
394	I	-0.114	K(1)/M(1)/L(5)/T(23)/X(30)/V(426)/I(22279)/	I	-0.027	L(1)/I(235)/	Nearly Identical
395	A	-0.057	F(1)/D(2)/P(8)/V(8)/X(34)/S(39)/T(90)/A(22583)/	A	0	A(236)/	Nearly Identical
396	E	-0.019	K(5)/G(5)/D(12)/X(32)/E(22711)/	E	0	E(236)/	Nearly Identical
397	A	-0.055	L(1)/G(1)/R(1)/S(6)/X(31)/T(32)/V(106)/A(22586)/	A	-0.068	V(3)/A(233)/	Nearly Identical
398	I	-0.131	F(1)/L(31)/X(31)/M(38)/T(75)/V(331)/I(22256)/	I	-0.027	T(1)/I(235)/	Nearly Identical
399	I	-0.014	L(1)/M(1)/V(2)/T(3)/X(34)/I(22722)/	I	0	I(236)/	Nearly Identical
400	V	-0.032	L(1)/I(9)/X(34)/A(55)/V(22664)/	V	0	V(236)/	Nearly Identical
401	A	-0.014	P(1)/T(2)/G(2)/S(2)/X(33)/A(22723)/	A	-0.027	S(1)/A(235)/	Nearly Identical
402	M	-0.033	T(1)/V(1)/L(29)/X(32)/I(34)/M(22666)/	M	0	M(236)/	Nearly Identical
403	V	-0.016	L(1)/A(1)/I(11)/X(33)/V(22717)/	V	0	V(236)/	Nearly Identical
404	F	-0.024	V(1)/S(1)/X(31)/L(40)/F(22690)/	F	0	F(236)/	Nearly Identical
405	S	-0.018	P(8)/T(8)/X(34)/S(22713)/	S	0	S(236)/	Nearly Identical
406	Q	-0.013	P(1)/E(1)/R(1)/L(2)/X(33)/Q(22725)/	Q	0	Q(236)/	Nearly Identical
407	E	-0.012	G(2)/D(2)/X(30)/E(22729)/	E	0	E(236)/	Nearly Identical
408	D	-0.036	B(1)/G(1)/N(4)/X(29)/E(81)/D(22647)/	D	0	D(236)/	Nearly Identical
409	C	-0.065	V(1)/A(1)/G(4)/Y(5)/S(18)/X(31)/R(169)/C(22534)/	C	0	C(236)/	Nearly Identical
410	M	-0.024	I(1)/L(2)/T(2)/X(31)/V(36)/M(22691)/	M	0	M(236)/	Nearly Identical
411	I	-0.155	K(1)/L(28)/T(28)/X(30)/M(74)/V(489)/I(22113)/	I	-0.118	V(6)/I(230)/	Nearly Identical
412	K	-0.034	G(1)/E(1)/T(3)/X(31)/R(73)/K(22654)/	K	0	K(236)/	Nearly Identical
413	A	-0.026	G(1)/T(4)/X(29)/S(46)/A(22683)/	A	-0.027	P(1)/A(235)/	Nearly Identical
414	V	-0.016	L(1)/G(1)/S(1)/A(2)/I(9)/X(29)/V(22720)/	V	0	V(236)/	Nearly Identical
415	R	-0.011	G(1)/X(30)/R(22732)/	R	-0.027	Q(1)/R(235)/	Nearly Identical
416	G	-0.016	V(1)/D(3)/S(9)/X(31)/G(22719)/	G	-0.027	V(1)/G(235)/	Nearly Identical
417	D	-0.014	V(1)/G(1)/N(7)/X(30)/D(22724)/	D	0	D(236)/	Nearly Identical
418	L	-0.012	F(1)/V(2)/S(4)/X(27)/L(22729)/	L	0	L(236)/	Nearly Identical
419	N	-0.012	D(1)/E(1)/I(3)/S(3)/X(26)/N(22729)/	N	0	N(236)/	Nearly Identical
420	F	-0.013	Y(1)/S(1)/L(2)/V(4)/X(28)/F(22727)/	F	0	F(236)/	Nearly Identical
421	V	-0.023	G(1)/F(1)/A(1)/L(6)/X(27)/I(30)/V(22697)/	V	0	V(236)/	Nearly Identical
422	N	-0.013	B(1)/T(2)/D(2)/I(3)/X(28)/N(22727)/	N	0	N(236)/	Nearly Identical
423	R	-0.011	T(1)/K(1)/S(1)/X(28)/R(22732)/	R	0	R(236)/	Nearly Identical
424	A	-0.011	V(1)/T(2)/S(2)/X(26)/A(22732)/	A	0	A(236)/	Nearly Identical
425	N	-0.013	K(1)/H(1)/D(1)/T(2)/I(3)/X(27)/N(22728)/	N	-0.027	S(1)/N(235)/	Nearly Identical
426	Q	-0.013	L(1)/P(1)/H(2)/K(6)/X(26)/Q(22727)/	Q	0	Q(236)/	Nearly Identical
427	R	-0.014	L(2)/I(2)/K(9)/X(27)/R(22723)/	R	0	R(236)/	Nearly Identical
428	L	-0.011	F(1)/S(1)/I(3)/X(25)/L(22733)/	L	-0.049	S(2)/L(234)/	Nearly Identical
429	N	-0.014	T(1)/I(1)/Y(1)/F(1)/S(10)/X(23)/N(22726)/	N	0	N(236)/	Nearly Identical
430	P	-0.059	L(2)/S(7)/X(24)/T(185)/P(22545)/	P	0	P(236)/	Nearly Identical
431	M	-0.011	T(1)/I(1)/S(1)/L(4)/X(22)/M(22734)/	M	0	M(236)/	Nearly Identical
432	H	-0.018	Q(2)/P(3)/R(4)/Y(18)/X(23)/H(22713)/	H	0	H(236)/	Nearly Identical
433	Q	-0.01	P(1)/R(1)/H(3)/X(22)/Q(22736)/	Q	0	Q(236)/	Nearly Identical
434	L	-0.017	I(1)/G(1)/J(2)/P(2)/S(2)/F(15)/X(22)/L(22718)/	L	0	L(236)/	Nearly Identical
435	L	-0.018	V(1)/W(1)/F(1)/M(2)/P(3)/Q(3)/E(5)/K(7)/X(22)/L(22718)/	L	0	L(236)/	Nearly Identical
436	R	-0.015	E(1)/G(2)/N(3)/S(5)/K(7)/X(22)/R(22723)/	R	0	R(236)/	Nearly Identical
437	H	-0.012	L(1)/I(1)/D(1)/Y(2)/N(2)/Q(2)/X(21)/H(22733)/	H	0	H(236)/	Nearly Identical
438	F	-0.012	C(1)/V(1)/L(2)/Y(2)/S(4)/X(21)/F(22732)/	F	0	F(236)/	Nearly Identical
439	Q	-0.015	R(2)/K(4)/P(5)/H(5)/X(25)/Q(22722)/	Q	0	Q(236)/	Nearly Identical
440	K	-0.073	X(23)/R(272)/K(22468)/	K	0	K(236)/	Nearly Identical
441	D	-0.142	B(1)/M(1)/T(1)/I(1)/R(1)/S(2)/A(2)/H(2)/E(21)/X(24)/G(29)/N(536)/D(22142)/	D	0	D(236)/	Nearly Identical
442	A	-0.022	Q(1)/V(2)/T(8)/X(22)/S(29)/A(22701)/	A	0	A(236)/	Nearly Identical
443	K	-0.04	N(1)/T(2)/E(3)/Q(3)/X(25)/R(96)/K(22633)/	K	0	K(236)/	Nearly Identical
444	V	-0.09	G(1)/R(1)/E(2)/T(4)/A(5)/X(25)/L(33)/M(51)/I(195)/V(22446)/	V	0	V(236)/	Nearly Identical
445	L	-0.011	P(1)/V(3)/X(27)/L(22732)/	L	0	L(236)/	Nearly Identical
446	F	-0.019	V(1)/S(2)/X(23)/L(30)/F(22707)/	F	0	F(236)/	Nearly Identical
447	Q	-0.047	N(1)/P(2)/S(7)/L(10)/R(14)/K(15)/X(22)/H(69)/Q(22623)/	Q	0	Q(236)/	Nearly Identical
448	N	-0.127	B(1)/G(1)/R(1)/Y(1)/I(3)/E(4)/H(14)/D(17)/K(21)/X(29)/T(34)/S(369)/N(22268)/	N	0	N(236)/	Nearly Identical
449	W	-0.01	G(2)/L(3)/X(22)/W(22736)/	W	0	W(236)/	Nearly Identical
450	G	-0.011	R(1)/E(8)/X(20)/G(22734)/	G	0	G(236)/	Nearly Identical
451	I	-0.684	M(5)/N(6)/X(27)/T(711)/L(1087)/V(2551)/I(18376)/	I	0	I(236)/
452	E	-0.012	K(1)/D(3)/G(6)/X(22)/E(22731)/	E	0	E(236)/	Nearly Identical
453	P	-0.301	I(1)/R(2)/Y(4)/X(23)/A(68)/L(99)/Q(109)/H(146)/T(249)/S(548)/P(21514)/	P	-0.055	H(1)/S(1)/P(234)/	Nearly Identical
454	I	-0.021	F(1)/L(1)/S(1)/N(1)/M(1)/T(3)/X(20)/V(29)/I(22706)/	I	0	I(236)/	Nearly Identical
455	D	-0.033	G(1)/N(1)/A(5)/X(20)/E(77)/D(22659)/	D	0	D(236)/	Nearly Identical
456	N	-0.132	R(1)/I(2)/K(6)/Y(6)/X(19)/H(28)/S(195)/D(248)/N(22258)/	N	-0.027	S(1)/N(235)/	Nearly Identical
457	V	-0.048	L(1)/A(1)/M(2)/X(20)/I(149)/V(22590)/	V	0	V(236)/	Nearly Identical
458	M	-0.009	I(1)/V(1)/W(1)/L(2)/X(18)/M(22740)/	M	0	M(236)/	Nearly Identical
459	G	-0.008	R(1)/E(3)/X(18)/G(22741)/	G	0	G(236)/	Nearly Identical
460	M	-0.02	L(1)/T(2)/X(18)/I(37)/M(22705)/	M	0	M(236)/	Nearly Identical
461	I	-0.238	A(4)/L(5)/T(5)/M(5)/F(7)/X(21)/V(1312)/I(21404)/	I	-0.134	V(7)/I(229)/	Nearly Identical
462	G	-0.01	S(1)/V(3)/R(4)/X(18)/G(22737)/	G	0	G(236)/	Nearly Identical
463	I	-0.116	T(2)/X(20)/L(39)/M(88)/V(299)/I(22315)/	I	-0.055	M(1)/V(1)/I(234)/	Nearly Identical
464	L	-0.045	I(1)/S(3)/F(3)/X(23)/M(123)/L(22610)/	L	0	L(236)/	Nearly Identical
465	P	-0.035	T(2)/A(3)/R(3)/H(11)/X(19)/S(68)/P(22657)/	P	-0.049	S(2)/P(234)/	Nearly Identical
466	D	-0.017	E(2)/A(3)/N(10)/G(12)/X(18)/D(22718)/	D	0	D(236)/	Nearly Identical
467	M	-0.032	V(1)/I(9)/X(18)/L(72)/M(22663)/	M	0	M(236)/	Nearly Identical
468	T	-0.03	P(1)/I(12)/X(21)/A(59)/T(22670)/	T	0	T(236)/	Nearly Identical
469	P	-0.011	S(2)/L(3)/T(3)/R(3)/X(18)/P(22734)/	P	0	P(236)/	Nearly Identical
470	S	-0.187	A(1)/R(1)/I(2)/C(4)/T(5)/X(18)/N(959)/S(21772)/	S	-0.027	N(1)/S(235)/	Nearly Identical
471	T	-0.128	K(1)/M(6)/P(14)/S(15)/X(17)/N(23)/I(173)/A(229)/T(22284)/	T	0	T(236)/	Nearly Identical
472	E	-0.067	Q(1)/A(2)/R(3)/V(5)/K(12)/X(20)/G(26)/D(161)/E(22532)/	E	0	E(236)/	Nearly Identical
473	M	-0.468	G(1)/A(1)/S(1)/W(2)/E(3)/Q(4)/R(5)/K(13)/X(28)/T(162)/I(319)/V(636)/L(1202)/M(20385)/	M	-0.068	I(3)/M(233)/
474	S	-0.012	H(1)/T(12)/X(19)/S(22730)/	S	0	S(236)/	Nearly Identical
475	L	-0.042	S(1)/W(5)/I(10)/X(20)/M(102)/L(22624)/	L	-0.027	M(1)/L(235)/	Nearly Identical
476	R	-0.011	A(1)/S(3)/K(8)/X(17)/R(22733)/	R	0	R(236)/	Nearly Identical
477	G	-0.027	E(1)/X(18)/R(66)/G(22678)/	G	0	G(236)/	Nearly Identical
478	V	-0.699	A(1)/L(4)/X(18)/M(48)/I(9323)/V(13369)/	V	-0.068	I(3)/V(233)/
479	R	-0.011	T(2)/I(3)/K(8)/X(17)/R(22733)/	R	0	R(236)/	Nearly Identical
480	V	-0.155	F(1)/E(1)/A(12)/X(19)/I(739)/V(21991)/	V	-0.162	I(9)/V(227)/	Nearly Identical
481	S	-0.008	C(7)/X(15)/S(22741)/	S	0	S(236)/	Nearly Identical
482	K	-0.036	I(1)/Q(1)/T(2)/N(4)/X(15)/R(94)/K(22646)/	K	0	K(236)/	Nearly Identical
483	M	-0.097	K(1)/Q(2)/R(2)/P(6)/I(15)/X(15)/V(136)/T(175)/M(22411)/	M	0	M(236)/	Nearly Identical
484	G	-0.006	R(2)/X(14)/G(22747)/	G	0	G(236)/	Nearly Identical
485	V	-0.011	G(1)/E(1)/L(4)/I(8)/X(15)/V(22734)/	V	0	V(236)/	Nearly Identical
486	D	-0.007	L(1)/Y(1)/N(1)/E(1)/X(15)/D(22744)/	D	0	D(236)/	Nearly Identical
487	E	-0.011	A(1)/D(1)/G(13)/X(15)/E(22733)/	E	0	E(236)/	Nearly Identical
488	Y	-0.009	C(1)/H(8)/X(16)/Y(22738)/	Y	0	Y(236)/	Nearly Identical
489	S	-0.021	T(2)/F(3)/Y(6)/A(12)/X(15)/P(17)/S(22708)/	S	-0.027	F(1)/S(235)/	Nearly Identical
490	S	-0.192	K(1)/I(1)/C(1)/T(3)/G(7)/R(12)/X(15)/N(972)/S(21751)/	S	0	S(236)/	Nearly Identical
491	T	-0.044	S(1)/M(3)/P(7)/X(16)/I(26)/A(84)/T(22626)/	T	0	T(236)/	Nearly Identical
492	E	-0.012	K(1)/Q(2)/G(5)/D(7)/X(16)/E(22732)/	E	0	E(236)/	Nearly Identical
493	R	-0.031	A(1)/S(1)/X(16)/K(83)/R(22662)/	R	0	R(236)/	Nearly Identical
494	V	-0.093	M(1)/A(7)/X(15)/I(376)/V(22364)/	V	0	V(236)/	Nearly Identical
495	V	-0.202	P(1)/G(1)/S(3)/M(10)/X(16)/L(48)/T(65)/I(292)/A(393)/V(21934)/	V	0	V(236)/	Nearly Identical
496	V	-0.013	F(1)/M(1)/E(2)/L(5)/A(10)/X(15)/V(22729)/	V	0	V(236)/	Nearly Identical
497	S	-0.177	T(3)/G(5)/H(5)/X(19)/R(98)/N(697)/S(21936)/	S	-0.049	N(2)/S(234)/	Nearly Identical
498	I	-0.015	N(1)/M(2)/X(15)/V(24)/I(22721)/	I	0	I(236)/	Nearly Identical
499	D	-0.009	V(1)/H(1)/A(2)/N(5)/X(15)/D(22739)/	D	0	D(236)/	Nearly Identical
500	R	-0.015	P(1)/C(2)/S(2)/H(9)/Q(10)/X(16)/R(22723)/	R	0	R(236)/	Nearly Identical
501	F	-0.009	L(1)/V(1)/Y(2)/S(3)/X(16)/F(22740)/	F	0	F(236)/	Nearly Identical
502	L	-0.008	S(1)/F(2)/M(2)/X(17)/L(22741)/	L	0	L(236)/	Nearly Identical
503	R	-0.013	I(1)/W(1)/S(1)/K(16)/X(16)/R(22728)/	R	0	R(236)/	Nearly Identical
504	V	-0.011	F(1)/A(2)/I(10)/X(16)/V(22734)/	V	0	V(236)/	Nearly Identical
505	R	-0.024	I(1)/G(1)/W(3)/L(7)/H(8)/Q(8)/X(16)/K(18)/R(22701)/	R	-0.027	Q(1)/R(235)/	Nearly Identical
506	D	-0.007	A(1)/E(1)/N(2)/X(15)/D(22744)/	D	0	D(236)/	Nearly Identical
507	Q	-0.026	P(2)/R(2)/L(4)/K(8)/X(16)/H(41)/Q(22690)/	Q	-0.086	H(4)/Q(232)/	Nearly Identical
508	R	-0.457	P(2)/H(2)/I(3)/W(3)/G(10)/X(16)/M(58)/L(65)/K(195)/Q(2630)/R(19779)/	R	-0.118	Q(6)/R(230)/
509	G	-0.007	E(1)/R(6)/X(11)/G(22745)/	G	0	G(236)/	Nearly Identical
510	N	-0.027	T(1)/B(2)/Y(4)/K(5)/S(12)/X(13)/D(37)/N(22689)/	N	-0.027	D(1)/N(235)/	Nearly Identical
511	V	-0.266	T(1)/A(2)/M(4)/L(17)/X(21)/I(1555)/V(21163)/	I	-0.175	V(10)/I(226)/	Nearly Distinct
512	L	-0.006	P(1)/F(1)/I(4)/X(9)/L(22748)/	L	0	L(236)/	Nearly Identical
513	L	-0.009	V(3)/F(4)/I(5)/X(9)/L(22742)/	L	0	L(236)/	Nearly Identical
514	S	-0.007	P(1)/F(1)/A(1)/T(3)/X(10)/S(22747)/	S	0	S(236)/	Nearly Identical
515	P	-0.006	T(1)/K(1)/H(1)/R(1)/X(10)/P(22749)/	P	-0.027	S(1)/P(235)/	Nearly Identical
516	E	-0.005	Q(1)/D(2)/X(8)/E(22752)/	E	0	E(236)/	Nearly Identical
517	E	-0.007	Q(1)/V(1)/D(1)/K(2)/G(2)/X(11)/E(22745)/	E	0	E(236)/	Nearly Identical
518	V	-0.012	X(11)/I(21)/V(22731)/	V	0	V(236)/	Nearly Identical
519	S	-0.008	T(1)/C(1)/I(1)/N(2)/R(2)/X(12)/S(22744)/	S	0	S(236)/	Nearly Identical
520	E	-0.007	K(1)/G(1)/D(4)/X(12)/E(22745)/	E	0	E(236)/	Nearly Identical
521	T	-0.07	R(1)/I(3)/S(6)/X(14)/N(32)/K(66)/A(110)/T(22531)/	T	0	T(236)/	Nearly Identical
522	Q	-0.178	K(1)/E(1)/M(2)/R(3)/X(13)/H(56)/L(802)/Q(21885)/	Q	0	Q(236)/	Nearly Identical
523	G	-0.005	E(3)/X(9)/G(22751)/	G	0	G(236)/	Nearly Identical
524	T	-0.127	L(1)/S(3)/N(4)/V(6)/X(14)/A(68)/M(104)/I(280)/T(22283)/	T	-0.148	I(8)/T(228)/	Nearly Identical
525	E	-0.006	K(1)/Z(1)/Q(1)/D(2)/A(2)/X(8)/E(22748)/	E	0	E(236)/	Nearly Identical
526	K	-0.109	T(4)/N(5)/X(11)/R(471)/K(22272)/	K	-0.027	R(1)/K(235)/	Nearly Identical
527	L	-0.011	I(1)/V(2)/X(6)/M(20)/L(22734)/	L	0	L(236)/	Nearly Identical
528	T	-0.008	K(1)/I(1)/M(1)/P(3)/X(4)/A(9)/T(22744)/	T	0	T(236)/	Nearly Identical
529	I	-0.016	M(2)/T(3)/X(4)/V(36)/I(22718)/	I	0	I(236)/	Nearly Identical
530	T	-0.01	K(1)/A(3)/X(4)/I(17)/T(22738)/	T	0	T(236)/	Nearly Identical
531	Y	-0.002	X(4)/Y(22759)/	Y	0	Y(236)/	Nearly Identical
532	S	-0.022	P(3)/T(3)/A(3)/F(6)/X(7)/L(38)/S(22703)/	S	-0.086	L(4)/S(232)/	Nearly Identical
533	S	-0.004	L(4)/X(5)/S(22754)/	S	0	S(236)/	Nearly Identical
534	S	-0.069	L(1)/T(2)/R(2)/A(3)/X(5)/F(14)/P(240)/S(22496)/	S	0	S(236)/	Nearly Identical
535	M	-0.14	F(1)/K(1)/V(1)/R(1)/I(6)/X(14)/L(655)/M(22084)/	M	-0.027	L(1)/M(235)/	Nearly Identical
536	M	-0.009	I(2)/V(2)/R(4)/X(7)/L(8)/M(22740)/	M	0	M(236)/	Nearly Identical
537	W	-0.003	G(1)/R(1)/X(6)/W(22755)/	W	0	W(236)/	Nearly Identical
538	E	-0.004	K(1)/G(1)/N(1)/X(6)/E(22754)/	E	0	E(236)/	Nearly Identical
539	I	-0.031	M(4)/L(7)/X(9)/T(18)/V(52)/I(22673)/	I	-0.049	V(2)/I(234)/	Nearly Identical
540	N	-0.01	I(1)/Y(1)/T(2)/X(8)/S(13)/N(22738)/	N	0	N(236)/	Nearly Identical
541	G	-0.004	R(1)/V(1)/X(7)/G(22754)/	G	0	G(236)/	Nearly Identical
542	P	-0.018	L(1)/R(1)/H(2)/X(7)/S(42)/P(22710)/	P	0	P(236)/	Nearly Identical
543	E	-0.037	G(1)/K(2)/X(8)/D(118)/E(22634)/	E	-0.027	G(1)/E(235)/	Nearly Identical
544	S	-0.005	L(1)/A(1)/P(3)/X(7)/S(22751)/	S	0	S(236)/	Nearly Identical
545	V	-0.023	C(1)/A(1)/S(1)/L(7)/X(7)/M(9)/I(39)/V(22699)/	V	0	V(236)/	Nearly Identical
546	L	-0.01	P(1)/A(1)/M(2)/I(10)/X(11)/L(22739)/	L	-0.027	F(1)/L(235)/	Nearly Identical
547	V	-0.071	L(1)/W(1)/F(1)/A(1)/X(16)/I(263)/V(22481)/	V	0	V(236)/	Nearly Identical
548	N	-0.005	H(1)/S(1)/Y(2)/X(7)/N(22753)/	N	0	N(236)/	Nearly Identical
549	T	-0.006	P(3)/A(4)/X(7)/T(22750)/	T	0	T(236)/	Nearly Identical
550	Y	-0.007	C(1)/S(2)/F(6)/X(8)/Y(22747)/	Y	0	Y(236)/	Nearly Identical
551	Q	-0.008	P(1)/L(2)/H(3)/R(3)/X(10)/Q(22745)/	Q	0	Q(236)/	Nearly Identical
552	W	-0.004	L(1)/G(1)/X(7)/W(22755)/	W	0	W(236)/	Nearly Identical
553	I	-0.07	N(1)/M(2)/T(4)/X(9)/V(267)/I(22481)/	I	-0.068	V(3)/I(233)/	Nearly Identical
554	I	-0.012	N(3)/V(5)/S(7)/X(7)/T(9)/I(22733)/	I	0	I(236)/	Nearly Identical
555	R	-0.045	T(1)/I(1)/G(2)/M(2)/X(10)/K(146)/R(22602)/	R	-0.027	K(1)/R(235)/	Nearly Identical
556	N	-0.048	T(2)/I(3)/K(5)/D(5)/X(9)/H(10)/S(128)/N(22602)/	N	-0.027	K(1)/N(235)/	Nearly Identical
557	W	-0.005	G(2)/R(2)/X(7)/W(22753)/	W	0	W(236)/	Nearly Identical
558	E	-0.004	D(1)/G(2)/X(7)/E(22754)/	E	0	E(236)/	Nearly Identical
559	T	-0.702	P(6)/F(10)/G(11)/X(13)/M(29)/A(422)/N(499)/V(606)/S(879)/I(1182)/T(19107)/	T	-0.302	A(1)/I(1)/N(16)/T(218)/
560	V	-0.188	T(1)/A(5)/X(9)/M(18)/L(57)/I(842)/V(21832)/	V	-0.049	T(2)/V(234)/	Nearly Identical
561	K	-0.004	R(1)/N(2)/X(6)/K(22755)/	K	0	K(236)/	Nearly Identical
562	I	-0.015	F(1)/M(1)/T(2)/X(6)/L(12)/V(18)/I(22724)/	I	0	I(236)/	Nearly Identical
563	Q	-0.021	K(3)/H(5)/X(6)/L(7)/R(37)/Q(22706)/	Q	0	Q(236)/	Nearly Identical
564	W	-0.003	G(1)/X(6)/W(22757)/	W	0	W(236)/	Nearly Identical
565	S	-0.005	C(1)/L(3)/X(7)/S(22753)/	S	0	S(236)/	Nearly Identical
566	Q	-0.022	R(1)/P(3)/K(5)/L(6)/X(10)/H(35)/Q(22704)/	Q	0	Q(236)/	Nearly Identical
567	D	-0.057	C(1)/A(1)/H(1)/Y(3)/V(4)/X(5)/G(19)/N(64)/E(86)/D(22580)/	D	-0.118	N(6)/D(230)/	Nearly Identical
568	P	-0.003	A(1)/R(1)/X(4)/P(22758)/	P	0	P(236)/	Nearly Identical
569	T	-0.03	P(1)/K(1)/N(1)/I(3)/M(4)/S(11)/X(11)/A(55)/T(22677)/	T	-0.027	A(1)/T(235)/	Nearly Identical
570	M	-0.294	S(1)/R(2)/K(3)/T(5)/L(6)/X(21)/V(65)/I(1654)/M(21007)/	V	-0.076	I(1)/M(2)/V(233)/	Nearly Distinct
571	L	-0.006	P(1)/V(1)/I(2)/S(2)/X(7)/L(22751)/	L	0	L(236)/	Nearly Identical
572	Y	-0.005	H(1)/D(1)/C(2)/X(7)/Y(22753)/	Y	0	Y(236)/	Nearly Identical
573	N	-0.008	B(1)/K(1)/S(3)/X(6)/H(8)/N(22744)/	N	0	N(236)/	Nearly Identical
574	K	-0.044	X(8)/R(154)/K(22601)/	K	0	K(236)/	Nearly Identical
575	M	-0.256	X(7)/T(16)/L(108)/I(208)/V(894)/M(21530)/	M	0	M(236)/	Nearly Identical
576	E	-0.006	K(1)/D(1)/G(1)/Q(1)/V(2)/X(8)/E(22749)/	E	0	E(236)/	Nearly Identical
577	F	-0.005	S(1)/L(4)/X(6)/F(22752)/	F	0	F(236)/	Nearly Identical
578	E	-0.008	S(1)/A(1)/K(2)/D(3)/G(4)/X(7)/E(22745)/	E	0	E(236)/	Nearly Identical
579	P	-0.01	T(1)/A(1)/X(7)/S(16)/P(22738)/	P	0	P(236)/	Nearly Identical
580	F	-0.005	S(2)/L(4)/X(5)/F(22752)/	F	0	F(236)/	Nearly Identical
581	Q	-0.004	H(1)/R(1)/X(7)/Q(22754)/	Q	0	Q(236)/	Nearly Identical
582	S	-0.009	Y(2)/F(2)/P(5)/X(6)/A(7)/S(22741)/	S	0	S(236)/	Nearly Identical
583	L	-0.019	P(1)/S(1)/F(1)/X(8)/M(44)/L(22708)/	L	0	L(236)/	Nearly Identical
584	V	-0.09	F(1)/A(1)/M(1)/L(5)/X(7)/I(374)/V(22374)/	V	0	V(236)/	Nearly Identical
585	P	-0.008	L(2)/X(7)/S(12)/P(22742)/	P	0	P(236)/	Nearly Identical
586	K	-0.077	T(1)/N(2)/X(8)/R(312)/K(22440)/	K	0	K(236)/	Nearly Identical
587	A	-0.007	P(2)/T(5)/G(5)/X(6)/A(22745)/	A	0	A(236)/	Nearly Identical
588	A	-0.503	L(1)/P(1)/F(1)/G(2)/N(2)/X(24)/S(33)/I(106)/T(1079)/V(1689)/A(19825)/	A	-0.13	I(1)/T(5)/A(230)/
589	R	-0.007	T(1)/G(2)/X(6)/K(9)/R(22745)/	R	0	R(236)/	Nearly Identical
590	G	-0.235	D(2)/R(2)/A(7)/X(9)/N(12)/C(75)/S(1151)/G(21505)/	S	-0.677	G(97)/S(139)/
591	Q	-0.072	X(8)/P(12)/H(34)/R(37)/L(54)/K(83)/Q(22535)/	Q	-0.027	R(1)/Q(235)/	Nearly Identical
592	Y	-0.003	D(1)/X(6)/Y(22756)/	Y	0	Y(236)/	Nearly Identical
593	S	-0.003	R(1)/N(1)/X(6)/S(22755)/	S	0	S(236)/	Nearly Identical
594	G	-0.003	A(1)/X(5)/G(22757)/	G	0	G(236)/	Nearly Identical
595	F	-0.006	V(1)/L(2)/C(5)/X(7)/F(22748)/	F	0	F(236)/	Nearly Identical
596	V	-0.007	L(1)/T(1)/A(2)/I(6)/X(6)/V(22747)/	V	0	V(236)/	Nearly Identical
597	R	-0.004	G(1)/K(2)/X(7)/R(22753)/	R	0	R(236)/	Nearly Identical
598	T	-0.421	N(1)/X(6)/I(76)/A(136)/M(141)/V(2258)/T(20145)/	A	-0.203	V(1)/T(10)/A(225)/
599	L	-0.004	C(1)/V(2)/X(6)/L(22754)/	L	0	L(236)/	Nearly Identical
600	F	-0.004	Y(1)/L(2)/S(2)/X(5)/F(22753)/	F	-0.027	L(1)/F(235)/	Nearly Identical
601	Q	-0.003	P(1)/H(1)/X(5)/Q(22756)/	Q	0	Q(236)/	Nearly Identical
602	Q	-0.004	P(1)/K(1)/H(1)/R(1)/X(6)/Q(22753)/	Q	0	Q(236)/	Nearly Identical
603	M	-0.01	L(1)/K(1)/W(1)/N(1)/T(2)/I(4)/X(5)/V(8)/M(22740)/	M	-0.027	T(1)/M(235)/	Nearly Identical
604	R	-0.006	V(1)/S(1)/L(2)/G(4)/X(7)/R(22748)/	R	0	R(236)/	Nearly Identical
605	D	-0.003	E(1)/X(5)/D(22757)/	D	0	D(236)/	Nearly Identical
606	V	-0.027	M(1)/X(6)/I(82)/V(22674)/	V	0	V(236)/	Nearly Identical
607	L	-0.029	P(1)/H(1)/R(1)/Q(2)/W(2)/F(6)/X(7)/V(9)/M(10)/I(41)/L(22683)/	L	0	L(236)/	Nearly Identical
608	G	-0.003	R(1)/V(1)/X(5)/G(22756)/	G	0	G(236)/	Nearly Identical
609	T	-0.003	P(1)/K(1)/N(1)/X(4)/T(22756)/	T	0	T(236)/	Nearly Identical
610	F	-0.009	S(2)/I(4)/X(4)/L(12)/F(22741)/	F	0	F(236)/	Nearly Identical
611	D	-0.04	T(1)/Y(2)/X(5)/G(8)/N(29)/E(83)/D(22635)/	D	-0.167	N(2)/E(6)/D(228)/	Nearly Identical
612	T	-0.011	F(2)/N(4)/A(4)/X(4)/S(6)/I(7)/T(22736)/	T	0	T(236)/	Nearly Identical
613	V	-0.28	L(1)/S(1)/T(2)/F(2)/X(5)/A(493)/I(937)/V(21322)/	V	-0.027	T(1)/V(235)/	Nearly Identical
614	Q	-0.003	P(1)/H(2)/X(5)/Q(22755)/	Q	0	Q(236)/	Nearly Identical
615	I	-0.036	T(6)/M(6)/X(6)/L(7)/V(89)/I(22648)/	I	-0.027	T(1)/I(235)/	Nearly Identical
616	I	-0.032	L(1)/T(3)/X(5)/M(18)/V(75)/I(22660)/	I	0	I(236)/	Nearly Identical
617	K	-0.003	Q(1)/R(3)/X(4)/K(22754)/	K	0	K(236)/	Nearly Identical
618	L	-0.037	I(1)/V(1)/F(1)/R(1)/X(5)/M(122)/L(22631)/	L	0	L(236)/	Nearly Identical
619	L	-0.01	V(1)/F(1)/S(1)/X(4)/I(18)/L(22737)/	L	0	L(236)/	Nearly Identical
620	P	-0.004	T(1)/S(1)/Q(2)/X(5)/P(22753)/	P	0	P(236)/	Nearly Identical
621	F	-0.004	V(1)/L(3)/X(5)/F(22753)/	F	0	F(236)/	Nearly Identical
622	A	-0.012	P(1)/V(3)/S(4)/X(4)/T(19)/A(22731)/	A	0	A(236)/	Nearly Identical
623	A	-0.017	D(1)/E(1)/T(4)/X(5)/S(39)/A(22712)/	A	0	A(236)/	Nearly Identical
624	A	-0.011	D(1)/T(3)/X(8)/S(16)/A(22734)/	A	0	A(236)/	Nearly Identical
625	P	-0.004	A(1)/H(1)/S(1)/X(6)/P(22753)/	P	-0.049	L(2)/P(234)/	Nearly Identical
626	P	-0.004	L(1)/T(1)/S(1)/X(6)/P(22753)/	P	0	P(236)/	Nearly Identical
627	E	-0.14	A(1)/Q(3)/G(5)/X(9)/V(129)/K(453)/E(22162)/	E	-0.027	K(1)/E(235)/	Nearly Identical
628	Q	-0.16	K(3)/P(4)/L(5)/X(7)/R(9)/H(774)/Q(21960)/	Q	0	Q(236)/	Nearly Identical
629	S	-0.046	R(2)/T(3)/G(8)/X(8)/C(16)/N(114)/S(22611)/	S	0	S(236)/	Nearly Identical
630	R	-0.079	I(1)/G(1)/S(1)/X(6)/K(327)/R(22426)/	R	0	R(236)/	Nearly Identical
631	M	-0.036	K(1)/I(3)/X(6)/V(16)/L(91)/M(22645)/	M	0	M(236)/	Nearly Identical
632	Q	-0.005	H(1)/R(3)/X(7)/Q(22751)/	Q	0	Q(236)/	Nearly Identical
633	F	-0.004	Y(2)/X(7)/F(22753)/	F	0	F(236)/	Nearly Identical
634	S	-0.013	P(1)/Y(2)/T(3)/X(6)/F(24)/S(22726)/	S	0	S(236)/	Nearly Identical
635	S	-0.005	P(2)/F(4)/X(5)/S(22750)/	S	0	S(236)/	Nearly Identical
636	L	-0.013	I(1)/X(4)/F(7)/M(24)/L(22725)/	L	0	L(236)/	Nearly Identical
637	T	-0.081	M(1)/V(1)/N(2)/X(3)/S(5)/A(19)/I(293)/T(22437)/	T	-0.027	A(1)/T(235)/	Nearly Identical
638	V	-0.017	M(1)/A(1)/G(2)/X(3)/I(13)/L(26)/V(22715)/	V	0	V(236)/	Nearly Identical
639	N	-0.029	K(1)/D(1)/Y(1)/I(3)/X(5)/T(15)/S(60)/N(22675)/	N	0	N(236)/	Nearly Identical
640	V	-0.049	A(2)/L(3)/M(4)/X(4)/I(167)/V(22581)/	V	0	V(236)/	Nearly Identical
641	R	-0.006	X(3)/K(4)/G(8)/R(22746)/	R	0	R(236)/	Nearly Identical
642	G	-0.002	A(1)/X(4)/G(22756)/	G	0	G(236)/	Nearly Identical
643	S	-0.034	P(1)/L(3)/A(3)/X(3)/T(104)/S(22647)/	S	0	S(236)/	Nearly Identical
644	G	-0.004	E(2)/X(3)/R(4)/G(22752)/	G	0	G(236)/	Nearly Identical
645	M	-0.035	F(1)/T(1)/X(3)/I(5)/V(11)/L(93)/M(22647)/	M	-0.027	L(1)/M(235)/	Nearly Identical
646	R	-0.008	G(1)/S(3)/X(5)/K(10)/R(22742)/	R	0	R(236)/	Nearly Identical
647	I	-0.147	R(1)/T(2)/L(7)/X(7)/M(32)/V(649)/I(22063)/	I	0	I(236)/	Nearly Identical
648	L	-0.41	G(1)/X(4)/A(6)/F(29)/I(34)/M(58)/P(156)/V(2299)/L(20174)/	L	0	L(236)/
649	V	-0.256	X(2)/L(8)/A(8)/M(10)/I(1518)/V(21215)/	V	-0.049	I(2)/V(234)/	Nearly Identical
650	R	-0.002	G(1)/S(1)/X(2)/R(22757)/	R	0	R(236)/	Nearly Identical
651	G	-0.002	A(1)/X(1)/R(1)/C(2)/G(22756)/	G	0	G(236)/	Nearly Identical
652	N	-0.018	Y(1)/H(4)/X(4)/S(43)/N(22709)/	N	0	N(236)/	Nearly Identical
653	S	-0.003	C(1)/X(1)/P(2)/F(3)/S(22754)/	S	0	S(236)/	Nearly Identical
654	P	-0.014	L(1)/A(1)/H(2)/X(2)/T(4)/S(27)/P(22724)/	P	0	P(236)/	Nearly Identical
655	V	-0.054	I(2)/M(3)/X(3)/G(9)/L(25)/A(143)/V(22576)/	V	-0.027	A(1)/V(235)/	Nearly Identical
656	F	-0.002	C(1)/S(2)/X(2)/F(22756)/	F	-0.055	L(1)/S(1)/F(234)/	Nearly Identical
657	N	-0.011	M(1)/I(1)/R(1)/D(2)/Y(2)/X(2)/T(3)/S(7)/K(8)/N(22734)/	N	0	N(236)/	Nearly Identical
658	Y	-0.032	D(2)/X(3)/C(5)/F(19)/H(69)/Y(22663)/	Y	-0.049	H(2)/Y(234)/	Nearly Identical
659	N	-0.037	M(1)/T(1)/K(1)/D(1)/I(3)/X(6)/H(10)/S(96)/N(22642)/	N	-0.117	D(2)/Y(3)/N(231)/	Nearly Identical
660	K	-0.114	M(1)/Q(1)/X(6)/N(9)/R(509)/K(22235)/	K	-0.027	R(1)/K(235)/	Nearly Identical
661	A	-0.373	E(3)/X(7)/G(9)/V(80)/S(928)/T(951)/A(20783)/	A	-0.201	T(12)/A(224)/
662	T	-0.053	X(3)/A(7)/S(27)/I(38)/N(97)/T(22589)/	T	-0.162	I(9)/T(227)/	Nearly Identical
663	K	-0.045	E(4)/X(4)/N(14)/Q(16)/R(112)/K(22611)/	K	0	K(236)/	Nearly Identical
664	R	-0.006	T(1)/I(1)/W(1)/M(1)/S(1)/X(2)/K(8)/R(22745)/	R	0	R(236)/	Nearly Identical
665	L	-0.009	V(1)/D(2)/X(2)/F(3)/I(15)/L(22738)/	L	0	L(236)/	Nearly Identical
666	T	-0.213	P(1)/N(1)/X(3)/M(5)/V(9)/S(28)/I(65)/A(969)/T(21679)/	T	-0.027	I(1)/T(235)/	Nearly Identical
667	V	-0.173	M(1)/R(1)/A(2)/X(7)/I(915)/V(21835)/	V	-0.049	I(2)/V(234)/	Nearly Identical
668	L	-0.018	F(4)/X(5)/I(46)/L(22706)/	L	-0.027	I(1)/L(235)/	Nearly Identical
669	G	-0.003	E(1)/X(3)/R(4)/G(22753)/	G	0	G(236)/	Nearly Identical
670	K	-0.007	E(1)/T(3)/X(4)/R(8)/K(22745)/	K	0	K(236)/	Nearly Identical
671	D	-0.011	G(3)/X(3)/E(5)/N(19)/D(22731)/	D	0	D(236)/	Nearly Identical
672	A	-0.004	C(1)/S(1)/T(2)/G(2)/X(4)/A(22751)/	A	0	A(236)/	Nearly Identical
673	G	-0.006	D(1)/C(3)/X(3)/R(3)/S(5)/G(22746)/	G	-0.027	C(1)/G(235)/	Nearly Identical
674	A	-0.215	P(1)/K(1)/G(5)/X(8)/E(30)/V(38)/T(137)/S(786)/A(21755)/	A	-0.382	S(1)/T(27)/A(208)/
675	L	-0.005	K(1)/F(3)/X(3)/M(4)/L(22750)/	L	0	L(236)/	Nearly Identical
676	T	-0.754	Q(3)/E(6)/L(10)/R(11)/K(14)/X(15)/N(19)/S(23)/I(680)/V(723)/A(784)/M(2075)/T(18398)/	T	-0.027	I(1)/T(235)/
677	E	-0.142	A(1)/V(2)/X(5)/D(72)/K(101)/G(402)/E(22178)/	E	-0.466	G(1)/A(9)/K(19)/E(207)/
678	D	-0.16	S(1)/C(2)/V(2)/X(3)/E(25)/F(77)/G(88)/N(116)/Y(290)/D(22157)/	D	0	D(236)/	Nearly Identical
679	P	-0.033	R(1)/X(2)/T(17)/L(22)/S(23)/Q(30)/P(22666)/	P	0	P(236)/	Nearly Identical
680	D	-0.244	B(1)/T(1)/K(1)/V(3)/X(4)/Y(6)/G(41)/E(223)/N(919)/D(21561)/	D	-0.049	N(2)/D(234)/	Nearly Identical
681	E	-0.016	K(2)/X(2)/G(12)/D(27)/E(22716)/	E	0	E(236)/	Nearly Identical
682	G	-0.023	A(1)/C(2)/X(2)/D(4)/E(4)/R(5)/S(49)/G(22694)/	G	-0.027	S(1)/G(235)/	Nearly Identical
683	T	-0.197	G(1)/N(1)/M(4)/X(4)/R(4)/P(5)/S(26)/V(38)/I(57)/K(146)/A(535)/T(21939)/	T	-0.027	N(1)/T(235)/	Nearly Identical
684	A	-0.274	E(4)/D(5)/X(6)/G(7)/V(50)/S(242)/T(1081)/A(21365)/	A	-0.049	S(2)/A(234)/	Nearly Identical
685	G	-0.003	X(1)/E(2)/R(3)/G(22754)/	G	-0.049	R(2)/G(234)/	Nearly Identical
686	V	-0.027	L(1)/X(1)/G(2)/M(3)/I(81)/V(22672)/	V	0	V(236)/	Nearly Identical
687	E	-0.003	X(1)/K(2)/D(3)/E(22753)/	E	0	E(236)/	Nearly Identical
688	S	-0.02	Y(1)/A(3)/X(3)/F(56)/S(22696)/	S	0	S(236)/	Nearly Identical
689	A	-0.002	X(1)/G(1)/P(2)/A(22756)/	A	0	A(236)/	Nearly Identical
690	V	-0.005	L(1)/X(1)/D(2)/I(9)/V(22747)/	V	0	V(236)/	Nearly Identical
691	L	-0.004	W(1)/V(2)/F(2)/X(3)/L(22750)/	L	0	L(236)/	Nearly Identical
692	R	-0.005	X(2)/G(3)/K(8)/R(22745)/	R	0	R(236)/	Nearly Identical
693	G	-0.001	X(1)/E(1)/G(22756)/	G	-0.027	D(1)/G(235)/	Nearly Identical
694	F	-0.004	I(1)/S(2)/X(2)/L(4)/F(22749)/	F	-0.027	S(1)/F(235)/	Nearly Identical
695	L	-0.003	I(1)/M(1)/X(4)/L(22752)/	L	0	L(236)/	Nearly Identical
696	I	-0.01	T(1)/H(1)/X(2)/V(22)/I(22733)/	I	0	I(236)/	Nearly Identical
697	L	-0.012	M(1)/P(2)/F(5)/I(26)/L(22725)/	L	-0.027	I(1)/L(235)/	Nearly Identical
698	G	-0.008	A(1)/X(2)/S(17)/G(22739)/	G	0	G(236)/	Nearly Identical
699	K	-0.049	M(1)/T(1)/E(1)/Q(5)/N(16)/R(152)/K(22583)/	K	-0.055	R(1)/I(1)/K(234)/	Nearly Identical
700	E	-0.01	V(1)/D(1)/X(1)/K(2)/G(22)/E(22732)/	E	-0.027	D(1)/E(235)/	Nearly Identical
701	D	-0.015	G(1)/B(2)/V(2)/X(2)/E(13)/N(21)/D(22718)/	D	0	D(236)/	Nearly Identical
702	K	-0.234	G(1)/E(1)/T(3)/I(5)/X(6)/N(11)/Q(36)/R(1243)/K(21453)/	K	-0.076	E(1)/R(2)/K(233)/	Nearly Identical
703	R	-0.007	X(3)/G(6)/K(7)/R(22743)/	R	0	R(236)/	Nearly Identical
704	Y	-0.019	S(1)/D(1)/C(3)/H(3)/F(48)/Y(22703)/	Y	0	Y(236)/	Nearly Identical
705	G	-0.002	S(1)/R(1)/E(2)/G(22754)/	G	0	G(236)/	Nearly Identical
706	P	-0.005	S(4)/Q(9)/P(22745)/	P	0	P(236)/	Nearly Identical
707	A	-0.062	X(1)/E(1)/V(3)/T(4)/P(33)/S(186)/A(22531)/	A	0	A(236)/	Nearly Identical
708	L	-0.006	I(1)/X(2)/F(12)/L(22744)/	L	0	L(236)/	Nearly Identical
709	S	-0.01	R(1)/T(2)/I(3)/N(4)/X(4)/G(11)/S(22734)/	S	0	S(236)/	Nearly Identical
710	I	-0.027	L(1)/J(1)/N(1)/S(1)/T(6)/V(76)/I(22673)/	I	0	I(236)/	Nearly Identical
711	N	-0.095	T(1)/X(2)/K(5)/D(50)/S(332)/N(22369)/	N	0	N(236)/	Nearly Identical
712	E	-0.003	K(1)/X(2)/G(3)/E(22753)/	E	0	E(236)/	Nearly Identical
713	L	-0.007	P(1)/I(1)/R(1)/F(2)/X(2)/M(11)/L(22740)/	L	0	L(236)/	Nearly Identical
714	S	-0.068	R(1)/X(2)/C(3)/I(5)/N(12)/T(25)/G(201)/S(22510)/	S	-0.736	V(2)/I(115)/S(119)/
715	N	-0.073	I(1)/G(1)/X(1)/R(1)/D(2)/Y(3)/T(13)/K(14)/H(33)/S(187)/N(22503)/	N	0	N(236)/	Nearly Identical
716	L	-0.011	H(1)/P(2)/I(8)/F(17)/L(22731)/	L	0	L(236)/	Nearly Identical
717	A	-0.105	X(1)/E(2)/S(11)/V(105)/T(299)/A(22340)/	A	0	A(236)/	Nearly Identical
718	K	-0.034	E(1)/X(1)/R(119)/K(22637)/	K	0	K(236)/	Nearly Identical
719	G	-0.001	R(2)/G(22756)/	G	0	G(236)/	Nearly Identical
720	E	-0.001	D(1)/G(2)/E(22755)/	E	0	E(236)/	Nearly Identical
721	K	-0.009	X(2)/E(4)/M(4)/N(4)/R(9)/K(22734)/	K	0	K(236)/	Nearly Identical
722	A	-0.018	N(1)/S(4)/G(5)/V(14)/T(25)/A(22708)/	A	0	A(236)/	Nearly Identical
723	N	-0.003	I(1)/K(1)/X(1)/D(3)/N(22750)/	N	0	N(236)/	Nearly Identical
724	V	-0.003	I(1)/G(1)/X(1)/A(3)/V(22750)/	V	0	V(236)/	Nearly Identical
725	L	-0.008	P(1)/I(1)/S(1)/X(1)/K(3)/M(13)/L(22735)/	L	0	L(236)/	Nearly Identical
726	I	-0.013	X(1)/T(4)/M(4)/V(26)/I(22721)/	I	-0.027	M(1)/I(235)/	Nearly Identical
727	G	-0.008	X(1)/M(2)/R(18)/G(22735)/	G	0	G(236)/	Nearly Identical
728	Q	0	P(1)/Q(22754)/	Q	-0.027	R(1)/Q(235)/	Nearly Identical
729	G	-0.003	R(1)/E(5)/G(22749)/	G	0	G(236)/	Nearly Identical
730	D	-0.006	G(2)/E(2)/N(10)/D(22741)/	D	0	D(236)/	Nearly Identical
731	V	-0.202	S(1)/X(2)/L(3)/T(4)/M(26)/I(195)/A(718)/V(21806)/	V	0	V(236)/	Nearly Identical
732	V	-0.004	L(1)/G(1)/A(1)/M(3)/X(3)/V(22746)/	V	0	V(236)/	Nearly Identical
733	L	-0.002	F(1)/V(1)/W(1)/M(1)/L(22751)/	L	0	L(236)/	Nearly Identical
734	V	-0.011	A(9)/I(21)/V(22725)/	V	0	V(236)/	Nearly Identical
735	M	-0.005	K(1)/X(1)/I(2)/L(9)/M(22742)/	M	-0.027	S(1)/M(235)/	Nearly Identical
736	K	-0.005	T(1)/E(1)/N(4)/R(6)/K(22743)/	K	0	K(236)/	Nearly Identical
737	R	-0.004	S(1)/Q(1)/X(1)/L(2)/P(4)/R(22745)/	R	0	R(236)/	Nearly Identical
738	K	-0.003	L(1)/N(1)/X(1)/R(3)/K(22748)/	K	0	K(236)/	Nearly Identical
739	R	-0.005	L(1)/E(1)/Q(2)/X(2)/P(6)/R(22742)/	R	0	R(236)/	Nearly Identical
740	D	-0.026	B(1)/X(1)/G(2)/E(2)/N(79)/D(22669)/	D	-0.103	N(5)/D(231)/	Nearly Identical
741	S	-0.01	X(1)/P(2)/A(2)/F(22)/S(22727)/	S	0	S(236)/	Nearly Identical
742	S	-0.002	G(1)/N(1)/R(1)/T(2)/S(22749)/	S	0	S(236)/	Nearly Identical
743	I	-0.007	T(1)/M(1)/V(2)/L(15)/I(22735)/	I	0	I(236)/	Nearly Identical
744	L	-0.001	V(1)/F(1)/L(22752)/	L	0	L(236)/	Nearly Identical
745	T	-0.005	P(1)/N(1)/A(1)/E(1)/I(9)/T(22741)/	T	-0.027	A(1)/T(235)/	Nearly Identical
746	D	0	H(1)/D(22753)/	D	0	D(236)/	Nearly Identical
747	S	-0.004	C(1)/G(1)/N(1)/I(2)/R(4)/S(22744)/	S	0	S(236)/	Nearly Identical
748	Q	-0.006	L(1)/P(1)/X(1)/R(4)/H(8)/Q(22736)/	Q	0	Q(236)/	Nearly Identical
749	T	-0.003	P(1)/S(2)/A(4)/T(22744)/	T	0	T(236)/	Nearly Identical
750	A	-0.005	V(1)/S(1)/X(1)/P(2)/G(2)/T(3)/A(22739)/	A	0	A(236)/	Nearly Identical
751	T	-0.001	P(1)/N(1)/T(22747)/	T	0	T(236)/	Nearly Identical
752	K	-0.004	T(1)/I(1)/N(1)/Q(1)/R(5)/K(22739)/	K	0	K(236)/	Nearly Identical
753	R	-0.007	T(1)/I(1)/C(1)/G(1)/N(1)/S(1)/K(5)/X(6)/R(22728)/	R	0	R(236)/	Nearly Identical
754	I	-0.014	H(1)/X(1)/T(2)/F(3)/N(4)/L(9)/V(14)/I(22710)/	I	0	I(236)/	Nearly Identical
755	R	-0.004	P(2)/G(2)/W(2)/Q(3)/R(22735)/	R	0	R(236)/	Nearly Identical
756	M	-0.023	D(1)/X(1)/S(2)/R(5)/I(8)/L(9)/T(11)/V(24)/M(22682)/	M	0	M(236)/	Nearly Identical
757	A	-0.157	N(1)/R(1)/D(2)/S(2)/G(3)/P(4)/V(794)/A(21936)/	A	0	A(236)/	Nearly Identical
758	I	-0.044	L(1)/X(1)/F(2)/M(2)/V(3)/N(3)/T(143)/I(22587)/	I	0	I(236)/	Nearly Identical
759	N	-0.048	L(1)/F(1)/Q(1)/H(2)/T(4)/D(4)/I(21)/S(25)/K(30)/Y(51)/N(22601)/	N	0	N(236)/	Nearly Identical
Scanning for amino acid 'signatures' for H3N2 virus PB1 protein
	Avian			Canine
Pos	Con	Ent	Residues	Con	Ent	Residues	Comments
1	M	0	M(19871)/	M	0	M(222)/	Same
2	D	-0.018	V(3)/A(3)/Y(6)/H(6)/N(6)/G(7)/E(7)/D(19833)/	D	0	D(222)/	Nearly Identical
3	V	-0.012	C(1)/G(2)/F(2)/L(3)/D(3)/A(4)/I(11)/V(19845)/	V	0	V(222)/	Nearly Identical
4	N	-0.014	M(1)/V(1)/Y(2)/K(2)/T(3)/F(3)/I(4)/S(5)/H(8)/N(19842)/	N	0	N(222)/	Nearly Identical
5	P	-0.006	L(2)/Q(2)/R(4)/S(5)/P(19858)/	P	0	P(222)/	Nearly Identical
6	T	-0.012	M(1)/P(1)/N(1)/I(2)/S(3)/D(4)/A(13)/T(19846)/	T	0	T(222)/	Nearly Identical
7	L	-0.011	I(1)/D(1)/E(1)/S(1)/F(23)/L(19844)/	L	0	L(222)/	Nearly Identical
8	L	-0.01	T(1)/P(1)/V(2)/F(5)/I(14)/L(19848)/	L	0	L(222)/	Nearly Identical
9	F	-0.005	Y(1)/L(11)/F(19859)/	F	-0.029	V(1)/F(221)/	Nearly Identical
10	L	-0.005	P(1)/V(2)/S(3)/F(4)/L(19861)/	L	-0.029	V(1)/L(221)/	Nearly Identical
11	K	-0.016	I(1)/T(1)/N(2)/E(8)/R(26)/K(19833)/	K	0	K(222)/	Nearly Identical
12	V	-0.145	D(1)/G(1)/E(2)/L(4)/M(38)/I(555)/V(19270)/	V	-0.029	A(1)/V(221)/	Nearly Identical
13	P	-0.004	A(1)/H(1)/S(7)/P(19862)/	P	0	P(222)/	Nearly Identical
14	A	-0.516	L(1)/G(1)/S(1)/T(27)/V(4030)/A(15811)/	A	-0.072	V(3)/A(219)/
15	Q	-0.005	A(1)/P(2)/R(2)/H(4)/Q(19862)/	Q	0	Q(222)/	Nearly Identical
16	N	-0.042	K(2)/T(3)/D(5)/S(123)/N(19738)/	N	0	N(222)/	Nearly Identical
17	A	-0.002	V(2)/G(2)/A(19867)/	A	0	A(222)/	Nearly Identical
18	I	-0.016	T(1)/R(1)/L(2)/V(37)/I(19830)/	I	0	I(222)/	Nearly Identical
19	S	-0.002	C(1)/G(1)/N(1)/S(19868)/	S	0	S(222)/	Nearly Identical
20	T	-0.115	P(1)/N(1)/A(13)/S(26)/I(398)/T(19432)/	T	-0.184	A(10)/T(212)/	Nearly Identical
21	T	-0.002	S(1)/P(2)/T(19868)/	T	0	T(222)/	Nearly Identical
22	F	-0.001	I(1)/F(19870)/	F	0	F(222)/	Nearly Identical
23	P	-0.002	L(1)/T(1)/V(2)/P(19867)/	P	0	P(222)/	Nearly Identical
24	Y	-0.001	S(1)/T(1)/Y(19869)/	Y	0	Y(222)/	Nearly Identical
25	T	-0.002	A(1)/I(1)/R(1)/T(19868)/	T	0	T(222)/	Nearly Identical
26	G	-0.001	E(1)/G(19870)/	G	0	G(222)/	Nearly Identical
27	D	-0.009	G(3)/A(3)/E(6)/N(8)/D(19851)/	D	0	D(222)/	Nearly Identical
28	P	-0.001	A(1)/P(19870)/	P	0	P(222)/	Nearly Identical
29	P	-0.001	S(1)/P(19870)/	P	0	P(222)/	Nearly Identical
30	Y	-0.008	F(1)/S(2)/H(17)/Y(19851)/	Y	0	Y(222)/	Nearly Identical
31	S	-0.002	G(1)/C(1)/N(2)/S(19867)/	S	0	S(222)/	Nearly Identical
32	H	-0.001	R(1)/Y(1)/H(19869)/	H	0	H(222)/	Nearly Identical
33	G	0	G(19871)/	G	0	G(222)/	Same
34	T	-0.002	E(1)/S(1)/P(1)/T(19868)/	T	0	T(222)/	Nearly Identical
35	G	0	G(19871)/	G	0	G(222)/	Same
36	T	-0.001	A(1)/T(19870)/	T	-0.029	R(1)/T(221)/	Nearly Identical
37	G	0	G(19871)/	G	-0.029	L(1)/G(221)/	Nearly Identical
38	Y	-0.007	V(1)/C(3)/H(13)/Y(19854)/	Y	0	Y(222)/	Nearly Identical
39	T	-0.011	I(1)/P(1)/S(2)/A(23)/T(19844)/	T	0	T(222)/	Nearly Identical
40	M	-0.028	T(1)/L(31)/I(44)/M(19795)/	M	0	M(222)/	Nearly Identical
41	D	-0.002	E(2)/G(2)/D(19867)/	D	0	D(222)/	Nearly Identical
42	T	-0.001	A(1)/P(1)/T(19869)/	T	0	T(222)/	Nearly Identical
43	V	-0.006	L(1)/F(1)/A(4)/I(6)/V(19859)/	V	0	V(222)/	Nearly Identical
44	N	-0.053	G(1)/I(2)/D(4)/S(26)/T(130)/N(19708)/	N	0	N(222)/	Nearly Identical
45	R	-0.002	I(1)/G(2)/R(19868)/	R	0	R(222)/	Nearly Identical
46	T	-0.001	A(1)/I(1)/T(19869)/	T	0	T(222)/	Nearly Identical
47	H	-0.002	L(1)/R(1)/N(2)/H(19867)/	H	0	H(222)/	Nearly Identical
48	Q	-0.314	L(1)/P(1)/N(2)/H(5)/R(5)/K(1831)/Q(18026)/	Q	0	Q(222)/	Nearly Identical
49	Y	-0.001	C(3)/Y(19868)/	Y	0	Y(222)/	Nearly Identical
50	S	-0.003	T(1)/P(1)/A(4)/S(19865)/	S	0	S(222)/	Nearly Identical
51	E	-0.013	N(1)/A(2)/K(7)/D(9)/G(10)/E(19842)/	E	-0.029	K(1)/E(221)/	Nearly Identical
52	K	-0.17	M(6)/Q(7)/E(15)/N(298)/R(312)/K(19233)/	K	0	K(222)/	Nearly Identical
53	G	-0.001	R(3)/G(19868)/	G	0	G(222)/	Nearly Identical
54	K	-0.458	Q(1)/A(1)/M(2)/I(5)/V(6)/N(7)/G(19)/T(231)/E(627)/R(1288)/K(17684)/	K	0	K(222)/
55	W	-0.001	L(1)/R(1)/W(19869)/	W	0	W(222)/	Nearly Identical
56	T	-0.114	M(1)/S(1)/K(28)/I(32)/A(358)/T(19451)/	T	0	T(222)/	Nearly Identical
57	T	-0.124	Q(1)/V(2)/A(26)/M(85)/I(108)/K(177)/T(19472)/	T	0	T(222)/	Nearly Identical
58	N	-0.008	H(2)/S(18)/N(19851)/	N	0	N(222)/	Nearly Identical
59	T	-0.615	L(1)/M(1)/K(1)/I(15)/A(15)/P(17)/S(5603)/T(14218)/	T	0	T(222)/
60	E	-0.006	A(1)/K(1)/G(2)/D(8)/E(19859)/	E	0	E(222)/	Nearly Identical
61	T	-0.005	A(1)/S(1)/I(8)/T(19861)/	T	-0.029	N(1)/T(221)/	Nearly Identical
62	G	-0.083	D(1)/Y(2)/N(6)/R(67)/E(70)/K(103)/G(19622)/	G	0	G(222)/	Nearly Identical
63	A	-0.007	V(1)/G(3)/T(4)/S(6)/A(19857)/	A	0	A(222)/	Nearly Identical
64	P	-0.075	R(2)/T(4)/A(9)/H(11)/S(46)/L(161)/P(19638)/	P	0	P(222)/	Nearly Identical
65	Q	-0.003	L(1)/H(1)/P(4)/Q(19865)/	Q	0	Q(222)/	Nearly Identical
66	L	-0.003	F(1)/V(2)/I(2)/L(19866)/	L	0	L(222)/	Nearly Identical
67	N	-0.004	I(1)/T(1)/H(1)/S(5)/N(19863)/	N	0	N(222)/	Nearly Identical
68	P	-0.002	Q(1)/S(2)/P(19868)/	P	0	P(222)/	Nearly Identical
69	I	-0.023	T(9)/V(56)/I(19806)/	I	-0.029	V(1)/I(221)/	Nearly Identical
70	D	-0.003	E(1)/G(2)/N(2)/D(19866)/	D	0	D(222)/	Nearly Identical
71	G	0	G(19871)/	G	0	G(222)/	Same
72	P	-0.002	L(1)/Q(1)/S(2)/P(19867)/	P	0	P(222)/	Nearly Identical
73	L	-0.005	V(1)/Q(1)/F(1)/I(3)/M(3)/L(19862)/	L	0	L(222)/	Nearly Identical
74	P	-0.004	S(8)/P(19863)/	P	0	P(222)/	Nearly Identical
75	E	-0.123	L(2)/G(46)/V(47)/K(50)/D(267)/E(19459)/	E	0	E(222)/	Nearly Identical
76	D	-0.079	S(1)/Y(1)/E(4)/G(38)/N(224)/D(19603)/	D	0	D(222)/	Nearly Identical
77	N	-0.024	T(1)/B(1)/K(1)/I(2)/S(9)/H(18)/D(26)/N(19813)/	N	0	N(222)/	Nearly Identical
78	E	-0.077	Q(1)/K(1)/N(5)/G(9)/D(261)/E(19594)/	E	0	E(222)/	Nearly Identical
79	P	0	P(19871)/	P	0	P(222)/	Same
80	S	-0.035	R(3)/C(9)/T(11)/I(32)/N(34)/S(19782)/	S	0	S(222)/	Nearly Identical
81	G	-0.001	R(1)/G(19870)/	G	0	G(222)/	Nearly Identical
82	Y	-0.002	R(1)/S(2)/Y(19868)/	Y	0	Y(222)/	Nearly Identical
83	A	-0.008	T(1)/V(1)/G(2)/S(13)/A(19854)/	A	0	A(222)/	Nearly Identical
84	Q	-0.002	H(1)/R(2)/Q(19868)/	Q	0	Q(222)/	Nearly Identical
85	T	-0.004	R(1)/M(3)/A(4)/T(19863)/	T	0	T(222)/	Nearly Identical
86	D	-0.013	G(1)/E(32)/D(19838)/	D	0	D(222)/	Nearly Identical
87	C	-0.001	R(1)/C(19870)/	C	0	C(222)/	Nearly Identical
88	V	-0.003	M(1)/A(1)/L(3)/V(19866)/	V	0	V(222)/	Nearly Identical
89	L	-0.012	V(1)/P(1)/W(1)/I(27)/L(19841)/	L	0	L(222)/	Nearly Identical
90	E	-0.001	K(1)/E(19870)/	E	0	E(222)/	Nearly Identical
91	A	-0.003	S(1)/D(1)/V(5)/A(19864)/	A	0	A(222)/	Nearly Identical
92	M	-0.004	L(1)/V(2)/I(5)/M(19863)/	M	0	M(222)/	Nearly Identical
93	A	-0.003	D(1)/S(2)/G(2)/A(19866)/	A	-0.029	V(1)/A(221)/	Nearly Identical
94	F	-0.047	V(1)/C(4)/Y(24)/S(28)/L(75)/F(19739)/	F	0	F(222)/	Nearly Identical
95	L	-0.003	I(1)/M(1)/H(1)/R(1)/F(1)/L(19866)/	L	-0.029	R(1)/L(221)/	Nearly Identical
96	E	-0.009	G(4)/D(17)/E(19850)/	E	0	E(222)/	Nearly Identical
97	E	-0.05	Q(1)/R(1)/V(2)/A(4)/G(8)/N(18)/D(19)/K(84)/E(19734)/	K	-0.692	E(105)/K(117)/
98	S	-0.009	C(1)/F(1)/A(8)/T(9)/S(19852)/	S	0	S(222)/	Nearly Identical
99	H	-0.001	Q(1)/N(1)/H(19869)/	H	0	H(222)/	Nearly Identical
100	P	-0.009	Q(1)/S(22)/P(19848)/	P	0	P(222)/	Nearly Identical
101	G	-0.006	R(5)/E(9)/G(19857)/	G	0	G(222)/	Nearly Identical
102	I	-0.022	F(1)/V(5)/L(54)/I(19811)/	I	0	I(222)/	Nearly Identical
103	F	-0.004	L(1)/Y(9)/F(19861)/	F	0	F(222)/	Nearly Identical
104	E	-0.075	V(1)/K(2)/A(4)/D(35)/G(208)/E(19621)/	E	0	E(222)/	Nearly Identical
105	N	-0.069	K(2)/H(6)/D(20)/S(54)/T(126)/N(19663)/	N	0	N(222)/	Nearly Identical
106	S	-0.04	T(1)/L(1)/A(127)/S(19742)/	S	0	S(222)/	Nearly Identical
107	C	-0.002	R(1)/S(2)/C(19868)/	C	0	C(222)/	Nearly Identical
108	L	-0.148	P(2)/R(2)/V(10)/F(19)/I(592)/L(19246)/	I	0	I(222)/	Nearly Distinct
109	E	-0.003	V(1)/D(1)/G(3)/E(19866)/	E	0	E(222)/	Nearly Identical
110	T	-0.136	P(1)/S(1)/M(9)/A(577)/T(19283)/	T	0	T(222)/	Nearly Identical
111	M	-0.057	L(1)/T(2)/R(2)/V(10)/I(173)/M(19683)/	M	-0.029	I(1)/M(221)/	Nearly Identical
112	E	-0.005	K(2)/G(4)/D(5)/E(19860)/	E	0	E(222)/	Nearly Identical
113	V	-0.623	S(1)/M(2)/L(3)/T(9)/F(24)/A(25)/I(5677)/V(14130)/	V	0	V(222)/
114	V	-0.076	D(1)/G(1)/F(1)/L(4)/A(7)/C(29)/I(209)/V(19619)/	V	0	V(222)/	Nearly Identical
115	Q	-0.008	K(1)/L(7)/H(10)/Q(19853)/	Q	0	Q(222)/	Nearly Identical
116	Q	-0.003	K(2)/R(4)/Q(19865)/	Q	0	Q(222)/	Nearly Identical
117	T	-0.009	S(2)/K(2)/A(18)/T(19849)/	T	0	T(222)/	Nearly Identical
118	R	-0.001	K(3)/R(19868)/	R	0	R(222)/	Nearly Identical
119	V	-0.031	E(1)/I(2)/A(5)/L(13)/M(64)/V(19786)/	V	0	V(222)/	Nearly Identical
120	D	-0.004	T(1)/G(1)/A(1)/N(2)/E(3)/D(19863)/	D	0	D(222)/	Nearly Identical
121	K	-0.013	I(2)/E(2)/N(2)/Q(3)/R(20)/K(19842)/	K	0	K(222)/	Nearly Identical
122	L	-0.003	M(7)/L(19864)/	L	0	L(222)/	Nearly Identical
123	T	-0.007	I(1)/S(2)/A(13)/T(19855)/	T	0	T(222)/	Nearly Identical
124	Q	-0.007	E(2)/H(2)/K(3)/R(8)/Q(19856)/	Q	0	Q(222)/	Nearly Identical
125	G	-0.002	A(1)/S(3)/G(19867)/	G	0	G(222)/	Nearly Identical
126	R	-0.002	C(1)/H(3)/R(19867)/	R	0	R(222)/	Nearly Identical
127	Q	-0.001	R(1)/L(1)/Q(19869)/	Q	0	Q(222)/	Nearly Identical
128	T	-0.002	A(1)/I(2)/T(19868)/	T	0	T(222)/	Nearly Identical
129	Y	-0.005	H(1)/N(1)/F(8)/Y(19861)/	Y	0	Y(222)/	Nearly Identical
130	D	-0.001	G(1)/D(19870)/	D	0	D(222)/	Nearly Identical
131	W	-0.001	R(1)/W(19870)/	W	0	W(222)/	Nearly Identical
132	T	-0.003	I(2)/A(4)/T(19865)/	T	0	T(222)/	Nearly Identical
133	L	-0.007	V(3)/I(4)/M(4)/S(4)/L(19856)/	L	0	L(222)/	Nearly Identical
134	N	-0.014	I(2)/K(3)/S(5)/D(24)/N(19837)/	N	0	N(222)/	Nearly Identical
135	R	-0.008	E(1)/S(1)/K(17)/R(19852)/	R	0	R(222)/	Nearly Identical
136	N	-0.001	S(1)/T(1)/N(19869)/	N	0	N(222)/	Nearly Identical
137	Q	-0.001	R(1)/L(1)/Q(19869)/	Q	0	Q(222)/	Nearly Identical
138	P	-0.004	L(1)/A(1)/R(1)/T(2)/S(2)/P(19864)/	P	0	P(222)/	Nearly Identical
139	A	-0.004	G(2)/P(2)/S(3)/A(19864)/	A	0	A(222)/	Nearly Identical
140	A	-0.003	T(2)/S(3)/A(19866)/	A	0	A(222)/	Nearly Identical
141	T	-0.002	N(1)/A(4)/T(19866)/	T	0	T(222)/	Nearly Identical
142	A	-0.001	V(1)/D(1)/A(19869)/	A	0	A(222)/	Nearly Identical
143	L	-0.003	W(1)/F(2)/S(4)/L(19864)/	L	-0.029	S(1)/L(221)/	Nearly Identical
144	A	-0.012	P(1)/G(3)/V(4)/S(8)/T(10)/A(19845)/	A	0	A(222)/	Nearly Identical
145	N	-0.007	T(2)/D(5)/S(7)/N(19857)/	N	0	N(222)/	Nearly Identical
146	T	-0.004	I(1)/A(3)/S(3)/T(19864)/	T	0	T(222)/	Nearly Identical
147	I	-0.007	T(1)/M(6)/V(8)/I(19856)/	I	0	I(222)/	Nearly Identical
148	E	-0.003	D(1)/Q(1)/G(2)/K(2)/E(19865)/	E	0	E(222)/	Nearly Identical
149	V	-0.342	M(2)/T(3)/I(2116)/V(17750)/	V	-0.029	A(1)/V(221)/	Nearly Identical
150	F	-0.008	S(1)/Y(2)/L(16)/F(19852)/	F	0	F(222)/	Nearly Identical
151	R	-0.037	M(1)/G(6)/K(106)/R(19758)/	R	0	R(222)/	Nearly Identical
152	S	-0.127	P(1)/M(3)/A(19)/T(28)/L(441)/S(19379)/	S	0	S(222)/	Nearly Identical
153	N	-0.001	S(3)/N(19868)/	N	0	N(222)/	Nearly Identical
154	G	-0.119	C(6)/N(9)/D(189)/S(211)/G(19456)/	G	-0.37	D(27)/G(195)/
155	L	-0.019	F(1)/M(20)/I(28)/L(19822)/	L	0	L(222)/	Nearly Identical
156	T	-0.126	V(12)/R(12)/S(19)/K(51)/I(58)/M(61)/A(172)/T(19486)/	T	0	T(222)/	Nearly Identical
157	A	-0.195	D(5)/N(17)/I(18)/V(28)/S(135)/T(553)/A(19115)/	A	-0.27	T(17)/A(205)/	Nearly Identical
158	N	-0.167	T(2)/H(2)/K(2)/S(770)/N(19095)/	N	0	N(222)/	Nearly Identical
159	E	-0.048	V(3)/K(6)/G(18)/D(119)/E(19725)/	E	0	E(222)/	Nearly Identical
160	S	-0.001	T(1)/S(19870)/	S	0	S(222)/	Nearly Identical
161	G	-0.001	R(2)/G(19869)/	G	0	G(222)/	Nearly Identical
162	R	-0.003	E(1)/P(1)/T(2)/S(2)/R(19865)/	R	0	R(222)/	Nearly Identical
163	L	-0.002	I(1)/M(2)/L(19868)/	L	0	L(222)/	Nearly Identical
164	I	-0.027	L(4)/M(33)/V(35)/I(19799)/	I	0	I(222)/	Nearly Identical
165	D	-0.004	E(4)/N(4)/D(19863)/	D	0	D(222)/	Nearly Identical
166	F	-0.015	I(1)/V(3)/Y(3)/S(5)/L(24)/F(19835)/	F	0	F(222)/	Nearly Identical
167	L	-0.002	I(1)/V(2)/L(19868)/	L	0	L(222)/	Nearly Identical
168	K	-0.153	E(2)/R(700)/K(19169)/	K	0	K(222)/	Nearly Identical
169	D	-0.003	V(1)/E(1)/R(1)/N(3)/D(19865)/	D	0	D(222)/	Nearly Identical
170	V	-0.012	L(1)/M(2)/A(6)/I(18)/V(19844)/	V	0	V(222)/	Nearly Identical
171	M	-0.244	A(2)/T(42)/L(44)/I(194)/V(730)/M(18859)/	M	-0.21	I(12)/M(210)/	Nearly Identical
172	E	-0.458	Y(1)/Q(1)/V(2)/A(4)/N(7)/K(40)/G(185)/D(2568)/E(17063)/	E	0	E(222)/
173	S	0	S(19871)/	S	0	S(222)/	Same
174	M	-0.042	L(8)/V(23)/T(24)/I(60)/M(19756)/	M	0	M(222)/	Nearly Identical
175	D	-0.161	Y(2)/E(9)/G(26)/N(660)/D(19174)/	D	0	D(222)/	Nearly Identical
176	K	-0.055	I(1)/T(1)/N(3)/Q(6)/E(10)/R(154)/K(19696)/	K	0	K(222)/	Nearly Identical
177	E	-0.132	Q(1)/R(2)/A(6)/N(10)/G(111)/K(121)/D(179)/E(19441)/	E	0	E(222)/	Nearly Identical
178	E	-0.251	M(1)/Q(1)/R(1)/A(2)/I(4)/V(7)/D(60)/K(136)/G(889)/E(18770)/	E	-0.029	K(1)/E(221)/	Nearly Identical
179	M	-0.263	K(1)/T(6)/L(30)/V(325)/I(779)/M(18730)/	M	-0.379	I(28)/M(194)/
180	E	-0.053	A(1)/V(2)/K(6)/G(45)/D(104)/E(19713)/	E	0	E(222)/	Nearly Identical
181	I	-0.044	N(1)/T(3)/L(8)/M(23)/V(90)/I(19746)/	I	0	I(222)/	Nearly Identical
182	T	-0.133	M(1)/R(1)/A(3)/V(12)/I(543)/T(19311)/	T	0	T(222)/	Nearly Identical
183	T	-0.015	M(3)/I(8)/A(27)/T(19833)/	T	0	T(222)/	Nearly Identical
184	H	-0.006	L(1)/N(1)/P(1)/Q(2)/R(2)/Y(6)/H(19858)/	H	0	H(222)/	Nearly Identical
185	F	-0.001	L(2)/F(19869)/	F	0	F(222)/	Nearly Identical
186	Q	-0.01	K(1)/L(2)/P(2)/H(17)/Q(19849)/	Q	0	Q(222)/	Nearly Identical
187	R	-0.003	G(2)/K(4)/R(19865)/	K	-0.67	R(87)/K(135)/
188	K	-0.005	N(2)/R(10)/K(19859)/	K	0	K(222)/	Nearly Identical
189	R	-0.01	S(1)/G(1)/K(23)/R(19846)/	R	0	R(222)/	Nearly Identical
190	R	-0.006	I(1)/K(13)/R(19857)/	R	-0.051	T(2)/R(220)/	Nearly Identical
191	V	-0.127	E(4)/L(33)/M(45)/I(390)/V(19399)/	V	0	V(222)/	Nearly Identical
192	R	-0.031	I(2)/K(95)/R(19774)/	R	0	R(222)/	Nearly Identical
193	D	-0.006	A(1)/Y(1)/G(3)/E(3)/H(3)/D(19860)/	D	-0.029	N(1)/D(221)/	Nearly Identical
194	N	-0.024	H(1)/K(2)/Y(4)/T(5)/D(5)/S(45)/N(19809)/	N	0	N(222)/	Nearly Identical
195	M	-0.076	K(1)/L(8)/T(34)/V(34)/I(159)/M(19635)/	M	-0.197	L(11)/M(211)/	Nearly Identical
196	T	-0.008	I(1)/N(1)/P(2)/A(4)/S(9)/T(19854)/	T	0	T(222)/	Nearly Identical
197	K	-0.062	I(1)/T(1)/N(1)/Q(2)/R(214)/K(19652)/	K	0	K(222)/	Nearly Identical
198	K	-0.029	Q(1)/E(2)/N(2)/R(79)/K(19787)/	K	0	K(222)/	Nearly Identical
199	M	-0.014	K(1)/I(9)/L(10)/V(11)/M(19840)/	M	0	M(222)/	Nearly Identical
200	V	-0.252	T(2)/A(3)/I(1356)/V(18510)/	I	-0.539	V(51)/I(171)/
201	T	-0.01	P(1)/R(1)/S(1)/I(2)/A(3)/M(14)/T(19849)/	T	0	T(222)/	Nearly Identical
202	Q	-0.024	K(1)/P(2)/L(3)/R(8)/H(49)/Q(19808)/	Q	0	Q(222)/	Nearly Identical
203	R	-0.009	S(3)/G(3)/K(16)/R(19849)/	R	0	R(222)/	Nearly Identical
204	T	-0.007	M(1)/S(1)/A(2)/P(3)/I(8)/T(19856)/	T	0	T(222)/	Nearly Identical
205	I	-0.039	R(1)/T(4)/M(12)/L(13)/V(81)/I(19760)/	I	-0.343	V(24)/I(198)/	Nearly Identical
206	G	-0.003	A(1)/E(1)/R(3)/G(19866)/	G	0	G(222)/	Nearly Identical
207	K	-0.023	T(1)/N(1)/E(2)/R(60)/K(19807)/	K	0	K(222)/	Nearly Identical
208	K	-0.013	Q(1)/N(2)/E(4)/R(26)/K(19838)/	K	0	K(222)/	Nearly Identical
209	K	-0.037	I(1)/E(3)/N(7)/R(99)/K(19761)/	K	0	K(222)/	Nearly Identical
210	Q	-0.037	P(4)/R(4)/L(6)/K(6)/H(87)/Q(19764)/	Q	0	Q(222)/	Nearly Identical
211	R	-0.143	A(3)/E(8)/M(14)/G(134)/K(366)/R(19346)/	R	0	R(222)/	Nearly Identical
212	L	-0.029	A(9)/I(20)/M(21)/V(23)/L(19798)/	L	0	L(222)/	Nearly Identical
213	N	-0.245	E(1)/P(1)/R(2)/A(3)/G(4)/Y(4)/H(21)/I(30)/D(46)/K(66)/T(189)/S(548)/N(18956)/	N	-0.249	K(1)/I(2)/D(9)/N(210)/	Nearly Identical
214	K	-0.178	Q(15)/N(22)/R(766)/K(19068)/	K	0	K(222)/	Nearly Identical
215	R	-0.559	T(1)/E(1)/Q(1)/W(1)/G(11)/K(4785)/R(15071)/	R	0	R(222)/
216	S	-0.193	D(1)/E(1)/A(1)/V(2)/T(4)/R(15)/I(16)/C(16)/G(248)/N(418)/S(19149)/	N	-0.51	S(46)/N(176)/
217	Y	-0.005	L(1)/C(3)/H(6)/Y(19861)/	Y	0	Y(222)/	Nearly Identical
218	L	-0.01	V(1)/F(1)/I(24)/L(19845)/	I	-0.716	L(1)/V(102)/I(119)/
219	I	-0.052	M(1)/G(1)/R(1)/L(3)/T(14)/V(146)/I(19705)/	I	0	I(222)/	Nearly Identical
220	R	-0.002	I(1)/K(4)/R(19866)/	R	0	R(222)/	Nearly Identical
221	A	-0.012	G(3)/S(6)/V(8)/T(11)/A(19843)/	A	0	A(222)/	Nearly Identical
222	L	-0.006	I(1)/V(1)/S(1)/M(10)/L(19858)/	L	0	L(222)/	Nearly Identical
223	T	-0.009	A(24)/T(19847)/	T	0	T(222)/	Nearly Identical
224	L	-0.001	W(1)/L(19870)/	L	0	L(222)/	Nearly Identical
225	N	-0.001	S(1)/D(1)/N(19869)/	N	0	N(222)/	Nearly Identical
226	T	-0.003	A(1)/P(1)/K(1)/S(3)/T(19865)/	T	0	T(222)/	Nearly Identical
227	M	-0.003	L(1)/I(1)/K(1)/T(2)/M(19866)/	M	0	M(222)/	Nearly Identical
228	T	-0.004	I(1)/S(2)/A(6)/T(19862)/	T	0	T(222)/	Nearly Identical
229	K	-0.002	E(1)/R(1)/I(2)/K(19867)/	K	0	K(222)/	Nearly Identical
230	D	-0.003	E(1)/N(2)/G(3)/D(19865)/	D	0	D(222)/	Nearly Identical
231	A	-0.002	V(1)/R(1)/P(1)/A(19868)/	A	-0.029	P(1)/A(221)/	Nearly Identical
232	E	-0.003	V(1)/Q(1)/K(5)/E(19864)/	E	0	E(222)/	Nearly Identical
233	R	-0.003	T(1)/A(1)/E(1)/G(2)/R(19866)/	R	0	R(222)/	Nearly Identical
234	G	-0.002	R(1)/S(3)/G(19867)/	G	-0.029	D(1)/G(221)/	Nearly Identical
235	K	-0.001	E(1)/N(1)/K(19869)/	K	0	K(222)/	Nearly Identical
236	L	-0.002	R(1)/S(2)/L(19868)/	L	0	L(222)/	Nearly Identical
237	K	-0.043	G(1)/N(1)/E(2)/M(3)/R(128)/K(19736)/	K	0	K(222)/	Nearly Identical
238	R	-0.003	K(7)/R(19864)/	R	0	R(222)/	Nearly Identical
239	R	-0.001	G(2)/R(19869)/	R	0	R(222)/	Nearly Identical
240	A	-0.002	T(1)/E(1)/G(1)/A(19868)/	A	0	A(222)/	Nearly Identical
241	I	-0.002	F(1)/V(4)/I(19866)/	I	0	I(222)/	Nearly Identical
242	A	0	A(19871)/	A	0	A(222)/	Same
243	T	-0.001	A(1)/K(1)/T(19869)/	T	0	T(222)/	Nearly Identical
244	P	0	P(19871)/	P	0	P(222)/	Same
245	G	-0.001	P(1)/G(19870)/	G	0	G(222)/	Nearly Identical
246	M	-0.011	V(2)/R(2)/K(2)/I(21)/M(19844)/	M	0	M(222)/	Nearly Identical
247	Q	-0.004	T(1)/P(1)/R(1)/H(4)/Q(19864)/	Q	0	Q(222)/	Nearly Identical
248	I	-0.01	F(1)/N(1)/L(2)/V(5)/T(12)/I(19850)/	I	0	I(222)/	Nearly Identical
249	R	-0.003	T(1)/K(6)/R(19864)/	R	0	R(222)/	Nearly Identical
250	G	0	G(19871)/	G	0	G(222)/	Same
251	F	-0.002	I(1)/S(3)/F(19867)/	F	0	F(222)/	Nearly Identical
252	V	-0.003	A(1)/M(1)/I(3)/V(19866)/	V	0	V(222)/	Nearly Identical
253	Y	-0.041	C(2)/F(22)/H(98)/Y(19749)/	Y	0	Y(222)/	Nearly Identical
254	F	-0.02	A(1)/L(4)/S(5)/C(11)/V(27)/F(19823)/	F	0	F(222)/	Nearly Identical
255	V	-0.009	I(8)/A(12)/V(19851)/	V	-0.029	A(1)/V(221)/	Nearly Identical
256	E	-0.001	Q(1)/G(1)/E(19869)/	E	0	E(222)/	Nearly Identical
257	T	-0.356	V(1)/M(3)/I(17)/S(40)/A(2062)/T(17748)/	T	0	T(222)/
258	L	-0.002	I(1)/M(3)/L(19867)/	L	0	L(222)/	Nearly Identical
259	A	-0.002	V(1)/T(1)/P(2)/A(19867)/	A	0	A(222)/	Nearly Identical
260	R	-0.012	W(1)/G(1)/K(30)/R(19839)/	R	0	R(222)/	Nearly Identical
261	S	-0.181	I(4)/R(8)/N(46)/G(84)/T(104)/A(127)/C(218)/S(19280)/	S	0	S(222)/	Nearly Identical
262	I	-0.006	T(1)/M(2)/V(10)/I(19858)/	I	0	I(222)/	Nearly Identical
263	C	0	C(19871)/	C	0	C(222)/	Same
264	E	-0.013	K(1)/G(2)/D(31)/E(19837)/	E	0	E(222)/	Nearly Identical
265	K	-0.005	E(1)/N(1)/R(10)/K(19859)/	K	0	K(222)/	Nearly Identical
266	L	-0.003	V(1)/I(6)/L(19864)/	L	0	L(222)/	Nearly Identical
267	E	-0.002	K(1)/Q(1)/G(1)/E(19868)/	E	-0.029	G(1)/E(221)/	Nearly Identical
268	Q	-0.002	R(1)/K(1)/P(1)/Q(19868)/	Q	0	Q(222)/	Nearly Identical
269	S	-0.004	I(1)/A(4)/F(4)/S(19862)/	S	0	S(222)/	Nearly Identical
270	G	-0.003	C(1)/E(5)/G(19865)/	G	-0.124	A(6)/G(216)/	Nearly Identical
271	L	-0.002	I(2)/F(2)/L(19867)/	L	0	L(222)/	Nearly Identical
272	P	-0.001	H(1)/P(19870)/	P	0	P(222)/	Nearly Identical
273	V	-0.008	L(1)/G(1)/A(1)/F(1)/I(13)/V(19854)/	V	-0.124	I(6)/V(216)/	Nearly Identical
274	G	-0.001	R(1)/G(19870)/	G	0	G(222)/	Nearly Identical
275	G	-0.001	R(1)/G(19870)/	G	0	G(222)/	Nearly Identical
276	N	-0.002	S(1)/M(1)/K(1)/N(19868)/	N	0	N(222)/	Nearly Identical
277	E	-0.002	K(1)/Q(1)/D(2)/E(19867)/	E	0	E(222)/	Nearly Identical
278	K	-0.001	R(1)/N(1)/K(19869)/	K	-0.051	I(2)/K(220)/	Nearly Identical
279	K	-0.001	R(1)/M(1)/K(19869)/	K	0	K(222)/	Nearly Identical
280	A	-0.003	V(1)/G(5)/A(19865)/	A	0	A(222)/	Nearly Identical
281	K	-0.001	N(1)/K(19870)/	K	0	K(222)/	Nearly Identical
282	L	0	L(19871)/	L	0	L(222)/	Same
283	A	-0.003	S(1)/T(1)/G(4)/A(19865)/	A	-0.029	P(1)/A(221)/	Nearly Identical
284	N	-0.002	S(1)/D(2)/N(19868)/	N	0	N(222)/	Nearly Identical
285	V	0	V(19871)/	V	0	V(222)/	Same
286	V	-0.015	G(2)/I(6)/A(31)/V(19832)/	V	0	V(222)/	Nearly Identical
287	R	-0.006	Q(1)/I(3)/K(10)/R(19857)/	R	0	R(222)/	Nearly Identical
288	K	-0.001	R(1)/K(19870)/	K	0	K(222)/	Nearly Identical
289	M	0	M(19871)/	M	-0.029	V(1)/M(221)/	Nearly Identical
290	M	-0.001	I(1)/M(19870)/	M	0	M(222)/	Nearly Identical
291	T	-0.013	V(1)/S(1)/N(2)/A(12)/I(13)/T(19842)/	T	0	T(222)/	Nearly Identical
292	N	-0.037	B(1)/Y(1)/K(4)/T(8)/D(11)/S(80)/N(19766)/	N	0	N(222)/	Nearly Identical
293	S	-0.003	A(1)/P(1)/L(2)/T(2)/S(19865)/	S	0	S(222)/	Nearly Identical
294	Q	-0.036	E(1)/L(6)/K(13)/R(25)/H(50)/Q(19776)/	Q	0	Q(222)/	Nearly Identical
295	D	-0.004	E(1)/K(1)/Y(1)/V(2)/H(2)/D(19864)/	D	0	D(222)/	Nearly Identical
296	T	-0.012	Q(1)/S(3)/N(3)/A(5)/I(14)/T(19845)/	T	0	T(222)/	Nearly Identical
297	E	-0.007	Q(1)/G(1)/D(14)/E(19855)/	E	0	E(222)/	Nearly Identical
298	L	-0.145	P(4)/F(4)/I(203)/V(327)/L(19333)/	L	0	L(222)/	Nearly Identical
299	S	-0.001	T(1)/S(19870)/	S	0	S(222)/	Nearly Identical
300	F	-0.002	L(1)/V(1)/S(1)/Y(1)/F(19867)/	F	0	F(222)/	Nearly Identical
301	T	-0.005	P(1)/I(2)/A(7)/T(19861)/	T	0	T(222)/	Nearly Identical
302	I	-0.026	F(1)/L(4)/T(4)/V(63)/I(19799)/	I	0	I(222)/	Nearly Identical
303	T	-0.001	I(1)/T(19870)/	T	0	T(222)/	Nearly Identical
304	G	-0.001	E(1)/G(19870)/	G	-0.029	E(1)/G(221)/	Nearly Identical
305	D	-0.002	Y(1)/G(1)/K(1)/D(19868)/	D	0	D(222)/	Nearly Identical
306	N	-0.002	T(1)/H(1)/S(1)/K(1)/N(19867)/	N	-0.029	X(1)/N(221)/	Nearly Identical
307	T	-0.002	A(1)/P(2)/T(19868)/	T	0	T(222)/	Nearly Identical
308	K	0	K(19871)/	K	0	K(222)/	Same
309	W	-0.001	R(2)/W(19869)/	W	0	W(222)/	Nearly Identical
310	N	0	N(19871)/	N	0	N(222)/	Same
311	E	-0.001	D(2)/E(19869)/	E	0	E(222)/	Nearly Identical
312	N	-0.001	K(1)/N(19870)/	N	0	N(222)/	Nearly Identical
313	Q	-0.001	H(1)/P(1)/Q(19869)/	Q	0	Q(222)/	Nearly Identical
314	N	-0.073	K(1)/T(2)/S(267)/N(19601)/	N	0	N(222)/	Nearly Identical
315	P	-0.001	S(2)/P(19869)/	P	0	P(222)/	Nearly Identical
316	R	-0.003	W(1)/G(1)/K(3)/R(19866)/	R	0	R(222)/	Nearly Identical
317	M	-0.286	A(1)/R(1)/K(2)/T(54)/I(422)/V(764)/M(18627)/	M	-0.124	I(6)/M(216)/	Nearly Identical
318	F	-0.001	S(2)/F(19869)/	F	0	F(222)/	Nearly Identical
319	L	-0.017	F(2)/M(45)/L(19824)/	L	-0.051	M(2)/L(220)/	Nearly Identical
320	A	-0.097	E(1)/N(2)/V(3)/S(4)/T(367)/A(19494)/	A	-0.029	P(1)/A(221)/	Nearly Identical
321	M	-0.003	L(1)/R(1)/I(5)/M(19864)/	M	0	M(222)/	Nearly Identical
322	I	-0.018	L(1)/T(1)/M(7)/V(37)/I(19825)/	I	0	I(222)/	Nearly Identical
323	T	-0.007	A(1)/P(1)/I(2)/M(11)/T(19856)/	T	-0.029	X(1)/T(221)/	Nearly Identical
324	Y	-0.005	F(13)/Y(19858)/	Y	0	Y(222)/	Nearly Identical
325	I	-0.008	V(2)/T(2)/M(14)/I(19853)/	I	0	I(222)/	Nearly Identical
326	T	0	T(19871)/	T	0	T(222)/	Same
327	R	-0.043	W(1)/G(1)/K(140)/R(19729)/	R	-0.108	K(5)/R(217)/	Nearly Identical
328	N	-0.19	R(1)/G(2)/Y(2)/H(16)/T(18)/S(129)/K(198)/D(303)/N(19202)/	N	0	N(222)/	Nearly Identical
329	Q	-0.003	K(1)/H(1)/R(3)/Q(19866)/	Q	0	Q(222)/	Nearly Identical
330	P	-0.001	H(1)/P(19870)/	P	0	P(222)/	Nearly Identical
331	E	-0.126	Q(1)/A(2)/R(2)/V(9)/D(52)/G(99)/K(260)/E(19446)/	E	-0.051	K(2)/E(220)/	Nearly Identical
332	W	-0.002	C(1)/Q(1)/M(2)/W(19867)/	W	0	W(222)/	Nearly Identical
333	F	-0.009	C(1)/S(3)/L(16)/F(19851)/	F	0	F(222)/	Nearly Identical
334	R	-0.003	S(1)/T(1)/K(3)/R(19866)/	R	-0.072	K(3)/R(219)/	Nearly Identical
335	N	-0.003	D(3)/S(4)/N(19864)/	N	0	N(222)/	Nearly Identical
336	V	-0.056	A(65)/I(110)/V(19696)/	V	0	V(222)/	Nearly Identical
337	L	-0.003	S(1)/F(2)/M(3)/L(19865)/	L	0	L(222)/	Nearly Identical
338	S	-0.018	G(1)/I(4)/T(4)/N(6)/C(28)/S(19828)/	S	0	S(222)/	Nearly Identical
339	I	-0.058	L(1)/F(2)/T(3)/M(24)/V(154)/I(19687)/	I	0	I(222)/	Nearly Identical
340	A	-0.001	G(2)/A(19869)/	A	0	A(222)/	Nearly Identical
341	P	-0.002	S(1)/T(1)/H(1)/P(19868)/	P	0	P(222)/	Nearly Identical
342	I	-0.019	L(3)/M(3)/V(45)/I(19820)/	I	0	I(222)/	Nearly Identical
343	M	-0.001	I(3)/M(19868)/	M	0	M(222)/	Nearly Identical
344	F	-0.001	S(3)/F(19868)/	F	0	F(222)/	Nearly Identical
345	S	-0.009	T(2)/A(20)/S(19849)/	S	0	S(222)/	Nearly Identical
346	N	-0.002	K(1)/D(3)/N(19867)/	N	0	N(222)/	Nearly Identical
347	K	-0.001	E(1)/K(19870)/	K	0	K(222)/	Nearly Identical
348	M	-0.057	E(1)/K(3)/T(4)/I(5)/V(16)/L(150)/M(19692)/	M	0	M(222)/	Nearly Identical
349	A	-0.007	Q(1)/G(4)/V(4)/T(5)/A(19857)/	A	0	A(222)/	Nearly Identical
350	R	-0.019	K(54)/R(19817)/	R	-0.141	G(2)/K(4)/R(216)/	Nearly Identical
351	L	-0.002	I(4)/L(19867)/	L	0	L(222)/	Nearly Identical
352	G	-0.006	R(2)/E(11)/G(19858)/	G	0	G(222)/	Nearly Identical
353	K	-0.117	E(1)/N(1)/R(493)/K(19376)/	K	0	K(222)/	Nearly Identical
354	G	0	G(19871)/	G	0	G(222)/	Same
355	Y	-0.003	S(1)/C(1)/F(1)/N(2)/Y(19866)/	Y	0	Y(222)/	Nearly Identical
356	M	-0.001	T(1)/I(1)/M(19869)/	M	0	M(222)/	Nearly Identical
357	F	-0.005	I(1)/V(1)/S(1)/L(8)/F(19860)/	F	0	F(222)/	Nearly Identical
358	E	-0.019	Q(1)/Y(1)/R(2)/V(3)/G(4)/D(8)/A(11)/K(13)/E(19828)/	E	0	E(222)/	Nearly Identical
359	S	-0.002	N(1)/G(2)/S(19868)/	S	-0.029	R(1)/S(221)/	Nearly Identical
360	K	-0.041	T(1)/D(3)/E(7)/N(12)/R(95)/K(19753)/	K	0	K(222)/	Nearly Identical
361	S	-0.072	T(1)/V(1)/R(26)/G(45)/I(57)/N(78)/S(19663)/	N	0	N(222)/	Nearly Distinct
362	M	-0.007	K(1)/I(3)/L(13)/M(19854)/	M	-0.029	L(1)/M(221)/	Nearly Identical
363	K	-0.134	M(3)/R(582)/K(19286)/	K	0	K(222)/	Nearly Identical
364	L	-0.023	H(1)/S(1)/P(2)/V(3)/F(7)/I(45)/L(19812)/	L	0	L(222)/	Nearly Identical
365	R	-0.002	L(1)/G(2)/R(19868)/	R	0	R(222)/	Nearly Identical
366	T	-0.022	I(1)/P(1)/A(61)/T(19808)/	T	-0.029	L(1)/T(221)/	Nearly Identical
367	Q	-0.005	K(1)/H(2)/R(3)/L(4)/Q(19861)/	Q	-0.029	R(1)/Q(221)/	Nearly Identical
368	I	-0.382	Y(1)/T(3)/L(5)/M(15)/V(2430)/I(17417)/	I	0	I(222)/
369	P	-0.055	T(1)/L(2)/A(5)/Q(21)/S(145)/P(19697)/	P	0	P(222)/	Nearly Identical
370	A	-0.017	Q(1)/K(1)/V(2)/T(18)/S(19)/A(19830)/	A	0	A(222)/	Nearly Identical
371	E	-0.01	G(1)/K(2)/D(22)/E(19846)/	E	0	E(222)/	Nearly Identical
372	M	-0.136	C(1)/K(2)/R(4)/T(33)/V(78)/L(104)/I(223)/M(19426)/	M	-0.14	I(7)/M(215)/	Nearly Identical
373	L	-0.03	H(1)/P(1)/F(1)/I(89)/L(19779)/	L	0	L(222)/	Nearly Identical
374	A	-0.241	G(1)/Q(1)/V(24)/E(87)/S(120)/T(781)/A(18857)/	A	-0.029	V(1)/A(221)/	Nearly Identical
375	N	-0.825	Y(1)/E(2)/C(2)/I(3)/H(5)/K(12)/G(38)/D(232)/T(383)/S(7299)/N(11894)/	N	-0.058	S(1)/K(1)/N(220)/
376	I	-0.018	M(2)/F(3)/V(42)/I(19824)/	I	-0.029	S(1)/I(221)/	Nearly Identical
377	D	-0.034	T(1)/A(1)/S(1)/G(13)/N(31)/E(43)/D(19781)/	N	-0.451	D(37)/N(185)/
378	L	-0.007	P(2)/F(5)/M(9)/L(19855)/	L	0	L(222)/	Nearly Identical
379	K	-0.029	I(1)/T(2)/E(2)/N(2)/Q(6)/R(66)/K(19792)/	K	0	K(222)/	Nearly Identical
380	Y	-0.002	H(1)/L(1)/N(2)/Y(19867)/	Y	0	Y(222)/	Nearly Identical
381	F	-0.003	L(3)/S(3)/F(19865)/	F	-0.072	L(3)/F(219)/	Nearly Identical
382	N	-0.007	I(1)/S(1)/D(2)/Y(2)/T(4)/H(4)/N(19857)/	N	-0.09	H(4)/N(218)/	Nearly Identical
383	E	-0.411	A(4)/R(4)/G(8)/V(8)/Q(15)/D(294)/K(1932)/E(17606)/	E	-0.124	D(6)/E(216)/
384	S	-0.458	M(1)/R(1)/K(1)/V(2)/A(20)/Q(35)/P(162)/I(200)/T(241)/L(1509)/S(17699)/	S	-0.029	L(1)/S(221)/
385	T	-0.005	I(1)/S(1)/L(2)/P(7)/T(19860)/	T	0	T(222)/	Nearly Identical
386	R	-0.537	I(1)/T(1)/Q(1)/F(1)/S(2)/G(13)/K(4402)/R(15450)/	R	0	R(222)/
387	K	-0.474	D(1)/T(2)/M(3)/N(28)/Q(114)/R(431)/E(1976)/K(17316)/	K	0	K(222)/
388	K	-0.009	T(1)/E(3)/R(17)/K(19850)/	K	0	K(222)/	Nearly Identical
389	I	-0.009	T(1)/S(1)/L(4)/M(5)/V(9)/I(19851)/	I	0	I(222)/	Nearly Identical
390	E	-0.067	L(1)/Q(1)/V(4)/A(4)/D(5)/I(10)/G(24)/K(33)/M(108)/E(19681)/	E	0	E(222)/	Nearly Identical
391	K	-0.236	T(6)/E(7)/S(156)/N(347)/R(391)/K(18964)/	K	-0.352	I(3)/R(18)/K(201)/
392	I	-0.061	N(2)/K(3)/T(8)/L(17)/M(26)/V(125)/I(19690)/	I	0	I(222)/	Nearly Identical
393	R	-0.009	G(1)/I(1)/K(20)/R(19849)/	R	0	R(222)/	Nearly Identical
394	P	-0.019	R(1)/A(2)/T(4)/L(5)/H(9)/S(25)/P(19825)/	P	-0.029	L(1)/P(221)/	Nearly Identical
395	L	-0.043	P(1)/V(2)/F(4)/M(5)/I(122)/L(19737)/	L	-0.029	D(1)/L(221)/	Nearly Identical
396	L	-0.007	V(1)/C(1)/M(6)/I(8)/L(19855)/	L	0	L(222)/	Nearly Identical
397	I	-0.185	K(1)/N(1)/R(3)/V(29)/T(88)/L(116)/M(446)/I(19187)/	T	0	T(222)/	Nearly Distinct
398	D	-0.215	B(1)/V(1)/A(4)/Y(8)/G(13)/S(17)/N(88)/E(795)/D(18944)/	D	-0.198	N(4)/E(5)/D(213)/	Nearly Identical
399	G	-0.032	P(1)/C(3)/D(14)/S(73)/G(19780)/	G	0	G(222)/	Nearly Identical
400	T	-0.031	K(1)/P(1)/A(92)/T(19777)/	T	0	T(222)/	Nearly Identical
401	A	-0.015	T(1)/P(2)/S(5)/V(28)/A(19835)/	A	0	A(222)/	Nearly Identical
402	S	-0.015	P(2)/A(38)/S(19831)/	S	0	S(222)/	Nearly Identical
403	L	0	L(19871)/	L	0	L(222)/	Same
404	S	-0.003	R(1)/N(1)/T(3)/S(19866)/	S	0	S(222)/	Nearly Identical
405	P	-0.001	L(1)/P(19870)/	P	0	P(222)/	Nearly Identical
406	G	-0.002	V(1)/E(1)/R(1)/G(19868)/	G	0	G(222)/	Nearly Identical
407	M	-0.002	T(1)/R(1)/V(2)/M(19867)/	M	0	M(222)/	Nearly Identical
408	M	-0.003	R(1)/L(2)/I(3)/M(19865)/	M	0	M(222)/	Nearly Identical
409	M	-0.003	L(1)/I(1)/T(2)/R(2)/M(19865)/	M	0	M(222)/	Nearly Identical
410	G	-0.001	V(1)/G(19870)/	G	0	G(222)/	Nearly Identical
411	M	-0.002	I(1)/S(1)/T(2)/M(19867)/	M	0	M(222)/	Nearly Identical
412	F	-0.001	I(1)/F(19870)/	F	0	F(222)/	Nearly Identical
413	N	-0.006	D(2)/H(2)/S(2)/K(2)/T(3)/N(19860)/	N	0	N(222)/	Nearly Identical
414	M	-0.004	I(1)/T(1)/K(1)/L(2)/V(2)/M(19864)/	M	0	M(222)/	Nearly Identical
415	L	-0.002	M(1)/V(1)/P(1)/F(1)/L(19867)/	L	0	L(222)/	Nearly Identical
416	S	-0.001	T(1)/R(1)/S(19869)/	S	0	S(222)/	Nearly Identical
417	T	-0.002	S(1)/K(1)/I(1)/T(19868)/	T	0	T(222)/	Nearly Identical
418	V	-0.003	Y(1)/I(6)/V(19864)/	V	0	V(222)/	Nearly Identical
419	L	-0.003	V(1)/R(1)/C(1)/F(2)/L(19866)/	L	-0.029	S(1)/L(221)/	Nearly Identical
420	G	-0.001	R(1)/G(19870)/	G	0	G(222)/	Nearly Identical
421	V	-0.003	A(6)/V(19865)/	V	0	V(222)/	Nearly Identical
422	S	-0.031	Q(1)/F(1)/L(2)/P(2)/T(24)/A(53)/S(19788)/	S	0	S(222)/	Nearly Identical
423	I	-0.063	L(1)/S(1)/N(1)/T(2)/V(216)/I(19650)/	I	0	I(222)/	Nearly Identical
424	L	-0.01	V(1)/M(2)/P(2)/I(19)/L(19847)/	L	0	L(222)/	Nearly Identical
425	N	-0.004	I(1)/K(1)/T(2)/S(3)/N(19864)/	N	0	N(222)/	Nearly Identical
426	L	-0.01	F(4)/I(21)/L(19846)/	L	0	L(222)/	Nearly Identical
427	G	-0.002	A(1)/D(1)/W(1)/G(19868)/	G	0	G(222)/	Nearly Identical
428	Q	-0.01	L(1)/T(1)/E(1)/H(1)/R(3)/K(15)/Q(19849)/	Q	0	Q(222)/	Nearly Identical
429	K	-0.052	N(2)/Q(4)/E(8)/R(156)/K(19701)/	K	0	K(222)/	Nearly Identical
430	R	-0.458	I(1)/Q(1)/N(1)/M(2)/G(5)/E(8)/K(3306)/R(16547)/	R	-0.029	G(1)/R(221)/
431	Y	-0.02	L(1)/S(2)/C(4)/H(48)/Y(19816)/	Y	0	Y(222)/	Nearly Identical
432	T	-0.007	Q(1)/N(1)/A(2)/S(2)/P(3)/I(5)/T(19857)/	T	0	T(222)/	Nearly Identical
433	K	-0.052	T(1)/E(1)/H(1)/N(1)/Q(19)/R(142)/K(19706)/	K	0	K(222)/	Nearly Identical
434	T	-0.026	A(1)/Q(1)/P(1)/S(1)/K(1)/N(69)/T(19797)/	T	-0.733	P(2)/S(99)/T(121)/
435	T	-0.032	H(1)/N(1)/P(2)/A(6)/S(6)/M(9)/I(59)/T(19787)/	T	0	T(222)/	Nearly Identical
436	Y	-0.005	N(1)/H(3)/F(6)/Y(19861)/	Y	0	Y(222)/	Nearly Identical
437	W	-0.004	M(1)/G(1)/R(1)/C(1)/L(3)/W(19864)/	W	-0.029	R(1)/W(221)/	Nearly Identical
438	W	-0.003	R(2)/G(3)/W(19866)/	W	0	W(222)/	Nearly Identical
439	D	-0.001	E(2)/D(19869)/	D	0	D(222)/	Nearly Identical
440	G	-0.001	E(1)/G(19870)/	G	0	G(222)/	Nearly Identical
441	L	-0.001	I(1)/L(19870)/	L	0	L(222)/	Nearly Identical
442	Q	-0.003	L(1)/E(1)/R(1)/P(2)/Q(19866)/	Q	0	Q(222)/	Nearly Identical
443	S	-0.001	F(1)/P(1)/S(19869)/	S	0	S(222)/	Nearly Identical
444	S	-0.002	Y(1)/F(2)/S(19868)/	S	0	S(222)/	Nearly Identical
445	D	-0.004	G(2)/E(2)/N(3)/D(19864)/	D	0	D(222)/	Nearly Identical
446	D	-0.001	N(3)/D(19868)/	D	0	D(222)/	Nearly Identical
447	F	-0.002	L(1)/V(2)/F(19868)/	F	0	F(222)/	Nearly Identical
448	A	-0.009	G(1)/P(1)/S(2)/V(5)/T(11)/A(19851)/	A	0	A(222)/	Nearly Identical
449	L	-0.003	P(1)/I(2)/F(4)/L(19864)/	L	0	L(222)/	Nearly Identical
450	I	-0.009	L(1)/M(1)/V(19)/I(19850)/	I	0	I(222)/	Nearly Identical
451	V	-0.064	G(1)/S(1)/M(16)/I(83)/L(91)/V(19679)/	V	0	V(222)/	Nearly Identical
452	N	-0.004	I(2)/D(2)/S(2)/Y(2)/N(19863)/	N	0	N(222)/	Nearly Identical
453	A	-0.002	E(1)/G(3)/A(19867)/	A	0	A(222)/	Nearly Identical
454	P	-0.05	R(1)/T(7)/Q(25)/L(37)/S(68)/P(19733)/	P	-0.051	Q(2)/P(220)/	Nearly Identical
455	N	-0.115	I(1)/Y(1)/G(1)/H(2)/K(2)/T(9)/S(168)/D(212)/N(19475)/	N	0	N(222)/	Nearly Identical
456	H	-0.057	L(2)/P(2)/Q(8)/N(10)/R(23)/Y(123)/H(19703)/	H	0	H(222)/	Nearly Identical
457	E	-0.028	A(2)/Q(3)/K(6)/D(23)/G(37)/E(19800)/	E	0	E(222)/	Nearly Identical
458	G	-0.014	R(1)/S(1)/V(5)/E(27)/G(19837)/	G	0	G(222)/	Nearly Identical
459	I	-0.026	G(1)/A(2)/M(5)/V(66)/I(19797)/	I	0	I(222)/	Nearly Identical
460	Q	-0.007	E(2)/P(2)/R(5)/K(6)/Q(19856)/	Q	0	Q(222)/	Nearly Identical
461	A	-0.004	V(2)/P(2)/S(4)/A(19863)/	A	0	A(222)/	Nearly Identical
462	G	-0.003	E(1)/W(1)/R(3)/G(19866)/	G	0	G(222)/	Nearly Identical
463	V	-0.02	M(1)/G(1)/A(2)/I(52)/V(19815)/	V	-0.108	I(5)/V(217)/	Nearly Identical
464	D	-0.055	S(1)/N(191)/D(19679)/	D	0	D(222)/	Nearly Identical
465	R	-0.018	W(1)/K(49)/R(19821)/	R	0	R(222)/	Nearly Identical
466	F	-0.002	L(1)/V(1)/S(1)/C(1)/F(19867)/	F	0	F(222)/	Nearly Identical
467	Y	-0.001	F(1)/Y(19870)/	Y	0	Y(222)/	Nearly Identical
468	R	-0.004	G(1)/M(2)/K(5)/R(19863)/	R	0	R(222)/	Nearly Identical
469	T	-0.018	S(1)/A(19)/I(25)/T(19826)/	I	-0.247	T(15)/I(207)/	Nearly Distinct
470	C	-0.004	D(1)/G(1)/W(2)/S(5)/C(19862)/	C	0	C(222)/	Nearly Identical
471	K	-0.003	I(1)/E(1)/Q(1)/R(1)/N(1)/K(19866)/	K	0	K(222)/	Nearly Identical
472	L	-0.001	V(1)/M(1)/L(19869)/	L	0	L(222)/	Nearly Identical
473	V	-0.02	A(3)/L(11)/I(39)/V(19818)/	V	0	V(222)/	Nearly Identical
474	G	-0.001	E(1)/G(19870)/	G	0	G(222)/	Nearly Identical
475	I	-0.003	T(1)/S(1)/V(3)/I(19866)/	I	0	I(222)/	Nearly Identical
476	N	-0.004	T(1)/D(1)/S(1)/I(2)/Y(3)/N(19863)/	N	0	N(222)/	Nearly Identical
477	M	-0.005	R(1)/L(2)/T(3)/V(3)/M(19862)/	M	0	M(222)/	Nearly Identical
478	S	-0.006	R(1)/T(3)/N(8)/S(19859)/	S	0	S(222)/	Nearly Identical
479	K	-0.002	E(1)/Q(4)/K(19866)/	K	0	K(222)/	Nearly Identical
480	K	-0.015	M(1)/R(40)/K(19830)/	K	0	K(222)/	Nearly Identical
481	K	-0.001	T(1)/N(1)/K(19869)/	K	-0.029	E(1)/K(221)/	Nearly Identical
482	S	-0.001	F(1)/Y(1)/S(19869)/	S	0	S(222)/	Nearly Identical
483	Y	-0.002	S(1)/N(1)/C(1)/Y(19868)/	Y	0	Y(222)/	Nearly Identical
484	I	-0.014	V(6)/M(11)/L(15)/I(19839)/	I	0	I(222)/	Nearly Identical
485	N	-0.001	D(1)/N(19870)/	N	0	N(222)/	Nearly Identical
486	R	-0.036	G(1)/Q(1)/P(1)/L(2)/K(107)/R(19759)/	R	0	R(222)/	Nearly Identical
487	T	-0.002	R(1)/P(1)/A(2)/T(19867)/	T	0	T(222)/	Nearly Identical
488	G	-0.001	R(2)/G(19869)/	G	0	G(222)/	Nearly Identical
489	T	0	T(19871)/	T	0	T(222)/	Same
490	F	-0.004	L(3)/C(5)/F(19863)/	F	0	F(222)/	Nearly Identical
491	E	-0.001	D(1)/K(1)/E(19869)/	E	0	E(222)/	Nearly Identical
492	F	-0.005	C(2)/S(4)/L(5)/F(19860)/	F	0	F(222)/	Nearly Identical
493	T	-0.001	A(2)/T(19869)/	T	0	T(222)/	Nearly Identical
494	S	-0.001	T(1)/S(19870)/	S	0	S(222)/	Nearly Identical
495	F	-0.002	L(1)/S(2)/F(19868)/	F	0	F(222)/	Nearly Identical
496	F	-0.002	Y(1)/L(2)/F(19868)/	F	0	F(222)/	Nearly Identical
497	Y	-0.003	H(1)/C(2)/S(3)/Y(19865)/	Y	0	Y(222)/	Nearly Identical
498	R	-0.003	H(1)/P(1)/C(3)/R(19866)/	R	0	R(222)/	Nearly Identical
499	Y	-0.005	N(1)/F(1)/H(10)/Y(19859)/	Y	0	Y(222)/	Nearly Identical
500	G	0	G(19871)/	G	0	G(222)/	Same
501	F	-0.001	L(1)/F(19870)/	F	0	F(222)/	Nearly Identical
502	V	-0.003	I(6)/V(19865)/	V	0	V(222)/	Nearly Identical
503	A	-0.035	T(3)/P(3)/S(102)/A(19763)/	A	0	A(222)/	Nearly Identical
504	N	-0.002	S(1)/P(1)/H(2)/N(19867)/	N	0	N(222)/	Nearly Identical
505	F	-0.002	S(1)/L(3)/F(19867)/	F	0	F(222)/	Nearly Identical
506	S	-0.001	T(1)/S(19870)/	S	0	S(222)/	Nearly Identical
507	M	-0.007	I(4)/V(5)/T(5)/M(19857)/	M	0	M(222)/	Nearly Identical
508	E	-0.002	G(1)/K(1)/D(2)/E(19867)/	E	0	E(222)/	Nearly Identical
509	L	-0.001	F(1)/L(19870)/	L	0	L(222)/	Nearly Identical
510	P	-0.003	T(1)/A(2)/S(3)/P(19865)/	P	0	P(222)/	Nearly Identical
511	S	-0.007	N(7)/G(9)/S(19855)/	S	0	S(222)/	Nearly Identical
512	F	-0.007	S(1)/Y(2)/L(13)/F(19855)/	F	0	F(222)/	Nearly Identical
513	G	-0.001	E(2)/G(19869)/	G	0	G(222)/	Nearly Identical
514	V	-0.004	G(1)/A(1)/M(2)/I(3)/V(19864)/	V	0	V(222)/	Nearly Identical
515	S	-0.052	C(1)/Y(2)/P(49)/A(104)/S(19715)/	S	0	S(222)/	Nearly Identical
516	G	-0.002	E(1)/R(2)/G(19868)/	G	0	G(222)/	Nearly Identical
517	I	-0.071	N(5)/T(19)/V(219)/I(19628)/	V	-0.051	I(2)/V(220)/	Nearly Distinct
518	N	-0.003	Y(1)/H(1)/S(1)/K(1)/D(2)/N(19865)/	N	0	N(222)/	Nearly Identical
519	E	-0.001	D(1)/K(1)/E(19869)/	E	0	E(222)/	Nearly Identical
520	S	-0.002	A(1)/T(1)/P(1)/S(19868)/	S	0	S(222)/	Nearly Identical
521	A	-0.003	T(1)/P(1)/G(2)/S(2)/A(19865)/	A	0	A(222)/	Nearly Identical
522	D	-0.001	G(1)/D(19870)/	D	0	D(222)/	Nearly Identical
523	M	-0.014	T(2)/L(13)/I(19)/M(19837)/	M	-0.029	T(1)/M(221)/	Nearly Identical
524	S	-0.006	I(1)/T(1)/N(1)/G(10)/S(19858)/	S	0	S(222)/	Nearly Identical
525	I	-0.166	T(1)/M(9)/V(755)/I(19106)/	I	0	I(222)/	Nearly Identical
526	G	-0.002	V(1)/R(1)/W(1)/G(19868)/	G	0	G(222)/	Nearly Identical
527	V	-0.095	M(1)/S(1)/D(2)/L(14)/A(15)/I(311)/V(19527)/	V	-0.029	I(1)/V(221)/	Nearly Identical
528	T	-0.016	P(1)/I(9)/S(10)/A(18)/T(19833)/	T	0	T(222)/	Nearly Identical
529	V	-0.008	L(3)/I(4)/M(11)/V(19853)/	V	0	V(222)/	Nearly Identical
530	I	-0.007	L(1)/M(1)/V(15)/I(19854)/	I	0	I(222)/	Nearly Identical
531	K	-0.026	E(1)/R(78)/K(19792)/	K	0	K(222)/	Nearly Identical
532	N	-0.003	T(1)/S(2)/D(3)/N(19865)/	N	0	N(222)/	Nearly Identical
533	N	-0.006	H(2)/S(12)/N(19857)/	N	-0.029	S(1)/N(221)/	Nearly Identical
534	M	-0.003	L(1)/I(1)/K(1)/V(2)/M(19866)/	M	0	M(222)/	Nearly Identical
535	I	-0.033	T(1)/M(2)/V(101)/I(19767)/	I	0	I(222)/	Nearly Identical
536	N	-0.003	H(1)/K(1)/D(5)/N(19864)/	N	0	N(222)/	Nearly Identical
537	N	-0.009	K(1)/F(1)/D(3)/S(16)/N(19850)/	N	0	N(222)/	Nearly Identical
538	D	-0.007	A(2)/G(3)/N(4)/E(5)/D(19857)/	D	0	D(222)/	Nearly Identical
539	L	-0.002	H(1)/P(1)/F(2)/L(19867)/	L	0	L(222)/	Nearly Identical
540	G	-0.001	R(1)/G(19870)/	G	0	G(222)/	Nearly Identical
541	P	-0.001	T(1)/P(19870)/	P	0	P(222)/	Nearly Identical
542	A	-0.003	S(3)/T(3)/A(19865)/	A	0	A(222)/	Nearly Identical
543	T	-0.002	K(1)/A(2)/T(19868)/	T	0	T(222)/	Nearly Identical
544	A	-0.003	S(3)/G(3)/A(19865)/	A	0	A(222)/	Nearly Identical
545	Q	-0.001	H(1)/Q(19870)/	Q	0	Q(222)/	Nearly Identical
546	M	0	M(19871)/	M	0	M(222)/	Same
547	A	-0.003	T(1)/G(1)/S(1)/V(2)/A(19866)/	A	0	A(222)/	Nearly Identical
548	L	-0.004	I(10)/L(19861)/	L	0	L(222)/	Nearly Identical
549	Q	-0.004	R(2)/P(2)/H(3)/Q(19864)/	Q	0	Q(222)/	Nearly Identical
550	L	-0.004	P(1)/I(3)/M(5)/L(19862)/	L	0	L(222)/	Nearly Identical
551	F	-0.005	L(12)/F(19859)/	F	0	F(222)/	Nearly Identical
552	I	-0.019	M(1)/S(1)/L(2)/T(8)/V(37)/I(19822)/	I	0	I(222)/	Nearly Identical
553	K	-0.006	D(1)/G(1)/Q(1)/R(10)/K(19858)/	K	0	K(222)/	Nearly Identical
554	D	-0.002	V(1)/N(3)/D(19867)/	D	0	D(222)/	Nearly Identical
555	Y	-0.009	N(1)/C(1)/F(19)/Y(19850)/	Y	0	Y(222)/	Nearly Identical
556	R	-0.002	Q(1)/G(2)/R(19868)/	R	0	R(222)/	Nearly Identical
557	Y	-0.001	H(2)/Y(19869)/	Y	0	Y(222)/	Nearly Identical
558	T	-0.002	A(1)/P(2)/T(19868)/	T	0	T(222)/	Nearly Identical
559	Y	-0.001	S(1)/Y(19870)/	Y	0	Y(222)/	Nearly Identical
560	R	-0.001	G(1)/R(19870)/	R	0	R(222)/	Nearly Identical
561	C	-0.004	R(1)/S(1)/W(1)/F(1)/Y(1)/G(2)/C(19864)/	C	0	C(222)/	Nearly Identical
562	H	-0.002	Y(5)/H(19866)/	H	0	H(222)/	Nearly Identical
563	R	-0.016	S(1)/W(1)/G(4)/K(36)/R(19829)/	R	0	R(222)/	Nearly Identical
564	G	-0.007	E(1)/W(1)/R(2)/S(11)/G(19856)/	G	0	G(222)/	Nearly Identical
565	D	-0.008	Y(1)/G(3)/N(14)/D(19853)/	D	0	D(222)/	Nearly Identical
566	T	-0.111	V(2)/I(3)/K(10)/S(37)/A(143)/M(164)/T(19512)/	T	-0.029	A(1)/T(221)/	Nearly Identical
567	Q	-0.038	I(1)/P(1)/N(1)/R(8)/K(29)/H(66)/Q(19765)/	Q	0	Q(222)/	Nearly Identical
568	I	-0.021	S(1)/L(3)/T(10)/V(39)/I(19818)/	I	0	I(222)/	Nearly Identical
569	Q	-0.053	L(2)/R(2)/P(3)/K(4)/H(163)/Q(19697)/	Q	0	Q(222)/	Nearly Identical
570	T	-0.003	R(1)/K(1)/A(3)/T(19866)/	T	0	T(222)/	Nearly Identical
571	R	-0.033	G(7)/K(93)/R(19771)/	R	0	R(222)/	Nearly Identical
572	R	-0.001	K(2)/R(19869)/	R	0	R(222)/	Nearly Identical
573	S	-0.322	T(9)/A(1923)/S(17939)/	S	0	S(222)/	Nearly Identical
574	F	-0.006	V(1)/Y(1)/L(5)/S(5)/F(19859)/	F	-0.533	S(50)/F(172)/
575	E	-0.001	K(1)/E(19870)/	E	0	E(222)/	Nearly Identical
576	L	-0.032	M(31)/I(58)/L(19782)/	L	0	L(222)/	Nearly Identical
577	K	-0.102	T(4)/N(9)/E(19)/R(351)/K(19488)/	K	-0.029	R(1)/K(221)/	Nearly Identical
578	K	-0.075	Q(1)/T(3)/G(3)/S(4)/N(4)/E(15)/R(223)/K(19618)/	K	-0.029	R(1)/K(221)/	Nearly Identical
579	L	-0.016	P(1)/I(3)/M(38)/L(19829)/	L	0	L(222)/	Nearly Identical
580	W	-0.001	L(1)/W(19870)/	W	0	W(222)/	Nearly Identical
581	E	-0.101	N(1)/K(22)/G(24)/D(321)/E(19503)/	E	0	E(222)/	Nearly Identical
582	Q	-0.023	E(1)/P(1)/H(5)/R(26)/K(26)/Q(19812)/	Q	0	Q(222)/	Nearly Identical
583	T	-0.027	A(4)/I(8)/S(64)/T(19795)/	T	0	T(222)/	Nearly Identical
584	R	-0.196	N(3)/C(9)/L(16)/Q(27)/H(829)/R(18987)/	R	-0.029	C(1)/R(221)/	Nearly Identical
585	S	-0.003	T(1)/A(1)/P(1)/Y(1)/L(2)/S(19865)/	S	0	S(222)/	Nearly Identical
586	K	-0.051	M(1)/T(1)/Q(1)/N(1)/R(168)/K(19699)/	K	-0.029	R(1)/K(221)/	Nearly Identical
587	A	-0.063	P(8)/S(26)/V(32)/T(123)/A(19682)/	A	0	A(222)/	Nearly Identical
588	G	-0.005	E(1)/A(2)/R(2)/D(5)/G(19861)/	G	0	G(222)/	Nearly Identical
589	L	-0.001	R(1)/P(1)/L(19869)/	L	0	L(222)/	Nearly Identical
590	L	-0.001	M(2)/L(19869)/	L	0	L(222)/	Nearly Identical
591	V	-0.086	G(1)/E(1)/A(3)/I(323)/V(19543)/	V	0	V(222)/	Nearly Identical
592	S	-0.065	Q(1)/T(2)/P(3)/A(225)/S(19640)/	S	0	S(222)/	Nearly Identical
593	D	-0.006	M(1)/G(1)/V(1)/E(2)/N(3)/Y(3)/D(19860)/	D	0	D(222)/	Nearly Identical
594	G	-0.001	A(1)/G(19870)/	G	0	G(222)/	Nearly Identical
595	G	-0.003	E(1)/W(1)/R(3)/G(19866)/	G	0	G(222)/	Nearly Identical
596	P	-0.007	T(1)/A(1)/Q(1)/L(3)/S(8)/P(19857)/	P	0	P(222)/	Nearly Identical
597	N	-0.003	I(1)/H(1)/S(1)/K(1)/D(2)/N(19865)/	N	0	N(222)/	Nearly Identical
598	L	-0.01	S(1)/I(2)/M(4)/P(16)/L(19848)/	L	0	L(222)/	Nearly Identical
599	Y	-0.007	D(1)/H(1)/N(1)/F(12)/Y(19856)/	Y	0	Y(222)/	Nearly Identical
600	N	-0.005	I(1)/D(3)/H(3)/S(3)/N(19861)/	N	0	N(222)/	Nearly Identical
601	I	-0.011	T(2)/L(7)/V(18)/I(19844)/	I	0	I(222)/	Nearly Identical
602	R	0	R(19871)/	R	0	R(222)/	Same
603	N	-0.004	K(1)/Y(1)/D(2)/S(3)/N(19864)/	N	0	N(222)/	Nearly Identical
604	L	-0.006	I(1)/F(12)/L(19858)/	L	0	L(222)/	Nearly Identical
605	H	-0.002	N(1)/D(1)/P(1)/H(19868)/	H	0	H(222)/	Nearly Identical
606	I	-0.012	L(10)/V(18)/I(19843)/	I	0	I(222)/	Nearly Identical
607	P	-0.006	L(1)/T(1)/Q(4)/S(6)/P(19859)/	P	0	P(222)/	Nearly Identical
608	E	-0.005	R(1)/Y(2)/K(7)/E(19861)/	E	0	E(222)/	Nearly Identical
609	V	-0.026	L(1)/S(3)/I(7)/A(61)/V(19799)/	V	0	V(222)/	Nearly Identical
610	C	-0.013	R(1)/F(1)/Y(2)/G(30)/C(19837)/	C	0	C(222)/	Nearly Identical
611	L	-0.006	V(1)/S(4)/M(8)/L(19858)/	L	0	L(222)/	Nearly Identical
612	K	-0.001	N(3)/K(19868)/	K	0	K(222)/	Nearly Identical
613	W	-0.002	C(1)/R(4)/W(19866)/	W	-0.072	C(3)/W(219)/	Nearly Identical
614	E	-0.025	V(1)/A(1)/K(5)/G(23)/D(35)/E(19806)/	E	-0.051	K(2)/E(220)/	Nearly Identical
615	L	-0.007	Q(1)/P(1)/S(1)/I(4)/M(9)/L(19855)/	L	0	L(222)/	Nearly Identical
616	M	-0.001	V(2)/M(19869)/	M	0	M(222)/	Nearly Identical
617	D	-0.001	G(1)/N(1)/D(19869)/	D	0	D(222)/	Nearly Identical
618	E	-0.146	I(1)/N(1)/R(2)/G(72)/K(111)/V(137)/D(148)/E(19399)/	E	-0.029	K(1)/E(221)/	Nearly Identical
619	D	-0.098	T(1)/A(1)/H(1)/S(1)/Y(2)/V(2)/G(39)/N(68)/E(201)/D(19555)/	D	-0.029	N(1)/D(221)/	Nearly Identical
620	Y	0	Y(19871)/	Y	0	Y(222)/	Same
621	Q	-0.192	L(1)/P(1)/K(260)/R(522)/Q(19087)/	Q	-0.051	R(2)/Q(220)/	Nearly Identical
622	G	-0.017	A(1)/E(3)/D(4)/R(4)/C(10)/S(16)/G(19833)/	G	0	G(222)/	Nearly Identical
623	R	-0.002	S(1)/G(1)/K(2)/R(19867)/	R	0	R(222)/	Nearly Identical
624	L	-0.008	V(3)/M(6)/I(8)/L(19854)/	L	0	L(222)/	Nearly Identical
625	C	-0.001	S(1)/R(1)/C(19869)/	C	0	C(222)/	Nearly Identical
626	N	-0.005	M(1)/T(1)/S(3)/H(6)/N(19860)/	N	0	N(222)/	Nearly Identical
627	P	-0.017	L(2)/H(2)/R(2)/T(5)/S(30)/P(19830)/	P	0	P(222)/	Nearly Identical
628	L	-0.372	S(1)/R(1)/N(2)/P(3)/I(8)/V(10)/T(14)/Q(45)/M(2118)/L(17669)/	L	0	L(222)/
629	N	-0.002	S(1)/T(1)/K(1)/N(19868)/	N	0	N(222)/	Nearly Identical
630	P	-0.001	L(1)/T(1)/P(19869)/	P	0	P(222)/	Nearly Identical
631	F	-0.001	L(2)/F(19869)/	F	0	F(222)/	Nearly Identical
632	V	-0.021	L(1)/A(21)/I(33)/V(19816)/	V	0	V(222)/	Nearly Identical
633	S	-0.103	I(3)/G(8)/C(23)/T(133)/N(168)/S(19536)/	S	0	S(222)/	Nearly Identical
634	H	-0.01	Y(1)/G(1)/R(1)/L(2)/N(4)/Q(5)/P(6)/H(19851)/	H	0	H(222)/	Nearly Identical
635	K	-0.15	T(1)/E(1)/G(2)/Q(2)/N(2)/M(5)/R(646)/K(19212)/	K	0	K(222)/	Nearly Identical
636	E	-0.012	D(1)/Q(1)/K(1)/G(28)/E(19840)/	E	-0.17	G(9)/E(213)/	Nearly Identical
637	I	-0.056	A(2)/F(4)/M(12)/L(15)/V(138)/I(19700)/	I	0	I(222)/	Nearly Identical
638	E	-0.336	N(2)/K(2)/Y(3)/G(15)/D(2002)/E(17847)/	E	0	E(222)/	Nearly Identical
639	S	-0.006	P(2)/A(11)/S(19858)/	S	-0.313	A(21)/S(201)/	Nearly Identical
640	V	-0.038	T(1)/D(1)/F(4)/A(12)/M(15)/L(19)/I(45)/V(19774)/	V	0	V(222)/	Nearly Identical
641	N	-0.005	T(1)/D(1)/H(1)/A(2)/S(4)/N(19862)/	N	0	N(222)/	Nearly Identical
642	N	-0.157	I(1)/D(1)/K(1)/T(2)/H(2)/Y(4)/S(691)/N(19169)/	N	0	N(222)/	Nearly Identical
643	A	-0.01	D(1)/S(1)/V(3)/G(4)/T(13)/A(19849)/	A	0	A(222)/	Nearly Identical
644	V	-0.266	L(1)/E(2)/P(3)/A(6)/T(26)/M(299)/I(829)/V(18705)/	V	-0.124	M(6)/V(216)/	Nearly Identical
645	V	-0.018	T(1)/L(3)/A(3)/I(18)/M(18)/V(19828)/	V	-0.343	I(24)/V(198)/	Nearly Identical
646	M	-0.04	K(1)/R(3)/V(14)/L(16)/I(19)/T(50)/M(19768)/	M	0	M(222)/	Nearly Identical
647	P	-0.017	L(2)/T(3)/Q(8)/S(29)/P(19829)/	P	0	P(222)/	Nearly Identical
648	A	-0.064	V(15)/T(54)/S(129)/A(19673)/	A	-0.029	S(1)/A(221)/	Nearly Identical
649	H	-0.003	N(1)/Q(6)/H(19864)/	H	0	H(222)/	Nearly Identical
650	G	0	G(19871)/	G	0	G(222)/	Same
651	P	-0.001	L(2)/P(19869)/	P	0	P(222)/	Nearly Identical
652	A	-0.042	P(2)/V(11)/T(31)/S(74)/A(19753)/	A	0	A(222)/	Nearly Identical
653	K	-0.012	M(1)/N(1)/Q(2)/R(27)/K(19840)/	K	0	K(222)/	Nearly Identical
654	S	-0.153	D(1)/C(3)/R(4)/I(5)/T(10)/A(68)/G(76)/N(380)/S(19324)/	S	-0.108	N(5)/S(217)/	Nearly Identical
655	M	-0.072	R(1)/L(10)/T(14)/V(55)/I(140)/M(19651)/	M	0	M(222)/	Nearly Identical
656	E	-0.006	K(1)/Y(1)/G(3)/D(8)/E(19858)/	E	0	E(222)/	Nearly Identical
657	Y	-0.002	I(1)/C(1)/F(2)/Y(19867)/	Y	0	Y(222)/	Nearly Identical
658	D	-0.004	E(10)/D(19861)/	D	-0.029	H(1)/D(221)/	Nearly Identical
659	A	-0.005	D(1)/G(1)/P(1)/T(2)/S(6)/A(19860)/	A	0	A(222)/	Nearly Identical
660	V	-0.016	A(3)/F(3)/I(35)/V(19830)/	V	0	V(222)/	Nearly Identical
661	A	-0.015	G(1)/S(3)/V(9)/T(23)/A(19835)/	A	-0.685	T(97)/A(125)/
662	T	-0.005	H(1)/P(1)/S(3)/N(6)/T(19860)/	T	0	T(222)/	Nearly Identical
663	T	-0.001	S(2)/T(19869)/	T	0	T(222)/	Nearly Identical
664	H	-0.001	Q(1)/L(1)/H(19869)/	H	0	H(222)/	Nearly Identical
665	S	-0.003	F(1)/L(2)/P(2)/S(19866)/	S	0	S(222)/	Nearly Identical
666	W	-0.001	G(1)/W(19870)/	W	0	W(222)/	Nearly Identical
667	I	-0.263	M(1)/N(1)/F(2)/S(8)/A(12)/L(26)/T(238)/V(860)/I(18723)/	I	0	I(222)/	Nearly Identical
668	P	-0.009	L(2)/H(3)/S(15)/P(19851)/	P	0	P(222)/	Nearly Identical
669	K	-0.004	M(1)/R(7)/K(19863)/	K	0	K(222)/	Nearly Identical
670	R	-0.005	G(3)/K(8)/R(19860)/	R	0	R(222)/	Nearly Identical
671	N	-0.002	I(2)/D(2)/N(19867)/	N	0	N(222)/	Nearly Identical
672	R	-0.001	P(3)/R(19868)/	R	0	R(222)/	Nearly Identical
673	S	-0.003	C(2)/F(3)/S(19866)/	S	0	S(222)/	Nearly Identical
674	I	-0.014	L(1)/M(1)/C(1)/V(32)/I(19836)/	I	0	I(222)/	Nearly Identical
675	L	-0.004	H(1)/F(2)/I(6)/L(19862)/	L	0	L(222)/	Nearly Identical
676	N	-0.004	T(1)/H(1)/Y(1)/K(6)/N(19862)/	N	0	N(222)/	Nearly Identical
677	T	-0.003	P(1)/S(2)/A(3)/T(19865)/	T	0	T(222)/	Nearly Identical
678	S	-0.026	I(1)/A(1)/G(3)/R(5)/C(5)/T(18)/N(32)/S(19806)/	S	-0.27	N(17)/S(205)/	Nearly Identical
679	Q	-0.005	P(1)/S(1)/H(2)/K(2)/R(3)/Q(19862)/	Q	0	Q(222)/	Nearly Identical
680	R	-0.017	M(1)/G(3)/K(42)/R(19825)/	R	-0.029	K(1)/R(221)/	Nearly Identical
681	G	-0.002	V(1)/A(1)/R(1)/G(19868)/	G	0	G(222)/	Nearly Identical
682	I	-0.071	S(1)/F(1)/T(4)/V(253)/I(19612)/	I	0	I(222)/	Nearly Identical
683	L	-0.014	E(1)/F(1)/I(34)/L(19835)/	L	0	L(222)/	Nearly Identical
684	E	-0.005	G(1)/A(1)/K(4)/V(5)/E(19860)/	E	0	E(222)/	Nearly Identical
685	D	-0.003	Y(1)/G(1)/N(1)/E(3)/D(19865)/	D	0	D(222)/	Nearly Identical
686	E	-0.003	A(1)/Q(2)/D(4)/E(19864)/	E	0	E(222)/	Nearly Identical
687	Q	-0.046	E(1)/P(1)/L(10)/H(14)/R(33)/K(66)/Q(19746)/	Q	-0.029	H(1)/Q(221)/	Nearly Identical
688	M	-0.018	L(1)/Q(1)/V(17)/I(27)/M(19825)/	M	0	M(222)/	Nearly Identical
689	Y	-0.006	H(1)/C(1)/D(3)/S(8)/Y(19858)/	Y	0	Y(222)/	Nearly Identical
690	Q	-0.022	T(1)/H(10)/R(20)/K(25)/Q(19815)/	Q	-0.184	R(10)/Q(212)/	Nearly Identical
691	K	-0.027	P(1)/N(2)/E(4)/R(71)/K(19793)/	K	0	K(222)/	Nearly Identical
692	C	-0.001	G(1)/C(19870)/	C	0	C(222)/	Nearly Identical
693	C	-0.004	R(1)/S(2)/Y(5)/C(19863)/	C	0	C(222)/	Nearly Identical
694	N	-0.514	D(2)/C(2)/K(2)/H(3)/A(5)/R(10)/G(11)/I(16)/Y(31)/T(55)/S(3463)/N(16271)/	N	-0.051	S(2)/N(220)/
695	L	-0.022	V(1)/Q(1)/H(1)/T(2)/I(55)/L(19811)/	L	0	L(222)/	Nearly Identical
696	F	-0.002	I(1)/L(2)/F(19868)/	F	0	F(222)/	Nearly Identical
697	E	-0.007	V(2)/K(2)/G(11)/E(19856)/	E	0	E(222)/	Nearly Identical
698	K	-0.017	I(1)/N(2)/E(4)/T(5)/R(29)/K(19830)/	K	0	K(222)/	Nearly Identical
699	F	-0.001	L(1)/Y(1)/F(19869)/	F	0	F(222)/	Nearly Identical
700	F	-0.001	L(1)/S(1)/F(19869)/	F	-0.029	S(1)/F(221)/	Nearly Identical
701	P	-0.003	L(1)/S(2)/T(3)/P(19865)/	P	0	P(222)/	Nearly Identical
702	S	-0.002	R(1)/N(1)/G(2)/S(19867)/	S	0	S(222)/	Nearly Identical
703	S	-0.004	I(1)/T(1)/C(2)/G(5)/S(19862)/	S	0	S(222)/	Nearly Identical
704	S	-0.007	P(1)/L(3)/T(11)/S(19856)/	S	0	S(222)/	Nearly Identical
705	Y	-0.001	C(1)/Y(19870)/	Y	0	Y(222)/	Nearly Identical
706	R	-0.006	T(1)/G(1)/Q(1)/K(9)/R(19859)/	R	-0.029	K(1)/R(221)/	Nearly Identical
707	R	-0.004	G(3)/K(6)/R(19862)/	R	0	R(222)/	Nearly Identical
708	P	-0.003	L(1)/T(1)/A(1)/S(3)/P(19865)/	P	-0.029	A(1)/P(221)/	Nearly Identical
709	V	-0.02	I(59)/V(19812)/	V	0	V(222)/	Nearly Identical
710	G	-0.001	R(1)/G(19870)/	G	0	G(222)/	Nearly Identical
711	I	-0.005	F(1)/V(4)/L(5)/I(19861)/	I	0	I(222)/	Nearly Identical
712	S	-0.002	C(1)/Y(1)/P(1)/S(19868)/	S	0	S(222)/	Nearly Identical
713	S	-0.009	N(1)/I(2)/R(7)/T(11)/S(19850)/	S	-0.051	N(2)/S(220)/	Nearly Identical
714	M	-0.009	R(1)/K(1)/V(2)/I(4)/L(11)/M(19852)/	M	0	M(222)/	Nearly Identical
715	V	-0.043	I(1)/T(1)/L(3)/A(10)/G(31)/M(75)/V(19750)/	V	0	V(222)/	Nearly Identical
716	E	-0.006	Q(1)/G(2)/D(10)/E(19858)/	E	-0.029	D(1)/E(221)/	Nearly Identical
717	A	-0.011	G(2)/S(26)/A(19843)/	A	0	A(222)/	Nearly Identical
718	M	-0.005	V(1)/I(3)/K(7)/M(19860)/	M	0	M(222)/	Nearly Identical
719	V	-0.078	G(4)/L(5)/A(12)/I(89)/M(131)/V(19630)/	V	0	V(222)/	Nearly Identical
720	S	-0.007	P(1)/Y(2)/F(12)/S(19856)/	S	0	S(222)/	Nearly Identical
721	R	-0.006	T(1)/G(1)/S(1)/K(10)/R(19858)/	R	-0.058	K(1)/W(1)/R(220)/	Nearly Identical
722	A	-0.009	V(1)/T(2)/S(3)/G(14)/A(19851)/	A	0	A(222)/	Nearly Identical
723	R	-0.029	P(1)/K(1)/G(2)/Q(26)/L(47)/R(19794)/	Q	-0.14	R(7)/Q(215)/	Nearly Distinct
724	I	-0.004	M(1)/V(1)/S(1)/N(1)/T(4)/I(19863)/	I	0	I(222)/	Nearly Identical
725	D	-0.005	N(1)/F(1)/V(2)/Y(2)/G(3)/D(19862)/	D	0	D(222)/	Nearly Identical
726	A	-0.008	V(2)/P(2)/T(7)/S(7)/A(19853)/	A	0	A(222)/	Nearly Identical
727	R	-0.001	I(1)/P(1)/R(19869)/	R	0	R(222)/	Nearly Identical
728	I	-0.047	L(2)/F(3)/T(46)/V(86)/I(19734)/	I	0	I(222)/	Nearly Identical
729	D	-0.007	N(1)/G(2)/V(3)/E(10)/D(19855)/	D	-0.051	H(2)/D(220)/	Nearly Identical
730	F	-0.01	V(1)/Y(1)/L(5)/S(17)/F(19847)/	F	0	F(222)/	Nearly Identical
731	E	-0.005	G(1)/H(1)/K(1)/Q(2)/D(5)/E(19861)/	E	0	E(222)/	Nearly Identical
732	S	-0.01	P(1)/A(3)/T(19)/S(19848)/	S	0	S(222)/	Nearly Identical
733	G	-0.011	L(1)/E(12)/R(14)/G(19844)/	G	0	G(222)/	Nearly Identical
734	R	-0.009	T(1)/M(1)/Q(2)/W(2)/G(3)/K(10)/R(19852)/	R	0	R(222)/	Nearly Identical
735	I	-0.041	L(1)/D(1)/G(1)/F(2)/T(10)/M(18)/S(18)/V(55)/I(19765)/	I	0	I(222)/	Nearly Identical
736	K	-0.117	S(1)/M(3)/Q(3)/T(10)/E(46)/R(143)/N(173)/K(19492)/	K	0	K(222)/	Nearly Identical
737	K	-0.036	L(1)/T(1)/M(3)/Q(4)/N(5)/E(7)/R(81)/K(19769)/	K	0	K(222)/	Nearly Identical
738	E	-0.038	I(1)/A(1)/V(2)/Q(8)/K(8)/G(38)/D(41)/E(19772)/	E	-0.029	G(1)/E(221)/	Nearly Identical
739	E	-0.066	S(1)/N(1)/V(3)/A(4)/G(10)/K(34)/D(150)/E(19668)/	E	-0.058	D(1)/K(1)/E(220)/	Nearly Identical
740	F	-0.027	S(1)/C(1)/I(2)/V(3)/Y(11)/L(55)/F(19798)/	F	-0.029	V(1)/F(221)/	Nearly Identical
741	A	-0.106	G(2)/N(2)/D(3)/V(19)/S(77)/T(258)/A(19510)/	A	0	A(222)/	Nearly Identical
742	E	-0.007	Q(1)/D(2)/K(14)/E(19854)/	E	-0.103	K(2)/G(2)/E(218)/	Nearly Identical
743	I	-0.01	M(2)/V(8)/T(14)/I(19847)/	I	0	I(222)/	Nearly Identical
744	M	-0.198	R(1)/K(1)/A(4)/V(98)/T(116)/L(171)/I(304)/M(19176)/	V	-0.21	M(12)/V(210)/	Nearly Distinct
745	K	-0.07	M(1)/Q(1)/N(1)/T(4)/E(53)/R(165)/K(19646)/	K	0	K(222)/	Nearly Identical
746	I	-0.11	L(1)/F(1)/V(2)/T(447)/I(19420)/	I	0	I(222)/	Nearly Identical
747	C	-0.002	S(2)/R(2)/C(19867)/	C	0	C(222)/	Nearly Identical
748	S	-0.043	V(1)/A(2)/T(3)/P(6)/C(9)/Y(20)/F(75)/S(19755)/	S	0	S(222)/	Nearly Identical
749	T	-0.009	I(1)/A(6)/P(6)/S(6)/T(19852)/	T	0	T(222)/	Nearly Identical
750	I	-0.005	L(1)/M(1)/P(1)/V(2)/T(4)/I(19862)/	I	0	I(222)/	Nearly Identical
751	E	-0.011	A(1)/D(3)/G(8)/K(13)/E(19846)/	E	0	E(222)/	Nearly Identical
752	E	-0.028	Q(1)/N(1)/V(2)/A(4)/D(13)/K(23)/G(26)/E(19801)/	E	0	E(222)/	Nearly Identical
753	L	-0.071	R(1)/H(3)/P(4)/V(11)/I(94)/F(101)/L(19657)/	L	0	L(222)/	Nearly Identical
754	R	-0.044	I(1)/Q(1)/E(2)/K(50)/G(72)/R(19745)/	R	-0.029	K(1)/R(221)/	Nearly Identical
755	R	-0.005	L(1)/G(1)/S(1)/Q(3)/P(3)/R(19862)/	R	0	R(222)/	Nearly Identical
Scanning for amino acid 'signatures' for H3N2 virus PB1-F2 protein
	Avian			Canine
Pos	Con	Ent	Residues	Con	Ent	Residues	Comments
1	M	0	M(12628)/	M	0	M(214)/	Same
2	E	-0.24	D(2)/V(5)/G(793)/E(11828)/	E	0	E(214)/	Nearly Identical
3	Q	-0.654	K(1)/L(29)/P(144)/R(3360)/Q(9094)/	Q	-0.053	P(2)/Q(212)/
4	E	-0.378	G(1587)/E(11041)/	G	-0.053	E(2)/G(212)/
5	Q	-0.152	P(15)/L(81)/R(272)/Q(12260)/	Q	-0.03	D(1)/Q(213)/	Nearly Identical
6	D	-0.349	E(1)/V(3)/A(22)/G(1313)/D(11289)/	D	-0.03	Y(1)/D(212)/	Nearly Identical
7	T	-0.343	S(1)/A(1)/I(1360)/T(11266)/	T	-0.123	A(1)/I(4)/T(209)/	Nearly Identical
8	P	-0.287	R(11)/Q(338)/L(465)/P(11814)/	P	0	P(214)/	Nearly Identical
9	W	-0.002	L(2)/W(12626)/	W	0	W(214)/	Nearly Identical
10	T	-0.146	R(1)/A(1)/K(1)/I(410)/T(12215)/	T	0	T(214)/	Nearly Identical
11	Q	-0.669	H(1)/P(69)/L(268)/R(2902)/Q(9388)/	Q	0	Q(214)/
12	S	-0.595	L(3567)/S(9061)/	S	-0.053	L(2)/S(212)/
13	T	-0.304	S(2)/A(8)/V(35)/P(88)/I(804)/T(11691)/	I	0	I(214)/	Nearly Distinct
14	E	-0.366	G(1507)/E(11121)/	E	0	E(214)/
15	H	-0.161	L(2)/P(20)/R(425)/H(12181)/	H	0	H(214)/	Nearly Identical
16	I	-0.454	S(1)/T(2128)/I(10499)/	I	0	I(214)/
17	N	-0.129	Y(1)/I(2)/T(3)/D(5)/S(328)/N(12289)/	N	0	N(214)/	Nearly Identical
18	I	-0.663	V(4)/T(4714)/I(7910)/	T	0	T(214)/
19	Q	-0.125	L(8)/P(61)/R(223)/Q(12336)/	Q	0	Q(214)/	Nearly Identical
20	K	-0.471	G(1)/E(1)/T(1)/Q(1)/I(2)/S(2)/N(5)/R(2187)/K(10428)/	R	-0.111	K(5)/R(209)/
21	R	-0.63	M(24)/E(51)/G(127)/K(2894)/R(9532)/	K	0	K(214)/
22	G	-0.619	D(1)/A(1)/V(10)/E(3799)/G(8817)/	E	-0.16	G(8)/E(206)/
23	N	-0.935	R(1)/T(1)/K(1)/C(2)/Y(5)/I(5)/H(85)/G(359)/D(441)/S(4176)/N(7552)/	N	0	N(214)/
24	G	0	G(12628)/	G	0	G(214)/	Same
25	Q	-0.098	H(2)/L(5)/K(7)/R(72)/P(118)/Q(12424)/	Q	0	Q(214)/	Nearly Identical
26	Q	-0.487	L(23)/K(160)/P(280)/R(1143)/Q(11022)/	Q	0	Q(214)/
27	T	-0.196	V(2)/A(8)/I(593)/T(12025)/	T	0	T(214)/	Nearly Identical
28	Q	-0.384	R(242)/P(398)/L(442)/Q(11546)/	Q	0	Q(214)/
29	R	-0.556	G(1)/E(1)/I(2)/K(3050)/R(9574)/	K	-0.46	R(37)/K(177)/
30	L	-0.418	R(26)/Q(99)/P(1465)/L(11038)/	L	-0.03	M(1)/L(213)/
31	E	-0.262	R(2)/T(3)/A(3)/D(6)/V(15)/K(75)/G(667)/E(11857)/	E	0	E(214)/	Nearly Identical
32	H	-0.178	D(6)/Q(12)/L(14)/P(16)/R(429)/H(12151)/	H	0	H(214)/	Nearly Identical
33	P	-0.672	A(1)/T(3)/I(3)/F(6)/S(77)/H(443)/L(2365)/P(9730)/	P	-0.074	H(3)/P(211)/
34	N	-0.238	L(1)/R(1)/I(1)/K(4)/S(784)/N(11837)/	N	0	N(214)/	Nearly Identical
35	S	-0.677	L(5169)/S(7459)/	S	0	S(214)/
36	T	-0.572	A(2)/I(3257)/T(9369)/	I	0	I(214)/
37	Q	-0.595	P(9)/L(130)/R(2857)/Q(9632)/	Q	0	Q(214)/
38	L	-0.294	W(1)/S(1086)/L(11541)/	L	0	L(214)/	Nearly Identical
39	M	-0.423	R(1)/V(2)/T(1880)/M(10745)/	M	0	M(214)/
40	D	-0.347	V(16)/A(22)/G(1259)/D(11331)/	D	0	D(214)/	Nearly Identical
41	H	-0.268	G(1)/N(1)/Y(1)/L(1)/Q(16)/P(54)/R(762)/H(11792)/	H	0	H(214)/	Nearly Identical
42	C	-0.694	N(1)/S(1)/F(19)/Y(5378)/C(7229)/	Y	0	Y(214)/
43	L	-0.63	R(271)/Q(682)/P(1264)/L(10411)/	P	-0.093	L(4)/P(210)/
44	R	-0.434	N(1)/E(1)/I(10)/W(19)/G(32)/M(80)/K(1472)/R(11013)/	R	0	R(214)/
45	T	-0.624	K(4)/M(7)/V(7)/A(18)/I(3665)/T(8927)/	I	0	I(214)/
46	M	-0.587	V(1)/A(1)/I(2)/S(2)/T(3398)/M(9224)/	M	0	M(214)/
47	S	-0.473	G(1)/D(6)/T(39)/I(133)/N(1671)/S(10778)/	S	-0.56	N(53)/S(161)/
48	Q	-0.653	H(1)/L(114)/P(1083)/R(1228)/Q(10202)/	Q	0	Q(214)/
49	V	-0.534	T(1)/E(2)/S(2)/L(4)/M(34)/A(2604)/V(9981)/	A	-0.289	V(18)/A(196)/
50	D	-0.633	A(12)/V(438)/G(2363)/D(9815)/	D	0	D(214)/
51	M	-0.18	L(1)/I(4)/T(538)/M(12085)/	M	0	M(214)/	Nearly Identical
52	H	-0.208	C(1)/D(2)/L(88)/P(167)/R(241)/H(12129)/	H	0	H(214)/	Nearly Identical
53	K	-0.133	E(2)/R(368)/K(12258)/	K	0	K(214)/	Nearly Identical
54	Q	-0.708	W(4)/P(12)/L(25)/R(5499)/Q(7088)/	Q	0	Q(214)/
55	T	-0.685	A(1)/S(1)/N(26)/I(4961)/T(7639)/	I	-0.03	T(1)/I(213)/
56	V	-0.447	A(2075)/V(10553)/	V	0	V(214)/
57	S	-1.122	F(707)/Y(2381)/C(2499)/S(7041)/	Y	-0.69	C(98)/Y(116)/
58	W	-0.743	S(141)/L(5724)/W(6763)/	W	0	W(214)/
59	K	-0.191	R(600)/K(12028)/	K	0	K(214)/	Nearly Identical
60	Q	-0.205	H(2)/P(110)/L(149)/R(227)/Q(12140)/	Q	0	Q(214)/	Nearly Identical
61	W	-0.001	S(1)/W(12627)/	W	0	W(214)/	Nearly Identical
62	L	-0.169	V(1)/I(1)/R(26)/H(33)/P(378)/L(12189)/	L	0	L(214)/	Nearly Identical
63	S	-0.144	A(1)/Y(16)/T(17)/P(21)/F(294)/S(12279)/	S	0	S(214)/	Nearly Identical
64	L	-0.052	V(1)/W(5)/S(104)/L(12518)/	L	-0.03	V(1)/L(213)/	Nearly Identical
65	K	-0.196	M(1)/T(2)/E(5)/R(594)/K(12026)/	K	0	K(214)/	Nearly Identical
66	S	-0.701	G(1)/Y(1)/H(1)/C(3)/K(3)/D(4)/R(5)/T(6)/I(18)/N(5086)/S(7500)/	S	-0.053	N(2)/S(212)/
67	P	-0.315	R(1)/A(1)/H(47)/L(1067)/P(11512)/	P	-0.074	H(3)/P(211)/	Nearly Identical
68	T	-0.158	S(1)/I(463)/T(12164)/	T	-0.074	I(3)/T(211)/	Nearly Identical
69	Q	-0.158	L(55)/P(65)/R(252)/Q(12256)/	Q	0	Q(214)/	Nearly Identical
70	E	-0.796	R(3)/K(3)/D(8)/A(116)/V(157)/G(5278)/E(7063)/	G	0	G(214)/
71	S	-0.194	Y(58)/F(493)/S(12077)/	S	0	S(214)/	Nearly Identical
72	L	-0.023	M(6)/S(34)/L(12588)/	L	0	L(214)/	Nearly Identical
73	K	-0.165	I(1)/Q(2)/T(12)/N(28)/G(30)/E(120)/R(163)/K(12272)/	K	0	K(214)/	Nearly Identical
74	T	-0.218	N(1)/V(1)/A(29)/P(36)/L(79)/I(410)/T(12072)/	T	-0.266	I(16)/T(198)/	Nearly Identical
75	R	-0.779	P(1)/L(1440)/H(2064)/R(9123)/	H	0	H(214)/
76	V	-0.05	A(110)/V(12518)/	V	-0.074	A(3)/V(211)/	Nearly Identical
77	L	-0.337	V(1)/W(2)/S(1321)/L(11304)/	L	0	L(214)/	Nearly Identical
78	K	-0.263	N(1)/T(1)/I(3)/R(909)/K(11714)/	K	0	K(214)/	Nearly Identical
79	R	-0.269	P(6)/L(203)/Q(568)/R(11851)/	R	0	R(214)/	Nearly Identical
80	W	-0.006	R(1)/L(7)/W(12620)/	W	0	W(213)/	Nearly Identical
81	K	-0.208	E(2)/M(5)/N(20)/R(602)/K(11999)/	K	0	K(213)/	Nearly Identical
82	L	-0.323	F(3)/P(4)/W(10)/S(1184)/L(11427)/	L	0	L(213)/	Nearly Identical
83	F	-0.473	V(1)/P(2)/C(3)/L(4)/Y(61)/S(1992)/F(10565)/	F	0	F(213)/
84	N	-0.643	I(1)/R(2)/S(4293)/N(8332)/	S	0	S(213)/
85	K	-0.166	E(1)/R(495)/K(12132)/	K	0	K(213)/	Nearly Identical
86	Q	-0.274	K(1)/L(8)/P(46)/H(250)/R(424)/Q(11899)/	Q	0	Q(213)/	Nearly Identical
87	E	-0.264	K(2)/D(9)/G(901)/E(11716)/	E	0	E(213)/	Nearly Identical
88	W	-0.038	R(1)/Q(4)/L(71)/W(12552)/	W	0	W(210)/	Nearly Identical
89	T	-0.518	L(1)/R(1)/K(2)/I(2660)/T(9964)/	T	0	T(210)/
90	N	-0.496	T(1)/G(3)/R(3)/K(3)/D(15)/S(2344)/N(10259)/	N	0	N(210)/
Scanning for amino acid 'signatures' for H3N2 virus PA protein
	Avian			Canine
Pos	Con	Ent	Residues	Con	Ent	Residues	Comments
1	M	0	M(12175)/	M	0	M(236)/	Same
2	E	-0.021	V(1)/D(1)/Q(1)/A(1)/K(5)/G(24)/E(12142)/	E	0	E(236)/	Nearly Identical
3	D	-0.079	R(1)/A(1)/H(2)/Y(3)/G(5)/E(24)/N(121)/D(12018)/	D	-0.63	Y(5)/N(53)/D(178)/
4	F	-0.016	C(1)/Y(1)/V(3)/L(20)/F(12150)/	F	0	F(236)/	Nearly Identical
5	V	-0.027	D(1)/G(1)/A(10)/L(13)/M(16)/V(12134)/	V	0	V(236)/	Nearly Identical
6	R	-0.001	A(1)/R(12174)/	R	0	R(236)/	Nearly Identical
7	Q	-0.008	S(1)/K(1)/H(1)/Z(1)/T(1)/P(2)/R(3)/Q(12165)/	Q	0	Q(236)/	Nearly Identical
8	C	-0.016	G(1)/W(2)/S(10)/Y(10)/C(12152)/	C	-0.188	Y(11)/C(225)/	Nearly Identical
9	F	-0.006	V(1)/Y(1)/S(2)/L(3)/F(12168)/	F	0	F(236)/	Nearly Identical
10	N	-0.024	T(1)/D(2)/I(3)/S(35)/N(12134)/	N	0	N(236)/	Nearly Identical
11	P	-0.005	L(1)/Q(2)/S(3)/P(12169)/	P	0	P(236)/	Nearly Identical
12	M	-0.023	V(1)/T(1)/L(3)/I(34)/M(12136)/	M	0	M(236)/	Nearly Identical
13	I	-0.094	M(1)/R(1)/T(88)/V(106)/I(11979)/	I	-0.049	T(2)/I(234)/	Nearly Identical
14	V	-0.047	S(1)/F(2)/I(37)/A(45)/V(12090)/	V	0	V(236)/	Nearly Identical
15	E	-0.012	Q(1)/K(1)/G(16)/E(12157)/	E	0	E(236)/	Nearly Identical
16	L	0	L(12175)/	L	0	L(236)/	Same
17	A	-0.006	V(1)/G(1)/T(1)/S(4)/A(12168)/	A	0	A(236)/	Nearly Identical
18	E	-0.01	K(2)/D(2)/G(11)/E(12160)/	E	0	E(236)/	Nearly Identical
19	K	-0.036	M(1)/S(1)/E(3)/N(11)/R(46)/K(12113)/	K	-0.027	R(1)/K(235)/	Nearly Identical
20	A	-0.293	G(1)/S(2)/E(2)/V(3)/T(1016)/A(11151)/	A	0	A(236)/	Nearly Identical
21	M	-0.01	T(1)/I(3)/V(10)/M(12161)/	M	0	M(236)/	Nearly Identical
22	K	-0.033	T(1)/I(1)/R(61)/K(12112)/	K	0	K(236)/	Nearly Identical
23	E	-0.002	V(1)/G(2)/E(12172)/	E	0	E(236)/	Nearly Identical
24	Y	-0.021	N(1)/D(2)/H(32)/Y(12140)/	Y	0	Y(236)/	Nearly Identical
25	G	-0.001	W(1)/G(12174)/	G	0	G(236)/	Nearly Identical
26	E	-0.005	D(1)/Q(1)/K(1)/G(3)/E(12169)/	E	-0.027	G(1)/E(235)/	Nearly Identical
27	D	-0.445	K(1)/H(1)/G(4)/V(6)/E(6)/A(6)/Y(10)/T(11)/N(633)/S(668)/D(10829)/	D	0	D(236)/
28	P	-0.024	H(1)/Q(2)/R(2)/T(6)/S(11)/L(14)/P(12139)/	P	-0.049	L(2)/P(234)/	Nearly Identical
29	K	-0.037	Q(1)/N(1)/I(1)/F(1)/G(1)/E(6)/R(55)/K(12109)/	K	-0.049	R(2)/K(234)/	Nearly Identical
30	I	-0.087	F(1)/Y(1)/A(1)/T(23)/L(32)/V(112)/I(12005)/	I	0	I(236)/	Nearly Identical
31	E	-0.007	D(1)/G(3)/K(5)/E(12166)/	E	0	E(236)/	Nearly Identical
32	T	-0.03	K(3)/S(5)/A(5)/I(5)/N(8)/M(18)/T(12131)/	T	0	T(236)/	Nearly Identical
33	N	-0.006	D(1)/S(1)/K(3)/H(3)/N(12167)/	N	0	N(236)/	Nearly Identical
34	K	-0.002	R(1)/T(2)/K(12172)/	K	0	K(236)/	Nearly Identical
35	F	-0.038	S(1)/P(1)/L(72)/F(12101)/	F	-0.027	L(1)/F(235)/	Nearly Identical
36	A	-0.031	V(5)/S(15)/T(31)/A(12124)/	A	0	A(236)/	Nearly Identical
37	A	-0.29	T(2)/S(1024)/A(11149)/	A	0	A(236)/	Nearly Identical
38	I	-0.038	T(1)/M(4)/L(9)/V(54)/I(12107)/	I	0	I(236)/	Nearly Identical
39	C	-0.002	S(1)/R(1)/C(12173)/	C	0	C(236)/	Nearly Identical
40	T	-0.012	I(7)/A(10)/T(12158)/	T	0	T(236)/	Nearly Identical
41	H	-0.002	Q(1)/R(1)/H(12173)/	H	0	H(236)/	Nearly Identical
42	L	-0.012	S(2)/F(2)/I(2)/M(11)/L(12158)/	L	0	L(236)/	Nearly Identical
43	E	-0.008	G(1)/D(2)/Q(8)/E(12164)/	E	0	E(236)/	Nearly Identical
44	V	-0.089	F(1)/G(1)/A(15)/I(183)/V(11975)/	V	0	V(236)/	Nearly Identical
45	C	-0.002	W(1)/S(2)/C(12172)/	C	-0.027	R(1)/C(235)/	Nearly Identical
46	F	-0.002	L(2)/F(12173)/	F	0	F(236)/	Nearly Identical
47	M	-0.001	I(1)/M(12174)/	M	0	M(236)/	Nearly Identical
48	Y	-0.001	F(1)/Y(12174)/	Y	0	Y(236)/	Nearly Identical
49	S	-0.013	P(1)/T(2)/A(3)/L(5)/W(6)/S(12158)/	S	0	S(236)/	Nearly Identical
50	D	-0.001	H(1)/D(12174)/	D	0	D(236)/	Nearly Identical
51	F	-0.015	L(25)/F(12150)/	F	-0.027	A(1)/F(235)/	Nearly Identical
52	H	-0.003	Q(1)/R(1)/L(2)/H(12171)/	H	-0.027	N(1)/H(235)/	Nearly Identical
53	F	-0.006	S(3)/L(5)/F(12167)/	F	-0.027	V(1)/F(235)/	Nearly Identical
54	I	-0.032	K(3)/T(3)/L(5)/M(12)/V(27)/I(12125)/	I	0	I(236)/	Nearly Identical
55	D	-0.064	G(1)/K(4)/N(132)/D(12038)/	D	-0.049	N(2)/D(234)/	Nearly Identical
56	E	-0.018	T(1)/G(3)/V(5)/K(5)/D(12)/E(12149)/	E	0	E(236)/	Nearly Identical
57	R	-0.117	H(1)/L(1)/G(1)/W(13)/K(35)/Q(208)/R(11916)/	R	-0.27	Q(18)/R(218)/	Nearly Identical
58	G	-0.289	C(1)/E(4)/D(6)/N(9)/S(955)/G(11200)/	G	-0.068	S(3)/G(233)/	Nearly Identical
59	E	-0.129	V(1)/A(1)/N(6)/G(30)/D(45)/K(194)/E(11898)/	E	0	E(236)/	Nearly Identical
60	S	-0.008	A(1)/L(1)/P(10)/S(12163)/	S	0	S(236)/	Nearly Identical
61	I	-0.546	R(1)/W(1)/A(1)/L(11)/K(13)/M(145)/V(394)/T(1221)/I(10388)/	I	-0.027	V(1)/I(235)/
62	I	-0.127	Y(1)/M(3)/L(5)/T(9)/V(294)/I(11863)/	I	-0.151	V(2)/T(5)/I(229)/	Nearly Identical
63	V	-0.594	T(9)/L(35)/M(51)/A(744)/I(1184)/V(10152)/	V	0	V(236)/
64	E	-0.018	Q(1)/G(1)/A(5)/D(21)/E(12147)/	E	0	E(236)/	Nearly Identical
65	S	-0.103	L(5)/T(11)/V(14)/Y(16)/A(16)/P(38)/F(87)/S(11988)/	H	-0.906	S(1)/L(2)/Q(22)/Y(57)/H(154)/
66	G	-0.086	C(1)/V(1)/R(1)/N(1)/E(7)/D(34)/S(128)/G(12002)/	G	-0.103	D(5)/G(231)/	Nearly Identical
67	D	-0.017	G(1)/A(4)/N(21)/D(12149)/	D	0	D(236)/	Nearly Identical
68	P	-0.041	H(1)/T(1)/L(14)/Q(21)/S(31)/P(12107)/	P	0	P(236)/	Nearly Identical
69	N	-0.009	Y(1)/K(1)/S(2)/T(2)/H(5)/N(12164)/	N	0	N(236)/	Nearly Identical
70	A	-0.151	M(1)/E(3)/S(5)/T(50)/V(308)/A(11808)/	A	0	A(236)/	Nearly Identical
71	L	-0.005	F(1)/I(2)/P(4)/L(12168)/	L	0	L(236)/	Nearly Identical
72	L	-0.004	K(1)/V(1)/M(3)/L(12170)/	L	0	L(236)/	Nearly Identical
73	K	-0.019	Q(1)/Y(1)/E(2)/I(2)/T(3)/R(20)/K(12146)/	K	0	K(236)/	Nearly Identical
74	H	0	H(12175)/	H	0	H(236)/	Same
75	R	-0.002	Q(1)/P(1)/R(12173)/	R	0	R(236)/	Nearly Identical
76	F	-0.003	L(1)/C(1)/Y(2)/F(12171)/	F	0	F(236)/	Nearly Identical
77	E	-0.004	G(1)/D(4)/E(12170)/	E	0	E(236)/	Nearly Identical
78	I	-0.02	T(1)/V(2)/L(31)/I(12141)/	I	0	I(236)/	Nearly Identical
79	I	-0.016	F(1)/N(1)/L(4)/M(6)/V(11)/I(12152)/	I	0	I(236)/	Nearly Identical
80	E	-0.005	Q(8)/E(12167)/	E	0	E(236)/	Nearly Identical
81	G	-0.003	R(4)/G(12171)/	G	0	G(236)/	Nearly Identical
82	R	-0.002	I(1)/K(2)/R(12172)/	R	0	R(236)/	Nearly Identical
83	D	-0.011	E(1)/Y(1)/G(5)/N(9)/D(12159)/	D	0	D(236)/	Nearly Identical
84	R	0	R(12175)/	R	0	R(236)/	Same
85	T	-0.114	M(1)/S(2)/P(7)/I(25)/N(65)/A(130)/T(11945)/	T	-0.027	I(1)/T(235)/	Nearly Identical
86	M	-0.139	S(1)/K(1)/T(1)/V(76)/L(95)/I(114)/M(11887)/	M	0	M(236)/	Nearly Identical
87	A	-0.005	G(1)/D(1)/V(4)/A(12169)/	A	0	A(236)/	Nearly Identical
88	W	-0.004	C(2)/R(3)/W(12170)/	W	0	W(236)/	Nearly Identical
89	T	-0.007	M(1)/S(1)/A(7)/T(12166)/	T	0	T(236)/	Nearly Identical
90	V	-0.05	L(3)/G(6)/I(14)/A(29)/M(32)/V(12091)/	V	0	V(236)/	Nearly Identical
91	V	-0.051	L(1)/G(1)/M(4)/I(96)/V(12073)/	V	0	V(236)/	Nearly Identical
92	N	-0.003	Y(2)/S(2)/N(12171)/	N	0	N(236)/	Nearly Identical
93	S	-0.009	C(1)/R(1)/G(1)/I(2)/T(2)/N(5)/S(12163)/	S	0	S(236)/	Nearly Identical
94	I	-0.06	M(1)/L(22)/V(97)/I(12055)/	I	0	I(236)/	Nearly Identical
95	C	-0.026	Y(1)/F(1)/S(45)/C(12128)/	C	-0.027	Y(1)/C(235)/	Nearly Identical
96	N	-0.054	P(1)/T(2)/R(5)/S(23)/K(25)/H(34)/N(12085)/	N	0	N(236)/	Nearly Identical
97	T	-0.049	S(11)/I(17)/A(20)/N(33)/T(12094)/	T	-0.027	A(1)/T(235)/	Nearly Identical
98	T	-0.024	M(1)/I(3)/P(5)/A(29)/T(12137)/	T	0	T(236)/	Nearly Identical
99	G	-0.095	D(1)/S(1)/K(2)/V(6)/E(81)/R(101)/G(11983)/	G	-0.41	E(5)/R(22)/G(209)/
100	V	-0.217	L(1)/F(1)/T(3)/I(150)/A(409)/V(11611)/	V	-0.049	A(2)/V(234)/	Nearly Identical
101	E	-0.712	Y(2)/A(4)/Q(6)/V(11)/K(24)/N(151)/G(152)/D(2982)/E(8843)/	E	0	E(236)/
102	K	-0.002	R(2)/K(12173)/	K	0	K(236)/	Nearly Identical
103	P	-0.002	L(1)/S(2)/P(12172)/	P	0	P(236)/	Nearly Identical
104	K	-0.108	I(1)/Q(4)/N(12)/R(239)/K(11919)/	K	0	K(236)/	Nearly Identical
105	F	-0.129	L(65)/Y(84)/S(119)/F(11907)/	F	-0.027	S(1)/F(235)/	Nearly Identical
106	L	-0.008	V(1)/H(1)/P(2)/I(7)/L(12164)/	L	0	L(236)/	Nearly Identical
107	P	-0.001	S(1)/P(12174)/	P	0	P(236)/	Nearly Identical
108	D	-0.006	I(1)/E(3)/N(4)/D(12167)/	D	0	D(236)/	Nearly Identical
109	L	-0.004	M(1)/S(1)/W(1)/V(2)/L(12170)/	L	0	L(236)/	Nearly Identical
110	Y	-0.004	C(1)/F(5)/Y(12169)/	Y	0	Y(236)/	Nearly Identical
111	D	-0.009	H(1)/G(1)/V(5)/E(5)/D(12163)/	D	0	D(236)/	Nearly Identical
112	Y	-0.007	C(1)/H(1)/N(7)/Y(12166)/	Y	-0.027	H(1)/Y(235)/	Nearly Identical
113	K	-0.025	E(1)/T(1)/N(2)/Q(13)/R(23)/K(12135)/	K	0	K(236)/	Nearly Identical
114	E	-0.024	G(10)/K(31)/E(12134)/	E	-0.027	K(1)/E(235)/	Nearly Identical
115	N	-0.143	H(3)/Y(7)/G(12)/T(12)/K(57)/D(89)/S(99)/N(11896)/	N	0	N(236)/	Nearly Identical
116	R	-0.012	W(2)/P(3)/Q(12)/R(12158)/	R	0	R(236)/	Nearly Identical
117	F	0	F(12175)/	F	0	F(236)/	Same
118	I	-0.204	S(1)/M(2)/T(42)/L(101)/V(352)/I(11677)/	I	0	I(236)/	Nearly Identical
119	E	-0.001	D(1)/E(12174)/	E	0	E(236)/	Nearly Identical
120	I	-0.029	L(1)/M(2)/V(50)/I(12122)/	I	0	I(236)/	Nearly Identical
121	G	-0.002	R(2)/G(12173)/	G	-0.027	R(1)/G(235)/	Nearly Identical
122	V	-0.02	L(3)/I(31)/V(12141)/	V	0	V(236)/	Nearly Identical
123	T	-0.001	A(1)/T(12174)/	T	0	T(236)/	Nearly Identical
124	R	-0.005	K(8)/R(12167)/	R	0	R(236)/	Nearly Identical
125	R	-0.007	K(11)/R(12164)/	R	0	R(236)/	Nearly Identical
126	E	-0.012	D(1)/G(18)/E(12156)/	E	0	E(236)/	Nearly Identical
127	V	-0.062	C(1)/D(1)/A(28)/I(90)/V(12055)/	V	0	V(236)/	Nearly Identical
128	H	-0.017	Q(4)/R(4)/P(5)/Y(5)/N(6)/H(12151)/	H	0	H(236)/	Nearly Identical
129	I	-0.407	A(2)/L(16)/M(68)/V(124)/T(1113)/I(10852)/	I	-0.201	V(12)/I(224)/
130	Y	-0.001	C(1)/Y(12174)/	Y	0	Y(236)/	Nearly Identical
131	Y	-0.001	C(1)/Y(12174)/	Y	-0.027	H(1)/Y(235)/	Nearly Identical
132	L	-0.01	S(1)/I(3)/Q(4)/M(6)/L(12161)/	L	0	L(236)/	Nearly Identical
133	E	-0.015	G(1)/K(11)/D(11)/E(12152)/	E	0	E(236)/	Nearly Identical
134	K	-0.002	R(2)/K(12173)/	K	0	K(236)/	Nearly Identical
135	A	-0.019	D(1)/T(4)/S(26)/A(12144)/	A	0	A(236)/	Nearly Identical
136	N	-0.038	D(1)/P(1)/K(1)/H(2)/T(2)/S(62)/N(12106)/	N	0	N(236)/	Nearly Identical
137	K	-0.003	Q(1)/R(3)/K(12171)/	K	0	K(236)/	Nearly Identical
138	I	-0.014	T(1)/M(7)/V(13)/I(12154)/	I	0	I(236)/	Nearly Identical
139	K	-0.004	R(2)/N(3)/K(12170)/	K	0	K(236)/	Nearly Identical
140	S	-0.085	P(1)/L(2)/F(6)/A(21)/T(149)/S(11996)/	S	0	S(236)/	Nearly Identical
141	E	-0.038	Q(4)/K(10)/D(20)/G(28)/E(12113)/	E	-0.027	G(1)/E(235)/	Nearly Identical
142	K	-0.33	M(1)/T(2)/Q(5)/E(7)/D(9)/G(31)/N(54)/R(921)/K(11145)/	K	-0.049	N(2)/K(234)/	Nearly Identical
143	T	-0.005	M(1)/P(1)/K(1)/A(3)/T(12169)/	T	0	T(236)/	Nearly Identical
144	H	-0.006	N(1)/L(1)/P(2)/Q(2)/R(2)/H(12167)/	H	-0.027	D(1)/H(235)/	Nearly Identical
145	I	-0.004	L(1)/F(1)/V(3)/I(12170)/	I	-0.027	V(1)/I(235)/	Nearly Identical
146	H	-0.006	R(1)/P(7)/H(12167)/	H	0	H(236)/	Nearly Identical
147	I	-0.008	F(1)/M(2)/V(3)/L(5)/I(12164)/	I	0	I(236)/	Nearly Identical
148	F	-0.004	L(2)/Y(3)/F(12170)/	F	0	F(236)/	Nearly Identical
149	S	-0.006	L(1)/T(2)/P(5)/S(12167)/	S	0	S(236)/	Nearly Identical
150	F	-0.003	Y(1)/S(1)/L(2)/F(12171)/	F	0	F(236)/	Nearly Identical
151	T	-0.064	S(3)/P(4)/A(10)/I(45)/N(52)/T(12061)/	T	0	T(236)/	Nearly Identical
152	G	-0.001	R(1)/G(12174)/	G	0	G(236)/	Nearly Identical
153	E	-0.013	Z(1)/G(3)/K(16)/E(12155)/	E	0	E(236)/	Nearly Identical
154	E	-0.008	D(2)/K(10)/E(12163)/	E	0	E(236)/	Nearly Identical
155	M	-0.008	V(1)/T(2)/I(4)/L(4)/M(12164)/	M	0	M(236)/	Nearly Identical
156	A	-0.021	T(5)/V(30)/A(12140)/	A	-0.027	S(1)/A(235)/	Nearly Identical
157	T	-0.044	I(1)/N(1)/A(27)/S(49)/T(12097)/	T	0	T(236)/	Nearly Identical
158	K	-0.115	M(1)/N(1)/T(1)/E(2)/Q(19)/G(39)/R(182)/K(11930)/	K	0	K(236)/	Nearly Identical
159	A	-0.041	C(1)/V(5)/T(13)/E(18)/S(30)/A(12108)/	A	0	A(236)/	Nearly Identical
160	D	-0.073	V(1)/K(1)/G(4)/N(37)/E(99)/D(12033)/	D	0	D(236)/	Nearly Identical
161	Y	-0.019	T(1)/C(2)/N(2)/F(2)/H(22)/Y(12146)/	Y	0	Y(236)/	Nearly Identical
162	T	-0.039	V(1)/P(1)/N(2)/S(3)/A(4)/I(58)/T(12106)/	T	0	T(236)/	Nearly Identical
163	L	-0.023	P(1)/A(1)/F(1)/I(36)/L(12136)/	L	0	L(236)/	Nearly Identical
164	D	-0.005	V(1)/S(1)/E(1)/N(1)/G(2)/D(12169)/	D	-0.027	G(1)/D(235)/	Nearly Identical
165	E	-0.023	S(1)/G(1)/A(2)/Q(9)/D(22)/E(12140)/	E	0	E(236)/	Nearly Identical
166	E	-0.006	G(1)/K(7)/E(12167)/	E	0	E(236)/	Nearly Identical
167	S	-0.002	T(1)/I(1)/S(12173)/	S	0	S(236)/	Nearly Identical
168	R	-0.004	Q(1)/K(4)/R(12170)/	R	0	R(236)/	Nearly Identical
169	A	-0.007	G(2)/T(3)/P(4)/A(12166)/	A	0	A(236)/	Nearly Identical
170	R	-0.004	K(1)/G(4)/R(12170)/	R	0	R(236)/	Nearly Identical
171	I	-0.019	M(1)/K(1)/N(1)/T(1)/F(2)/V(24)/I(12145)/	I	0	I(236)/	Nearly Identical
172	K	-0.012	P(1)/T(1)/R(3)/N(4)/Q(8)/K(12158)/	K	0	K(236)/	Nearly Identical
173	T	-0.004	A(1)/S(4)/T(12170)/	T	0	T(236)/	Nearly Identical
174	R	-0.003	G(1)/T(1)/K(2)/R(12171)/	R	0	R(236)/	Nearly Identical
175	L	-0.007	V(1)/P(1)/Q(1)/R(1)/M(5)/L(12166)/	L	0	L(236)/	Nearly Identical
176	F	-0.022	L(1)/C(1)/S(1)/V(2)/Y(31)/F(12139)/	F	0	F(236)/	Nearly Identical
177	T	-0.005	P(1)/I(1)/A(2)/N(2)/T(12169)/	T	0	T(236)/	Nearly Identical
178	I	-0.01	M(1)/K(1)/L(1)/T(2)/V(9)/I(12161)/	I	0	I(236)/	Nearly Identical
179	R	-0.004	K(1)/S(4)/R(12170)/	R	0	R(236)/	Nearly Identical
180	Q	-0.011	R(1)/K(1)/P(2)/E(2)/H(9)/Q(12160)/	Q	0	Q(236)/	Nearly Identical
181	E	-0.01	K(2)/D(13)/E(12160)/	E	0	E(236)/	Nearly Identical
182	M	-0.037	V(1)/K(1)/I(1)/L(68)/M(12104)/	M	-0.027	I(1)/M(235)/	Nearly Identical
183	A	-0.008	V(1)/P(1)/G(1)/D(2)/S(2)/T(3)/A(12165)/	A	0	A(236)/	Nearly Identical
184	S	-0.17	M(1)/R(2)/T(29)/I(38)/G(38)/N(277)/S(11790)/	S	-0.049	N(2)/S(234)/	Nearly Identical
185	R	-0.025	M(1)/S(2)/G(2)/K(37)/R(12133)/	R	-0.027	K(1)/R(235)/	Nearly Identical
186	G	-0.062	D(1)/A(1)/N(3)/S(127)/G(12043)/	G	-0.027	S(1)/G(235)/	Nearly Identical
187	L	-0.034	F(2)/M(9)/I(50)/L(12114)/	L	0	L(236)/	Nearly Identical
188	W	0	W(12175)/	W	0	W(236)/	Same
189	D	-0.011	V(1)/N(1)/G(3)/E(10)/D(12160)/	D	-0.027	E(1)/D(235)/	Nearly Identical
190	S	-0.04	Y(1)/F(2)/T(7)/P(64)/S(12101)/	S	0	S(236)/	Nearly Identical
191	F	-0.001	L(1)/F(12174)/	F	0	F(236)/	Nearly Identical
192	R	-0.02	S(2)/H(3)/L(3)/P(10)/C(11)/R(12146)/	R	-0.027	H(1)/R(235)/	Nearly Identical
193	Q	-0.013	H(1)/R(2)/K(3)/L(5)/P(7)/Q(12157)/	Q	0	Q(236)/	Nearly Identical
194	S	-0.004	A(1)/Y(2)/F(2)/S(12170)/	S	0	S(236)/	Nearly Identical
195	E	-0.004	R(1)/Q(4)/E(12170)/	E	0	E(236)/	Nearly Identical
196	R	-0.009	G(1)/I(2)/S(4)/K(5)/R(12163)/	R	0	R(236)/	Nearly Identical
197	G	-0.016	C(1)/D(7)/S(17)/G(12150)/	G	0	G(236)/	Nearly Identical
198	E	-0.001	Q(1)/E(12174)/	E	-0.049	G(2)/E(234)/	Nearly Identical
199	E	-0.062	A(1)/K(7)/G(10)/D(104)/E(12053)/	E	0	E(236)/	Nearly Identical
200	T	-0.002	D(1)/I(2)/T(12172)/	T	0	T(236)/	Nearly Identical
201	I	-0.111	S(2)/N(2)/L(2)/M(6)/T(15)/V(227)/I(11921)/	I	0	I(236)/	Nearly Identical
202	E	-0.002	Q(2)/E(12173)/	E	0	E(236)/	Nearly Identical
203	E	-0.001	G(1)/E(12174)/	E	0	E(236)/	Nearly Identical
204	R	-0.278	S(2)/G(3)/K(951)/R(11219)/	R	-0.329	K(24)/R(212)/	Nearly Identical
205	F	-0.002	C(1)/L(2)/F(12172)/	F	0	F(236)/	Nearly Identical
206	E	-0.031	A(3)/K(8)/G(14)/D(24)/E(12126)/	E	0	E(236)/	Nearly Identical
207	I	-0.016	V(10)/L(15)/I(12150)/	I	0	I(236)/	Nearly Identical
208	T	-0.165	P(1)/N(4)/R(6)/S(8)/I(8)/K(160)/A(178)/T(11810)/	A	-0.211	S(2)/T(9)/A(225)/	Nearly Distinct
209	G	-0.013	E(1)/N(1)/A(1)/T(1)/D(5)/R(8)/G(12158)/	G	0	G(236)/	Nearly Identical
210	T	-0.041	V(1)/Q(1)/N(2)/S(3)/I(5)/A(61)/T(12102)/	T	0	T(236)/	Nearly Identical
211	M	-0.051	T(1)/L(12)/V(13)/I(67)/M(12082)/	M	0	M(236)/	Nearly Identical
212	R	-0.033	P(1)/L(9)/C(10)/H(35)/R(12120)/	R	0	R(236)/	Nearly Identical
213	R	-0.099	G(1)/M(8)/S(10)/K(206)/R(11950)/	R	-0.134	K(7)/R(229)/	Nearly Identical
214	L	-0.021	P(1)/S(1)/I(11)/F(20)/L(12142)/	L	0	L(236)/	Nearly Identical
215	A	-0.005	V(1)/S(2)/T(3)/A(12169)/	A	0	A(236)/	Nearly Identical
216	D	-0.13	B(1)/V(1)/Y(2)/S(3)/H(3)/G(9)/E(61)/N(203)/D(11892)/	D	-0.027	N(1)/D(235)/	Nearly Identical
217	Q	-0.005	P(1)/K(1)/H(1)/G(1)/R(2)/Q(12169)/	Q	0	Q(236)/	Nearly Identical
218	S	-0.003	G(1)/R(1)/I(2)/S(12171)/	S	0	S(236)/	Nearly Identical
219	L	-0.008	P(1)/F(1)/I(10)/L(12163)/	L	0	L(236)/	Nearly Identical
220	P	-0.002	T(1)/S(2)/P(12172)/	P	0	P(236)/	Nearly Identical
221	P	-0.017	T(1)/R(2)/Q(3)/L(7)/S(11)/P(12151)/	P	0	P(236)/	Nearly Identical
222	N	-0.023	Y(1)/T(1)/K(2)/D(3)/H(5)/S(23)/N(12140)/	N	-0.027	S(1)/N(235)/	Nearly Identical
223	F	-0.003	L(1)/V(1)/Y(2)/F(12171)/	F	0	F(236)/	Nearly Identical
224	S	-0.037	Y(1)/T(29)/P(34)/S(12111)/	S	0	S(236)/	Nearly Identical
225	S	-0.03	R(2)/G(6)/C(15)/N(24)/S(12128)/	S	-0.049	C(2)/S(234)/	Nearly Identical
226	L	-0.13	Q(1)/R(1)/P(2)/I(14)/F(309)/L(11848)/	L	-0.068	F(3)/L(233)/	Nearly Identical
227	E	-0.068	R(1)/D(7)/A(12)/K(49)/G(54)/E(12052)/	E	0	E(236)/	Nearly Identical
228	N	-0.019	H(3)/T(4)/S(5)/D(7)/K(8)/N(12148)/	N	-0.027	K(1)/N(235)/	Nearly Identical
229	F	-0.005	I(1)/L(6)/F(12168)/	F	0	F(236)/	Nearly Identical
230	R	-0.007	G(1)/I(1)/K(7)/R(12166)/	R	0	R(236)/	Nearly Identical
231	A	-0.062	S(1)/G(1)/I(3)/V(27)/T(86)/A(12057)/	A	0	A(236)/	Nearly Identical
232	Y	-0.002	C(1)/N(1)/Y(12173)/	Y	0	Y(236)/	Nearly Identical
233	V	0	V(12175)/	V	-0.027	A(1)/V(235)/	Nearly Identical
234	D	-0.002	E(1)/N(1)/D(12173)/	N	-0.148	D(8)/N(228)/	Nearly Distinct
235	G	-0.004	R(5)/G(12170)/	G	0	G(236)/	Nearly Identical
236	F	-0.002	C(1)/S(2)/F(12172)/	F	-0.027	L(1)/F(235)/	Nearly Identical
237	E	-0.202	A(2)/Q(4)/R(4)/V(10)/G(14)/K(529)/E(11612)/	E	-0.154	Q(3)/K(4)/E(229)/	Nearly Identical
238	P	-0.006	T(1)/Q(2)/L(2)/S(3)/P(12167)/	P	0	P(236)/	Nearly Identical
239	N	-0.009	D(1)/S(2)/K(2)/T(2)/Y(4)/N(12164)/	N	0	N(236)/	Nearly Identical
240	G	-0.006	S(9)/G(12166)/	G	0	G(236)/	Nearly Identical
241	C	-0.084	G(1)/R(2)/F(12)/S(19)/Y(137)/C(12004)/	Y	-0.538	C(54)/Y(182)/
242	I	-0.067	L(152)/I(12023)/	I	-0.027	T(1)/I(235)/	Nearly Identical
243	E	-0.004	K(1)/G(2)/D(2)/E(12170)/	D	-0.224	N(2)/E(10)/D(224)/	Nearly Distinct
244	G	-0.002	V(1)/S(2)/G(12172)/	G	0	G(236)/	Nearly Identical
245	K	-0.005	N(1)/R(6)/K(12168)/	K	0	K(236)/	Nearly Identical
246	L	-0.001	P(1)/L(12174)/	L	0	L(236)/	Nearly Identical
247	S	-0.013	L(1)/Y(1)/P(2)/F(3)/A(11)/S(12157)/	S	0	S(236)/	Nearly Identical
248	Q	-0.004	P(1)/K(1)/H(1)/L(2)/Q(12170)/	Q	0	Q(236)/	Nearly Identical
249	M	-0.007	W(1)/V(1)/I(8)/M(12165)/	M	0	M(236)/	Nearly Identical
250	S	-0.033	T(1)/L(2)/F(2)/A(3)/P(49)/S(12118)/	S	0	S(236)/	Nearly Identical
251	K	-0.019	M(1)/Q(1)/E(1)/N(2)/R(25)/K(12145)/	K	0	K(236)/	Nearly Identical
252	E	-0.088	A(10)/D(14)/G(23)/N(36)/K(78)/E(12014)/	E	0	E(236)/	Nearly Identical
253	V	-0.008	M(1)/E(1)/Y(1)/A(2)/I(2)/L(3)/V(12165)/	V	-0.027	M(1)/V(235)/	Nearly Identical
254	N	-0.089	M(1)/D(1)/I(1)/C(3)/K(6)/T(73)/S(90)/N(12000)/	N	-0.027	D(1)/N(235)/	Nearly Identical
255	A	-0.002	G(1)/T(1)/A(12173)/	A	0	A(236)/	Nearly Identical
256	R	-0.07	S(1)/W(1)/T(2)/I(3)/G(4)/Q(10)/K(118)/R(12036)/	R	-0.068	K(3)/R(233)/	Nearly Identical
257	I	-0.015	N(1)/T(4)/V(19)/I(12151)/	I	0	I(236)/	Nearly Identical
258	E	-0.02	V(5)/K(8)/D(18)/E(12144)/	E	0	E(236)/	Nearly Identical
259	P	-0.061	L(1)/A(2)/T(5)/S(22)/Q(85)/P(12060)/	P	0	P(236)/	Nearly Identical
260	F	-0.004	C(1)/V(1)/L(1)/S(2)/F(12170)/	F	0	F(236)/	Nearly Identical
261	L	-0.463	Y(1)/W(1)/R(3)/I(5)/T(11)/S(12)/F(13)/Q(72)/V(84)/M(1398)/L(10575)/	L	0	L(236)/
262	K	-0.274	T(2)/E(6)/N(12)/R(883)/K(11272)/	K	-0.027	R(1)/K(235)/	Nearly Identical
263	T	-0.145	M(1)/P(1)/I(2)/R(4)/N(6)/S(8)/E(8)/K(127)/A(149)/T(11869)/	T	-0.118	K(6)/T(230)/	Nearly Identical
264	T	-0.003	S(1)/K(1)/G(1)/T(12172)/	T	0	T(236)/	Nearly Identical
265	P	-0.006	L(1)/S(8)/P(12166)/	P	0	P(236)/	Nearly Identical
266	R	-0.048	P(1)/L(3)/Q(8)/S(13)/C(17)/H(37)/R(12096)/	R	0	R(236)/	Nearly Identical
267	P	-0.069	Q(2)/T(7)/H(17)/L(19)/S(82)/P(12048)/	P	0	P(236)/	Nearly Identical
268	L	-0.035	P(1)/V(2)/F(27)/I(29)/L(12116)/	L	-0.049	I(2)/L(234)/	Nearly Identical
269	R	-0.581	P(1)/T(1)/E(2)/G(3)/Q(12)/I(30)/K(2923)/R(9203)/	R	-0.049	K(2)/R(234)/
270	L	-0.02	T(1)/P(3)/I(7)/F(8)/M(10)/L(12146)/	L	0	L(236)/	Nearly Identical
271	P	-0.01	R(1)/H(1)/A(1)/L(1)/T(2)/S(7)/P(12162)/	P	0	P(236)/	Nearly Identical
272	D	-0.911	T(1)/C(2)/I(2)/A(2)/V(10)/K(17)/S(35)/G(172)/N(1163)/E(2516)/D(8255)/	D	-0.049	N(2)/D(234)/
273	G	-0.002	E(1)/W(1)/G(12173)/	G	0	G(236)/	Nearly Identical
274	P	-0.057	T(1)/R(2)/H(7)/A(9)/S(33)/L(46)/P(12077)/	P	0	P(236)/	Nearly Identical
275	P	-0.151	Y(1)/H(5)/S(43)/L(326)/P(11800)/	P	-0.027	L(1)/P(235)/	Nearly Identical
276	C	-0.002	S(2)/C(12173)/	C	0	C(236)/	Nearly Identical
277	S	-0.148	L(2)/C(4)/T(6)/H(10)/A(16)/Y(36)/P(59)/F(164)/S(11878)/	T	-0.224	H(1)/Y(2)/S(8)/T(225)/	Nearly Distinct
278	Q	-0.002	L(1)/H(1)/Q(12173)/	Q	0	Q(236)/	Nearly Identical
279	R	-0.006	P(1)/K(1)/H(1)/Q(4)/R(12168)/	R	0	R(236)/	Nearly Identical
280	S	-0.006	W(1)/A(1)/F(1)/P(2)/T(3)/S(12167)/	S	0	S(236)/	Nearly Identical
281	K	0	K(12175)/	K	0	K(236)/	Same
282	F	-0.003	L(1)/S(1)/I(1)/F(12172)/	F	0	F(236)/	Nearly Identical
283	L	-0.004	W(1)/M(4)/L(12170)/	L	0	L(236)/	Nearly Identical
284	L	-0.015	P(1)/F(1)/Q(2)/R(2)/M(17)/L(12152)/	L	0	L(236)/	Nearly Identical
285	M	-0.007	V(1)/K(1)/L(1)/I(3)/T(3)/M(12166)/	M	0	M(236)/	Nearly Identical
286	D	-0.002	N(2)/D(12173)/	D	-0.103	N(5)/D(231)/	Nearly Identical
287	A	-0.107	V(1)/T(1)/G(24)/S(221)/A(11928)/	A	0	A(236)/	Nearly Identical
288	L	-0.013	V(1)/P(1)/M(18)/L(12155)/	L	0	L(236)/	Nearly Identical
289	K	-0.004	Q(1)/R(1)/N(3)/K(12170)/	K	0	K(236)/	Nearly Identical
290	L	-0.001	I(1)/L(12174)/	L	-0.027	P(1)/L(235)/	Nearly Identical
291	S	-0.017	I(1)/C(2)/G(3)/N(21)/S(12148)/	S	0	S(236)/	Nearly Identical
292	I	-0.02	M(1)/S(1)/K(1)/L(1)/T(3)/V(24)/I(12144)/	I	0	I(236)/	Nearly Identical
293	E	-0.002	G(1)/D(1)/E(12173)/	E	0	E(236)/	Nearly Identical
294	D	-0.032	P(1)/S(1)/V(2)/G(2)/E(6)/N(41)/D(12122)/	D	0	D(236)/	Nearly Identical
295	P	-0.007	E(1)/Q(3)/L(5)/P(12166)/	P	0	P(236)/	Nearly Identical
296	S	-0.097	C(1)/V(1)/K(1)/I(1)/R(6)/T(21)/N(61)/G(93)/S(11990)/	S	0	S(236)/	Nearly Identical
297	H	-0.01	L(1)/Y(15)/H(12159)/	H	0	H(236)/	Nearly Identical
298	E	-0.017	T(1)/G(2)/K(4)/D(19)/E(12149)/	E	0	E(236)/	Nearly Identical
299	G	-0.003	S(1)/R(3)/G(12171)/	G	-0.027	W(1)/G(235)/	Nearly Identical
300	E	-0.005	G(2)/D(2)/K(3)/E(12168)/	E	-0.027	R(1)/E(235)/	Nearly Identical
301	G	-0.003	C(1)/V(1)/W(1)/G(12172)/	G	0	G(236)/	Nearly Identical
302	I	-0.01	L(1)/V(15)/I(12159)/	I	-0.076	T(1)/M(2)/I(233)/	Nearly Identical
303	P	-0.001	L(1)/P(12174)/	P	0	P(236)/	Nearly Identical
304	L	-0.012	M(6)/I(12)/L(12157)/	L	0	L(236)/	Nearly Identical
305	Y	-0.054	C(23)/F(24)/H(48)/Y(12080)/	Y	-0.027	C(1)/Y(235)/	Nearly Identical
306	D	-0.002	E(1)/N(1)/D(12173)/	D	0	D(236)/	Nearly Identical
307	A	-0.024	V(1)/S(43)/A(12131)/	A	0	A(236)/	Nearly Identical
308	I	-0.056	A(1)/S(2)/L(2)/F(7)/T(8)/V(85)/I(12070)/	I	-0.049	V(2)/I(234)/	Nearly Identical
309	K	-0.028	T(1)/Q(2)/N(7)/R(38)/K(12127)/	K	0	K(236)/	Nearly Identical
310	C	-0.001	Y(1)/C(12174)/	C	0	C(236)/	Nearly Identical
311	M	-0.044	T(1)/V(4)/L(26)/I(46)/M(12098)/	M	-0.068	I(3)/M(233)/	Nearly Identical
312	K	-0.043	M(2)/R(14)/N(63)/K(12096)/	K	0	K(236)/	Nearly Identical
313	T	-0.003	M(1)/S(1)/K(1)/I(1)/T(12171)/	T	-0.027	E(1)/T(235)/	Nearly Identical
314	F	-0.002	L(1)/S(2)/F(12172)/	F	0	F(236)/	Nearly Identical
315	F	-0.026	C(1)/W(1)/S(3)/Y(15)/L(20)/F(12135)/	F	0	F(236)/	Nearly Identical
316	G	-0.004	E(2)/S(3)/G(12170)/	G	0	G(236)/	Nearly Identical
317	W	-0.009	G(1)/R(3)/L(9)/W(12162)/	W	0	W(236)/	Nearly Identical
318	K	-0.024	T(1)/E(2)/R(38)/K(12134)/	K	0	K(236)/	Nearly Identical
319	E	-0.061	V(1)/N(2)/G(3)/K(8)/D(107)/E(12054)/	E	0	E(236)/	Nearly Identical
320	P	-0.005	A(1)/L(1)/S(4)/P(12169)/	P	0	P(236)/	Nearly Identical
321	N	-0.289	C(1)/G(4)/H(5)/D(7)/Y(33)/T(68)/I(69)/S(167)/K(306)/N(11515)/	N	-0.049	Y(2)/N(234)/	Nearly Identical
322	I	-0.093	M(1)/F(1)/L(1)/V(219)/I(11953)/	I	0	I(236)/	Nearly Identical
323	V	-0.734	E(2)/T(11)/L(69)/A(81)/I(4450)/V(7562)/	I	-0.135	T(2)/V(4)/I(230)/
324	K	-0.001	T(1)/K(12174)/	K	0	K(236)/	Nearly Identical
325	P	-0.056	L(9)/T(9)/Q(11)/S(72)/P(12074)/	P	-0.027	L(1)/P(235)/	Nearly Identical
326	H	-0.004	R(1)/L(1)/T(1)/Q(2)/H(12170)/	H	0	H(236)/	Nearly Identical
327	E	-0.329	I(2)/R(2)/N(4)/A(6)/G(91)/K(128)/V(183)/D(384)/E(11375)/	K	-0.562	E(59)/K(177)/
328	K	-0.091	M(1)/I(1)/N(3)/E(7)/R(195)/K(11968)/	K	0	K(236)/	Nearly Identical
329	G	-0.004	S(1)/D(1)/A(3)/G(12170)/	G	-0.068	A(3)/G(233)/	Nearly Identical
330	I	-0.036	M(1)/L(2)/R(7)/T(10)/V(39)/I(12116)/	I	0	I(236)/	Nearly Identical
331	N	-0.004	S(1)/I(1)/T(3)/N(12170)/	N	0	N(236)/	Nearly Identical
332	P	-0.105	H(4)/T(15)/L(18)/S(193)/P(11945)/	P	-0.049	S(2)/P(234)/	Nearly Identical
333	N	-0.007	S(1)/H(1)/I(8)/N(12165)/	N	0	N(236)/	Nearly Identical
334	Y	-0.005	C(7)/Y(12168)/	Y	0	Y(236)/	Nearly Identical
335	L	-0.011	V(1)/P(1)/I(5)/F(9)/L(12159)/	L	0	L(236)/	Nearly Identical
336	L	-0.071	P(1)/F(2)/Q(4)/R(7)/M(135)/L(12026)/	L	-0.027	M(1)/L(235)/	Nearly Identical
337	A	-0.438	D(1)/P(1)/K(1)/G(1)/E(5)/S(10)/V(44)/T(1680)/A(10432)/	A	-0.098	S(2)/T(2)/A(232)/
338	W	-0.007	L(1)/G(1)/R(7)/W(12166)/	W	0	W(236)/	Nearly Identical
339	K	-0.033	E(3)/T(3)/N(6)/R(45)/K(12118)/	K	0	K(236)/	Nearly Identical
340	Q	-0.003	E(1)/H(1)/P(2)/Q(12171)/	Q	0	Q(236)/	Nearly Identical
341	V	-0.05	K(1)/A(2)/T(4)/I(7)/L(26)/M(45)/V(12090)/	V	0	V(236)/	Nearly Identical
342	L	-0.175	V(1)/I(2)/Q(5)/M(492)/L(11675)/	L	0	L(236)/	Nearly Identical
343	A	-0.318	P(1)/D(1)/G(1)/E(2)/V(50)/T(275)/S(536)/A(11309)/	A	-0.049	S(2)/A(234)/	Nearly Identical
344	E	-0.01	V(1)/Q(1)/R(1)/Y(1)/T(1)/D(2)/G(2)/K(3)/E(12163)/	E	0	E(236)/	Nearly Identical
345	L	-0.033	Q(1)/T(1)/F(5)/I(53)/L(12115)/	L	0	L(236)/	Nearly Identical
346	Q	-0.037	P(1)/R(1)/L(1)/K(5)/N(5)/H(51)/Q(12111)/	Q	-0.076	R(1)/K(2)/Q(233)/	Nearly Identical
347	D	-0.011	E(1)/R(1)/Y(2)/G(2)/N(9)/D(12160)/	D	-0.134	N(7)/D(229)/	Nearly Identical
348	I	-0.504	N(1)/T(7)/M(11)/F(19)/V(28)/L(2133)/I(9976)/	I	0	I(236)/
349	E	-0.025	V(1)/K(3)/D(14)/G(21)/E(12136)/	E	0	E(236)/	Nearly Identical
350	N	-0.223	A(1)/K(2)/P(3)/I(3)/D(12)/H(39)/T(92)/S(393)/N(11630)/	N	0	N(236)/	Nearly Identical
351	E	-0.108	V(2)/A(6)/K(7)/G(34)/D(183)/E(11943)/	E	-0.027	K(1)/E(235)/	Nearly Identical
352	E	-0.268	Y(1)/A(1)/N(2)/K(11)/G(26)/D(798)/E(11336)/	E	-0.076	R(1)/V(2)/E(233)/	Nearly Identical
353	K	-0.117	Q(1)/T(1)/I(2)/N(12)/E(13)/R(241)/K(11905)/	K	-0.027	T(1)/K(235)/	Nearly Identical
354	I	-0.154	P(1)/S(2)/N(2)/F(4)/M(8)/A(11)/L(18)/V(131)/T(144)/I(11854)/	I	0	I(236)/	Nearly Identical
355	P	-0.027	R(1)/T(4)/Q(5)/L(10)/S(22)/P(12133)/	P	-0.027	Q(1)/P(235)/	Nearly Identical
356	K	-0.27	I(1)/N(6)/R(904)/K(11264)/	K	-0.068	R(3)/K(233)/	Nearly Identical
357	T	-0.048	P(1)/M(3)/K(7)/V(12)/I(26)/A(29)/T(12097)/	T	-0.027	A(1)/T(235)/	Nearly Identical
358	K	-0.006	N(1)/R(8)/K(12166)/	K	0	K(236)/	Nearly Identical
359	N	-0.021	B(1)/H(1)/I(1)/D(3)/T(4)/S(8)/K(11)/N(12146)/	N	0	N(236)/	Nearly Identical
360	M	-0.073	V(7)/I(8)/L(139)/M(12021)/	M	-0.118	I(6)/M(230)/	Nearly Identical
361	K	-0.057	T(1)/E(2)/N(3)/R(111)/K(12058)/	K	0	K(236)/	Nearly Identical
362	K	-0.019	T(1)/N(2)/R(29)/K(12143)/	K	-0.237	R(15)/K(221)/	Nearly Identical
363	T	-0.003	A(1)/S(3)/T(12171)/	T	0	T(236)/	Nearly Identical
364	S	-0.081	C(1)/A(2)/V(12)/N(16)/I(25)/G(97)/S(12022)/	S	-0.049	I(2)/S(234)/	Nearly Identical
365	Q	-0.184	R(1)/L(1)/P(14)/H(507)/Q(11652)/	Q	-0.027	R(1)/Q(235)/	Nearly Identical
366	L	-0.004	S(1)/I(1)/F(3)/L(12170)/	L	0	L(236)/	Nearly Identical
367	K	-0.198	Q(2)/M(38)/R(516)/K(11619)/	K	0	K(236)/	Nearly Identical
368	W	-0.002	R(2)/W(12173)/	W	0	W(236)/	Nearly Identical
369	A	-0.051	P(1)/S(3)/V(14)/T(79)/A(12078)/	V	-0.068	A(3)/V(233)/	Nearly Distinct
370	L	-0.002	V(1)/I(1)/L(12173)/	L	0	L(236)/	Nearly Identical
371	G	0	G(12175)/	G	-0.027	V(1)/G(235)/	Nearly Identical
372	E	-0.01	G(1)/D(15)/E(12159)/	E	-0.027	K(1)/E(235)/	Nearly Identical
373	N	-0.012	K(1)/D(2)/S(15)/N(12157)/	N	0	N(236)/	Nearly Identical
374	M	-0.055	L(3)/T(3)/R(7)/I(38)/V(46)/M(12078)/	M	0	M(236)/	Nearly Identical
375	A	0	A(12175)/	A	0	A(236)/	Same
376	P	-0.002	S(1)/R(1)/P(12173)/	P	0	P(236)/	Nearly Identical
377	E	-0.005	G(1)/K(6)/E(12168)/	E	-0.049	K(2)/E(234)/	Nearly Identical
378	K	-0.006	R(9)/K(12166)/	K	0	K(236)/	Nearly Identical
379	V	-0.11	T(1)/A(2)/L(27)/I(67)/M(126)/V(11952)/	V	0	V(236)/	Nearly Identical
380	D	-0.016	Y(2)/N(5)/E(6)/G(9)/D(12153)/	D	0	D(236)/	Nearly Identical
381	F	-0.005	L(8)/F(12167)/	F	0	F(236)/	Nearly Identical
382	E	-0.266	A(1)/G(3)/D(896)/E(11275)/	E	-0.068	D(3)/E(233)/	Nearly Identical
383	D	-0.026	V(3)/Y(5)/G(6)/E(11)/N(13)/D(12137)/	D	-0.049	N(2)/D(234)/	Nearly Identical
384	C	-0.002	S(1)/Y(2)/C(12172)/	C	0	C(236)/	Nearly Identical
[truncated: 2,567 more rows]

## Sheet: H3N8(EIV-CIV)
Scanning for amino acid 'signatures' for H3N8 virus PB2 protein
	Equine			Canine
Pos	Con	Ent	Residues	Con	Ent	Residues	Comments
1	M	0	M(175)/	M	0	M(52)/	Same
2	E	-0.035	X(1)/E(174)/	E	0	E(52)/	Nearly Identical
3	R	0	R(175)/	R	0	R(52)/	Same
4	I	0	I(175)/	I	0	I(52)/	Same
5	K	-0.098	X(1)/I(2)/K(172)/	K	-0.19	R(1)/E(1)/K(50)/	Nearly Identical
6	E	0	E(175)/	E	0	E(52)/	Same
7	L	0	L(175)/	L	0	L(52)/	Same
8	R	-0.062	K(2)/R(173)/	R	-0.163	K(2)/R(50)/	Nearly Identical
9	D	-0.035	N(1)/D(174)/	D	0	D(52)/	Nearly Identical
10	L	0	L(175)/	L	0	L(52)/	Same
11	M	0	M(175)/	M	0	M(52)/	Same
12	L	-0.675	S(71)/L(104)/	L	-0.095	S(1)/L(51)/
13	Q	0	Q(175)/	Q	-0.095	L(1)/Q(51)/	Nearly Identical
14	S	0	S(175)/	S	0	S(52)/	Same
15	R	0	R(175)/	R	0	R(52)/	Same
16	T	-0.035	I(1)/T(174)/	T	0	T(52)/	Nearly Identical
17	R	0	R(175)/	R	0	R(52)/	Same
18	E	0	E(175)/	E	0	E(52)/	Same
19	I	0	I(175)/	I	0	I(52)/	Same
20	L	0	L(175)/	L	0	L(52)/	Same
21	T	-0.035	X(1)/T(174)/	T	0	T(52)/	Nearly Identical
22	K	-0.062	R(2)/K(173)/	K	0	K(52)/	Nearly Identical
23	T	0	T(175)/	T	0	T(52)/	Same
24	T	0	T(175)/	T	0	T(52)/	Same
25	V	0	V(175)/	V	0	V(52)/	Same
26	D	0	D(175)/	D	0	D(52)/	Same
27	H	0	H(175)/	H	0	H(52)/	Same
28	M	0	M(175)/	M	0	M(52)/	Same
29	A	-0.062	T(2)/A(173)/	A	0	A(52)/	Nearly Identical
30	I	0	I(175)/	I	0	I(52)/	Same
31	I	-0.062	X(2)/I(173)/	I	0	I(52)/	Nearly Identical
32	K	-0.07	R(1)/X(1)/K(173)/	K	0	K(52)/	Nearly Identical
33	K	-0.035	X(1)/K(174)/	K	0	K(52)/	Nearly Identical
34	Y	-0.035	X(1)/Y(174)/	Y	0	Y(52)/	Nearly Identical
35	T	-0.035	X(1)/T(174)/	T	0	T(52)/	Nearly Identical
36	S	-0.035	X(1)/S(174)/	S	0	S(52)/	Nearly Identical
37	G	-0.035	X(1)/G(174)/	G	-0.163	E(2)/G(50)/	Nearly Identical
38	R	-0.035	X(1)/R(174)/	R	0	R(52)/	Nearly Identical
39	Q	-0.035	X(1)/Q(174)/	Q	0	Q(52)/	Nearly Identical
40	E	-0.035	X(1)/E(174)/	E	0	E(52)/	Nearly Identical
41	K	-0.035	X(1)/K(174)/	K	0	K(52)/	Nearly Identical
42	N	-0.035	X(1)/N(174)/	N	0	N(52)/	Nearly Identical
43	P	-0.035	X(1)/P(174)/	P	0	P(52)/	Nearly Identical
44	A	-0.098	X(1)/S(2)/A(172)/	A	0	A(52)/	Nearly Identical
45	L	-0.035	X(1)/L(174)/	L	0	L(52)/	Nearly Identical
46	R	0	R(175)/	R	0	R(52)/	Same
47	M	0	M(175)/	M	0	M(52)/	Same
48	K	0	K(175)/	K	0	K(52)/	Same
49	W	0	W(175)/	W	0	W(52)/	Same
50	M	0	M(175)/	M	0	M(52)/	Same
51	M	0	M(175)/	M	0	M(52)/	Same
52	A	0	A(175)/	A	0	A(52)/	Same
53	M	0	M(175)/	M	0	M(52)/	Same
54	K	-0.035	N(1)/K(174)/	K	0	K(52)/	Nearly Identical
55	Y	0	Y(175)/	Y	0	Y(52)/	Same
56	P	0	P(175)/	P	0	P(52)/	Same
57	I	0	I(175)/	I	0	I(52)/	Same
58	T	0	T(175)/	T	0	T(52)/	Same
59	A	0	A(175)/	A	0	A(52)/	Same
60	D	-0.035	N(1)/D(174)/	D	0	D(52)/	Nearly Identical
61	K	-0.035	R(1)/K(174)/	K	0	K(52)/	Nearly Identical
62	R	-0.062	K(2)/R(173)/	R	-0.095	K(1)/R(51)/	Nearly Identical
63	I	-0.558	V(43)/I(132)/	I	0	I(52)/
64	M	-0.087	I(3)/M(172)/	M	0	M(52)/	Nearly Identical
65	E	-0.618	G(7)/K(30)/E(138)/	E	0	E(52)/
66	M	-0.035	V(1)/M(174)/	M	0	M(52)/	Nearly Identical
67	I	-0.035	N(1)/I(174)/	I	0	I(52)/	Nearly Identical
68	P	-0.035	S(1)/P(174)/	P	0	P(52)/	Nearly Identical
69	E	0	E(175)/	E	0	E(52)/	Same
70	R	0	R(175)/	R	0	R(52)/	Same
71	N	0	N(175)/	N	0	N(52)/	Same
72	E	0	E(175)/	E	0	E(52)/	Same
73	Q	-0.13	H(5)/Q(170)/	Q	-0.095	H(1)/Q(51)/	Nearly Identical
74	G	0	G(175)/	G	0	G(52)/	Same
75	Q	0	Q(175)/	Q	0	Q(52)/	Same
76	T	-0.07	I(1)/S(1)/T(173)/	T	0	T(52)/	Nearly Identical
77	L	-0.035	P(1)/L(174)/	L	0	L(52)/	Nearly Identical
78	W	0	W(175)/	W	0	W(52)/	Same
79	S	-0.062	N(2)/S(173)/	S	0	S(52)/	Nearly Identical
80	K	0	K(175)/	K	0	K(52)/	Same
81	T	-0.171	I(2)/M(4)/T(169)/	T	-0.317	M(5)/T(47)/	Nearly Identical
82	N	0	N(175)/	N	0	N(52)/	Same
83	D	0	D(175)/	D	0	D(52)/	Same
84	A	-0.035	T(1)/A(174)/	A	0	A(52)/	Nearly Identical
85	G	0	G(175)/	G	0	G(52)/	Same
86	S	0	S(175)/	S	0	S(52)/	Same
87	D	-0.035	A(1)/D(174)/	D	0	D(52)/	Nearly Identical
88	R	0	R(175)/	R	0	R(52)/	Same
89	V	0	V(175)/	V	0	V(52)/	Same
90	M	0	M(175)/	M	0	M(52)/	Same
91	V	0	V(175)/	V	-0.221	I(3)/V(49)/	Nearly Identical
92	S	0	S(175)/	S	0	S(52)/	Same
93	P	0	P(175)/	P	0	P(52)/	Same
94	L	0	L(175)/	L	0	L(52)/	Same
95	A	0	A(175)/	A	0	A(52)/	Same
96	V	0	V(175)/	V	0	V(52)/	Same
97	T	0	T(175)/	T	0	T(52)/	Same
98	W	0	W(175)/	W	0	W(52)/	Same
99	W	0	W(175)/	W	0	W(52)/	Same
100	N	0	N(175)/	N	0	N(52)/	Same
101	R	0	R(175)/	R	0	R(52)/	Same
102	N	0	N(175)/	N	0	N(52)/	Same
103	G	0	G(175)/	G	0	G(52)/	Same
104	P	0	P(175)/	P	0	P(52)/	Same
105	T	-0.551	A(42)/T(133)/	T	0	T(52)/
106	T	-0.098	X(1)/A(2)/T(172)/	T	0	T(52)/	Nearly Identical
107	S	-0.149	N(6)/S(169)/	N	-0.271	S(4)/N(48)/	Nearly Distinct
108	T	0	T(175)/	T	0	T(52)/	Same
109	I	-0.219	V(10)/I(165)/	I	-0.095	V(1)/I(51)/	Nearly Identical
110	H	0	H(175)/	H	0	H(52)/	Same
111	Y	0	Y(175)/	Y	0	Y(52)/	Same
112	P	0	P(175)/	P	0	P(52)/	Same
113	K	0	K(175)/	K	0	K(52)/	Same
114	V	0	V(175)/	V	0	V(52)/	Same
115	Y	-0.035	H(1)/Y(174)/	Y	0	Y(52)/	Nearly Identical
116	K	0	K(175)/	K	0	K(52)/	Same
117	T	0	T(175)/	T	0	T(52)/	Same
118	Y	0	Y(175)/	Y	0	Y(52)/	Same
119	F	0	F(175)/	F	0	F(52)/	Same
120	E	0	E(175)/	E	0	E(52)/	Same
121	K	0	K(175)/	K	0	K(52)/	Same
122	V	-0.035	I(1)/V(174)/	V	0	V(52)/	Nearly Identical
123	E	0	E(175)/	E	0	E(52)/	Same
124	R	0	R(175)/	R	0	R(52)/	Same
125	L	0	L(175)/	L	0	L(52)/	Same
126	K	0	K(175)/	K	0	K(52)/	Same
127	H	-0.035	R(1)/H(174)/	H	0	H(52)/	Nearly Identical
128	G	0	G(175)/	G	0	G(52)/	Same
129	T	0	T(175)/	T	0	T(52)/	Same
130	F	0	F(175)/	F	0	F(52)/	Same
131	G	0	G(175)/	G	0	G(52)/	Same
132	P	0	P(175)/	P	0	P(52)/	Same
133	V	0	V(175)/	V	0	V(52)/	Same
134	H	0	H(175)/	H	0	H(52)/	Same
135	F	0	F(175)/	F	0	F(52)/	Same
136	R	0	R(175)/	R	0	R(52)/	Same
137	N	0	N(175)/	N	0	N(52)/	Same
138	Q	0	Q(175)/	Q	0	Q(52)/	Same
139	V	0	V(175)/	V	0	V(52)/	Same
140	K	0	K(175)/	K	0	K(52)/	Same
141	I	-0.035	X(1)/I(174)/	I	0	I(52)/	Nearly Identical
142	R	-0.035	X(1)/R(174)/	R	0	R(52)/	Nearly Identical
143	R	-0.035	X(1)/R(174)/	R	0	R(52)/	Nearly Identical
144	R	-0.035	X(1)/R(174)/	R	0	R(52)/	Nearly Identical
145	V	-0.062	X(2)/V(173)/	V	0	V(52)/	Nearly Identical
146	D	0	D(175)/	D	0	D(52)/	Same
147	V	-0.221	T(1)/I(8)/V(166)/	V	-0.095	I(1)/V(51)/	Nearly Identical
148	N	-0.035	X(1)/N(174)/	N	0	N(52)/	Nearly Identical
149	P	0	P(175)/	P	0	P(52)/	Same
150	G	0	G(175)/	G	0	G(52)/	Same
151	H	0	H(175)/	H	0	H(52)/	Same
152	A	-0.07	V(1)/X(1)/A(173)/	A	-0.271	S(4)/A(48)/	Nearly Identical
153	D	0	D(175)/	D	0	D(52)/	Same
154	L	0	L(175)/	L	0	L(52)/	Same
155	S	0	S(175)/	S	0	S(52)/	Same
156	A	0	A(175)/	A	0	A(52)/	Same
157	K	0	K(175)/	K	0	K(52)/	Same
158	E	0	E(175)/	E	0	E(52)/	Same
159	A	0	A(175)/	A	0	A(52)/	Same
160	Q	0	Q(175)/	Q	0	Q(52)/	Same
161	D	0	D(175)/	D	0	D(52)/	Same
162	V	0	V(175)/	V	0	V(52)/	Same
163	I	0	I(175)/	I	0	I(52)/	Same
164	M	0	M(175)/	M	0	M(52)/	Same
165	E	0	E(175)/	E	0	E(52)/	Same
166	V	0	V(175)/	V	0	V(52)/	Same
167	V	0	V(175)/	V	0	V(52)/	Same
168	F	-0.062	Y(2)/F(173)/	F	0	F(52)/	Nearly Identical
169	P	0	P(175)/	P	0	P(52)/	Same
170	N	0	N(175)/	N	0	N(52)/	Same
171	E	0	E(175)/	E	0	E(52)/	Same
172	V	0	V(175)/	V	0	V(52)/	Same
173	G	0	G(175)/	G	0	G(52)/	Same
174	A	0	A(175)/	A	0	A(52)/	Same
175	R	-0.07	X(1)/K(1)/R(173)/	R	-0.163	I(2)/R(50)/	Nearly Identical
176	I	0	I(175)/	I	0	I(52)/	Same
177	L	0	L(175)/	L	0	L(52)/	Same
178	T	0	T(175)/	T	0	T(52)/	Same
179	S	0	S(175)/	S	0	S(52)/	Same
180	E	0	E(175)/	E	-0.095	D(1)/E(51)/	Nearly Identical
181	S	0	S(175)/	S	0	S(52)/	Same
182	Q	0	Q(175)/	Q	0	Q(52)/	Same
183	L	0	L(175)/	L	0	L(52)/	Same
184	T	0	T(175)/	T	0	T(52)/	Same
185	I	0	I(175)/	I	-0.095	V(1)/I(51)/	Nearly Identical
186	T	0	T(175)/	T	0	T(52)/	Same
187	K	0	K(175)/	K	0	K(52)/	Same
188	E	0	E(175)/	E	0	E(52)/	Same
189	K	-0.035	R(1)/K(174)/	K	0	K(52)/	Nearly Identical
190	K	0	K(175)/	K	0	K(52)/	Same
191	E	0	E(175)/	E	-0.095	K(1)/E(51)/	Nearly Identical
192	E	0	E(175)/	E	0	E(52)/	Same
193	L	0	L(175)/	L	0	L(52)/	Same
194	Q	0	Q(175)/	Q	-0.095	H(1)/Q(51)/	Nearly Identical
195	D	0	D(175)/	D	0	D(52)/	Same
196	C	0	C(175)/	C	0	C(52)/	Same
197	K	0	K(175)/	K	0	K(52)/	Same
198	I	-0.035	X(1)/I(174)/	I	0	I(52)/	Nearly Identical
199	A	-0.07	S(1)/T(1)/A(173)/	A	0	A(52)/	Nearly Identical
200	P	0	P(175)/	P	0	P(52)/	Same
201	L	-0.035	X(1)/L(174)/	L	0	L(52)/	Nearly Identical
202	M	-0.035	X(1)/M(174)/	M	0	M(52)/	Nearly Identical
203	V	0	V(175)/	V	0	V(52)/	Same
204	A	0	A(175)/	A	0	A(52)/	Same
205	Y	-0.035	X(1)/Y(174)/	Y	0	Y(52)/	Nearly Identical
206	M	-0.035	X(1)/M(174)/	M	0	M(52)/	Nearly Identical
207	L	-0.035	X(1)/L(174)/	L	0	L(52)/	Nearly Identical
208	E	-0.035	X(1)/E(174)/	E	0	E(52)/	Nearly Identical
209	R	-0.035	X(1)/R(174)/	R	0	R(52)/	Nearly Identical
210	E	0	E(175)/	E	0	E(52)/	Same
211	L	0	L(175)/	L	0	L(52)/	Same
212	V	0	V(175)/	V	0	V(52)/	Same
213	R	0	R(175)/	R	0	R(52)/	Same
214	K	-0.035	X(1)/K(174)/	K	0	K(52)/	Nearly Identical
215	T	0	T(175)/	T	0	T(52)/	Same
216	R	0	R(175)/	R	0	R(52)/	Same
217	F	0	F(175)/	F	0	F(52)/	Same
218	L	-0.035	V(1)/L(174)/	L	0	L(52)/	Nearly Identical
219	P	0	P(175)/	P	0	P(52)/	Same
220	V	0	V(175)/	V	0	V(52)/	Same
221	A	0	A(175)/	V	-0.271	A(4)/V(48)/	Nearly Distinct
222	G	0	G(175)/	G	0	G(52)/	Same
223	G	0	G(175)/	G	0	G(52)/	Same
224	T	0	T(175)/	T	0	T(52)/	Same
225	S	-0.035	G(1)/S(174)/	S	0	S(52)/	Nearly Identical
226	S	0	S(175)/	S	0	S(52)/	Same
227	V	0	V(175)/	V	-0.666	I(20)/V(32)/
228	Y	0	Y(175)/	Y	0	Y(52)/	Same
229	I	0	I(175)/	I	0	I(52)/	Same
230	E	0	E(175)/	E	0	E(52)/	Same
231	V	0	V(175)/	V	0	V(52)/	Same
232	L	0	L(175)/	L	0	L(52)/	Same
233	H	0	H(175)/	H	0	H(52)/	Same
234	L	0	L(175)/	L	0	L(52)/	Same
235	T	0	T(175)/	T	0	T(52)/	Same
236	Q	0	Q(175)/	Q	0	Q(52)/	Same
237	G	0	G(175)/	G	0	G(52)/	Same
238	T	0	T(175)/	T	0	T(52)/	Same
239	C	0	C(175)/	C	0	C(52)/	Same
240	W	0	W(175)/	W	0	W(52)/	Same
241	E	0	E(175)/	E	0	E(52)/	Same
242	Q	0	Q(175)/	Q	0	Q(52)/	Same
243	M	0	M(175)/	M	0	M(52)/	Same
244	Y	0	Y(175)/	Y	0	Y(52)/	Same
245	T	0	T(175)/	T	0	T(52)/	Same
246	P	0	P(175)/	P	0	P(52)/	Same
247	G	0	G(175)/	G	0	G(52)/	Same
248	G	0	G(175)/	G	0	G(52)/	Same
249	E	-0.062	K(2)/E(173)/	E	-0.163	K(2)/E(50)/	Nearly Identical
250	V	0	V(175)/	V	0	V(52)/	Same
251	R	-0.544	K(41)/R(134)/	R	-0.271	K(4)/R(48)/
252	N	0	N(175)/	N	0	N(52)/	Same
253	D	0	D(175)/	D	0	D(52)/	Same
254	D	0	D(175)/	D	0	D(52)/	Same
255	I	-0.203	V(9)/I(166)/	I	-0.095	V(1)/I(51)/	Nearly Identical
256	D	0	D(175)/	D	0	D(52)/	Same
257	Q	0	Q(175)/	Q	0	Q(52)/	Same
258	S	0	S(175)/	S	0	S(52)/	Same
259	L	0	L(175)/	L	0	L(52)/	Same
260	I	0	I(175)/	I	0	I(52)/	Same
261	I	-0.062	V(2)/I(173)/	I	0	I(52)/	Nearly Identical
262	A	0	A(175)/	A	0	A(52)/	Same
263	A	0	A(175)/	A	0	A(52)/	Same
264	R	0	R(175)/	R	0	R(52)/	Same
265	N	0	N(175)/	N	0	N(52)/	Same
266	I	0	I(175)/	I	0	I(52)/	Same
267	V	0	V(175)/	V	0	V(52)/	Same
268	R	-0.087	K(3)/R(172)/	R	0	R(52)/	Nearly Identical
269	R	0	R(175)/	R	0	R(52)/	Same
270	A	0	A(175)/	A	0	A(52)/	Same
271	T	-0.035	A(1)/T(174)/	T	0	T(52)/	Nearly Identical
272	V	0	V(175)/	V	0	V(52)/	Same
273	S	0	S(175)/	S	0	S(52)/	Same
274	A	0	A(175)/	A	0	A(52)/	Same
275	D	0	D(175)/	D	0	D(52)/	Same
276	P	0	P(175)/	P	0	P(52)/	Same
277	L	0	L(175)/	L	0	L(52)/	Same
278	A	0	A(175)/	A	0	A(52)/	Same
279	S	0	S(175)/	S	0	S(52)/	Same
280	L	0	L(175)/	L	0	L(52)/	Same
281	L	0	L(175)/	L	0	L(52)/	Same
282	E	0	E(175)/	E	0	E(52)/	Same
283	M	0	M(175)/	M	0	M(52)/	Same
284	C	0	C(175)/	C	0	C(52)/	Same
285	H	0	H(175)/	H	0	H(52)/	Same
286	S	0	S(175)/	S	0	S(52)/	Same
287	T	0	T(175)/	T	0	T(52)/	Same
288	Q	0	Q(175)/	Q	0	Q(52)/	Same
289	I	0	I(175)/	I	0	I(52)/	Same
290	G	0	G(175)/	G	0	G(52)/	Same
291	G	0	G(175)/	G	0	G(52)/	Same
292	I	-0.035	V(1)/I(174)/	T	-0.271	I(4)/T(48)/	Nearly Distinct
293	R	0	R(175)/	R	0	R(52)/	Same
294	M	0	M(175)/	M	0	M(52)/	Same
295	V	-0.035	I(1)/V(174)/	V	-0.461	I(9)/V(43)/
296	D	0	D(175)/	D	0	D(52)/	Same
297	I	-0.035	X(1)/I(174)/	I	0	I(52)/	Nearly Identical
298	L	0	L(175)/	L	0	L(52)/	Same
299	K	-0.221	E(1)/R(8)/K(166)/	K	-0.095	R(1)/K(51)/	Nearly Identical
300	Q	-0.062	H(2)/Q(173)/	Q	0	Q(52)/	Nearly Identical
301	N	0	N(175)/	N	0	N(52)/	Same
302	P	0	P(175)/	P	0	P(52)/	Same
303	T	0	T(175)/	T	0	T(52)/	Same
304	E	0	E(175)/	E	0	E(52)/	Same
305	E	0	E(175)/	E	0	E(52)/	Same
306	Q	0	Q(175)/	Q	0	Q(52)/	Same
307	A	0	A(175)/	A	0	A(52)/	Same
308	V	0	V(175)/	V	0	V(52)/	Same
309	D	-0.035	N(1)/D(174)/	D	0	D(52)/	Nearly Identical
310	I	0	I(175)/	I	0	I(52)/	Same
311	C	0	C(175)/	C	0	C(52)/	Same
312	K	0	K(175)/	K	0	K(52)/	Same
313	A	0	A(175)/	A	0	A(52)/	Same
314	A	0	A(175)/	A	0	A(52)/	Same
315	M	0	M(175)/	M	0	M(52)/	Same
316	G	0	G(175)/	G	0	G(52)/	Same
317	L	0	L(175)/	L	0	L(52)/	Same
318	R	0	R(175)/	R	0	R(52)/	Same
319	I	0	I(175)/	I	0	I(52)/	Same
320	S	0	S(175)/	S	0	S(52)/	Same
321	S	0	S(175)/	S	0	S(52)/	Same
322	S	0	S(175)/	S	0	S(52)/	Same
323	F	0	F(175)/	F	0	F(52)/	Same
324	S	0	S(175)/	S	0	S(52)/	Same
325	F	0	F(175)/	F	0	F(52)/	Same
326	G	0	G(175)/	G	0	G(52)/	Same
327	G	0	G(175)/	G	0	G(52)/	Same
328	F	0	F(175)/	F	0	F(52)/	Same
329	T	0	T(175)/	T	0	T(52)/	Same
330	F	0	F(175)/	F	0	F(52)/	Same
331	K	0	K(175)/	K	0	K(52)/	Same
332	R	0	R(175)/	R	0	R(52)/	Same
333	T	0	T(175)/	T	0	T(52)/	Same
334	S	0	S(175)/	S	0	S(52)/	Same
335	G	-0.035	E(1)/G(174)/	G	0	G(52)/	Nearly Identical
336	S	0	S(175)/	S	0	S(52)/	Same
337	S	0	S(175)/	S	0	S(52)/	Same
338	V	-0.062	I(2)/V(173)/	V	0	V(52)/	Nearly Identical
339	K	0	K(175)/	K	0	K(52)/	Same
340	R	-0.087	K(3)/R(172)/	R	-0.095	K(1)/R(51)/	Nearly Identical
341	E	0	E(175)/	E	0	E(52)/	Same
342	E	0	E(175)/	E	0	E(52)/	Same
343	E	0	E(175)/	E	0	E(52)/	Same
344	M	-0.526	I(1)/V(34)/M(140)/	M	-0.41	V(1)/L(5)/M(46)/
345	L	0	L(175)/	L	0	L(52)/	Same
346	T	0	T(175)/	T	0	T(52)/	Same
347	G	0	G(175)/	G	0	G(52)/	Same
348	N	0	N(175)/	N	0	N(52)/	Same
349	L	0	L(175)/	L	0	L(52)/	Same
350	Q	0	Q(175)/	Q	0	Q(52)/	Same
351	T	-0.035	K(1)/T(174)/	T	0	T(52)/	Nearly Identical
352	L	-0.035	V(1)/L(174)/	L	0	L(52)/	Nearly Identical
353	K	-0.035	E(1)/K(174)/	K	0	K(52)/	Nearly Identical
354	I	0	I(175)/	I	0	I(52)/	Same
355	R	0	R(175)/	R	0	R(52)/	Same
356	V	0	V(175)/	V	0	V(52)/	Same
357	H	0	H(175)/	H	-0.095	Y(1)/H(51)/	Nearly Identical
358	E	-0.035	X(1)/E(174)/	E	0	E(52)/	Nearly Identical
359	G	-0.035	D(1)/G(174)/	G	0	G(52)/	Nearly Identical
360	Y	-0.035	N(1)/Y(174)/	Y	0	Y(52)/	Nearly Identical
361	E	0	E(175)/	E	0	E(52)/	Same
362	E	0	E(175)/	E	0	E(52)/	Same
363	F	0	F(175)/	F	0	F(52)/	Same
364	T	0	T(175)/	T	0	T(52)/	Same
365	M	0	M(175)/	M	0	M(52)/	Same
366	V	0	V(175)/	V	0	V(52)/	Same
367	G	0	G(175)/	G	0	G(52)/	Same
368	R	0	R(175)/	R	0	R(52)/	Same
369	R	-0.035	G(1)/R(174)/	R	0	R(52)/	Nearly Identical
370	A	0	A(175)/	A	0	A(52)/	Same
371	T	0	T(175)/	T	0	T(52)/	Same
372	A	-0.035	S(1)/A(174)/	A	0	A(52)/	Nearly Identical
373	I	0	I(175)/	I	0	I(52)/	Same
374	L	0	L(175)/	I	-0.365	L(1)/V(4)/I(47)/
375	R	-0.149	K(6)/R(169)/	R	-0.163	K(2)/R(50)/	Nearly Identical
376	K	0	K(175)/	K	0	K(52)/	Same
377	A	-0.532	S(1)/V(3)/E(4)/T(16)/A(151)/	A	-0.095	T(1)/A(51)/
378	T	-0.133	P(1)/I(1)/N(2)/T(171)/	T	0	T(52)/	Nearly Identical
379	R	-0.062	K(2)/R(173)/	R	0	R(52)/	Nearly Identical
380	R	-0.306	G(1)/S(3)/K(8)/R(163)/	R	0	R(52)/	Nearly Identical
381	L	0	L(175)/	L	0	L(52)/	Same
382	I	-0.133	S(1)/V(1)/F(2)/I(171)/	I	-0.095	F(1)/I(51)/	Nearly Identical
383	Q	0	Q(175)/	Q	0	Q(52)/	Same
384	L	-0.035	X(1)/L(174)/	L	-0.221	M(3)/L(49)/	Nearly Identical
385	I	-0.035	X(1)/I(174)/	I	0	I(52)/	Nearly Identical
386	V	-0.109	I(4)/V(171)/	V	0	V(52)/	Nearly Identical
387	S	-0.035	X(1)/S(174)/	S	0	S(52)/	Nearly Identical
388	G	-0.035	X(1)/G(174)/	G	0	G(52)/	Nearly Identical
389	R	-0.07	X(1)/K(1)/R(173)/	R	-0.666	K(20)/R(32)/
390	D	-0.035	X(1)/D(174)/	D	0	D(52)/	Nearly Identical
391	E	0	E(175)/	E	0	E(52)/	Same
392	Q	-0.035	X(1)/Q(174)/	Q	0	Q(52)/	Nearly Identical
393	S	0	S(175)/	S	0	S(52)/	Same
394	I	0	I(175)/	I	0	I(52)/	Same
395	A	0	A(175)/	A	0	A(52)/	Same
396	E	0	E(175)/	E	0	E(52)/	Same
397	A	0	A(175)/	A	0	A(52)/	Same
398	I	-0.613	V(53)/I(122)/	I	0	I(52)/
399	I	0	I(175)/	I	0	I(52)/	Same
400	V	0	V(175)/	V	0	V(52)/	Same
401	A	-0.035	X(1)/A(174)/	A	0	A(52)/	Nearly Identical
402	M	-0.035	X(1)/M(174)/	M	0	M(52)/	Nearly Identical
403	V	-0.035	X(1)/V(174)/	V	0	V(52)/	Nearly Identical
404	F	-0.035	X(1)/F(174)/	F	0	F(52)/	Nearly Identical
405	S	-0.035	X(1)/S(174)/	S	0	S(52)/	Nearly Identical
406	Q	-0.035	X(1)/Q(174)/	Q	0	Q(52)/	Nearly Identical
407	E	-0.035	X(1)/E(174)/	E	0	E(52)/	Nearly Identical
408	D	-0.062	N(2)/D(173)/	D	0	D(52)/	Nearly Identical
409	C	-0.035	X(1)/C(174)/	C	0	C(52)/	Nearly Identical
410	M	-0.07	I(1)/X(1)/M(173)/	M	0	M(52)/	Nearly Identical
411	I	-0.221	X(1)/V(8)/I(166)/	I	0	I(52)/	Nearly Identical
412	K	-0.07	Q(1)/X(1)/K(173)/	K	0	K(52)/	Nearly Identical
413	A	-0.035	X(1)/A(174)/	A	0	A(52)/	Nearly Identical
414	V	-0.098	A(1)/X(2)/V(172)/	V	0	V(52)/	Nearly Identical
415	R	-0.098	Q(1)/X(2)/R(172)/	R	0	R(52)/	Nearly Identical
416	G	-0.035	X(1)/G(174)/	G	0	G(52)/	Nearly Identical
417	D	0	D(175)/	D	0	D(52)/	Same
418	L	-0.035	X(1)/L(174)/	L	0	L(52)/	Nearly Identical
419	N	0	N(175)/	N	0	N(52)/	Same
420	F	-0.035	X(1)/F(174)/	F	0	F(52)/	Nearly Identical
421	V	-0.035	X(1)/V(174)/	V	0	V(52)/	Nearly Identical
422	N	0	N(175)/	N	0	N(52)/	Same
423	R	0	R(175)/	R	0	R(52)/	Same
424	A	0	A(175)/	A	0	A(52)/	Same
425	N	-0.035	X(1)/N(174)/	N	0	N(52)/	Nearly Identical
426	Q	-0.035	X(1)/Q(174)/	Q	0	Q(52)/	Nearly Identical
427	R	-0.035	C(1)/R(174)/	R	0	R(52)/	Nearly Identical
428	L	0	L(175)/	L	0	L(52)/	Same
429	N	0	N(175)/	N	0	N(52)/	Same
430	P	-0.035	X(1)/P(174)/	P	0	P(52)/	Nearly Identical
431	M	0	M(175)/	M	0	M(52)/	Same
432	H	-0.035	Y(1)/H(174)/	H	0	H(52)/	Nearly Identical
433	Q	0	Q(175)/	Q	0	Q(52)/	Same
434	L	0	L(175)/	L	0	L(52)/	Same
435	L	0	L(175)/	L	0	L(52)/	Same
436	R	0	R(175)/	R	0	R(52)/	Same
437	H	0	H(175)/	H	0	H(52)/	Same
438	F	0	F(175)/	F	0	F(52)/	Same
439	Q	-0.035	X(1)/Q(174)/	Q	0	Q(52)/	Nearly Identical
440	K	-0.035	X(1)/K(174)/	K	0	K(52)/	Nearly Identical
441	D	0	D(175)/	D	0	D(52)/	Same
442	A	0	A(175)/	A	0	A(52)/	Same
443	K	0	K(175)/	K	0	K(52)/	Same
444	V	-0.07	M(1)/E(1)/V(173)/	V	0	V(52)/	Nearly Identical
445	L	0	L(175)/	L	0	L(52)/	Same
446	F	-0.062	L(2)/F(173)/	F	0	F(52)/	Nearly Identical
447	Q	0	Q(175)/	Q	-0.163	H(2)/Q(50)/	Nearly Identical
448	N	0	N(175)/	N	0	N(52)/	Same
449	W	0	W(175)/	W	0	W(52)/	Same
450	G	0	G(175)/	G	0	G(52)/	Same
451	I	-0.062	V(2)/I(173)/	I	-0.095	V(1)/I(51)/	Nearly Identical
452	E	0	E(175)/	E	0	E(52)/	Same
453	P	0	P(175)/	P	0	P(52)/	Same
454	I	0	I(175)/	I	0	I(52)/	Same
455	D	-0.098	N(1)/V(2)/D(172)/	D	0	D(52)/	Nearly Identical
456	N	-0.062	X(2)/N(173)/	N	0	N(52)/	Nearly Identical
457	V	0	V(175)/	V	-0.271	I(4)/V(48)/	Nearly Identical
458	M	0	M(175)/	M	0	M(52)/	Same
459	G	0	G(175)/	G	0	G(52)/	Same
460	M	0	M(175)/	M	0	M(52)/	Same
461	I	-0.062	V(2)/I(173)/	I	-0.095	S(1)/I(51)/	Nearly Identical
462	G	0	G(175)/	G	0	G(52)/	Same
463	I	-0.062	V(2)/I(173)/	I	0	I(52)/	Nearly Identical
464	L	-0.035	M(1)/L(174)/	L	0	L(52)/	Nearly Identical
465	P	0	P(175)/	P	0	P(52)/	Same
466	D	-0.062	N(2)/D(173)/	D	0	D(52)/	Nearly Identical
467	M	-0.035	L(1)/M(174)/	M	0	M(52)/	Nearly Identical
468	T	0	T(175)/	T	0	T(52)/	Same
469	P	0	P(175)/	P	0	P(52)/	Same
470	S	0	S(175)/	S	0	S(52)/	Same
471	T	-0.035	I(1)/T(174)/	T	0	T(52)/	Nearly Identical
472	E	0	E(175)/	E	0	E(52)/	Same
473	M	0	M(175)/	M	-0.19	I(1)/K(1)/M(50)/	Nearly Identical
474	S	0	S(175)/	S	0	S(52)/	Same
475	L	0	L(175)/	L	0	L(52)/	Same
476	R	0	R(175)/	R	0	R(52)/	Same
477	G	0	G(175)/	G	0	G(52)/	Same
478	V	-0.035	I(1)/V(174)/	V	0	V(52)/	Nearly Identical
479	R	0	R(175)/	R	0	R(52)/	Same
480	V	-0.098	X(1)/I(2)/V(172)/	V	0	V(52)/	Nearly Identical
481	S	-0.035	X(1)/S(174)/	S	0	S(52)/	Nearly Identical
482	K	-0.035	Q(1)/K(174)/	K	0	K(52)/	Nearly Identical
483	M	0	M(175)/	M	0	M(52)/	Same
484	G	0	G(175)/	G	0	G(52)/	Same
485	V	-0.035	I(1)/V(174)/	V	0	V(52)/	Nearly Identical
486	D	0	D(175)/	D	0	D(52)/	Same
487	E	0	E(175)/	E	0	E(52)/	Same
488	Y	-0.035	H(1)/Y(174)/	Y	0	Y(52)/	Nearly Identical
489	S	0	S(175)/	S	0	S(52)/	Same
490	S	0	S(175)/	S	0	S(52)/	Same
491	T	0	T(175)/	T	0	T(52)/	Same
492	E	0	E(175)/	E	0	E(52)/	Same
493	R	0	R(175)/	R	0	R(52)/	Same
494	V	0	V(175)/	V	0	V(52)/	Same
495	V	-0.203	A(1)/M(7)/V(167)/	V	0	V(52)/	Nearly Identical
496	V	0	V(175)/	V	0	V(52)/	Same
497	S	0	S(175)/	S	0	S(52)/	Same
498	I	0	I(175)/	I	0	I(52)/	Same
499	D	0	D(175)/	D	0	D(52)/	Same
500	R	0	R(175)/	R	0	R(52)/	Same
501	F	-0.07	S(1)/C(1)/F(173)/	F	0	F(52)/	Nearly Identical
502	L	0	L(175)/	L	0	L(52)/	Same
503	R	-0.087	K(3)/R(172)/	R	0	R(52)/	Nearly Identical
504	V	0	V(175)/	V	0	V(52)/	Same
505	R	0	R(175)/	R	0	R(52)/	Same
506	D	0	D(175)/	D	0	D(52)/	Same
507	Q	-0.062	H(2)/Q(173)/	Q	0	Q(52)/	Nearly Identical
508	R	-0.035	X(1)/R(174)/	R	0	R(52)/	Nearly Identical
509	G	0	G(175)/	G	0	G(52)/	Same
510	N	-0.035	X(1)/N(174)/	N	0	N(52)/	Nearly Identical
511	I	-0.467	V(31)/I(144)/	I	0	I(52)/
512	L	0	L(175)/	L	0	L(52)/	Same
513	L	0	L(175)/	L	0	L(52)/	Same
514	S	0	S(175)/	S	0	S(52)/	Same
515	P	0	P(175)/	P	0	P(52)/	Same
516	E	-0.035	X(1)/E(174)/	E	0	E(52)/	Nearly Identical
517	E	-0.035	X(1)/E(174)/	E	0	E(52)/	Nearly Identical
518	V	0	V(175)/	V	0	V(52)/	Same
519	S	0	S(175)/	S	0	S(52)/	Same
520	E	-0.035	R(1)/E(174)/	E	0	E(52)/	Nearly Identical
521	T	-0.035	X(1)/T(174)/	T	0	T(52)/	Nearly Identical
522	Q	0	Q(175)/	Q	0	Q(52)/	Same
523	G	0	G(175)/	G	0	G(52)/	Same
524	T	-0.07	A(1)/X(1)/T(173)/	T	0	T(52)/	Nearly Identical
525	E	0	E(175)/	E	0	E(52)/	Same
526	K	-0.035	X(1)/K(174)/	K	0	K(52)/	Nearly Identical
527	L	0	L(175)/	L	0	L(52)/	Same
528	T	0	T(175)/	T	0	T(52)/	Same
529	I	0	I(175)/	I	0	I(52)/	Same
530	I	-0.098	X(1)/T(2)/I(172)/	I	-0.095	T(1)/I(51)/	Nearly Identical
531	Y	-0.035	X(1)/Y(174)/	Y	0	Y(52)/	Nearly Identical
532	S	0	S(175)/	S	0	S(52)/	Same
533	S	0	S(175)/	S	0	S(52)/	Same
534	S	-0.035	X(1)/S(174)/	S	0	S(52)/	Nearly Identical
535	M	-0.035	X(1)/M(174)/	M	0	M(52)/	Nearly Identical
536	M	-0.035	X(1)/M(174)/	M	0	M(52)/	Nearly Identical
537	W	0	W(175)/	W	0	W(52)/	Same
538	E	-0.035	X(1)/E(174)/	E	0	E(52)/	Nearly Identical
539	I	-0.07	S(1)/X(1)/I(173)/	I	0	I(52)/	Nearly Identical
540	N	-0.035	X(1)/N(174)/	N	0	N(52)/	Nearly Identical
541	G	-0.035	X(1)/G(174)/	G	0	G(52)/	Nearly Identical
542	P	-0.035	X(1)/P(174)/	P	0	P(52)/	Nearly Identical
543	E	-0.035	X(1)/E(174)/	E	0	E(52)/	Nearly Identical
544	S	-0.035	X(1)/S(174)/	S	0	S(52)/	Nearly Identical
545	V	0	V(175)/	V	0	V(52)/	Same
546	L	0	L(175)/	L	0	L(52)/	Same
547	V	0	V(175)/	V	0	V(52)/	Same
548	N	0	N(175)/	N	0	N(52)/	Same
549	T	0	T(175)/	T	0	T(52)/	Same
550	Y	0	Y(175)/	Y	0	Y(52)/	Same
551	Q	-0.035	X(1)/Q(174)/	Q	0	Q(52)/	Nearly Identical
552	W	0	W(175)/	W	0	W(52)/	Same
553	I	0	I(175)/	I	0	I(52)/	Same
554	I	0	I(175)/	I	0	I(52)/	Same
555	R	-0.235	K(11)/R(164)/	R	0	R(52)/	Nearly Identical
556	N	0	N(175)/	N	0	N(52)/	Same
557	W	0	W(175)/	W	0	W(52)/	Same
558	E	0	E(175)/	E	0	E(52)/	Same
559	I	-0.296	T(2)/F(11)/I(162)/	N	-0.689	T(1)/I(15)/N(36)/
560	V	0	V(175)/	V	0	V(52)/	Same
561	K	0	K(175)/	K	0	K(52)/	Same
562	I	0	I(175)/	I	0	I(52)/	Same
563	Q	0	Q(175)/	Q	0	Q(52)/	Same
564	W	0	W(175)/	W	0	W(52)/	Same
565	S	0	S(175)/	S	0	S(52)/	Same
566	Q	0	Q(175)/	Q	0	Q(52)/	Same
567	D	0	D(175)/	D	-0.095	N(1)/D(51)/	Nearly Identical
568	P	-0.035	L(1)/P(174)/	P	0	P(52)/	Nearly Identical
569	T	0	T(175)/	T	0	T(52)/	Same
570	M	-0.062	I(2)/M(173)/	M	0	M(52)/	Nearly Identical
571	L	0	L(175)/	L	0	L(52)/	Same
572	Y	-0.035	H(1)/Y(174)/	Y	0	Y(52)/	Nearly Identical
573	N	0	N(175)/	N	0	N(52)/	Same
574	K	-0.062	R(2)/K(173)/	K	0	K(52)/	Nearly Identical
575	I	-0.186	M(8)/I(167)/	I	-0.095	M(1)/I(51)/	Nearly Identical
576	E	0	E(175)/	E	0	E(52)/	Same
577	F	0	F(175)/	F	0	F(52)/	Same
578	E	-0.035	K(1)/E(174)/	E	0	E(52)/	Nearly Identical
579	P	0	P(175)/	P	0	P(52)/	Same
580	F	0	F(175)/	F	0	F(52)/	Same
581	Q	0	Q(175)/	Q	0	Q(52)/	Same
582	S	-0.062	F(2)/S(173)/	S	0	S(52)/	Nearly Identical
583	L	0	L(175)/	L	0	L(52)/	Same
584	V	0	V(175)/	V	0	V(52)/	Same
585	P	0	P(175)/	P	0	P(52)/	Same
586	R	-0.087	K(3)/R(172)/	R	-0.095	K(1)/R(51)/	Nearly Identical
587	A	0	A(175)/	A	0	A(52)/	Same
588	T	-0.184	I(1)/A(6)/T(168)/	T	-0.095	A(1)/T(51)/	Nearly Identical
589	R	0	R(175)/	R	0	R(52)/	Same
590	S	-0.43	G(27)/S(148)/	S	-0.314	G(1)/N(3)/S(48)/
591	Q	-0.035	R(1)/Q(174)/	Q	0	Q(52)/	Nearly Identical
592	Y	0	Y(175)/	Y	0	Y(52)/	Same
593	S	0	S(175)/	S	0	S(52)/	Same
594	G	0	G(175)/	G	0	G(52)/	Same
595	F	0	F(175)/	F	0	F(52)/	Same
596	V	0	V(175)/	V	0	V(52)/	Same
597	R	0	R(175)/	R	0	R(52)/	Same
598	T	-0.035	I(1)/T(174)/	T	0	T(52)/	Nearly Identical
599	L	-0.035	X(1)/L(174)/	L	0	L(52)/	Nearly Identical
600	F	0	F(175)/	F	0	F(52)/	Same
601	Q	0	Q(175)/	Q	0	Q(52)/	Same
602	Q	-0.035	X(1)/Q(174)/	Q	0	Q(52)/	Nearly Identical
603	M	0	M(175)/	M	0	M(52)/	Same
604	R	0	R(175)/	R	0	R(52)/	Same
605	D	0	D(175)/	D	0	D(52)/	Same
606	V	-0.109	I(4)/V(171)/	V	0	V(52)/	Nearly Identical
607	L	0	L(175)/	L	0	L(52)/	Same
608	G	0	G(175)/	G	0	G(52)/	Same
609	T	0	T(175)/	T	0	T(52)/	Same
610	F	0	F(175)/	F	0	F(52)/	Same
611	D	0	D(175)/	D	0	D(52)/	Same
612	T	0	T(175)/	T	0	T(52)/	Same
613	A	-0.246	S(1)/I(2)/V(6)/A(166)/	A	-0.095	V(1)/A(51)/	Nearly Identical
614	Q	0	Q(175)/	Q	0	Q(52)/	Same
615	I	-0.07	M(1)/X(1)/I(173)/	I	0	I(52)/	Nearly Identical
616	I	-0.035	V(1)/I(174)/	I	0	I(52)/	Nearly Identical
617	K	0	K(175)/	K	0	K(52)/	Same
618	L	0	L(175)/	L	0	L(52)/	Same
619	L	0	L(175)/	L	0	L(52)/	Same
620	P	-0.035	X(1)/P(174)/	P	0	P(52)/	Nearly Identical
621	F	0	F(175)/	F	0	F(52)/	Same
622	A	-0.035	X(1)/A(174)/	A	0	A(52)/	Nearly Identical
623	A	0	A(175)/	A	0	A(52)/	Same
624	A	-0.035	X(1)/A(174)/	A	0	A(52)/	Nearly Identical
625	P	0	P(175)/	P	0	P(52)/	Same
626	P	0	P(175)/	P	0	P(52)/	Same
627	E	0	E(175)/	E	0	E(52)/	Same
628	Q	0	Q(175)/	Q	0	Q(52)/	Same
629	S	0	S(175)/	S	0	S(52)/	Same
630	R	0	R(175)/	R	0	R(52)/	Same
631	M	0	M(175)/	M	0	M(52)/	Same
632	Q	0	Q(175)/	Q	0	Q(52)/	Same
633	F	-0.062	S(2)/F(173)/	F	0	F(52)/	Nearly Identical
634	S	0	S(175)/	S	0	S(52)/	Same
635	S	0	S(175)/	S	0	S(52)/	Same
636	L	0	L(175)/	L	0	L(52)/	Same
637	T	0	T(175)/	T	0	T(52)/	Same
638	V	0	V(175)/	V	0	V(52)/	Same
639	N	-0.035	X(1)/N(174)/	N	0	N(52)/	Nearly Identical
640	V	-0.035	I(1)/V(174)/	V	0	V(52)/	Nearly Identical
641	R	0	R(175)/	R	0	R(52)/	Same
642	G	0	G(175)/	G	0	G(52)/	Same
643	S	0	S(175)/	S	0	S(52)/	Same
644	G	0	G(175)/	G	0	G(52)/	Same
645	M	-0.035	L(1)/M(174)/	M	0	M(52)/	Nearly Identical
646	R	0	R(175)/	R	0	R(52)/	Same
647	I	0	I(175)/	I	0	I(52)/	Same
648	L	0	L(175)/	L	0	L(52)/	Same
649	V	0	V(175)/	V	0	V(52)/	Same
650	R	0	R(175)/	R	0	R(52)/	Same
651	G	-0.035	D(1)/G(174)/	G	0	G(52)/	Nearly Identical
652	N	0	N(175)/	N	0	N(52)/	Same
653	S	0	S(175)/	S	0	S(52)/	Same
654	P	0	P(175)/	P	0	P(52)/	Same
655	V	0	V(175)/	V	0	V(52)/	Same
656	F	0	F(175)/	F	0	F(52)/	Same
657	N	0	N(175)/	N	0	N(52)/	Same
658	Y	-0.035	X(1)/Y(174)/	Y	0	Y(52)/	Nearly Identical
659	N	0	N(175)/	N	0	N(52)/	Same
660	K	-0.642	X(1)/R(52)/K(122)/	K	0	K(52)/
661	A	-0.523	T(38)/A(137)/	A	-0.54	V(12)/A(40)/
662	T	-0.098	X(1)/N(2)/T(172)/	T	0	T(52)/	Nearly Identical
663	K	-0.035	N(1)/K(174)/	K	0	K(52)/	Nearly Identical
664	R	0	R(175)/	R	0	R(52)/	Same
665	L	0	L(175)/	L	0	L(52)/	Same
666	T	0	T(175)/	T	0	T(52)/	Same
667	V	-0.558	I(43)/V(132)/	V	-0.163	I(2)/V(50)/
668	L	0	L(175)/	L	0	L(52)/	Same
669	G	0	G(175)/	G	0	G(52)/	Same
670	K	-0.035	X(1)/K(174)/	K	0	K(52)/	Nearly Identical
671	D	0	D(175)/	D	0	D(52)/	Same
672	A	0	A(175)/	A	0	A(52)/	Same
673	G	0	G(175)/	G	0	G(52)/	Same
674	A	-0.449	M(1)/E(1)/V(2)/T(17)/A(154)/	A	0	A(52)/
675	L	0	L(175)/	L	0	L(52)/	Same
676	T	-0.087	I(3)/T(172)/	T	0	T(52)/	Nearly Identical
677	E	0	E(175)/	E	-0.221	K(3)/E(49)/	Nearly Identical
678	D	0	D(175)/	D	0	D(52)/	Same
679	P	0	P(175)/	P	-0.221	S(3)/P(49)/	Nearly Identical
680	D	0	D(175)/	D	-0.095	E(1)/D(51)/	Nearly Identical
681	E	0	E(175)/	E	0	E(52)/	Same
682	G	-0.035	X(1)/G(174)/	G	0	G(52)/	Nearly Identical
683	T	-0.035	M(1)/T(174)/	T	0	T(52)/	Nearly Identical
684	A	-0.564	T(44)/A(131)/	A	0	A(52)/
685	G	0	G(175)/	G	0	G(52)/	Same
686	V	-0.582	I(47)/V(128)/	V	0	V(52)/
687	E	0	E(175)/	E	0	E(52)/	Same
688	S	0	S(175)/	S	0	S(52)/	Same
689	A	0	A(175)/	A	0	A(52)/	Same
690	V	0	V(175)/	V	0	V(52)/	Same
691	L	0	L(175)/	L	0	L(52)/	Same
692	R	0	R(175)/	R	0	R(52)/	Same
693	G	0	G(175)/	G	0	G(52)/	Same
694	F	0	F(175)/	F	0	F(52)/	Same
695	L	0	L(175)/	L	0	L(52)/	Same
696	I	0	I(175)/	I	0	I(52)/	Same
697	L	0	L(175)/	L	0	L(52)/	Same
698	G	0	G(175)/	G	0	G(52)/	Same
699	K	-0.523	R(38)/K(137)/	K	0	K(52)/
700	E	0	E(175)/	E	0	E(52)/	Same
701	N	-0.035	D(1)/N(174)/	N	-0.095	D(1)/N(51)/	Nearly Identical
702	K	0	K(175)/	K	0	K(52)/	Same
703	R	-0.087	K(3)/R(172)/	R	0	R(52)/	Nearly Identical
704	Y	0	Y(175)/	Y	0	Y(52)/	Same
705	G	0	G(175)/	G	0	G(52)/	Same
706	P	0	P(175)/	P	0	P(52)/	Same
707	A	0	A(175)/	A	0	A(52)/	Same
708	L	0	L(175)/	L	0	L(52)/	Same
709	S	0	S(175)/	S	0	S(52)/	Same
710	I	0	I(175)/	I	0	I(52)/	Same
711	N	0	N(175)/	N	0	N(52)/	Same
712	E	0	E(175)/	E	0	E(52)/	Same
713	L	0	L(175)/	L	0	L(52)/	Same
714	S	-0.062	C(2)/S(173)/	S	-0.19	N(1)/X(1)/S(50)/	Nearly Identical
715	K	-0.186	N(8)/K(167)/	K	-0.095	N(1)/K(51)/	Nearly Identical
716	L	0	L(175)/	L	0	L(52)/	Same
717	A	-0.631	T(57)/A(118)/	A	0	A(52)/
718	K	-0.035	R(1)/K(174)/	K	0	K(52)/	Nearly Identical
719	G	0	G(175)/	G	0	G(52)/	Same
720	E	0	E(175)/	E	0	E(52)/	Same
721	K	0	K(175)/	K	0	K(52)/	Same
722	A	0	A(175)/	A	0	A(52)/	Same
723	N	0	N(175)/	N	0	N(52)/	Same
724	V	-0.035	X(1)/V(174)/	V	0	V(52)/	Nearly Identical
725	L	-0.035	X(1)/L(174)/	L	0	L(52)/	Nearly Identical
726	I	0	I(175)/	I	0	I(52)/	Same
727	G	0	G(175)/	G	0	G(52)/	Same
728	Q	0	Q(175)/	Q	0	Q(52)/	Same
729	G	0	G(175)/	G	0	G(52)/	Same
730	D	0	D(175)/	D	0	D(52)/	Same
731	V	-0.203	X(1)/I(7)/V(167)/	V	-0.552	X(1)/I(9)/V(42)/
732	V	0	V(175)/	V	0	V(52)/	Same
733	L	0	L(175)/	L	0	L(52)/	Same
734	V	0	V(175)/	V	0	V(52)/	Same
735	M	0	M(175)/	M	0	M(52)/	Same
736	K	0	K(175)/	K	0	K(52)/	Same
737	R	-0.035	W(1)/R(174)/	R	0	R(52)/	Nearly Identical
738	K	0	K(175)/	K	0	K(52)/	Same
739	R	0	R(175)/	R	0	R(52)/	Same
740	D	-0.035	N(1)/D(174)/	D	-0.221	N(3)/D(49)/	Nearly Identical
741	S	0	S(175)/	S	0	S(52)/	Same
742	S	0	S(175)/	S	0	S(52)/	Same
743	I	0	I(175)/	I	0	I(52)/	Same
744	L	0	L(175)/	L	0	L(52)/	Same
745	T	0	T(175)/	T	0	T(52)/	Same
746	D	0	D(175)/	D	0	D(52)/	Same
747	S	0	S(175)/	S	0	S(52)/	Same
748	Q	0	Q(175)/	Q	0	Q(52)/	Same
749	T	0	T(175)/	T	0	T(52)/	Same
750	A	0	A(175)/	A	0	A(52)/	Same
751	T	-0.035	S(1)/T(174)/	T	0	T(52)/	Nearly Identical
752	K	0	K(175)/	K	0	K(52)/	Same
753	R	0	R(175)/	R	0	R(52)/	Same
754	I	-0.476	V(32)/I(143)/	I	0	I(52)/
755	R	0	R(175)/	R	0	R(52)/	Same
756	M	0	M(175)/	M	0	M(52)/	Same
757	A	0	A(175)/	A	0	A(52)/	Same
758	I	0	I(175)/	I	0	I(52)/	Same
759	N	-0.062	S(2)/N(173)/	N	0	N(52)/	Nearly Identical
Scanning for amino acid 'signatures' for H3N8 virus PB1 protein
	Equine			Canine
Pos	Con	Ent	Residues	Con	Ent	Residues	Comments
1	M	0	M(179)/	M	0	M(50)/	Same
2	D	0	D(179)/	D	0	D(50)/	Same
3	V	0	V(179)/	V	0	V(50)/	Same
4	N	-0.035	Y(1)/N(178)/	N	0	N(50)/	Nearly Identical
5	P	0	P(179)/	P	0	P(50)/	Same
6	T	0	T(179)/	T	0	T(50)/	Same
7	L	-0.035	V(1)/L(178)/	L	0	L(50)/	Nearly Identical
8	L	0	L(179)/	L	0	L(50)/	Same
9	F	-0.035	I(1)/F(178)/	F	0	F(50)/	Nearly Identical
10	L	0	L(179)/	L	0	L(50)/	Same
11	K	0	K(179)/	K	0	K(50)/	Same
12	V	0	V(179)/	V	0	V(50)/	Same
13	P	-0.035	Q(1)/P(178)/	P	0	P(50)/	Nearly Identical
14	A	0	A(179)/	A	0	A(50)/	Same
15	Q	0	Q(179)/	Q	0	Q(50)/	Same
16	N	0	N(179)/	N	0	N(50)/	Same
17	A	-0.061	X(2)/A(177)/	A	0	A(50)/	Nearly Identical
18	I	-0.085	X(3)/I(176)/	I	0	I(50)/	Nearly Identical
19	S	-0.085	X(3)/S(176)/	S	0	S(50)/	Nearly Identical
20	T	-0.061	X(2)/T(177)/	T	0	T(50)/	Nearly Identical
21	T	-0.061	X(2)/T(177)/	T	0	T(50)/	Nearly Identical
22	F	-0.061	X(2)/F(177)/	F	0	F(50)/	Nearly Identical
23	P	-0.061	X(2)/P(177)/	P	0	P(50)/	Nearly Identical
24	Y	-0.061	X(2)/Y(177)/	Y	0	Y(50)/	Nearly Identical
25	T	-0.035	X(1)/T(178)/	T	0	T(50)/	Nearly Identical
26	G	-0.035	X(1)/G(178)/	G	0	G(50)/	Nearly Identical
27	D	-0.035	X(1)/D(178)/	D	0	D(50)/	Nearly Identical
28	P	-0.035	X(1)/P(178)/	P	0	P(50)/	Nearly Identical
29	P	-0.035	X(1)/P(178)/	P	0	P(50)/	Nearly Identical
30	Y	0	Y(179)/	Y	0	Y(50)/	Same
31	S	0	S(179)/	S	0	S(50)/	Same
32	H	0	H(179)/	H	0	H(50)/	Same
33	G	0	G(179)/	G	0	G(50)/	Same
34	T	0	T(179)/	T	0	T(50)/	Same
35	G	-0.035	E(1)/G(178)/	G	0	G(50)/	Nearly Identical
36	T	0	T(179)/	T	0	T(50)/	Same
37	G	0	G(179)/	G	0	G(50)/	Same
38	Y	0	Y(179)/	Y	0	Y(50)/	Same
39	T	0	T(179)/	T	0	T(50)/	Same
40	M	0	M(179)/	M	0	M(50)/	Same
41	D	-0.035	X(1)/D(178)/	D	0	D(50)/	Nearly Identical
42	T	-0.035	X(1)/T(178)/	T	0	T(50)/	Nearly Identical
43	V	-0.035	X(1)/V(178)/	V	0	V(50)/	Nearly Identical
44	N	-0.035	X(1)/N(178)/	N	0	N(50)/	Nearly Identical
45	R	-0.035	X(1)/R(178)/	R	0	R(50)/	Nearly Identical
46	T	-0.035	X(1)/T(178)/	T	0	T(50)/	Nearly Identical
47	H	-0.035	X(1)/H(178)/	H	0	H(50)/	Nearly Identical
48	Q	0	Q(179)/	Q	0	Q(50)/	Same
49	Y	0	Y(179)/	Y	0	Y(50)/	Same
50	S	0	S(179)/	S	0	S(50)/	Same
51	E	-0.035	A(1)/E(178)/	E	0	E(50)/	Nearly Identical
52	K	0	K(179)/	K	0	K(50)/	Same
53	G	0	G(179)/	G	0	G(50)/	Same
54	K	0	K(179)/	K	0	K(50)/	Same
55	W	0	W(179)/	W	0	W(50)/	Same
56	T	0	T(179)/	T	-0.196	I(1)/A(1)/T(48)/	Nearly Identical
57	T	0	T(179)/	T	0	T(50)/	Same
58	N	0	N(179)/	N	0	N(50)/	Same
59	T	0	T(179)/	T	0	T(50)/	Same
60	E	0	E(179)/	E	0	E(50)/	Same
61	I	-0.183	T(8)/I(171)/	I	-0.098	T(1)/I(49)/	Nearly Identical
62	G	0	G(179)/	G	0	G(50)/	Same
63	A	-0.035	V(1)/A(178)/	A	0	A(50)/	Nearly Identical
64	P	-0.061	L(2)/P(177)/	P	0	P(50)/	Nearly Identical
65	Q	0	Q(179)/	Q	0	Q(50)/	Same
66	L	0	L(179)/	L	0	L(50)/	Same
67	N	0	N(179)/	N	0	N(50)/	Same
68	P	0	P(179)/	P	0	P(50)/	Same
69	I	0	I(179)/	I	0	I(50)/	Same
70	D	0	D(179)/	D	0	D(50)/	Same
71	G	0	G(179)/	G	0	G(50)/	Same
72	P	0	P(179)/	P	0	P(50)/	Same
73	L	0	L(179)/	L	0	L(50)/	Same
74	P	0	P(179)/	P	0	P(50)/	Same
75	E	-0.069	K(1)/G(1)/E(177)/	E	0	E(50)/	Nearly Identical
76	D	0	D(179)/	D	0	D(50)/	Same
77	N	0	N(179)/	N	0	N(50)/	Same
78	E	0	E(179)/	E	0	E(50)/	Same
79	P	0	P(179)/	P	0	P(50)/	Same
80	S	0	S(179)/	S	0	S(50)/	Same
81	G	0	G(179)/	G	0	G(50)/	Same
82	Y	0	Y(179)/	Y	0	Y(50)/	Same
83	A	0	A(179)/	A	0	A(50)/	Same
84	Q	0	Q(179)/	Q	0	Q(50)/	Same
85	T	0	T(179)/	T	0	T(50)/	Same
86	D	0	D(179)/	D	0	D(50)/	Same
87	C	0	C(179)/	C	0	C(50)/	Same
88	V	0	V(179)/	V	0	V(50)/	Same
89	L	0	L(179)/	L	0	L(50)/	Same
90	E	0	E(179)/	E	0	E(50)/	Same
91	A	0	A(179)/	A	0	A(50)/	Same
92	M	0	M(179)/	M	0	M(50)/	Same
93	A	0	A(179)/	A	0	A(50)/	Same
94	F	-0.64	S(1)/L(53)/F(125)/	F	0	F(50)/
95	L	-0.035	X(1)/L(178)/	L	0	L(50)/	Nearly Identical
96	E	0	E(179)/	E	0	E(50)/	Same
97	E	0	E(179)/	E	0	E(50)/	Same
98	S	0	S(179)/	S	0	S(50)/	Same
99	H	0	H(179)/	H	0	H(50)/	Same
100	P	-0.035	S(1)/P(178)/	P	0	P(50)/	Nearly Identical
101	G	0	G(179)/	G	0	G(50)/	Same
102	I	-0.061	L(2)/I(177)/	I	0	I(50)/	Nearly Identical
103	F	0	F(179)/	F	0	F(50)/	Same
104	E	0	E(179)/	E	0	E(50)/	Same
105	N	-0.035	X(1)/N(178)/	N	0	N(50)/	Nearly Identical
106	S	0	S(179)/	S	0	S(50)/	Same
107	C	0	C(179)/	C	0	C(50)/	Same
108	L	0	L(179)/	L	0	L(50)/	Same
109	E	0	E(179)/	E	0	E(50)/	Same
110	T	0	T(179)/	T	0	T(50)/	Same
111	M	-0.035	V(1)/M(178)/	M	0	M(50)/	Nearly Identical
112	E	0	E(179)/	E	0	E(50)/	Same
113	V	0	V(179)/	V	0	V(50)/	Same
114	V	-0.676	I(73)/V(106)/	I	-0.098	V(1)/I(49)/
115	Q	0	Q(179)/	Q	0	Q(50)/	Same
116	Q	0	Q(179)/	Q	0	Q(50)/	Same
117	T	0	T(179)/	T	0	T(50)/	Same
118	R	-0.069	K(1)/G(1)/R(177)/	R	0	R(50)/	Nearly Identical
119	V	-0.564	M(45)/V(134)/	V	-0.227	M(3)/V(47)/
120	D	0	D(179)/	D	0	D(50)/	Same
121	K	0	K(179)/	K	0	K(50)/	Same
122	L	0	L(179)/	L	0	L(50)/	Same
123	T	0	T(179)/	T	0	T(50)/	Same
124	Q	0	Q(179)/	Q	0	Q(50)/	Same
125	G	0	G(179)/	G	0	G(50)/	Same
126	R	0	R(179)/	R	0	R(50)/	Same
127	Q	0	Q(179)/	Q	0	Q(50)/	Same
128	T	0	T(179)/	T	0	T(50)/	Same
129	Y	0	Y(179)/	Y	0	Y(50)/	Same
130	D	0	D(179)/	D	0	D(50)/	Same
131	W	0	W(179)/	W	0	W(50)/	Same
132	T	0	T(179)/	T	0	T(50)/	Same
133	L	0	L(179)/	L	0	L(50)/	Same
134	N	0	N(179)/	N	0	N(50)/	Same
135	R	0	R(179)/	R	0	R(50)/	Same
136	N	0	N(179)/	N	0	N(50)/	Same
137	Q	0	Q(179)/	Q	0	Q(50)/	Same
138	P	0	P(179)/	P	0	P(50)/	Same
139	A	0	A(179)/	A	0	A(50)/	Same
140	A	0	A(179)/	A	0	A(50)/	Same
141	T	0	T(179)/	T	0	T(50)/	Same
142	A	0	A(179)/	A	0	A(50)/	Same
143	L	0	L(179)/	L	0	L(50)/	Same
144	A	0	A(179)/	A	0	A(50)/	Same
145	N	0	N(179)/	N	0	N(50)/	Same
146	T	0	T(179)/	T	0	T(50)/	Same
147	I	0	I(179)/	I	0	I(50)/	Same
148	E	0	E(179)/	E	0	E(50)/	Same
149	V	-0.107	I(4)/V(175)/	V	0	V(50)/	Nearly Identical
150	F	0	F(179)/	F	0	F(50)/	Same
151	R	0	R(179)/	R	0	R(50)/	Same
152	S	-0.035	F(1)/S(178)/	S	0	S(50)/	Nearly Identical
153	N	0	N(179)/	N	0	N(50)/	Same
154	G	-0.672	D(71)/G(108)/	G	0	G(50)/
155	L	0	L(179)/	L	0	L(50)/	Same
156	T	0	T(179)/	T	0	T(50)/	Same
157	S	-0.035	A(1)/S(178)/	S	-0.098	A(1)/S(49)/	Nearly Identical
158	N	-0.107	S(4)/N(175)/	N	0	N(50)/	Nearly Identical
159	E	-0.035	D(1)/E(178)/	E	0	E(50)/	Nearly Identical
160	S	0	S(179)/	S	0	S(50)/	Same
161	G	0	G(179)/	G	0	G(50)/	Same
162	R	0	R(179)/	R	0	R(50)/	Same
163	L	0	L(179)/	L	0	L(50)/	Same
164	M	-0.183	I(8)/M(171)/	M	-0.692	I(24)/M(26)/
165	D	0	D(179)/	D	0	D(50)/	Same
166	F	0	F(179)/	F	0	F(50)/	Same
167	L	0	L(179)/	L	0	L(50)/	Same
168	K	-0.061	R(2)/K(177)/	K	0	K(50)/	Nearly Identical
169	D	0	D(179)/	D	0	D(50)/	Same
170	V	-0.061	I(2)/V(177)/	V	0	V(50)/	Nearly Identical
171	M	-0.035	V(1)/M(178)/	M	0	M(50)/	Nearly Identical
172	E	0	E(179)/	E	0	E(50)/	Same
173	S	-0.035	P(1)/S(178)/	S	0	S(50)/	Nearly Identical
174	M	0	M(179)/	M	0	M(50)/	Same
175	N	-0.061	D(2)/N(177)/	N	-0.098	D(1)/N(49)/	Nearly Identical
176	K	0	K(179)/	K	0	K(50)/	Same
177	E	0	E(179)/	E	0	E(50)/	Same
178	E	-0.295	K(1)/D(13)/E(165)/	E	0	E(50)/	Nearly Identical
179	M	-0.147	I(6)/M(173)/	M	-0.098	I(1)/M(49)/	Nearly Identical
180	E	0	E(179)/	E	0	E(50)/	Same
181	I	0	I(179)/	I	0	I(50)/	Same
182	T	0	T(179)/	T	0	T(50)/	Same
183	T	-0.035	A(1)/T(178)/	T	0	T(50)/	Nearly Identical
184	H	0	H(179)/	H	0	H(50)/	Same
185	F	0	F(179)/	F	0	F(50)/	Same
186	Q	-0.035	P(1)/Q(178)/	Q	0	Q(50)/	Nearly Identical
187	R	-0.061	K(2)/R(177)/	R	0	R(50)/	Nearly Identical
188	K	0	K(179)/	K	0	K(50)/	Same
189	R	0	R(179)/	R	0	R(50)/	Same
190	R	0	R(179)/	R	-0.098	K(1)/R(49)/	Nearly Identical
191	V	0	V(179)/	V	-0.5	I(10)/V(40)/
192	R	0	R(179)/	R	0	R(50)/	Same
193	D	0	D(179)/	D	0	D(50)/	Same
194	N	0	N(179)/	N	0	N(50)/	Same
195	M	-0.085	I(3)/M(176)/	M	0	M(50)/	Nearly Identical
196	T	0	T(179)/	T	0	T(50)/	Same
197	K	0	K(179)/	K	0	K(50)/	Same
198	R	-0.564	K(45)/R(134)/	R	-0.098	K(1)/R(49)/
199	M	0	M(179)/	M	0	M(50)/	Same
200	V	-0.524	I(39)/V(140)/	I	-0.279	V(4)/I(46)/
201	T	0	T(179)/	T	0	T(50)/	Same
202	Q	0	Q(179)/	Q	0	Q(50)/	Same
203	R	-0.035	K(1)/R(178)/	R	0	R(50)/	Nearly Identical
204	T	0	T(179)/	T	0	T(50)/	Same
205	I	0	I(179)/	I	0	I(50)/	Same
206	G	0	G(179)/	G	0	G(50)/	Same
207	K	-0.035	R(1)/K(178)/	K	0	K(50)/	Nearly Identical
208	K	0	K(179)/	K	0	K(50)/	Same
209	K	0	K(179)/	K	0	K(50)/	Same
210	Q	-0.338	L(19)/Q(160)/	Q	0	Q(50)/	Nearly Identical
211	R	0	R(179)/	R	0	R(50)/	Same
212	L	-0.035	M(1)/L(178)/	L	0	L(50)/	Nearly Identical
213	N	-0.035	D(1)/N(178)/	N	-0.5	X(1)/S(7)/N(42)/
214	R	-0.362	K(21)/R(158)/	R	-0.5	K(10)/R(40)/
215	K	-0.069	M(1)/R(1)/K(177)/	K	0	K(50)/	Nearly Identical
216	S	-0.069	G(1)/C(1)/S(177)/	S	0	S(50)/	Nearly Identical
217	Y	0	Y(179)/	Y	0	Y(50)/	Same
218	L	0	L(179)/	L	0	L(50)/	Same
219	I	0	I(179)/	I	0	I(50)/	Same
220	R	0	R(179)/	R	0	R(50)/	Same
221	T	-0.683	A(77)/T(102)/	T	-0.098	A(1)/T(49)/
222	L	0	L(179)/	L	0	L(50)/	Same
223	T	0	T(179)/	T	0	T(50)/	Same
224	L	0	L(179)/	L	0	L(50)/	Same
225	N	0	N(179)/	N	0	N(50)/	Same
226	T	0	T(179)/	T	0	T(50)/	Same
227	M	0	M(179)/	M	0	M(50)/	Same
228	T	0	T(179)/	T	0	T(50)/	Same
229	K	0	K(179)/	K	0	K(50)/	Same
230	D	0	D(179)/	D	0	D(50)/	Same
231	A	0	A(179)/	A	0	A(50)/	Same
232	E	0	E(179)/	E	0	E(50)/	Same
233	R	0	R(179)/	R	0	R(50)/	Same
234	G	0	G(179)/	G	0	G(50)/	Same
235	K	0	K(179)/	K	0	K(50)/	Same
236	L	0	L(179)/	L	0	L(50)/	Same
237	K	0	K(179)/	K	0	K(50)/	Same
238	R	0	R(179)/	R	0	R(50)/	Same
239	R	0	R(179)/	R	0	R(50)/	Same
240	A	-0.035	X(1)/A(178)/	A	0	A(50)/	Nearly Identical
241	I	0	I(179)/	I	0	I(50)/	Same
242	A	0	A(179)/	A	0	A(50)/	Same
243	T	0	T(179)/	T	0	T(50)/	Same
244	P	0	P(179)/	P	0	P(50)/	Same
245	G	0	G(179)/	G	0	G(50)/	Same
246	M	0	M(179)/	M	0	M(50)/	Same
247	Q	0	Q(179)/	Q	0	Q(50)/	Same
248	I	-0.035	V(1)/I(178)/	I	0	I(50)/	Nearly Identical
249	R	0	R(179)/	R	0	R(50)/	Same
250	G	0	G(179)/	G	0	G(50)/	Same
251	F	0	F(179)/	F	0	F(50)/	Same
252	V	0	V(179)/	V	0	V(50)/	Same
253	Y	0	Y(179)/	Y	0	Y(50)/	Same
254	F	0	F(179)/	F	0	F(50)/	Same
255	V	0	V(179)/	V	0	V(50)/	Same
256	E	0	E(179)/	E	0	E(50)/	Same
257	T	0	T(179)/	T	0	T(50)/	Same
258	L	0	L(179)/	L	0	L(50)/	Same
259	A	0	A(179)/	A	0	A(50)/	Same
260	R	0	R(179)/	R	0	R(50)/	Same
261	R	-0.035	S(1)/R(178)/	R	-0.098	S(1)/R(49)/	Nearly Identical
262	I	0	I(179)/	I	0	I(50)/	Same
263	C	0	C(179)/	C	0	C(50)/	Same
264	E	0	E(179)/	E	0	E(50)/	Same
265	K	-0.035	X(1)/K(178)/	K	0	K(50)/	Nearly Identical
266	L	-0.035	X(1)/L(178)/	L	0	L(50)/	Nearly Identical
267	E	-0.035	X(1)/E(178)/	E	0	E(50)/	Nearly Identical
268	Q	-0.035	X(1)/Q(178)/	Q	0	Q(50)/	Nearly Identical
269	S	-0.035	X(1)/S(178)/	S	0	S(50)/	Nearly Identical
270	G	-0.035	X(1)/G(178)/	G	0	G(50)/	Nearly Identical
271	L	-0.061	X(2)/L(177)/	L	0	L(50)/	Nearly Identical
272	P	-0.035	X(1)/P(178)/	P	0	P(50)/	Nearly Identical
273	V	-0.035	X(1)/V(178)/	V	0	V(50)/	Nearly Identical
274	G	-0.035	X(1)/G(178)/	G	0	G(50)/	Nearly Identical
275	G	-0.096	X(1)/V(2)/G(176)/	G	0	G(50)/	Nearly Identical
276	N	-0.035	X(1)/N(178)/	N	0	N(50)/	Nearly Identical
277	E	-0.035	X(1)/E(178)/	E	0	E(50)/	Nearly Identical
278	K	-0.035	X(1)/K(178)/	K	0	K(50)/	Nearly Identical
279	K	-0.035	X(1)/K(178)/	K	0	K(50)/	Nearly Identical
280	A	-0.035	X(1)/A(178)/	A	0	A(50)/	Nearly Identical
281	K	-0.035	X(1)/K(178)/	K	0	K(50)/	Nearly Identical
282	L	-0.035	X(1)/L(178)/	L	0	L(50)/	Nearly Identical
283	A	-0.035	X(1)/A(178)/	A	0	A(50)/	Nearly Identical
284	N	-0.035	X(1)/N(178)/	N	0	N(50)/	Nearly Identical
285	V	-0.035	X(1)/V(178)/	V	0	V(50)/	Nearly Identical
286	V	-0.035	X(1)/V(178)/	V	0	V(50)/	Nearly Identical
287	R	-0.035	X(1)/R(178)/	R	0	R(50)/	Nearly Identical
288	K	-0.035	X(1)/K(178)/	K	0	K(50)/	Nearly Identical
289	M	-0.035	X(1)/M(178)/	M	0	M(50)/	Nearly Identical
290	M	-0.096	X(1)/T(2)/M(176)/	M	0	M(50)/	Nearly Identical
291	T	0	T(179)/	T	0	T(50)/	Same
292	N	0	N(179)/	N	0	N(50)/	Same
293	S	0	S(179)/	S	0	S(50)/	Same
294	Q	0	Q(179)/	Q	0	Q(50)/	Same
295	D	0	D(179)/	D	0	D(50)/	Same
296	T	0	T(179)/	T	0	T(50)/	Same
297	E	0	E(179)/	E	0	E(50)/	Same
298	L	-0.085	I(3)/L(176)/	L	-0.098	I(1)/L(49)/	Nearly Identical
299	S	0	S(179)/	S	0	S(50)/	Same
300	F	-0.035	X(1)/F(178)/	F	0	F(50)/	Nearly Identical
301	T	0	T(179)/	T	0	T(50)/	Same
302	I	-0.035	X(1)/I(178)/	I	0	I(50)/	Nearly Identical
303	T	0	T(179)/	T	0	T(50)/	Same
304	G	0	G(179)/	G	0	G(50)/	Same
305	D	0	D(179)/	D	0	D(50)/	Same
306	N	0	N(179)/	N	0	N(50)/	Same
307	T	0	T(179)/	T	0	T(50)/	Same
308	K	0	K(179)/	K	0	K(50)/	Same
309	W	0	W(179)/	W	0	W(50)/	Same
310	N	0	N(179)/	N	0	N(50)/	Same
311	E	0	E(179)/	E	0	E(50)/	Same
312	N	0	N(179)/	N	0	N(50)/	Same
313	Q	0	Q(179)/	Q	0	Q(50)/	Same
314	N	0	N(179)/	N	0	N(50)/	Same
315	P	0	P(179)/	P	0	P(50)/	Same
316	R	0	R(179)/	R	0	R(50)/	Same
317	I	-0.664	M(68)/I(111)/	I	-0.098	M(1)/I(49)/
318	F	0	F(179)/	F	0	F(50)/	Same
319	L	0	L(179)/	L	0	L(50)/	Same
320	A	0	A(179)/	A	0	A(50)/	Same
321	M	0	M(179)/	M	0	M(50)/	Same
322	I	0	I(179)/	I	0	I(50)/	Same
323	T	0	T(179)/	T	0	T(50)/	Same
324	Y	0	Y(179)/	Y	0	Y(50)/	Same
325	I	0	I(179)/	I	0	I(50)/	Same
326	T	0	T(179)/	T	0	T(50)/	Same
327	R	0	R(179)/	R	0	R(50)/	Same
328	N	-0.107	S(4)/N(175)/	N	-0.168	D(2)/N(48)/	Nearly Identical
329	Q	-0.558	R(44)/Q(135)/	Q	0	Q(50)/
330	P	0	P(179)/	P	0	P(50)/	Same
331	E	-0.061	K(2)/E(177)/	E	0	E(50)/	Nearly Identical
332	W	0	W(179)/	W	0	W(50)/	Same
333	F	0	F(179)/	F	0	F(50)/	Same
334	R	-0.035	K(1)/R(178)/	R	0	R(50)/	Nearly Identical
335	N	0	N(179)/	N	0	N(50)/	Same
336	V	-0.035	I(1)/V(178)/	V	0	V(50)/	Nearly Identical
337	L	0	L(179)/	L	0	L(50)/	Same
338	S	-0.035	X(1)/S(178)/	N	-0.69	S(23)/N(27)/
339	I	-0.035	M(1)/I(178)/	I	0	I(50)/	Nearly Identical
340	A	0	A(179)/	A	0	A(50)/	Same
341	P	-0.035	T(1)/P(178)/	P	0	P(50)/	Nearly Identical
342	I	0	I(179)/	I	0	I(50)/	Same
343	M	0	M(179)/	M	0	M(50)/	Same
344	F	0	F(179)/	F	0	F(50)/	Same
345	S	0	S(179)/	S	0	S(50)/	Same
346	N	0	N(179)/	N	0	N(50)/	Same
347	K	0	K(179)/	K	0	K(50)/	Same
348	M	0	M(179)/	M	0	M(50)/	Same
349	A	0	A(179)/	A	0	A(50)/	Same
350	R	0	R(179)/	R	0	R(50)/	Same
351	L	0	L(179)/	L	0	L(50)/	Same
352	G	0	G(179)/	G	0	G(50)/	Same
353	K	-0.035	X(1)/K(178)/	K	0	K(50)/	Nearly Identical
354	G	0	G(179)/	G	0	G(50)/	Same
355	Y	0	Y(179)/	Y	0	Y(50)/	Same
356	M	0	M(179)/	M	0	M(50)/	Same
357	F	0	F(179)/	F	0	F(50)/	Same
358	E	0	E(179)/	E	0	E(50)/	Same
359	S	0	S(179)/	S	0	S(50)/	Same
360	K	0	K(179)/	K	0	K(50)/	Same
361	S	-0.035	R(1)/S(178)/	S	0	S(50)/	Nearly Identical
362	M	0	M(179)/	M	0	M(50)/	Same
363	K	-0.035	R(1)/K(178)/	K	0	K(50)/	Nearly Identical
364	L	0	L(179)/	L	0	L(50)/	Same
365	R	0	R(179)/	R	0	R(50)/	Same
366	T	-0.107	A(4)/T(175)/	T	0	T(50)/	Nearly Identical
367	Q	0	Q(179)/	Q	0	Q(50)/	Same
368	I	0	I(179)/	I	0	I(50)/	Same
369	P	0	P(179)/	P	0	P(50)/	Same
370	A	0	A(179)/	A	0	A(50)/	Same
371	E	-0.141	V(1)/G(4)/E(174)/	E	0	E(50)/	Nearly Identical
372	M	0	M(179)/	M	0	M(50)/	Same
373	L	0	L(179)/	L	0	L(50)/	Same
374	A	0	A(179)/	A	0	A(50)/	Same
375	S	0	S(179)/	S	-0.098	N(1)/S(49)/	Nearly Identical
376	I	0	I(179)/	I	0	I(50)/	Same
377	D	-0.558	E(44)/D(135)/	D	0	D(50)/
378	L	0	L(179)/	L	0	L(50)/	Same
379	K	0	K(179)/	K	0	K(50)/	Same
380	Y	0	Y(179)/	Y	0	Y(50)/	Same
381	F	0	F(179)/	F	0	F(50)/	Same
382	N	0	N(179)/	N	0	N(50)/	Same
383	D	-0.035	E(1)/D(178)/	D	-0.098	E(1)/D(49)/	Nearly Identical
384	S	-0.035	P(1)/S(178)/	S	0	S(50)/	Nearly Identical
385	T	0	T(179)/	T	0	T(50)/	Same
386	K	-0.035	R(1)/K(178)/	K	-0.098	R(1)/K(49)/	Nearly Identical
387	K	0	K(179)/	K	0	K(50)/	Same
388	K	0	K(179)/	K	0	K(50)/	Same
389	I	0	I(179)/	I	0	I(50)/	Same
390	E	-0.061	K(2)/E(177)/	E	0	E(50)/	Nearly Identical
391	K	-0.231	R(11)/K(168)/	K	0	K(50)/	Nearly Identical
392	I	0	I(179)/	I	0	I(50)/	Same
393	R	0	R(179)/	R	0	R(50)/	Same
394	P	0	P(179)/	P	0	P(50)/	Same
395	L	0	L(179)/	L	0	L(50)/	Same
396	L	0	L(179)/	L	0	L(50)/	Same
397	V	-0.494	I(35)/V(144)/	V	-0.098	I(1)/V(49)/
398	D	-0.096	B(1)/N(2)/D(176)/	N	-0.69	D(23)/N(27)/
399	G	0	G(179)/	G	0	G(50)/	Same
400	T	-0.061	N(2)/T(177)/	T	0	T(50)/	Nearly Identical
401	A	0	A(179)/	A	0	A(50)/	Same
402	S	0	S(179)/	S	0	S(50)/	Same
403	L	0	L(179)/	L	0	L(50)/	Same
404	S	0	S(179)/	S	0	S(50)/	Same
405	P	0	P(179)/	P	0	P(50)/	Same
406	G	0	G(179)/	G	0	G(50)/	Same
407	M	0	M(179)/	M	0	M(50)/	Same
408	M	0	M(179)/	M	0	M(50)/	Same
409	M	0	M(179)/	M	0	M(50)/	Same
410	G	0	G(179)/	G	0	G(50)/	Same
411	M	0	M(179)/	M	0	M(50)/	Same
412	F	0	F(179)/	F	0	F(50)/	Same
413	N	0	N(179)/	N	0	N(50)/	Same
414	M	0	M(179)/	M	0	M(50)/	Same
415	L	0	L(179)/	L	0	L(50)/	Same
416	S	0	S(179)/	S	0	S(50)/	Same
417	T	0	T(179)/	T	0	T(50)/	Same
418	V	0	V(179)/	V	0	V(50)/	Same
419	L	0	L(179)/	L	0	L(50)/	Same
420	G	0	G(179)/	G	0	G(50)/	Same
421	V	0	V(179)/	V	0	V(50)/	Same
422	S	0	S(179)/	S	0	S(50)/	Same
423	I	0	I(179)/	I	0	I(50)/	Same
424	L	0	L(179)/	L	0	L(50)/	Same
425	N	0	N(179)/	N	0	N(50)/	Same
426	L	0	L(179)/	L	0	L(50)/	Same
427	G	0	G(179)/	G	0	G(50)/	Same
428	Q	-0.035	X(1)/Q(178)/	Q	0	Q(50)/	Nearly Identical
429	R	-0.069	X(1)/K(1)/R(177)/	R	-0.098	K(1)/R(49)/	Nearly Identical
430	K	-0.035	T(1)/K(178)/	K	-0.098	R(1)/K(49)/	Nearly Identical
431	Y	-0.035	N(1)/Y(178)/	Y	0	Y(50)/	Nearly Identical
432	T	0	T(179)/	T	0	T(50)/	Same
433	K	0	K(179)/	K	-0.168	R(2)/K(48)/	Nearly Identical
434	T	0	T(179)/	T	0	T(50)/	Same
435	T	0	T(179)/	T	0	T(50)/	Same
436	Y	-0.035	G(1)/Y(178)/	Y	0	Y(50)/	Nearly Identical
437	W	-0.035	R(1)/W(178)/	W	0	W(50)/	Nearly Identical
438	W	0	W(179)/	W	0	W(50)/	Same
439	D	0	D(179)/	D	0	D(50)/	Same
440	G	0	G(179)/	G	0	G(50)/	Same
441	L	0	L(179)/	L	0	L(50)/	Same
442	Q	-0.035	H(1)/Q(178)/	Q	0	Q(50)/	Nearly Identical
443	S	-0.035	R(1)/S(178)/	S	0	S(50)/	Nearly Identical
444	S	0	S(179)/	S	0	S(50)/	Same
445	D	-0.035	V(1)/D(178)/	D	0	D(50)/	Nearly Identical
446	D	-0.035	Y(1)/D(178)/	D	0	D(50)/	Nearly Identical
447	F	0	F(179)/	F	0	F(50)/	Same
448	A	0	A(179)/	A	0	A(50)/	Same
449	L	0	L(179)/	L	0	L(50)/	Same
450	I	0	I(179)/	I	0	I(50)/	Same
451	V	0	V(179)/	V	0	V(50)/	Same
452	N	0	N(179)/	N	0	N(50)/	Same
453	A	0	A(179)/	A	0	A(50)/	Same
454	P	-0.035	S(1)/P(178)/	P	0	P(50)/	Nearly Identical
455	N	0	N(179)/	N	0	N(50)/	Same
456	H	-0.061	Y(2)/H(177)/	H	0	H(50)/	Nearly Identical
457	E	-0.362	G(21)/E(158)/	E	0	E(50)/
458	G	0	G(179)/	G	0	G(50)/	Same
459	I	0	I(179)/	I	-0.168	V(2)/I(48)/	Nearly Identical
460	Q	0	Q(179)/	Q	0	Q(50)/	Same
461	A	0	A(179)/	A	0	A(50)/	Same
462	G	0	G(179)/	G	0	G(50)/	Same
463	V	-0.035	I(1)/V(178)/	V	0	V(50)/	Nearly Identical
464	D	-0.035	N(1)/D(178)/	D	0	D(50)/	Nearly Identical
465	R	-0.061	K(2)/R(177)/	R	0	R(50)/	Nearly Identical
466	F	0	F(179)/	F	0	F(50)/	Same
467	Y	0	Y(179)/	Y	0	Y(50)/	Same
468	R	0	R(179)/	R	0	R(50)/	Same
469	T	-0.061	I(2)/T(177)/	T	0	T(50)/	Nearly Identical
470	C	0	C(179)/	C	0	C(50)/	Same
471	K	0	K(179)/	K	0	K(50)/	Same
472	L	0	L(179)/	L	0	L(50)/	Same
473	V	0	V(179)/	V	0	V(50)/	Same
474	G	0	G(179)/	G	0	G(50)/	Same
475	I	0	I(179)/	I	0	I(50)/	Same
476	N	0	N(179)/	N	0	N(50)/	Same
477	M	0	M(179)/	M	0	M(50)/	Same
478	S	0	S(179)/	S	0	S(50)/	Same
479	K	0	K(179)/	K	0	K(50)/	Same
480	K	0	K(179)/	K	0	K(50)/	Same
481	K	0	K(179)/	K	0	K(50)/	Same
482	S	0	S(179)/	S	0	S(50)/	Same
483	Y	0	Y(179)/	Y	0	Y(50)/	Same
484	I	0	I(179)/	I	0	I(50)/	Same
485	N	0	N(179)/	N	0	N(50)/	Same
486	R	-0.035	K(1)/R(178)/	R	0	R(50)/	Nearly Identical
487	T	0	T(179)/	T	0	T(50)/	Same
488	G	0	G(179)/	G	0	G(50)/	Same
489	T	-0.035	X(1)/T(178)/	T	0	T(50)/	Nearly Identical
490	F	0	F(179)/	F	0	F(50)/	Same
491	E	0	E(179)/	E	0	E(50)/	Same
492	F	0	F(179)/	F	0	F(50)/	Same
493	T	0	T(179)/	T	0	T(50)/	Same
494	S	0	S(179)/	S	0	S(50)/	Same
495	F	0	F(179)/	F	0	F(50)/	Same
496	F	0	F(179)/	F	0	F(50)/	Same
497	Y	0	Y(179)/	Y	0	Y(50)/	Same
498	R	0	R(179)/	R	0	R(50)/	Same
499	Y	0	Y(179)/	Y	0	Y(50)/	Same
500	G	0	G(179)/	G	0	G(50)/	Same
501	F	0	F(179)/	F	0	F(50)/	Same
502	V	0	V(179)/	V	0	V(50)/	Same
503	A	0	A(179)/	A	0	A(50)/	Same
504	N	0	N(179)/	N	0	N(50)/	Same
505	F	0	F(179)/	F	0	F(50)/	Same
506	S	0	S(179)/	S	0	S(50)/	Same
507	M	0	M(179)/	M	0	M(50)/	Same
508	E	0	E(179)/	E	0	E(50)/	Same
509	L	0	L(179)/	L	0	L(50)/	Same
510	P	0	P(179)/	P	0	P(50)/	Same
511	S	0	S(179)/	S	0	S(50)/	Same
512	F	0	F(179)/	F	0	F(50)/	Same
513	G	0	G(179)/	G	0	G(50)/	Same
514	V	0	V(179)/	V	0	V(50)/	Same
515	S	0	S(179)/	S	0	S(50)/	Same
516	G	0	G(179)/	G	0	G(50)/	Same
517	I	0	I(179)/	I	0	I(50)/	Same
518	N	0	N(179)/	N	0	N(50)/	Same
519	E	0	E(179)/	E	0	E(50)/	Same
520	S	0	S(179)/	S	0	S(50)/	Same
521	A	0	A(179)/	A	0	A(50)/	Same
522	D	0	D(179)/	D	0	D(50)/	Same
523	M	0	M(179)/	M	0	M(50)/	Same
524	S	0	S(179)/	S	0	S(50)/	Same
525	I	0	I(179)/	I	0	I(50)/	Same
526	G	0	G(179)/	G	0	G(50)/	Same
527	V	-0.147	M(6)/V(173)/	V	0	V(50)/	Nearly Identical
528	T	-0.085	A(3)/T(176)/	T	0	T(50)/	Nearly Identical
529	V	0	V(179)/	V	-0.894	T(7)/I(11)/V(32)/
530	I	0	I(179)/	I	0	I(50)/	Same
531	K	0	K(179)/	K	0	K(50)/	Same
532	N	0	N(179)/	N	0	N(50)/	Same
533	N	0	N(179)/	N	0	N(50)/	Same
534	M	0	M(179)/	M	0	M(50)/	Same
535	I	0	I(179)/	I	0	I(50)/	Same
536	N	0	N(179)/	N	0	N(50)/	Same
537	N	0	N(179)/	N	0	N(50)/	Same
538	D	0	D(179)/	D	0	D(50)/	Same
539	L	0	L(179)/	L	0	L(50)/	Same
540	G	0	G(179)/	G	0	G(50)/	Same
541	P	0	P(179)/	P	0	P(50)/	Same
542	A	0	A(179)/	A	0	A(50)/	Same
543	T	0	T(179)/	T	0	T(50)/	Same
544	A	0	A(179)/	A	0	A(50)/	Same
545	Q	0	Q(179)/	Q	0	Q(50)/	Same
546	M	0	M(179)/	M	0	M(50)/	Same
547	A	0	A(179)/	A	0	A(50)/	Same
548	L	0	L(179)/	L	0	L(50)/	Same
549	Q	0	Q(179)/	Q	0	Q(50)/	Same
550	L	0	L(179)/	L	0	L(50)/	Same
551	F	0	F(179)/	F	0	F(50)/	Same
552	I	0	I(179)/	I	0	I(50)/	Same
553	K	0	K(179)/	K	0	K(50)/	Same
554	D	0	D(179)/	D	0	D(50)/	Same
555	Y	0	Y(179)/	Y	0	Y(50)/	Same
556	R	0	R(179)/	R	0	R(50)/	Same
557	Y	0	Y(179)/	Y	0	Y(50)/	Same
558	T	0	T(179)/	T	0	T(50)/	Same
559	Y	0	Y(179)/	Y	0	Y(50)/	Same
560	R	0	R(179)/	R	0	R(50)/	Same
561	C	0	C(179)/	C	0	C(50)/	Same
562	H	-0.035	Q(1)/H(178)/	H	0	H(50)/	Nearly Identical
563	R	0	R(179)/	R	0	R(50)/	Same
564	G	0	G(179)/	G	0	G(50)/	Same
565	D	0	D(179)/	D	-0.168	N(2)/D(48)/	Nearly Identical
566	T	0	T(179)/	T	0	T(50)/	Same
567	Q	0	Q(179)/	Q	0	Q(50)/	Same
568	I	0	I(179)/	I	0	I(50)/	Same
569	Q	-0.035	L(1)/Q(178)/	Q	0	Q(50)/	Nearly Identical
570	T	0	T(179)/	T	0	T(50)/	Same
571	R	0	R(179)/	R	0	R(50)/	Same
572	R	0	R(179)/	R	0	R(50)/	Same
573	S	0	S(179)/	S	0	S(50)/	Same
574	F	0	F(179)/	F	0	F(50)/	Same
575	E	0	E(179)/	E	0	E(50)/	Same
576	L	0	L(179)/	L	0	L(50)/	Same
577	K	-0.035	R(1)/K(178)/	K	0	K(50)/	Nearly Identical
578	K	-0.107	I(4)/K(175)/	K	0	K(50)/	Nearly Identical
579	L	0	L(179)/	L	0	L(50)/	Same
580	W	0	W(179)/	W	0	W(50)/	Same
581	E	-0.096	D(1)/K(2)/E(176)/	E	0	E(50)/	Nearly Identical
582	Q	0	Q(179)/	Q	0	Q(50)/	Same
583	T	0	T(179)/	T	0	T(50)/	Same
584	R	-0.645	K(2)/Q(49)/R(128)/	Q	-0.69	R(23)/Q(27)/
585	S	0	S(179)/	S	0	S(50)/	Same
586	K	0	K(179)/	K	0	K(50)/	Same
587	T	-0.183	A(8)/T(171)/	T	-0.098	A(1)/T(49)/	Nearly Identical
588	G	0	G(179)/	G	0	G(50)/	Same
589	L	-0.035	I(1)/L(178)/	L	0	L(50)/	Nearly Identical
590	L	0	L(179)/	L	0	L(50)/	Same
591	V	-0.061	A(2)/V(177)/	V	-0.673	I(20)/V(30)/
592	S	0	S(179)/	S	0	S(50)/	Same
593	D	0	D(179)/	D	0	D(50)/	Same
594	G	0	G(179)/	G	0	G(50)/	Same
595	G	0	G(179)/	G	0	G(50)/	Same
596	P	0	P(179)/	P	0	P(50)/	Same
597	N	0	N(179)/	N	0	N(50)/	Same
598	L	0	L(179)/	L	0	L(50)/	Same
599	Y	0	Y(179)/	Y	0	Y(50)/	Same
600	N	0	N(179)/	N	0	N(50)/	Same
601	I	0	I(179)/	I	0	I(50)/	Same
602	R	0	R(179)/	R	0	R(50)/	Same
603	N	0	N(179)/	N	0	N(50)/	Same
604	L	0	L(179)/	L	0	L(50)/	Same
605	H	0	H(179)/	H	0	H(50)/	Same
606	I	0	I(179)/	I	0	I(50)/	Same
607	P	0	P(179)/	P	0	P(50)/	Same
608	E	0	E(179)/	E	0	E(50)/	Same
609	V	0	V(179)/	V	0	V(50)/	Same
610	C	0	C(179)/	C	0	C(50)/	Same
611	L	0	L(179)/	L	0	L(50)/	Same
612	K	0	K(179)/	K	0	K(50)/	Same
613	W	0	W(179)/	W	0	W(50)/	Same
614	E	-0.035	G(1)/E(178)/	E	0	E(50)/	Nearly Identical
615	L	0	L(179)/	L	0	L(50)/	Same
616	M	0	M(179)/	M	0	M(50)/	Same
617	D	0	D(179)/	D	0	D(50)/	Same
618	E	-0.57	D(46)/E(133)/	E	-0.196	D(1)/N(1)/E(48)/
619	D	-0.035	G(1)/D(178)/	D	0	D(50)/	Nearly Identical
620	Y	0	Y(179)/	Y	0	Y(50)/	Same
621	K	-0.759	Q(7)/R(53)/K(119)/	K	-0.098	Q(1)/K(49)/
622	G	0	G(179)/	G	0	G(50)/	Same
623	R	0	R(179)/	R	0	R(50)/	Same
624	L	0	L(179)/	L	0	L(50)/	Same
625	C	0	C(179)/	C	0	C(50)/	Same
626	N	0	N(179)/	N	0	N(50)/	Same
627	P	0	P(179)/	P	0	P(50)/	Same
628	L	0	L(179)/	L	0	L(50)/	Same
629	N	0	N(179)/	N	0	N(50)/	Same
630	P	0	P(179)/	P	0	P(50)/	Same
631	F	0	F(179)/	F	0	F(50)/	Same
632	V	-0.035	I(1)/V(178)/	V	0	V(50)/	Nearly Identical
633	S	0	S(179)/	S	-0.098	N(1)/S(49)/	Nearly Identical
634	H	0	H(179)/	H	0	H(50)/	Same
635	K	0	K(179)/	K	0	K(50)/	Same
636	E	0	E(179)/	E	0	E(50)/	Same
637	I	0	I(179)/	I	0	I(50)/	Same
638	E	-0.035	D(1)/E(178)/	E	0	E(50)/	Nearly Identical
639	S	0	S(179)/	S	0	S(50)/	Same
640	V	-0.035	M(1)/V(178)/	V	0	V(50)/	Nearly Identical
641	N	0	N(179)/	N	0	N(50)/	Same
642	S	-0.085	N(3)/S(176)/	S	-0.265	N(1)/C(2)/S(47)/	Nearly Identical
643	A	-0.035	T(1)/A(178)/	A	0	A(50)/	Nearly Identical
644	V	-0.551	I(43)/V(136)/	V	0	V(50)/
645	V	0	V(179)/	V	0	V(50)/	Same
646	M	0	M(179)/	M	0	M(50)/	Same
647	P	-0.035	S(1)/P(178)/	P	0	P(50)/	Nearly Identical
648	A	0	A(179)/	A	0	A(50)/	Same
649	H	0	H(179)/	H	0	H(50)/	Same
650	G	0	G(179)/	G	0	G(50)/	Same
651	P	0	P(179)/	P	0	P(50)/	Same
652	A	0	A(179)/	A	0	A(50)/	Same
653	K	0	K(179)/	K	0	K(50)/	Same
654	S	-0.061	N(2)/S(177)/	S	0	S(50)/	Nearly Identical
655	M	0	M(179)/	M	0	M(50)/	Same
656	E	0	E(179)/	E	0	E(50)/	Same
657	Y	0	Y(179)/	Y	0	Y(50)/	Same
658	D	0	D(179)/	D	0	D(50)/	Same
659	A	0	A(179)/	A	0	A(50)/	Same
660	V	0	V(179)/	V	0	V(50)/	Same
661	A	0	A(179)/	A	0	A(50)/	Same
662	T	0	T(179)/	T	0	T(50)/	Same
663	T	0	T(179)/	T	0	T(50)/	Same
664	H	0	H(179)/	H	0	H(50)/	Same
665	S	-0.035	T(1)/S(178)/	S	0	S(50)/	Nearly Identical
666	W	0	W(179)/	W	0	W(50)/	Same
667	I	-0.061	V(2)/I(177)/	I	0	I(50)/	Nearly Identical
668	P	-0.035	S(1)/P(178)/	P	0	P(50)/	Nearly Identical
669	K	-0.035	R(1)/K(178)/	K	0	K(50)/	Nearly Identical
670	R	0	R(179)/	R	0	R(50)/	Same
671	N	0	N(179)/	N	0	N(50)/	Same
672	R	0	R(179)/	R	0	R(50)/	Same
673	S	0	S(179)/	S	0	S(50)/	Same
674	I	0	I(179)/	I	0	I(50)/	Same
675	L	0	L(179)/	L	0	L(50)/	Same
676	N	0	N(179)/	N	0	N(50)/	Same
677	T	0	T(179)/	T	0	T(50)/	Same
678	S	0	S(179)/	S	0	S(50)/	Same
679	Q	0	Q(179)/	Q	0	Q(50)/	Same
680	R	0	R(179)/	R	0	R(50)/	Same
681	G	0	G(179)/	G	0	G(50)/	Same
682	I	-0.035	V(1)/I(178)/	I	-0.168	V(2)/I(48)/	Nearly Identical
683	L	0	L(179)/	L	0	L(50)/	Same
684	E	0	E(179)/	E	0	E(50)/	Same
685	D	0	D(179)/	D	0	D(50)/	Same
686	E	0	E(179)/	E	0	E(50)/	Same
687	Q	0	Q(179)/	Q	-0.692	H(24)/Q(26)/
688	M	-0.035	X(1)/M(178)/	M	0	M(50)/	Nearly Identical
689	Y	0	Y(179)/	Y	0	Y(50)/	Same
690	Q	0	Q(179)/	Q	0	Q(50)/	Same
691	K	0	K(179)/	K	0	K(50)/	Same
692	C	0	C(179)/	C	0	C(50)/	Same
693	C	0	C(179)/	C	0	C(50)/	Same
694	N	0	N(179)/	N	0	N(50)/	Same
695	L	0	L(179)/	L	0	L(50)/	Same
696	F	0	F(179)/	F	0	F(50)/	Same
697	E	-0.035	G(1)/E(178)/	E	0	E(50)/	Nearly Identical
698	K	-0.035	X(1)/K(178)/	K	0	K(50)/	Nearly Identical
699	F	0	F(179)/	F	0	F(50)/	Same
700	F	0	F(179)/	F	0	F(50)/	Same
701	P	0	P(179)/	P	0	P(50)/	Same
702	S	-0.061	G(2)/S(177)/	S	0	S(50)/	Nearly Identical
703	S	0	S(179)/	S	0	S(50)/	Same
704	S	0	S(179)/	S	0	S(50)/	Same
705	Y	0	Y(179)/	Y	0	Y(50)/	Same
706	R	0	R(179)/	R	0	R(50)/	Same
707	R	-0.035	X(1)/R(178)/	R	-0.098	X(1)/R(49)/	Nearly Identical
708	P	0	P(179)/	P	0	P(50)/	Same
709	V	0	V(179)/	V	0	V(50)/	Same
710	G	0	G(179)/	G	0	G(50)/	Same
711	I	0	I(179)/	I	0	I(50)/	Same
712	S	0	S(179)/	S	0	S(50)/	Same
713	S	0	S(179)/	S	0	S(50)/	Same
714	M	0	M(179)/	M	0	M(50)/	Same
715	V	-0.494	A(35)/V(144)/	V	0	V(50)/
716	E	0	E(179)/	E	0	E(50)/	Same
717	A	0	A(179)/	A	0	A(50)/	Same
718	M	-0.035	V(1)/M(178)/	M	0	M(50)/	Nearly Identical
719	V	-0.035	M(1)/V(178)/	V	0	V(50)/	Nearly Identical
720	S	0	S(179)/	S	0	S(50)/	Same
721	R	0	R(179)/	R	-0.168	K(2)/R(48)/	Nearly Identical
722	A	0	A(179)/	A	0	A(50)/	Same
723	R	-0.035	C(1)/R(178)/	R	0	R(50)/	Nearly Identical
724	I	0	I(179)/	I	0	I(50)/	Same
725	D	0	D(179)/	D	0	D(50)/	Same
726	A	0	A(179)/	A	0	A(50)/	Same
727	R	0	R(179)/	R	0	R(50)/	Same
Scanning for amino acid 'signatures' for H3N8 virus PB1-F2 protein
	Equine			Canine
Pos	Con	Ent	Residues	Con	Ent	Residues	Comments
1	M	0	M(110)/	M	0	M(43)/	Same
2	E	0	E(110)/	E	-0.11	G(1)/E(42)/	Nearly Identical
3	Q	0	Q(110)/	Q	0	Q(43)/	Same
4	G	-0.667	R(1)/E(34)/G(75)/	G	-0.253	E(3)/G(40)/
5	Q	0	Q(110)/	Q	0	Q(43)/	Same
6	D	0	D(110)/	D	0	D(43)/	Same
7	T	-0.052	I(1)/T(109)/	T	0	T(43)/	Nearly Identical
8	P	0	P(110)/	P	0	P(43)/	Same
9	W	0	W(110)/	W	0	W(43)/	Same
10	I	0	I(110)/	I	0	I(43)/	Same
11	L	-0.052	Q(1)/L(109)/	L	0	L(43)/	Nearly Identical
12	S	0	S(110)/	S	0	S(43)/	Same
13	T	0	T(110)/	T	0	T(43)/	Same
14	E	0	E(110)/	E	-0.188	G(2)/E(41)/	Nearly Identical
15	H	0	H(110)/	H	-0.513	R(9)/H(34)/
16	T	-0.237	I(7)/T(103)/	T	0	T(43)/	Nearly Identical
17	N	0	N(110)/	N	0	N(43)/	Same
18	T	-0.689	I(50)/T(60)/	I	0	I(43)/
19	Q	-0.052	R(1)/Q(109)/	Q	0	Q(43)/	Nearly Identical
20	K	-0.125	R(3)/K(107)/	K	0	K(43)/	Nearly Identical
21	R	-0.5	K(22)/R(88)/	K	0	K(43)/
22	G	-0.212	E(6)/G(104)/	G	0	G(43)/	Nearly Identical
23	N	0	N(110)/	N	0	N(43)/	Same
24	G	0	G(110)/	G	0	G(43)/	Same
25	Q	0	Q(110)/	Q	0	Q(43)/	Same
26	Q	0	Q(110)/	Q	0	Q(43)/	Same
27	T	0	T(110)/	T	0	T(43)/	Same
28	L	0	L(110)/	L	0	L(43)/	Same
29	R	0	R(110)/	R	0	R(43)/	Same
30	L	0	L(110)/	L	0	L(43)/	Same
31	E	0	E(110)/	E	0	E(43)/	Same
32	H	-0.052	Y(1)/H(109)/	H	0	H(43)/	Nearly Identical
33	H	0	H(110)/	H	0	H(43)/	Same
34	N	0	N(110)/	N	0	N(43)/	Same
35	L	-0.618	S(34)/L(76)/	L	0	L(43)/
36	I	0	I(110)/	I	0	I(43)/	Same
37	Q	0	Q(110)/	Q	-0.11	R(1)/Q(42)/	Nearly Identical
38	S	-0.091	L(2)/S(108)/	S	0	S(43)/	Nearly Identical
39	M	0	M(110)/	M	0	M(43)/	Same
40	D	-0.212	G(6)/D(104)/	D	0	D(43)/	Nearly Identical
41	R	-0.689	H(50)/R(60)/	H	0	H(43)/
42	F	-0.785	S(7)/C(28)/F(75)/	F	0	F(43)/
43	L	-0.091	P(2)/L(108)/	L	0	L(43)/	Nearly Identical
44	K	-0.052	E(1)/K(109)/	K	0	K(43)/	Nearly Identical
45	T	0	T(110)/	T	0	T(43)/	Same
46	M	-0.052	T(1)/M(109)/	M	0	M(43)/	Nearly Identical
47	N	0	N(110)/	N	0	N(43)/	Same
48	Q	0	Q(110)/	Q	0	Q(43)/	Same
49	V	-0.692	A(52)/V(58)/	V	-0.11	A(1)/V(42)/
50	G	-0.853	V(7)/D(38)/G(65)/	G	0	G(43)/
51	T	-0.052	M(1)/T(109)/	T	0	T(43)/	Nearly Identical
52	P	0	P(110)/	P	0	P(43)/	Same
53	K	0	K(110)/	K	0	K(43)/	Same
54	Q	0	Q(110)/	Q	0	Q(43)/	Same
55	I	0	I(110)/	I	0	I(43)/	Same
56	V	0	V(110)/	V	0	V(43)/	Same
57	Y	0	Y(110)/	Y	0	Y(43)/	Same
58	W	0	W(110)/	W	0	W(43)/	Same
59	K	0	K(110)/	K	0	K(43)/	Same
60	Q	0	Q(110)/	Q	0	Q(43)/	Same
61	W	0	W(110)/	W	0	W(43)/	Same
62	L	0	L(110)/	L	0	L(43)/	Same
63	S	-0.496	P(1)/Y(18)/S(91)/	S	-0.11	F(1)/S(42)/
64	L	0	L(110)/	L	0	L(43)/	Same
65	K	0	K(110)/	K	0	K(43)/	Same
66	N	-0.363	S(13)/N(97)/	N	0	N(43)/
67	P	0	P(110)/	P	0	P(43)/	Same
68	I	-0.156	T(4)/I(106)/	I	-0.11	T(1)/I(42)/	Nearly Identical
69	P	-0.052	L(1)/P(109)/	P	-0.542	Q(2)/L(5)/P(36)/
70	E	-0.655	G(40)/E(70)/	E	0	E(43)/
71	S	0	S(110)/	S	0	S(43)/	Same
72	L	0	L(110)/	L	0	L(43)/	Same
73	K	0	K(110)/	K	0	K(43)/	Same
74	I	-0.212	T(6)/I(104)/	I	0	I(43)/	Nearly Identical
75	R	-0.125	H(3)/R(107)/	R	0	R(43)/	Nearly Identical
Scanning for amino acid 'signatures' for H3N8 virus PA protein
	Equine			Canine
Pos	Con	Ent	Residues	Con	Ent	Residues	Comments
1	M	0	M(159)/	M	0	M(53)/	Same
2	E	0	E(159)/	E	0	E(53)/	Same
3	D	-0.364	N(1)/G(16)/D(142)/	D	0	D(53)/
4	F	0	F(159)/	F	0	F(53)/	Same
5	V	-0.038	L(1)/V(158)/	V	0	V(53)/	Nearly Identical
6	R	0	R(159)/	R	0	R(53)/	Same
7	Q	-0.038	K(1)/Q(158)/	Q	0	Q(53)/	Nearly Identical
8	C	0	C(159)/	C	0	C(53)/	Same
9	F	0	F(159)/	F	0	F(53)/	Same
10	N	-0.038	Y(1)/N(158)/	N	0	N(53)/	Nearly Identical
11	P	0	P(159)/	P	0	P(53)/	Same
12	M	0	M(159)/	M	0	M(53)/	Same
13	I	-0.076	V(1)/M(1)/I(157)/	I	0	I(53)/	Nearly Identical
14	V	0	V(159)/	V	0	V(53)/	Same
15	E	-0.038	V(1)/E(158)/	E	0	E(53)/	Nearly Identical
16	L	0	L(159)/	L	0	L(53)/	Same
17	A	0	A(159)/	A	0	A(53)/	Same
18	E	-0.076	G(1)/K(1)/E(157)/	E	0	E(53)/	Nearly Identical
19	K	0	K(159)/	K	0	K(53)/	Same
20	A	-0.094	T(3)/A(156)/	A	0	A(53)/	Nearly Identical
21	M	0	M(159)/	M	0	M(53)/	Same
22	K	-0.068	R(2)/K(157)/	K	0	K(53)/	Nearly Identical
23	E	0	E(159)/	E	0	E(53)/	Same
24	Y	0	Y(159)/	Y	0	Y(53)/	Same
25	G	0	G(159)/	G	0	G(53)/	Same
26	E	0	E(159)/	E	0	E(53)/	Same
27	D	-0.185	E(2)/N(4)/D(153)/	N	-0.161	D(2)/N(51)/	Nearly Distinct
28	P	0	P(159)/	P	0	P(53)/	Same
29	K	0	K(159)/	K	0	K(53)/	Same
30	I	0	I(159)/	I	0	I(53)/	Same
31	E	0	E(159)/	E	0	E(53)/	Same
32	T	-0.038	M(1)/T(158)/	T	0	T(53)/	Nearly Identical
33	N	0	N(159)/	N	0	N(53)/	Same
34	K	0	K(159)/	K	0	K(53)/	Same
35	F	0	F(159)/	F	0	F(53)/	Same
36	A	0	A(159)/	A	0	A(53)/	Same
37	A	0	A(159)/	A	0	A(53)/	Same
38	I	0	I(159)/	I	0	I(53)/	Same
39	C	0	C(159)/	C	0	C(53)/	Same
40	T	0	T(159)/	T	0	T(53)/	Same
41	H	0	H(159)/	H	0	H(53)/	Same
42	L	-0.038	S(1)/L(158)/	L	0	L(53)/	Nearly Identical
43	E	0	E(159)/	E	0	E(53)/	Same
44	V	0	V(159)/	V	0	V(53)/	Same
45	C	0	C(159)/	C	0	C(53)/	Same
46	F	0	F(159)/	F	0	F(53)/	Same
47	M	0	M(159)/	M	0	M(53)/	Same
48	Y	0	Y(159)/	Y	0	Y(53)/	Same
49	S	0	S(159)/	S	0	S(53)/	Same
50	D	0	D(159)/	D	0	D(53)/	Same
51	F	0	F(159)/	F	0	F(53)/	Same
52	H	0	H(159)/	H	0	H(53)/	Same
53	F	0	F(159)/	F	0	F(53)/	Same
54	I	0	I(159)/	I	0	I(53)/	Same
55	N	-0.181	D(7)/N(152)/	N	-0.094	D(1)/N(52)/	Nearly Identical
56	E	0	E(159)/	E	-0.161	D(2)/E(51)/	Nearly Identical
57	L	-0.178	M(1)/R(5)/L(153)/	L	-0.254	R(1)/M(2)/L(50)/	Nearly Identical
58	G	-0.038	S(1)/G(158)/	G	-0.218	S(3)/G(50)/	Nearly Identical
59	E	-0.53	G(1)/K(31)/E(127)/	E	0	E(53)/
60	S	0	S(159)/	S	0	S(53)/	Same
61	V	-0.135	I(2)/M(2)/V(155)/	V	-0.187	I(1)/X(1)/V(51)/	Nearly Identical
62	V	-0.681	I(67)/V(92)/	V	-0.094	I(1)/V(52)/
63	I	-0.248	V(2)/M(7)/I(150)/	I	-0.094	V(1)/I(52)/	Nearly Identical
64	E	-0.571	D(41)/E(118)/	E	0	E(53)/
65	S	-0.038	F(1)/S(158)/	S	0	S(53)/	Nearly Identical
66	G	-0.038	D(1)/G(158)/	G	-0.094	D(1)/G(52)/	Nearly Identical
67	D	0	D(159)/	D	0	D(53)/	Same
68	P	0	P(159)/	P	0	P(53)/	Same
69	N	0	N(159)/	N	0	N(53)/	Same
70	A	0	A(159)/	A	-0.094	V(1)/A(52)/	Nearly Identical
71	L	0	L(159)/	L	-0.094	F(1)/L(52)/	Nearly Identical
72	L	0	L(159)/	L	0	L(53)/	Same
73	K	0	K(159)/	K	0	K(53)/	Same
74	H	0	H(159)/	H	0	H(53)/	Same
75	R	0	R(159)/	R	0	R(53)/	Same
76	F	0	F(159)/	F	0	F(53)/	Same
77	E	0	E(159)/	E	0	E(53)/	Same
78	I	0	I(159)/	I	0	I(53)/	Same
79	I	0	I(159)/	I	0	I(53)/	Same
80	E	0	E(159)/	E	0	E(53)/	Same
81	G	0	G(159)/	G	0	G(53)/	Same
82	R	-0.038	S(1)/R(158)/	R	0	R(53)/	Nearly Identical
83	D	0	D(159)/	D	0	D(53)/	Same
84	R	0	R(159)/	R	0	R(53)/	Same
85	T	-0.068	A(2)/T(157)/	T	0	T(53)/	Nearly Identical
86	M	-0.571	I(41)/M(118)/	M	0	M(53)/
87	A	0	A(159)/	A	0	A(53)/	Same
88	W	0	W(159)/	W	0	W(53)/	Same
89	T	0	T(159)/	T	0	T(53)/	Same
90	V	-0.094	I(3)/V(156)/	V	0	V(53)/	Nearly Identical
91	V	0	V(159)/	V	0	V(53)/	Same
92	N	0	N(159)/	N	0	N(53)/	Same
93	S	0	S(159)/	S	0	S(53)/	Same
94	I	0	I(159)/	I	0	I(53)/	Same
95	C	0	C(159)/	C	0	C(53)/	Same
96	N	0	N(159)/	N	0	N(53)/	Same
97	T	-0.038	I(1)/T(158)/	T	0	T(53)/	Nearly Identical
98	T	-0.038	A(1)/T(158)/	T	0	T(53)/	Nearly Identical
99	R	-0.248	G(2)/K(7)/R(150)/	R	-0.425	K(2)/G(4)/R(47)/
100	A	-0.425	I(2)/T(6)/V(8)/A(143)/	A	-0.094	V(1)/A(52)/
101	E	-0.038	D(1)/E(158)/	E	0	E(53)/	Nearly Identical
102	K	0	K(159)/	K	0	K(53)/	Same
103	P	0	P(159)/	P	0	P(53)/	Same
104	K	0	K(159)/	K	0	K(53)/	Same
105	F	0	F(159)/	F	-0.094	L(1)/F(52)/	Nearly Identical
106	L	0	L(159)/	L	0	L(53)/	Same
107	P	0	P(159)/	P	0	P(53)/	Same
108	D	0	D(159)/	D	0	D(53)/	Same
109	L	0	L(159)/	L	0	L(53)/	Same
110	Y	0	Y(159)/	Y	0	Y(53)/	Same
111	D	0	D(159)/	D	0	D(53)/	Same
112	Y	0	Y(159)/	Y	0	Y(53)/	Same
113	K	0	K(159)/	K	0	K(53)/	Same
114	E	-0.456	K(27)/E(132)/	E	0	E(53)/
115	N	0	N(159)/	N	0	N(53)/	Same
116	R	0	R(159)/	R	0	R(53)/	Same
117	F	0	F(159)/	F	0	F(53)/	Same
118	V	-0.218	I(9)/V(150)/	V	-0.094	I(1)/V(52)/	Nearly Identical
119	E	0	E(159)/	E	0	E(53)/	Same
120	I	0	I(159)/	I	0	I(53)/	Same
121	G	0	G(159)/	G	0	G(53)/	Same
122	V	0	V(159)/	V	0	V(53)/	Same
123	T	0	T(159)/	T	0	T(53)/	Same
124	R	0	R(159)/	R	0	R(53)/	Same
125	R	0	R(159)/	R	0	R(53)/	Same
126	E	0	E(159)/	E	0	E(53)/	Same
127	V	0	V(159)/	V	0	V(53)/	Same
128	H	-0.076	Y(1)/N(1)/H(157)/	H	0	H(53)/	Nearly Identical
129	I	0	I(159)/	I	-0.094	X(1)/I(52)/	Nearly Identical
130	Y	0	Y(159)/	Y	0	Y(53)/	Same
131	Y	0	Y(159)/	Y	0	Y(53)/	Same
132	L	0	L(159)/	L	0	L(53)/	Same
133	E	0	E(159)/	E	0	E(53)/	Same
134	K	0	K(159)/	K	0	K(53)/	Same
135	A	0	A(159)/	A	0	A(53)/	Same
136	N	0	N(159)/	N	-0.094	D(1)/N(52)/	Nearly Identical
137	K	0	K(159)/	K	0	K(53)/	Same
138	I	0	I(159)/	I	0	I(53)/	Same
139	K	0	K(159)/	K	0	K(53)/	Same
140	S	0	S(159)/	S	0	S(53)/	Same
141	E	0	E(159)/	E	0	E(53)/	Same
142	K	0	K(159)/	K	-0.353	R(6)/K(47)/
143	T	0	T(159)/	T	0	T(53)/	Same
144	H	0	H(159)/	H	0	H(53)/	Same
145	I	0	I(159)/	I	-0.094	V(1)/I(52)/	Nearly Identical
146	H	0	H(159)/	H	0	H(53)/	Same
147	I	0	I(159)/	I	0	I(53)/	Same
148	F	0	F(159)/	F	0	F(53)/	Same
149	S	0	S(159)/	S	0	S(53)/	Same
150	F	0	F(159)/	F	0	F(53)/	Same
151	T	0	T(159)/	T	0	T(53)/	Same
152	G	0	G(159)/	G	0	G(53)/	Same
153	E	0	E(159)/	E	0	E(53)/	Same
154	E	0	E(159)/	E	0	E(53)/	Same
155	M	0	M(159)/	M	0	M(53)/	Same
156	A	-0.068	G(2)/A(157)/	A	0	A(53)/	Nearly Identical
157	T	0	T(159)/	T	0	T(53)/	Same
158	K	-0.736	G(17)/R(23)/K(119)/	K	0	K(53)/
159	A	0	A(159)/	A	0	A(53)/	Same
160	D	0	D(159)/	D	0	D(53)/	Same
161	Y	0	Y(159)/	Y	0	Y(53)/	Same
162	T	-0.038	I(1)/T(158)/	T	0	T(53)/	Nearly Identical
163	L	0	L(159)/	L	0	L(53)/	Same
164	D	0	D(159)/	D	0	D(53)/	Same
165	E	0	E(159)/	E	0	E(53)/	Same
166	E	0	E(159)/	E	0	E(53)/	Same
167	S	0	S(159)/	S	0	S(53)/	Same
168	R	0	R(159)/	R	0	R(53)/	Same
169	A	0	A(159)/	A	0	A(53)/	Same
170	R	0	R(159)/	R	0	R(53)/	Same
171	I	0	I(159)/	I	0	I(53)/	Same
172	K	0	K(159)/	K	0	K(53)/	Same
173	T	0	T(159)/	T	0	T(53)/	Same
174	R	0	R(159)/	R	0	R(53)/	Same
175	L	0	L(159)/	L	0	L(53)/	Same
176	F	0	F(159)/	F	0	F(53)/	Same
177	T	0	T(159)/	T	0	T(53)/	Same
178	I	0	I(159)/	I	0	I(53)/	Same
179	R	0	R(159)/	R	0	R(53)/	Same
180	Q	0	Q(159)/	Q	0	Q(53)/	Same
181	E	0	E(159)/	E	0	E(53)/	Same
182	M	0	M(159)/	M	0	M(53)/	Same
183	A	-0.038	V(1)/A(158)/	A	0	A(53)/	Nearly Identical
184	S	-0.038	M(1)/S(158)/	S	-0.353	G(6)/S(47)/
185	R	-0.094	K(3)/R(156)/	R	0	R(53)/	Nearly Identical
186	G	0	G(159)/	G	0	G(53)/	Same
187	L	0	L(159)/	L	0	L(53)/	Same
188	W	0	W(159)/	W	0	W(53)/	Same
189	D	0	D(159)/	D	0	D(53)/	Same
190	S	0	S(159)/	S	0	S(53)/	Same
191	F	0	F(159)/	F	0	F(53)/	Same
192	R	0	R(159)/	R	0	R(53)/	Same
193	Q	0	Q(159)/	Q	0	Q(53)/	Same
194	S	0	S(159)/	S	0	S(53)/	Same
195	E	0	E(159)/	E	0	E(53)/	Same
196	R	0	R(159)/	R	-0.094	K(1)/R(52)/	Nearly Identical
197	G	0	G(159)/	G	0	G(53)/	Same
198	E	-0.038	D(1)/E(158)/	E	0	E(53)/	Nearly Identical
199	E	-0.038	D(1)/E(158)/	E	0	E(53)/	Nearly Identical
200	T	0	T(159)/	T	0	T(53)/	Same
201	I	0	I(159)/	I	-0.094	V(1)/I(52)/	Nearly Identical
202	E	0	E(159)/	E	0	E(53)/	Same
203	E	0	E(159)/	E	0	E(53)/	Same
204	R	-0.038	K(1)/R(158)/	R	0	R(53)/	Nearly Identical
205	F	0	F(159)/	F	0	F(53)/	Same
206	E	-0.038	K(1)/E(158)/	E	0	E(53)/	Nearly Identical
207	I	0	I(159)/	I	0	I(53)/	Same
208	T	-0.117	K(4)/T(155)/	T	0	T(53)/	Nearly Identical
209	G	0	G(159)/	G	0	G(53)/	Same
210	T	-0.076	M(1)/A(1)/T(157)/	T	0	T(53)/	Nearly Identical
211	M	0	M(159)/	M	0	M(53)/	Same
212	R	0	R(159)/	R	0	R(53)/	Same
213	K	-0.719	M(1)/R(69)/K(89)/	K	-0.094	R(1)/K(52)/
214	L	0	L(159)/	L	0	L(53)/	Same
215	A	0	A(159)/	A	0	A(53)/	Same
216	N	-0.218	D(9)/N(150)/	N	-0.094	D(1)/N(52)/	Nearly Identical
217	Y	-0.228	Q(2)/H(6)/Y(151)/	Y	-0.094	Q(1)/Y(52)/	Nearly Identical
218	S	0	S(159)/	S	0	S(53)/	Same
219	L	0	L(159)/	L	0	L(53)/	Same
220	P	0	P(159)/	P	0	P(53)/	Same
221	P	0	P(159)/	P	0	P(53)/	Same
222	N	0	N(159)/	N	0	N(53)/	Same
223	F	0	F(159)/	F	0	F(53)/	Same
224	S	-0.038	P(1)/S(158)/	S	0	S(53)/	Nearly Identical
225	S	0	S(159)/	S	-0.161	N(2)/S(51)/	Nearly Identical
226	L	-0.068	F(2)/L(157)/	L	-0.094	F(1)/L(52)/	Nearly Identical
227	E	-0.038	G(1)/E(158)/	E	0	E(53)/	Nearly Identical
228	N	-0.161	S(6)/N(153)/	N	-0.161	S(2)/N(51)/	Nearly Identical
229	F	0	F(159)/	F	0	F(53)/	Same
230	R	0	R(159)/	R	0	R(53)/	Same
231	V	-0.564	A(40)/V(119)/	V	-0.094	A(1)/V(52)/
232	Y	0	Y(159)/	Y	0	Y(53)/	Same
233	V	0	V(159)/	V	-0.726	X(1)/I(18)/V(34)/
234	D	0	D(159)/	D	0	D(53)/	Same
235	G	0	G(159)/	G	0	G(53)/	Same
236	F	0	F(159)/	F	0	F(53)/	Same
237	E	-0.715	N(1)/K(67)/E(91)/	E	-0.161	K(2)/E(51)/
238	P	-0.094	S(3)/P(156)/	P	0	P(53)/	Nearly Identical
239	N	0	N(159)/	N	0	N(53)/	Same
240	G	-0.038	E(1)/G(158)/	G	0	G(53)/	Nearly Identical
241	C	0	C(159)/	C	0	C(53)/	Same
242	I	0	I(159)/	I	0	I(53)/	Same
243	E	0	E(159)/	E	0	E(53)/	Same
244	S	-0.199	G(8)/S(151)/	S	-0.094	G(1)/S(52)/	Nearly Identical
245	K	0	K(159)/	K	0	K(53)/	Same
246	L	0	L(159)/	L	0	L(53)/	Same
247	S	0	S(159)/	S	0	S(53)/	Same
248	Q	0	Q(159)/	Q	0	Q(53)/	Same
249	M	-0.038	I(1)/M(158)/	M	0	M(53)/	Nearly Identical
250	S	-0.068	P(2)/S(157)/	S	0	S(53)/	Nearly Identical
251	K	0	K(159)/	K	0	K(53)/	Same
252	E	-0.076	K(1)/D(1)/E(157)/	E	0	E(53)/	Nearly Identical
253	V	0	V(159)/	V	0	V(53)/	Same
254	N	-0.038	S(1)/N(158)/	N	0	N(53)/	Nearly Identical
255	A	0	A(159)/	A	0	A(53)/	Same
256	R	-0.117	K(4)/R(155)/	K	-0.268	R(4)/K(49)/	Nearly Distinct
257	I	0	I(159)/	I	0	I(53)/	Same
258	E	0	E(159)/	E	0	E(53)/	Same
259	P	-0.557	S(39)/P(120)/	P	0	P(53)/
260	F	0	F(159)/	F	0	F(53)/	Same
261	S	-0.199	L(8)/S(151)/	S	-0.094	L(1)/S(52)/	Nearly Identical
262	K	0	K(159)/	K	0	K(53)/	Same
263	T	-0.068	A(2)/T(157)/	T	0	T(53)/	Nearly Identical
264	T	0	T(159)/	T	0	T(53)/	Same
265	P	0	P(159)/	P	0	P(53)/	Same
266	R	0	R(159)/	R	0	R(53)/	Same
267	P	0	P(159)/	P	0	P(53)/	Same
268	L	0	L(159)/	L	0	L(53)/	Same
269	K	-0.59	R(44)/K(115)/	K	0	K(53)/
270	M	-0.707	L(2)/I(55)/M(102)/	M	-0.094	L(1)/M(52)/
271	P	-0.038	S(1)/P(158)/	P	0	P(53)/	Nearly Identical
272	G	-0.106	V(1)/D(2)/G(156)/	G	-0.094	D(1)/G(52)/	Nearly Identical
273	G	0	G(159)/	G	0	G(53)/	Same
274	P	0	P(159)/	P	0	P(53)/	Same
275	P	0	P(159)/	P	0	P(53)/	Same
276	C	0	C(159)/	C	0	C(53)/	Same
277	H	-0.292	Y(3)/S(8)/H(148)/	H	-0.094	S(1)/H(52)/	Nearly Identical
278	Q	0	Q(159)/	Q	0	Q(53)/	Same
279	R	0	R(159)/	R	0	R(53)/	Same
280	S	0	S(159)/	S	0	S(53)/	Same
281	K	0	K(159)/	K	0	K(53)/	Same
282	F	0	F(159)/	F	0	F(53)/	Same
283	L	0	L(159)/	L	0	L(53)/	Same
284	L	0	L(159)/	L	0	L(53)/	Same
285	M	0	M(159)/	M	0	M(53)/	Same
286	D	0	D(159)/	D	0	D(53)/	Same
287	A	0	A(159)/	A	0	A(53)/	Same
288	L	0	L(159)/	L	0	L(53)/	Same
289	K	0	K(159)/	K	0	K(53)/	Same
290	L	0	L(159)/	L	0	L(53)/	Same
291	S	0	S(159)/	S	0	S(53)/	Same
292	I	0	I(159)/	I	0	I(53)/	Same
293	E	0	E(159)/	E	0	E(53)/	Same
294	D	0	D(159)/	D	0	D(53)/	Same
295	P	0	P(159)/	P	0	P(53)/	Same
296	S	0	S(159)/	S	0	S(53)/	Same
297	H	0	H(159)/	H	0	H(53)/	Same
298	E	0	E(159)/	E	0	E(53)/	Same
299	G	0	G(159)/	G	0	G(53)/	Same
300	E	0	E(159)/	E	0	E(53)/	Same
301	G	0	G(159)/	G	0	G(53)/	Same
302	I	0	I(159)/	I	0	I(53)/	Same
303	P	-0.038	S(1)/P(158)/	P	0	P(53)/	Nearly Identical
304	L	-0.038	M(1)/L(158)/	L	0	L(53)/	Nearly Identical
305	Y	0	Y(159)/	Y	0	Y(53)/	Same
306	D	0	D(159)/	D	0	D(53)/	Same
307	A	0	A(159)/	A	0	A(53)/	Same
308	I	-0.106	T(1)/V(2)/I(156)/	I	-0.268	V(4)/I(49)/	Nearly Identical
309	K	0	K(159)/	K	0	K(53)/	Same
310	C	0	C(159)/	C	0	C(53)/	Same
311	M	0	M(159)/	M	0	M(53)/	Same
312	K	0	K(159)/	K	-0.218	R(3)/K(50)/	Nearly Identical
313	T	0	T(159)/	T	0	T(53)/	Same
314	F	0	F(159)/	F	0	F(53)/	Same
315	F	0	F(159)/	F	0	F(53)/	Same
316	G	0	G(159)/	G	0	G(53)/	Same
317	W	0	W(159)/	W	0	W(53)/	Same
318	K	0	K(159)/	K	0	K(53)/	Same
319	E	0	E(159)/	E	0	E(53)/	Same
320	P	0	P(159)/	P	0	P(53)/	Same
321	S	-0.623	N(50)/S(109)/	S	-0.094	N(1)/S(52)/
322	I	-0.068	V(2)/I(157)/	I	0	I(53)/	Nearly Identical
323	V	-0.038	I(1)/V(158)/	V	-0.094	I(1)/V(52)/	Nearly Identical
324	K	0	K(159)/	K	0	K(53)/	Same
325	P	0	P(159)/	P	0	P(53)/	Same
326	H	0	H(159)/	H	0	H(53)/	Same
327	E	-0.353	K(18)/E(141)/	K	-0.268	E(4)/K(49)/
328	K	0	K(159)/	K	0	K(53)/	Same
329	G	0	G(159)/	G	0	G(53)/	Same
330	I	-0.038	V(1)/I(158)/	I	0	I(53)/	Nearly Identical
331	N	0	N(159)/	N	0	N(53)/	Same
332	P	-0.068	S(2)/P(157)/	P	0	P(53)/	Nearly Identical
333	N	0	N(159)/	N	0	N(53)/	Same
334	Y	0	Y(159)/	Y	0	Y(53)/	Same
335	L	-0.39	I(21)/L(138)/	L	0	L(53)/
336	Q	-0.094	L(3)/Q(156)/	Q	-0.094	L(1)/Q(52)/	Nearly Identical
337	T	-0.679	A(66)/T(93)/	T	-0.094	A(1)/T(52)/
338	W	0	W(159)/	W	0	W(53)/	Same
339	K	0	K(159)/	K	0	K(53)/	Same
340	Q	0	Q(159)/	Q	0	Q(53)/	Same
341	V	0	V(159)/	V	0	V(53)/	Same
342	L	0	L(159)/	L	0	L(53)/	Same
343	E	-0.684	A(69)/E(90)/	E	-0.094	A(1)/E(52)/
344	E	0	E(159)/	E	0	E(53)/	Same
345	I	-0.684	L(69)/I(90)/	I	-0.254	L(1)/M(2)/I(50)/
346	Q	0	Q(159)/	Q	0	Q(53)/	Same
347	D	0	D(159)/	D	-0.161	N(2)/D(51)/	Nearly Identical
348	L	-0.571	I(41)/L(118)/	I	-0.679	L(22)/I(31)/
349	E	0	E(159)/	E	0	E(53)/	Same
350	N	-0.068	K(2)/N(157)/	N	-0.094	H(1)/N(52)/	Nearly Identical
351	E	0	E(159)/	E	0	E(53)/	Same
352	E	-0.076	K(1)/A(1)/E(157)/	E	0	E(53)/	Nearly Identical
353	R	-0.691	K(74)/R(85)/	K	-0.693	R(26)/K(27)/
354	I	-0.735	D(2)/T(64)/I(93)/	T	-0.094	I(1)/T(52)/
355	P	0	P(159)/	P	0	P(53)/	Same
356	K	-0.038	R(1)/K(158)/	K	0	K(53)/	Nearly Identical
357	T	0	T(159)/	T	0	T(53)/	Same
358	K	0	K(159)/	K	0	K(53)/	Same
359	N	0	N(159)/	N	0	N(53)/	Same
360	M	0	M(159)/	M	0	M(53)/	Same
361	K	0	K(159)/	K	0	K(53)/	Same
362	K	-0.038	R(1)/K(158)/	K	0	K(53)/	Nearly Identical
363	T	0	T(159)/	T	0	T(53)/	Same
364	S	-0.038	I(1)/S(158)/	S	0	S(53)/	Nearly Identical
365	Q	0	Q(159)/	Q	0	Q(53)/	Same
366	L	0	L(159)/	L	0	L(53)/	Same
367	K	-0.366	R(19)/K(140)/	K	0	K(53)/
368	W	0	W(159)/	W	0	W(53)/	Same
369	A	0	A(159)/	A	0	A(53)/	Same
370	L	0	L(159)/	L	0	L(53)/	Same
371	G	-0.038	S(1)/G(158)/	G	0	G(53)/	Nearly Identical
372	E	0	E(159)/	E	0	E(53)/	Same
373	N	0	N(159)/	N	0	N(53)/	Same
374	M	0	M(159)/	M	0	M(53)/	Same
375	A	0	A(159)/	A	0	A(53)/	Same
376	P	0	P(159)/	P	0	P(53)/	Same
377	E	0	E(159)/	E	0	E(53)/	Same
378	K	0	K(159)/	K	0	K(53)/	Same
379	V	-0.038	M(1)/V(158)/	V	0	V(53)/	Nearly Identical
380	D	0	D(159)/	D	0	D(53)/	Same
381	F	0	F(159)/	F	0	F(53)/	Same
382	E	-0.038	D(1)/E(158)/	E	-0.094	D(1)/E(52)/	Nearly Identical
383	D	-0.038	E(1)/D(158)/	D	-0.161	E(2)/D(51)/	Nearly Identical
384	C	0	C(159)/	C	0	C(53)/	Same
385	K	-0.038	R(1)/K(158)/	K	0	K(53)/	Nearly Identical
386	D	-0.038	N(1)/D(158)/	D	-0.161	Y(2)/D(51)/	Nearly Identical
387	I	-0.068	V(2)/I(157)/	I	-0.094	V(1)/I(52)/	Nearly Identical
388	S	-0.521	G(1)/N(30)/S(128)/	N	-0.094	S(1)/N(52)/
389	D	0	D(159)/	D	0	D(53)/	Same
390	L	0	L(159)/	L	0	L(53)/	Same
391	K	0	K(159)/	K	0	K(53)/	Same
392	Q	0	Q(159)/	Q	0	Q(53)/	Same
393	Y	0	Y(159)/	Y	0	Y(53)/	Same
394	D	-0.068	N(2)/D(157)/	D	-0.094	N(1)/D(52)/	Nearly Identical
395	S	0	S(159)/	S	0	S(53)/	Same
396	D	0	D(159)/	D	0	D(53)/	Same
397	E	0	E(159)/	E	0	E(53)/	Same
398	P	0	P(159)/	P	0	P(53)/	Same
399	E	-0.14	K(5)/E(154)/	E	0	E(53)/	Nearly Identical
400	T	-0.256	A(4)/P(5)/T(150)/	A	-0.559	P(1)/T(1)/I(2)/V(3)/A(46)/
401	R	0	R(159)/	R	0	R(53)/	Same
402	S	0	S(159)/	S	0	S(53)/	Same
403	L	-0.038	I(1)/L(158)/	L	0	L(53)/	Nearly Identical
404	A	0	A(159)/	A	0	A(53)/	Same
405	S	0	S(159)/	S	0	S(53)/	Same
406	W	0	W(159)/	W	0	W(53)/	Same
407	I	-0.038	V(1)/I(158)/	I	0	I(53)/	Nearly Identical
408	Q	0	Q(159)/	Q	0	Q(53)/	Same
409	S	-0.564	N(40)/S(119)/	S	-0.424	N(8)/S(45)/
410	E	0	E(159)/	E	0	E(53)/	Same
411	F	0	F(159)/	F	0	F(53)/	Same
412	N	0	N(159)/	N	0	N(53)/	Same
413	K	0	K(159)/	K	0	K(53)/	Same
414	A	0	A(159)/	A	0	A(53)/	Same
415	C	0	C(159)/	C	0	C(53)/	Same
416	E	-0.038	D(1)/E(158)/	E	0	E(53)/	Nearly Identical
417	L	-0.038	V(1)/L(158)/	L	0	L(53)/	Nearly Identical
418	T	0	T(159)/	T	0	T(53)/	Same
419	D	0	D(159)/	D	0	D(53)/	Same
420	S	0	S(159)/	S	0	S(53)/	Same
421	S	0	S(159)/	S	0	S(53)/	Same
422	W	0	W(159)/	W	0	W(53)/	Same
423	I	0	I(159)/	I	0	I(53)/	Same
424	E	0	E(159)/	E	0	E(53)/	Same
425	L	0	L(159)/	L	0	L(53)/	Same
426	D	0	D(159)/	D	0	D(53)/	Same
427	E	0	E(159)/	E	0	E(53)/	Same
[truncated: 2,503 more rows]

## Sheet: H3N2(AIV-Hu)
Scanning for amino acid 'signatures' for H3N2 virus PB2 protein
	Avian			Human
Pos	Con	Ent	Residues	Con	Ent	Residues	Comments
1	M	0	M(22742)/	M	0	M(38958)/	Same
2	E	-0.222	B(1)/R(1)/W(1)/S(1)/V(2)/K(7)/X(7)/G(32)/D(175)/N(841)/E(21677)/	E	-0.002	G(3)/D(5)/E(38950)/
3	R	-0.017	A(1)/I(1)/C(1)/T(2)/S(6)/K(7)/G(8)/E(18)/R(22703)/	R	-0.001	T(1)/K(2)/R(38955)/	Nearly Identical
4	I	-0.026	X(1)/K(1)/G(1)/N(2)/D(4)/R(4)/M(5)/T(8)/V(21)/L(22)/I(22679)/	I	-0.006	T(1)/D(2)/L(4)/M(5)/V(13)/I(38933)/	Nearly Identical
5	K	-0.061	N(2)/I(3)/X(4)/Q(4)/E(13)/T(22)/R(165)/K(22536)/	K	-0.003	E(2)/R(8)/K(38948)/	Nearly Identical
6	E	-0.027	R(1)/A(1)/Q(1)/N(2)/X(2)/V(2)/T(2)/D(16)/K(19)/G(28)/E(22675)/	E	-0.002	K(2)/G(3)/D(4)/E(38949)/	Nearly Identical
7	L	-0.006	R(1)/X(2)/V(2)/I(3)/F(6)/L(22735)/	L	-0.001	F(2)/I(2)/L(38954)/	Nearly Identical
8	R	-0.015	S(1)/X(2)/G(2)/I(10)/K(26)/R(22708)/	R	-0.005	W(1)/L(7)/Q(11)/R(38939)/	Nearly Identical
9	D	-0.141	B(1)/C(1)/S(2)/V(3)/G(24)/E(107)/N(149)/Y(251)/D(22211)/	N	-0.118	A(1)/E(1)/Y(2)/H(3)/G(4)/I(5)/S(11)/T(315)/D(462)/N(38154)/	Nearly Distinct
10	L	-0.005	M(1)/V(1)/P(1)/S(1)/X(2)/I(5)/L(22738)/	L	-0.001	I(5)/L(38953)/	Nearly Identical
11	M	-0.008	R(1)/T(1)/V(4)/L(7)/I(7)/M(22730)/	M	-0.002	L(1)/I(5)/M(38952)/	Nearly Identical
12	S	-0.038	W(1)/P(2)/A(11)/T(11)/L(100)/S(22626)/	S	-0.003	L(15)/S(38943)/	Nearly Identical
13	Q	-0.029	P(1)/X(2)/E(2)/K(13)/R(14)/L(18)/H(30)/Q(22671)/	Q	-0.005	P(1)/H(5)/L(15)/Q(38937)/	Nearly Identical
14	S	-0.014	T(1)/C(1)/A(2)/Y(3)/X(3)/F(11)/P(16)/S(22723)/	S	-0.002	F(1)/T(1)/A(1)/Y(2)/P(3)/S(38950)/	Nearly Identical
15	R	-0.006	H(3)/G(3)/C(9)/R(22745)/	R	-0.001	H(3)/R(38955)/	Nearly Identical
16	T	-0.011	S(1)/X(3)/A(3)/P(7)/I(13)/T(22733)/	T	-0.001	N(1)/I(3)/T(38954)/	Nearly Identical
17	R	-0.014	X(1)/S(4)/C(12)/H(20)/R(22723)/	R	-0.003	H(1)/S(1)/C(11)/R(38945)/	Nearly Identical
18	E	-0.009	X(1)/D(2)/G(23)/E(22734)/	E	-0.002	G(4)/D(5)/E(38949)/	Nearly Identical
19	I	-0.017	K(1)/R(2)/T(2)/X(4)/M(15)/V(22)/I(22714)/	I	-0.001	T(1)/V(2)/I(38955)/	Nearly Identical
20	L	-0.001	R(1)/V(2)/L(22759)/	L	-0.002	V(1)/M(2)/Q(3)/L(38952)/	Nearly Identical
21	T	-0.03	K(1)/X(1)/W(1)/M(1)/P(1)/R(2)/D(3)/S(3)/I(22)/A(23)/N(24)/T(22680)/	T	-0.006	K(1)/R(1)/S(2)/I(7)/A(16)/T(38931)/	Nearly Identical
22	K	-0.106	Y(1)/A(1)/S(1)/X(3)/N(5)/Q(13)/R(444)/K(22294)/	K	-0.008	N(13)/R(23)/K(38922)/	Nearly Identical
23	T	-0.008	H(1)/F(1)/P(1)/N(2)/S(2)/I(2)/X(10)/T(22743)/	T	-0.001	I(1)/P(1)/T(38956)/	Nearly Identical
24	T	-0.006	A(1)/N(3)/P(5)/S(5)/T(22748)/	T	0	A(1)/T(38957)/	Nearly Identical
25	V	-0.001	A(1)/I(1)/G(1)/V(22759)/	V	0	V(38958)/	Nearly Identical
26	D	-0.004	N(1)/X(1)/E(1)/G(3)/A(3)/D(22754)/	D	0	D(38958)/	Nearly Identical
27	H	-0.003	N(1)/X(1)/L(1)/P(4)/H(22756)/	H	0	R(1)/H(38957)/	Nearly Identical
28	M	-0.015	N(1)/K(1)/R(1)/X(2)/L(2)/T(5)/V(11)/I(14)/M(22726)/	M	-0.005	K(1)/V(3)/I(17)/M(38937)/	Nearly Identical
29	A	-0.01	D(1)/X(1)/G(1)/L(1)/S(3)/P(4)/T(6)/V(6)/A(22740)/	A	-0.003	V(1)/T(2)/S(8)/A(38947)/	Nearly Identical
30	I	-0.03	X(1)/M(3)/L(11)/V(81)/I(22668)/	I	-0.002	V(7)/I(38951)/	Nearly Identical
31	I	-0.007	F(1)/G(1)/M(1)/X(3)/L(3)/V(8)/I(22747)/	I	-0.001	V(1)/F(1)/I(38956)/	Nearly Identical
32	K	-0.011	Q(1)/X(2)/M(2)/E(2)/N(6)/R(16)/K(22735)/	K	-0.003	R(15)/K(38943)/	Nearly Identical
33	K	-0.008	N(1)/X(1)/G(1)/E(1)/Q(1)/R(14)/K(22745)/	K	-0.002	N(1)/R(5)/K(38952)/	Nearly Identical
34	Y	-0.008	H(1)/X(1)/F(4)/C(4)/S(10)/Y(22744)/	Y	-0.001	F(2)/Y(38956)/	Nearly Identical
35	T	-0.006	N(1)/X(1)/M(1)/S(1)/A(2)/P(9)/T(22749)/	T	-0.001	A(1)/S(3)/T(38954)/	Nearly Identical
36	S	-0.006	X(1)/V(1)/P(1)/L(2)/T(9)/S(22750)/	S	-0.002	L(1)/T(9)/S(38948)/	Nearly Identical
37	G	-0.002	E(1)/R(1)/X(2)/G(22760)/	G	-0.001	V(1)/E(3)/G(38954)/	Nearly Identical
38	R	-0.005	X(1)/T(1)/I(1)/S(2)/G(2)/K(3)/R(22754)/	R	-0.001	K(2)/R(38956)/	Nearly Identical
39	Q	-0.005	L(1)/E(1)/P(1)/T(1)/X(2)/R(2)/K(4)/Q(22752)/	Q	-0.003	R(1)/K(2)/L(7)/Q(38948)/	Nearly Identical
40	E	-0.002	D(1)/X(1)/R(2)/E(22760)/	E	0	G(1)/E(38957)/	Nearly Identical
41	K	-0.006	X(1)/E(1)/T(1)/N(2)/R(8)/K(22751)/	K	-0.003	T(1)/N(2)/R(7)/K(38948)/	Nearly Identical
42	N	-0.005	K(1)/X(1)/I(1)/S(10)/N(22751)/	N	-0.001	S(2)/N(38956)/	Nearly Identical
43	P	-0.002	X(1)/S(1)/L(2)/P(22760)/	P	0	P(38958)/	Nearly Identical
44	A	-0.026	D(1)/X(1)/V(2)/P(3)/T(12)/S(60)/A(22685)/	S	-0.055	T(1)/L(1)/A(380)/S(38576)/	Nearly Distinct
45	L	-0.004	X(1)/V(1)/P(1)/F(3)/I(3)/L(22755)/	L	0	P(1)/L(38957)/	Nearly Identical
46	R	-0.005	S(1)/K(1)/M(1)/I(1)/T(3)/X(5)/R(22752)/	R	0	R(38958)/	Nearly Identical
47	M	-0.007	K(1)/T(2)/X(3)/V(5)/I(6)/M(22747)/	M	-0.005	T(1)/V(2)/I(19)/M(38936)/	Nearly Identical
48	K	-0.005	N(1)/E(1)/X(3)/R(7)/K(22752)/	K	0	R(1)/K(38957)/	Nearly Identical
49	W	-0.001	X(3)/W(22761)/	W	0	R(1)/W(38957)/	Nearly Identical
50	M	-0.023	R(1)/L(1)/T(1)/X(2)/V(9)/I(54)/M(22693)/	M	-0.004	L(3)/V(4)/I(7)/M(38944)/	Nearly Identical
51	M	-0.004	K(1)/T(1)/X(2)/L(2)/V(2)/M(22754)/	M	0	V(1)/M(38957)/	Nearly Identical
52	A	-0.004	S(1)/V(1)/X(2)/T(2)/P(3)/A(22755)/	A	-0.002	G(1)/V(1)/E(1)/S(4)/A(38951)/	Nearly Identical
53	M	-0.01	K(1)/L(1)/I(3)/X(5)/V(7)/T(7)/M(22741)/	M	-0.001	V(1)/I(1)/M(38956)/	Nearly Identical
54	K	-0.041	N(1)/E(1)/I(1)/X(9)/R(136)/K(22617)/	K	-0.004	R(18)/K(38940)/	Nearly Identical
55	Y	-0.021	C(2)/F(5)/X(12)/H(44)/Y(22702)/	Y	-0.005	C(1)/F(4)/H(14)/Y(38939)/	Nearly Identical
56	P	-0.009	Q(1)/S(10)/X(13)/P(22740)/	P	-0.001	Q(1)/S(1)/P(38956)/	Nearly Identical
57	I	-0.047	F(1)/T(2)/M(5)/X(11)/V(11)/L(129)/I(22605)/	I	-0.001	S(1)/L(2)/V(2)/I(38953)/	Nearly Identical
58	T	-0.027	I(1)/S(5)/P(7)/X(13)/A(53)/T(22686)/	T	-0.003	K(1)/S(3)/A(7)/T(38947)/	Nearly Identical
59	A	-0.009	G(1)/S(1)/R(3)/V(5)/X(13)/A(22742)/	A	-0.001	T(1)/E(1)/S(3)/A(38953)/	Nearly Identical
60	D	-0.062	B(1)/A(6)/X(12)/G(22)/E(58)/N(103)/D(22563)/	D	-0.009	V(1)/G(3)/E(14)/N(19)/D(38921)/	Nearly Identical
61	K	-0.088	N(1)/D(1)/I(1)/M(3)/Q(3)/E(10)/X(12)/T(20)/R(293)/K(22421)/	K	-0.035	N(1)/M(1)/E(1)/R(214)/K(38741)/	Nearly Identical
62	R	-0.212	W(1)/M(1)/I(2)/Q(4)/X(12)/G(94)/K(976)/R(21675)/	R	-0.019	M(1)/S(1)/G(25)/K(67)/R(38864)/
63	I	-0.066	L(1)/S(1)/T(4)/X(13)/V(242)/I(22505)/	I	-0.333	K(1)/G(1)/A(1)/M(2)/L(3)/T(6)/V(3964)/I(34980)/	Nearly Identical
64	M	-0.382	R(1)/X(15)/L(27)/V(57)/T(101)/I(2246)/M(20319)/	T	-0.296	V(1)/S(1)/K(2)/A(12)/M(373)/I(2499)/T(36070)/
65	E	-0.254	V(3)/N(6)/X(12)/K(32)/G(63)/D(1279)/E(21371)/	E	-0.062	Q(1)/G(8)/N(12)/K(18)/D(365)/E(38554)/
66	M	-0.136	A(5)/X(14)/T(17)/L(78)/I(117)/V(285)/M(22250)/	M	-0.053	K(3)/L(5)/T(16)/V(34)/I(261)/M(38639)/	Nearly Identical
67	I	-0.082	F(1)/M(3)/T(3)/L(4)/X(14)/V(310)/I(22431)/	V	-0.144	L(2)/A(4)/I(1259)/V(37693)/	Nearly Distinct
68	P	-0.005	Q(1)/X(11)/P(22754)/	P	-0.001	T(2)/P(38956)/	Nearly Identical
69	E	-0.013	M(1)/V(1)/A(3)/D(4)/G(4)/K(7)/X(12)/E(22734)/	E	-0.005	K(4)/D(16)/E(38938)/	Nearly Identical
70	R	-0.02	G(1)/M(1)/I(3)/X(10)/K(43)/R(22708)/	R	-0.011	G(1)/S(1)/K(52)/R(38904)/	Nearly Identical
71	N	-0.008	D(1)/E(1)/T(1)/K(2)/I(2)/X(12)/N(22747)/	N	-0.001	D(1)/B(1)/N(38956)/	Nearly Identical
72	E	-0.01	G(1)/Q(1)/V(2)/K(4)/D(5)/X(13)/E(22740)/	E	-0.003	G(1)/D(3)/K(6)/E(38948)/	Nearly Identical
73	Q	-0.036	P(1)/E(3)/R(12)/X(13)/H(27)/K(49)/Q(22661)/	Q	-0.021	R(4)/H(16)/K(27)/E(57)/Q(38854)/	Nearly Identical
74	G	-0.014	C(1)/R(3)/E(5)/D(6)/S(8)/X(12)/G(22731)/	G	-0.004	R(6)/E(12)/G(38940)/	Nearly Identical
75	Q	-0.009	K(1)/W(1)/P(1)/H(8)/X(13)/Q(22742)/	Q	-0.003	E(1)/K(2)/R(3)/H(6)/Q(38946)/	Nearly Identical
76	T	-0.244	S(11)/N(12)/X(14)/V(22)/M(25)/K(68)/A(112)/I(878)/T(21624)/	T	-0.02	S(3)/P(4)/N(19)/A(33)/I(37)/T(38862)/
77	L	-0.007	I(1)/F(3)/X(13)/L(22750)/	L	-0.001	I(1)/M(4)/L(38953)/	Nearly Identical
78	W	-0.006	R(1)/X(14)/W(22752)/	W	0	W(38958)/	Nearly Identical
79	S	-0.094	C(1)/R(4)/X(13)/N(39)/G(42)/T(70)/I(150)/S(22448)/	S	-0.006	N(4)/C(6)/G(7)/I(9)/S(38932)/	Nearly Identical
80	K	-0.092	M(1)/I(1)/T(1)/E(2)/Q(2)/N(10)/X(15)/R(348)/K(22387)/	K	-0.028	N(1)/S(1)/I(1)/T(4)/E(5)/R(147)/K(38799)/	Nearly Identical
81	T	-0.094	L(1)/K(5)/X(12)/S(12)/M(19)/A(101)/I(185)/T(22432)/	M	-0.162	S(1)/A(1)/R(2)/L(8)/V(54)/T(368)/I(751)/M(37773)/	Nearly Distinct
82	N	-0.103	D(1)/R(1)/I(1)/V(2)/X(12)/H(15)/K(29)/T(50)/S(275)/N(22382)/	S	-0.107	D(1)/R(5)/I(10)/C(25)/G(26)/T(30)/N(661)/S(38200)/	Nearly Distinct
83	D	-0.006	H(1)/N(2)/V(2)/X(11)/D(22751)/	D	0	D(38958)/	Nearly Identical
84	A	-0.009	G(1)/E(1)/L(2)/T(2)/V(4)/X(13)/A(22745)/	A	-0.002	V(3)/T(6)/A(38949)/	Nearly Identical
85	G	-0.008	R(1)/E(1)/A(5)/X(14)/G(22747)/	G	0	G(38958)/	Nearly Identical
86	S	-0.006	L(1)/T(1)/P(2)/X(12)/S(22752)/	S	-0.001	P(1)/T(4)/S(38953)/	Nearly Identical
87	D	-0.051	B(1)/I(1)/X(12)/G(23)/E(34)/N(91)/D(22606)/	D	-0.009	E(9)/G(10)/N(19)/D(38920)/	Nearly Identical
88	R	-0.024	G(4)/L(5)/X(12)/K(50)/R(22697)/	R	-0.003	G(1)/K(13)/R(38944)/	Nearly Identical
89	V	-0.07	A(1)/G(2)/E(2)/X(13)/L(37)/I(44)/M(136)/V(22533)/	V	-0.008	L(1)/A(5)/M(29)/V(38923)/	Nearly Identical
90	M	-0.06	K(1)/T(5)/X(14)/L(19)/V(29)/I(131)/M(22569)/	M	-0.012	L(4)/T(5)/I(12)/V(35)/M(38902)/	Nearly Identical
91	V	-0.012	L(1)/M(1)/A(2)/X(13)/I(13)/V(22738)/	V	-0.009	Y(1)/A(9)/I(31)/V(38917)/	Nearly Identical
92	S	-0.006	P(1)/A(3)/X(12)/S(22753)/	S	-0.001	T(2)/S(38956)/	Nearly Identical
93	P	-0.052	X(13)/T(18)/L(28)/S(111)/P(22599)/	P	-0.007	T(4)/L(4)/H(5)/S(16)/P(38929)/	Nearly Identical
94	L	-0.013	F(1)/R(1)/I(1)/P(2)/X(12)/M(17)/L(22735)/	L	-0.003	P(1)/V(3)/S(9)/L(38945)/	Nearly Identical
95	A	-0.011	V(1)/P(1)/S(6)/T(7)/X(13)/A(22741)/	A	-0.001	V(1)/S(1)/A(38956)/	Nearly Identical
96	V	-0.02	A(2)/G(5)/X(13)/I(36)/V(22714)/	V	-0.011	A(1)/R(1)/I(52)/V(38904)/	Nearly Identical
97	T	-0.007	P(1)/S(1)/I(1)/A(2)/X(13)/T(22752)/	T	-0.001	S(1)/C(1)/T(38956)/	Nearly Identical
98	W	-0.006	C(1)/X(15)/W(22754)/	W	0	R(1)/W(38957)/	Nearly Identical
99	W	-0.008	C(1)/G(2)/R(3)/X(15)/W(22750)/	W	0	Y(1)/W(38957)/	Nearly Identical
100	N	-0.007	I(2)/D(3)/X(14)/N(22752)/	N	-0.001	K(1)/F(1)/S(2)/N(38954)/	Nearly Identical
101	R	-0.012	G(9)/K(10)/X(14)/R(22738)/	R	-0.001	K(1)/G(1)/W(1)/S(1)/R(38954)/	Nearly Identical
102	N	-0.082	I(1)/C(2)/D(3)/T(3)/X(16)/K(41)/S(241)/N(22464)/	N	-0.012	C(1)/T(2)/K(3)/D(12)/S(36)/N(38904)/	Nearly Identical
103	G	-0.006	A(1)/R(1)/X(15)/G(22754)/	G	0	G(38958)/	Nearly Identical
104	P	-0.016	T(4)/S(5)/L(6)/Q(10)/X(15)/P(22730)/	P	-0.002	L(1)/Q(1)/S(3)/T(4)/P(38949)/	Nearly Identical
105	T	-0.224	S(2)/R(4)/P(15)/X(16)/V(55)/M(63)/I(107)/K(120)/A(537)/T(21851)/	V	-0.093	G(1)/E(2)/I(6)/A(13)/L(21)/M(180)/T(367)/V(38368)/
106	T	-0.348	M(1)/V(1)/P(3)/K(6)/N(15)/X(18)/I(19)/S(56)/A(2098)/T(20553)/	T	-0.1	K(9)/S(9)/I(18)/A(718)/T(38204)/
107	S	-0.233	K(1)/C(1)/E(4)/T(4)/R(6)/I(6)/X(14)/D(26)/G(34)/N(1144)/S(21530)/	S	-0.607	T(2)/I(2)/C(4)/G(26)/D(1319)/N(6683)/S(30922)/
108	T	-0.14	S(2)/I(2)/P(6)/X(14)/V(26)/A(602)/T(22118)/	T	-0.007	K(1)/A(4)/V(9)/M(14)/T(38930)/	Nearly Identical
109	V	-0.213	G(2)/S(3)/L(12)/X(17)/F(24)/T(24)/A(31)/I(951)/V(21707)/	V	-0.039	L(1)/F(4)/A(18)/I(210)/V(38725)/
110	H	-0.015	N(3)/R(3)/L(3)/Q(5)/Y(7)/X(17)/H(22733)/	H	-0.004	R(1)/T(1)/Y(2)/L(3)/Q(3)/N(5)/H(38943)/	Nearly Identical
111	Y	-0.009	D(1)/F(1)/H(2)/C(3)/X(17)/Y(22747)/	Y	-0.002	N(1)/F(2)/H(4)/Y(38951)/	Nearly Identical
112	P	-0.024	L(3)/T(8)/Q(8)/X(16)/S(32)/P(22704)/	P	-0.008	T(5)/Q(6)/L(7)/S(16)/P(38924)/	Nearly Identical
113	K	-0.082	N(1)/H(1)/M(1)/L(2)/E(2)/T(4)/R(19)/X(20)/Q(264)/K(22457)/	K	-0.013	N(1)/T(4)/R(59)/K(38894)/	Nearly Identical
114	V	-0.043	D(2)/X(19)/I(131)/V(22619)/	V	-0.002	L(1)/A(1)/I(4)/V(38952)/	Nearly Identical
115	Y	-0.012	F(1)/C(1)/N(2)/S(2)/H(5)/X(21)/Y(22739)/	Y	0	C(1)/Y(38957)/	Nearly Identical
116	K	-0.062	N(1)/T(1)/E(2)/Q(3)/X(25)/R(202)/K(22537)/	K	-0.003	R(14)/K(38944)/	Nearly Identical
117	T	-0.082	L(1)/I(7)/N(19)/X(25)/S(26)/A(51)/P(144)/T(22497)/	T	-0.008	P(1)/N(8)/A(10)/I(14)/T(38925)/	Nearly Identical
118	Y	-0.009	H(1)/F(1)/C(2)/X(20)/Y(22746)/	Y	-0.001	F(2)/Y(38956)/	Nearly Identical
119	F	-0.007	X(21)/F(22749)/	F	0	L(1)/F(38957)/	Nearly Identical
120	E	-0.054	A(1)/K(7)/X(22)/D(62)/G(82)/E(22596)/	D	-0.072	A(2)/N(9)/E(506)/D(38441)/	Nearly Distinct
121	K	-0.023	E(1)/X(21)/R(50)/K(22698)/	K	-0.003	R(12)/K(38946)/	Nearly Identical
122	V	-0.151	G(1)/L(1)/T(2)/F(5)/X(24)/M(33)/A(215)/I(326)/V(22163)/	V	-0.039	F(16)/A(73)/I(129)/V(38740)/
123	E	-0.117	V(14)/Q(19)/X(21)/A(25)/D(88)/K(116)/G(118)/E(22369)/	E	-0.005	D(2)/G(2)/K(16)/E(38938)/	Nearly Identical
124	R	-0.008	D(1)/X(20)/R(22749)/	R	0	R(38958)/	Nearly Identical
125	L	-0.015	V(1)/C(1)/F(2)/M(14)/X(23)/L(22729)/	L	0	L(38958)/	Nearly Identical
126	K	-0.047	Q(2)/E(6)/N(9)/X(23)/R(118)/K(22612)/	K	-0.007	T(1)/Q(3)/R(30)/K(38924)/	Nearly Identical
127	H	-0.186	C(1)/L(3)/Q(19)/X(23)/T(41)/R(68)/Y(132)/N(472)/H(22011)/	H	-0.014	R(1)/L(6)/N(8)/Q(11)/Y(39)/H(38893)/
128	G	-0.008	E(1)/X(21)/G(22748)/	G	0	G(38958)/	Nearly Identical
129	T	-0.083	V(8)/S(9)/X(21)/N(56)/A(66)/I(115)/T(22495)/	T	-0.01	N(1)/A(9)/I(35)/T(38913)/	Nearly Identical
130	F	-0.009	L(1)/S(1)/Y(2)/X(21)/F(22745)/	F	0	F(38958)/	Nearly Identical
131	G	-0.008	D(1)/X(21)/G(22748)/	G	0	A(1)/G(38957)/	Nearly Identical
132	P	-0.009	H(2)/X(23)/P(22745)/	P	0	P(38958)/	Nearly Identical
133	V	-0.029	D(1)/L(1)/A(2)/X(27)/I(57)/V(22682)/	V	-0.003	I(11)/V(38947)/	Nearly Identical
134	H	-0.026	N(1)/Q(1)/L(2)/X(21)/Y(22)/R(26)/H(22697)/	H	-0.01	Q(1)/Y(10)/R(33)/H(38914)/	Nearly Identical
135	F	-0.013	S(1)/I(1)/L(2)/Y(9)/X(22)/F(22735)/	F	0	Y(1)/F(38957)/	Nearly Identical
136	R	-0.02	G(2)/K(4)/X(25)/Q(25)/R(22714)/	R	-0.004	G(4)/K(15)/R(38939)/	Nearly Identical
137	N	-0.049	K(1)/D(2)/T(2)/X(22)/S(147)/N(22596)/	N	-0.005	H(1)/T(1)/I(1)/S(20)/N(38935)/	Nearly Identical
138	Q	-0.011	H(2)/E(2)/R(5)/X(21)/Q(22740)/	Q	-0.006	K(6)/R(18)/Q(38934)/	Nearly Identical
139	V	-0.244	F(1)/G(1)/L(1)/T(4)/X(28)/I(1403)/V(21332)/	V	-0.005	I(23)/V(38935)/
140	K	-0.011	I(1)/R(8)/X(20)/K(22742)/	K	0	K(38958)/	Nearly Identical
141	I	-0.018	K(1)/M(1)/T(7)/X(18)/V(21)/I(22723)/	I	-0.005	K(1)/R(1)/V(2)/T(8)/L(10)/I(38936)/	Nearly Identical
142	R	-0.01	H(1)/P(2)/K(5)/X(17)/R(22746)/	R	-0.001	L(1)/C(1)/H(2)/R(38954)/	Nearly Identical
143	R	-0.007	K(1)/S(1)/X(17)/R(22752)/	R	-0.004	G(1)/Q(2)/K(15)/R(38940)/	Nearly Identical
144	R	-0.022	M(1)/P(2)/Q(9)/X(21)/K(28)/R(22710)/	R	-0.004	I(1)/K(17)/R(38940)/	Nearly Identical
145	V	-0.011	D(1)/F(1)/G(2)/I(3)/A(4)/X(17)/V(22743)/	V	0	V(38958)/	Nearly Identical
146	D	-0.012	G(1)/B(1)/A(1)/E(4)/N(7)/X(16)/D(22741)/	D	-0.002	N(1)/Y(1)/G(2)/E(2)/D(38952)/	Nearly Identical
147	I	-0.561	L(2)/A(3)/X(17)/M(77)/V(695)/T(3107)/I(18870)/	I	-0.076	M(3)/L(6)/V(27)/T(492)/I(38430)/
148	N	-0.024	K(1)/D(4)/T(6)/X(16)/S(42)/N(22702)/	N	-0.001	D(1)/S(2)/N(38955)/	Nearly Identical
149	P	-0.009	S(1)/L(1)/Q(2)/T(4)/X(14)/P(22749)/	P	0	P(38958)/	Nearly Identical
150	G	-0.01	D(2)/V(2)/S(2)/A(3)/X(16)/G(22746)/	G	-0.001	S(3)/G(38955)/	Nearly Identical
151	H	-0.012	R(1)/Q(1)/P(2)/N(10)/X(17)/H(22741)/	H	-0.001	Y(2)/N(3)/H(38953)/	Nearly Identical
152	A	-0.095	E(11)/X(17)/V(32)/T(54)/S(233)/A(22425)/	A	-0.004	T(3)/S(6)/V(7)/A(38942)/	Nearly Identical
153	D	-0.02	B(1)/H(2)/A(2)/Y(3)/G(10)/X(15)/N(20)/D(22719)/	D	-0.003	G(1)/Y(2)/E(2)/N(8)/D(38945)/	Nearly Identical
154	L	-0.01	H(1)/P(1)/I(2)/F(7)/X(16)/L(22745)/	L	-0.001	F(1)/I(1)/L(38956)/	Nearly Identical
155	S	-0.074	R(1)/C(1)/M(2)/T(6)/I(7)/X(17)/G(21)/N(216)/S(22501)/	S	-0.008	R(1)/C(1)/I(1)/G(2)/N(30)/S(38923)/	Nearly Identical
156	A	-0.059	F(1)/G(1)/P(1)/I(1)/E(7)/D(11)/X(17)/V(40)/S(47)/T(53)/A(22593)/	A	-0.009	S(4)/T(9)/V(25)/A(38920)/	Nearly Identical
157	K	-0.04	T(2)/E(5)/Q(5)/X(15)/N(37)/R(57)/K(22651)/	K	-0.012	N(1)/G(1)/I(1)/T(1)/Q(1)/R(57)/K(38896)/	Nearly Identical
158	E	-0.023	Q(1)/A(2)/G(4)/K(5)/X(17)/D(35)/E(22708)/	E	-0.001	D(1)/K(1)/E(38956)/	Nearly Identical
159	A	-0.008	T(2)/P(3)/X(15)/A(22752)/	A	0	A(38958)/	Nearly Identical
160	Q	-0.008	L(1)/P(1)/K(4)/X(15)/Q(22751)/	Q	-0.001	L(1)/K(3)/Q(38954)/	Nearly Identical
161	D	-0.022	Y(1)/K(1)/G(2)/N(6)/X(17)/E(37)/D(22708)/	D	-0.003	N(4)/E(7)/D(38947)/	Nearly Identical
162	V	-0.019	A(1)/G(2)/L(4)/X(15)/I(30)/V(22720)/	V	-0.003	I(11)/V(38947)/	Nearly Identical
163	I	-0.014	F(1)/L(1)/T(1)/K(2)/X(15)/V(16)/I(22736)/	I	-0.002	V(8)/I(38950)/	Nearly Identical
164	M	-0.009	R(1)/L(1)/V(3)/I(3)/X(14)/M(22750)/	M	0	V(1)/M(38957)/	Nearly Identical
165	E	-0.006	V(1)/A(1)/X(14)/E(22756)/	E	0	E(38958)/	Nearly Identical
166	V	-0.037	F(1)/G(1)/A(3)/X(15)/I(106)/V(22647)/	V	-0.006	F(1)/I(28)/V(38929)/	Nearly Identical
167	V	-0.018	D(1)/F(1)/L(1)/A(1)/X(15)/I(32)/V(22722)/	V	0	V(38958)/	Nearly Identical
168	F	-0.02	L(2)/S(5)/X(14)/Y(37)/F(22715)/	F	-0.001	Y(4)/F(38954)/	Nearly Identical
169	P	-0.009	R(1)/Q(1)/T(2)/S(5)/X(14)/P(22750)/	P	0	P(38958)/	Nearly Identical
170	N	-0.011	I(2)/K(3)/S(3)/D(4)/X(15)/N(22746)/	N	-0.001	D(1)/S(2)/N(38955)/	Nearly Identical
171	E	-0.007	G(1)/K(2)/X(14)/E(22756)/	E	0	E(38958)/	Nearly Identical
172	V	-0.02	F(1)/L(2)/A(2)/X(14)/M(15)/I(21)/V(22718)/	V	-0.001	L(1)/M(3)/V(38954)/	Nearly Identical
173	G	-0.009	E(3)/R(7)/X(14)/G(22749)/	G	0	G(38958)/	Nearly Identical
174	A	-0.009	P(1)/T(3)/S(5)/X(14)/A(22750)/	A	0	T(1)/A(38957)/	Nearly Identical
175	R	-0.135	S(2)/M(4)/G(6)/I(6)/X(18)/K(598)/R(22139)/	R	-0.012	K(63)/R(38895)/	Nearly Identical
176	I	-0.038	K(1)/L(1)/T(13)/X(16)/M(23)/V(62)/I(22657)/	I	-0.005	M(2)/L(2)/V(7)/T(9)/I(38938)/	Nearly Identical
177	L	-0.024	W(1)/P(2)/X(13)/I(59)/L(22698)/	L	-0.002	I(8)/L(38950)/	Nearly Identical
178	T	-0.119	P(1)/M(2)/I(5)/S(14)/X(16)/A(497)/T(22238)/	T	-0.001	I(1)/A(3)/T(38954)/	Nearly Identical
179	S	-0.01	W(1)/A(4)/L(7)/X(13)/S(22748)/	S	-0.001	L(1)/A(3)/S(38954)/	Nearly Identical
180	E	-0.02	K(5)/G(9)/X(15)/D(25)/E(22719)/	E	-0.001	K(1)/G(2)/E(38955)/	Nearly Identical
181	S	-0.012	F(1)/L(2)/P(3)/A(4)/T(5)/X(15)/S(22743)/	S	-0.001	T(1)/A(2)/S(38955)/	Nearly Identical
182	Q	-0.008	K(1)/R(2)/P(2)/X(15)/Q(22753)/	Q	0	Q(38958)/	Nearly Identical
183	L	-0.18	F(1)/R(1)/I(1)/V(1)/S(2)/Q(3)/X(17)/M(923)/L(21824)/	L	-0.005	M(1)/S(1)/Q(3)/I(14)/L(38939)/
184	T	-0.197	X(14)/S(17)/I(23)/K(47)/M(100)/A(687)/T(21885)/	T	-0.045	K(1)/I(9)/A(279)/T(38669)/
185	I	-0.05	L(3)/M(10)/T(10)/X(16)/V(132)/I(22602)/	I	-0.003	M(1)/T(1)/V(9)/I(38947)/	Nearly Identical
186	T	-0.017	K(1)/P(2)/A(4)/I(4)/M(16)/X(17)/T(22729)/	T	0	I(1)/T(38957)/	Nearly Identical
187	K	-0.143	I(1)/E(4)/Q(6)/N(22)/X(26)/T(60)/R(488)/K(22166)/	K	-0.004	E(1)/R(17)/K(38940)/	Nearly Identical
188	E	-0.057	T(1)/A(2)/R(6)/V(6)/D(8)/I(11)/X(24)/G(32)/K(84)/E(22599)/	E	-0.007	V(1)/Q(1)/G(2)/K(7)/D(20)/E(38927)/	Nearly Identical
189	K	-0.009	Q(1)/R(3)/X(22)/K(22747)/	K	0	R(1)/K(38957)/	Nearly Identical
190	K	-0.056	G(1)/N(4)/X(22)/R(180)/K(22566)/	K	-0.005	E(1)/R(23)/K(38934)/	Nearly Identical
191	E	-0.102	M(1)/T(1)/R(2)/V(3)/A(6)/G(17)/X(26)/D(33)/K(301)/E(22383)/	E	-0.004	G(2)/A(2)/D(3)/K(10)/E(38941)/	Nearly Identical
192	E	-0.021	A(4)/G(6)/K(8)/D(16)/X(23)/E(22716)/	E	-0.002	K(2)/D(4)/E(38952)/	Nearly Identical
193	L	-0.019	V(1)/P(1)/M(2)/I(11)/F(12)/X(24)/L(22713)/	L	-0.002	F(1)/I(5)/L(38952)/	Nearly Identical
194	Q	-0.11	L(8)/X(31)/R(46)/K(109)/H(206)/Q(22364)/	R	-0.091	E(1)/H(3)/L(3)/Q(695)/R(38256)/	Nearly Distinct
195	D	-0.29	B(1)/I(1)/H(5)/S(14)/K(15)/Y(19)/X(27)/G(146)/E(378)/N(706)/D(21452)/	D	-0.047	B(1)/S(1)/E(5)/G(46)/N(230)/D(38675)/
196	C	-0.012	Y(1)/G(1)/W(1)/F(2)/R(2)/X(25)/C(22732)/	C	0	C(38958)/	Nearly Identical
197	K	-0.119	D(1)/E(2)/S(2)/T(6)/M(7)/Q(9)/X(28)/N(90)/R(315)/K(22304)/	K	-0.021	E(1)/N(3)/Q(3)/T(6)/R(95)/K(38850)/	Nearly Identical
198	I	-0.02	M(1)/T(2)/N(10)/V(14)/X(27)/I(22710)/	I	-0.001	M(1)/V(1)/I(38956)/	Nearly Identical
199	A	-0.055	R(4)/V(4)/D(6)/X(28)/S(53)/T(80)/A(22589)/	S	-0.055	Y(1)/F(1)/T(2)/A(370)/S(38584)/	Nearly Distinct
200	P	-0.013	H(1)/S(1)/T(1)/L(7)/X(27)/P(22727)/	P	0	L(1)/P(38957)/	Nearly Identical
201	L	-0.012	V(1)/M(2)/I(4)/X(26)/L(22731)/	L	0	I(1)/L(38957)/	Nearly Identical
202	M	-0.042	R(2)/L(3)/V(7)/X(27)/I(100)/M(22625)/	M	-0.002	R(1)/I(2)/V(3)/M(38952)/	Nearly Identical
203	V	-0.05	E(1)/G(2)/A(3)/L(12)/I(17)/X(26)/M(97)/V(22606)/	V	-0.024	I(139)/V(38819)/	Nearly Identical
204	A	-0.01	T(2)/X(26)/A(22736)/	A	0	A(38958)/	Nearly Identical
205	Y	-0.013	F(1)/E(1)/C(1)/H(6)/X(27)/Y(22728)/	Y	-0.001	F(2)/Y(38956)/	Nearly Identical
206	M	-0.015	K(1)/R(1)/L(1)/V(1)/I(11)/X(26)/M(22723)/	M	-0.001	K(1)/T(1)/M(38956)/	Nearly Identical
207	L	-0.01	F(1)/W(2)/X(26)/L(22735)/	L	0	L(38958)/	Nearly Identical
208	E	-0.011	K(1)/G(1)/D(2)/X(26)/E(22734)/	E	0	K(1)/E(38957)/	Nearly Identical
209	R	-0.011	G(1)/S(1)/K(3)/X(24)/R(22735)/	R	0	K(1)/R(38957)/	Nearly Identical
210	E	-0.011	K(1)/D(2)/G(2)/X(24)/E(22735)/	E	-0.001	D(1)/K(1)/E(38956)/	Nearly Identical
211	L	-0.01	V(1)/P(1)/M(2)/X(25)/L(22735)/	L	0	F(1)/L(38957)/	Nearly Identical
212	V	-0.018	G(1)/L(1)/A(2)/X(23)/I(24)/V(22713)/	V	-0.002	M(4)/A(4)/V(38950)/	Nearly Identical
213	R	-0.009	H(1)/X(25)/R(22738)/	R	0	R(38958)/	Nearly Identical
214	K	-0.046	E(2)/T(2)/N(4)/Q(5)/X(23)/R(118)/K(22610)/	K	-0.004	E(2)/R(13)/K(38943)/	Nearly Identical
215	T	-0.02	P(1)/I(2)/S(3)/K(3)/M(9)/A(10)/X(24)/T(22712)/	T	-0.001	S(1)/K(1)/A(2)/T(38954)/	Nearly Identical
216	R	-0.012	G(1)/S(2)/K(4)/X(26)/R(22731)/	R	-0.003	G(2)/K(11)/R(38945)/	Nearly Identical
217	F	-0.009	S(1)/X(24)/F(22739)/	F	0	F(38958)/	Nearly Identical
218	L	-0.009	I(1)/P(1)/X(24)/L(22738)/	L	-0.001	I(2)/L(38956)/	Nearly Identical
219	P	-0.01	L(1)/A(1)/S(2)/X(25)/P(22735)/	P	0	P(38958)/	Nearly Identical
220	V	-0.022	F(1)/K(1)/L(3)/X(25)/I(34)/V(22700)/	V	-0.008	I(38)/V(38920)/	Nearly Identical
221	A	-0.123	D(1)/X(30)/V(43)/S(129)/T(267)/A(22294)/	A	-0.148	T(34)/V(361)/S(685)/A(37878)/	Nearly Identical
222	G	-0.015	A(2)/S(2)/R(7)/X(30)/G(22723)/	G	0	G(38958)/	Nearly Identical
223	G	-0.012	E(1)/A(2)/X(31)/G(22730)/	G	0	G(38958)/	Nearly Identical
224	T	-0.019	P(1)/A(10)/I(11)/X(32)/T(22710)/	T	-0.001	I(2)/T(38956)/	Nearly Identical
225	S	-0.033	N(7)/X(30)/G(68)/S(22658)/	S	-0.027	G(162)/S(38796)/	Nearly Identical
226	S	-0.013	N(1)/R(2)/G(3)/X(31)/S(22726)/	S	-0.001	G(1)/C(1)/S(38956)/	Nearly Identical
227	V	-0.061	L(1)/M(25)/A(26)/X(32)/I(118)/V(22561)/	I	-0.093	L(1)/T(6)/M(46)/V(625)/I(38280)/	Nearly Distinct
228	Y	-0.014	H(2)/F(2)/C(2)/X(33)/Y(22724)/	Y	0	Y(38958)/	Nearly Identical
229	I	-0.047	F(1)/M(1)/X(31)/V(131)/I(22599)/	I	-0.004	T(2)/V(16)/I(38940)/	Nearly Identical
230	E	-0.01	X(31)/E(22732)/	E	0	V(1)/E(38957)/	Nearly Identical
231	V	-0.039	E(2)/A(4)/M(10)/X(31)/I(76)/V(22640)/	V	-0.003	I(13)/V(38945)/	Nearly Identical
232	L	-0.012	Y(1)/W(2)/X(31)/L(22729)/	L	-0.001	V(1)/I(1)/L(38956)/	Nearly Identical
233	H	-0.012	Q(2)/L(3)/X(30)/H(22728)/	H	0	H(38958)/	Nearly Identical
234	L	-0.016	W(1)/M(1)/S(1)/I(1)/F(7)/X(33)/L(22719)/	L	-0.001	F(2)/L(38956)/	Nearly Identical
235	T	-0.016	D(1)/S(1)/I(1)/N(3)/A(8)/X(31)/T(22718)/	T	-0.002	A(6)/T(38952)/	Nearly Identical
236	Q	-0.014	K(1)/L(1)/P(1)/H(5)/X(30)/Q(22725)/	Q	-0.001	H(2)/Q(38956)/	Nearly Identical
237	G	-0.012	R(3)/X(32)/G(22728)/	G	0	G(38958)/	Nearly Identical
238	T	-0.021	N(1)/D(1)/P(4)/A(11)/I(11)/X(31)/T(22704)/	T	-0.004	P(1)/A(6)/M(7)/T(38944)/	Nearly Identical
239	C	-0.015	R(1)/W(1)/A(2)/S(5)/X(32)/C(22722)/	C	-0.001	S(2)/C(38956)/	Nearly Identical
240	W	-0.013	L(1)/G(2)/R(3)/X(31)/W(22726)/	W	-0.001	S(3)/W(38955)/	Nearly Identical
241	E	-0.013	G(1)/V(1)/K(5)/X(31)/E(22725)/	E	-0.001	K(1)/A(3)/E(38954)/	Nearly Identical
242	Q	-0.012	R(2)/H(3)/X(30)/Q(22728)/	Q	0	Q(38958)/	Nearly Identical
243	M	-0.046	F(1)/T(1)/V(3)/S(4)/K(9)/I(28)/X(30)/L(64)/M(22623)/	M	-0.004	K(1)/T(1)/I(4)/L(8)/M(38944)/	Nearly Identical
244	Y	-0.013	S(1)/F(1)/G(1)/C(2)/X(31)/Y(22727)/	Y	0	Y(38958)/	Nearly Identical
245	T	-0.022	A(1)/S(2)/P(6)/M(10)/N(12)/X(30)/T(22702)/	T	-0.003	I(1)/N(10)/T(38947)/	Nearly Identical
246	P	-0.012	Q(1)/T(3)/X(29)/P(22730)/	P	0	P(38958)/	Nearly Identical
247	G	-0.014	D(1)/E(1)/S(3)/R(4)/X(29)/G(22725)/	G	-0.001	R(1)/S(4)/G(38953)/	Nearly Identical
248	G	-0.015	R(4)/E(7)/X(31)/G(22721)/	G	-0.002	E(7)/G(38951)/	Nearly Identical
249	E	-0.235	R(1)/M(1)/N(8)/V(21)/X(31)/D(125)/G(346)/K(473)/E(21757)/	G	-0.272	V(2)/S(3)/K(6)/R(8)/D(21)/E(2858)/G(36060)/
250	V	-0.018	R(1)/M(1)/L(1)/A(16)/X(34)/V(22710)/	V	-0.003	E(1)/L(2)/A(3)/M(5)/V(38947)/	Nearly Identical
251	R	-0.083	G(8)/I(12)/X(31)/K(271)/R(22441)/	R	-0.025	S(1)/W(2)/M(5)/G(23)/K(100)/R(38827)/	Nearly Identical
252	N	-0.015	Y(1)/H(2)/K(2)/S(6)/X(32)/N(22720)/	N	-0.003	S(11)/N(38947)/	Nearly Identical
253	D	-0.017	B(1)/G(3)/N(14)/X(31)/D(22714)/	D	-0.001	E(1)/N(2)/D(38955)/	Nearly Identical
254	D	-0.024	N(1)/V(2)/Y(7)/E(28)/X(32)/D(22693)/	D	0	G(1)/D(38957)/	Nearly Identical
255	V	-0.4	D(1)/M(1)/T(1)/F(7)/X(34)/A(37)/L(260)/I(2138)/V(20284)/	V	-0.245	T(1)/F(2)/A(3)/L(10)/I(2544)/V(36398)/
256	D	-0.018	G(1)/V(1)/E(3)/N(11)/X(34)/D(22713)/	D	0	E(1)/D(38957)/	Nearly Identical
257	Q	-0.026	L(1)/H(10)/K(15)/R(15)/X(32)/Q(22690)/	Q	-0.001	R(2)/Q(38956)/	Nearly Identical
258	S	-0.013	T(5)/X(34)/S(22724)/	S	-0.001	T(3)/S(38955)/	Nearly Identical
259	L	-0.013	V(1)/I(2)/X(36)/L(22724)/	L	0	I(1)/L(38957)/	Nearly Identical
260	I	-0.051	N(1)/T(2)/X(34)/V(146)/I(22580)/	I	-0.028	V(172)/I(38786)/	Nearly Identical
261	I	-0.081	N(2)/X(35)/V(98)/T(154)/I(22474)/	I	-0.01	T(5)/V(42)/I(38911)/	Nearly Identical
262	A	-0.012	P(1)/V(2)/X(32)/A(22728)/	A	-0.001	V(1)/T(1)/A(38956)/	Nearly Identical
263	A	-0.016	T(1)/S(12)/X(33)/A(22717)/	A	-0.002	P(1)/S(6)/A(38951)/	Nearly Identical
264	R	-0.012	K(1)/S(1)/X(33)/R(22728)/	R	0	R(38958)/	Nearly Identical
265	N	-0.043	K(1)/T(3)/H(10)/X(32)/S(93)/N(22624)/	N	-0.008	H(1)/S(39)/N(38918)/	Nearly Identical
266	I	-0.018	L(3)/V(12)/X(36)/I(22712)/	I	-0.001	M(1)/V(4)/I(38953)/	Nearly Identical
267	V	-0.013	L(1)/I(3)/X(34)/V(22725)/	V	-0.002	L(1)/I(5)/V(38952)/	Nearly Identical
268	R	-0.014	T(1)/K(2)/G(2)/X(36)/R(22722)/	R	0	R(38958)/	Nearly Identical
269	R	-0.012	K(2)/X(35)/R(22725)/	R	0	R(38958)/	Nearly Identical
270	A	-0.019	S(18)/X(37)/A(22707)/	A	-0.001	S(5)/A(38953)/	Nearly Identical
271	T	-0.136	S(1)/V(40)/X(41)/A(76)/M(83)/I(263)/T(22258)/	A	-0.006	V(2)/T(6)/S(19)/A(38931)/	Nearly Distinct
272	V	-0.019	G(1)/L(1)/E(1)/I(14)/X(37)/V(22708)/	V	0	V(38958)/	Nearly Identical
273	S	-0.013	A(3)/X(37)/S(22722)/	S	-0.001	A(4)/S(38954)/	Nearly Identical
274	A	-0.049	V(2)/P(2)/S(16)/X(40)/T(103)/A(22599)/	A	-0.01	S(17)/T(27)/A(38914)/	Nearly Identical
275	D	-0.014	H(1)/G(1)/E(2)/X(37)/D(22721)/	D	0	D(38958)/	Nearly Identical
276	P	-0.012	S(1)/X(36)/P(22725)/	P	0	L(1)/P(38957)/	Nearly Identical
277	L	-0.017	W(1)/M(1)/P(1)/I(1)/Q(1)/S(2)/V(3)/X(37)/L(22715)/	L	-0.001	I(3)/L(38955)/	Nearly Identical
278	A	-0.059	D(1)/G(2)/P(2)/Q(3)/E(5)/T(9)/S(10)/X(37)/L(53)/V(57)/A(22583)/	A	-0.002	V(4)/S(5)/A(38949)/	Nearly Identical
279	S	-0.025	Y(1)/T(1)/P(1)/F(3)/L(8)/A(20)/X(36)/S(22692)/	S	-0.001	F(2)/A(3)/S(38953)/	Nearly Identical
280	L	-0.015	H(1)/V(1)/I(1)/P(2)/X(38)/L(22719)/	L	0	L(38958)/	Nearly Identical
281	L	-0.029	M(1)/W(3)/S(5)/I(5)/V(32)/X(37)/L(22679)/	L	0	V(1)/L(38957)/	Nearly Identical
282	E	-0.032	V(1)/K(2)/G(2)/A(6)/Q(7)/X(37)/D(38)/E(22669)/	E	-0.003	G(3)/D(7)/E(38948)/	Nearly Identical
283	M	-0.02	T(4)/I(17)/X(38)/M(22703)/	M	-0.011	L(2)/T(2)/V(3)/I(45)/M(38906)/	Nearly Identical
284	C	-0.014	G(1)/S(1)/R(4)/X(36)/C(22720)/	C	0	C(38958)/	Nearly Identical
285	H	-0.032	R(1)/P(2)/N(12)/Q(15)/Y(27)/X(35)/H(22670)/	H	-0.002	N(1)/Q(3)/Y(4)/H(38950)/	Nearly Identical
286	S	-0.033	N(9)/X(38)/G(56)/S(22659)/	S	-0.003	C(1)/G(2)/N(7)/S(38948)/	Nearly Identical
287	T	-0.012	Q(1)/A(1)/X(35)/T(22725)/	T	0	Q(1)/T(38957)/	Nearly Identical
288	Q	-0.109	E(1)/H(20)/K(33)/X(36)/R(93)/L(207)/Q(22372)/	Q	-0.029	R(3)/K(23)/L(136)/Q(38796)/	Nearly Identical
289	I	-0.022	M(10)/V(19)/X(35)/I(22698)/	I	-0.002	V(6)/I(38952)/	Nearly Identical
290	G	-0.019	R(1)/D(2)/A(3)/S(12)/X(35)/G(22709)/	G	-0.003	R(1)/S(13)/G(38944)/	Nearly Identical
291	G	-0.014	D(1)/E(2)/R(3)/X(36)/G(22720)/	G	-0.006	E(2)/R(24)/G(38932)/	Nearly Identical
292	I	-0.769	N(1)/K(1)/G(1)/L(14)/A(28)/X(50)/M(391)/T(1160)/V(4007)/I(17109)/	T	-0.078	R(1)/M(3)/K(4)/A(80)/I(167)/V(210)/T(38493)/
293	R	-0.085	E(1)/Q(3)/M(4)/W(5)/S(7)/G(32)/X(36)/K(219)/R(22455)/	R	-0.14	L(1)/S(1)/W(9)/G(27)/M(82)/K(970)/R(37868)/	Nearly Identical
294	M	-0.014	K(1)/G(1)/V(1)/T(1)/L(2)/I(2)/X(32)/M(22724)/	M	-0.011	I(5)/L(51)/M(38902)/	Nearly Identical
295	V	-0.205	K(1)/L(1)/G(3)/X(38)/A(38)/T(48)/M(235)/I(502)/V(21898)/	V	-0.032	T(1)/A(2)/M(76)/I(96)/V(38783)/
296	D	-0.019	B(2)/G(3)/N(8)/E(9)/X(30)/D(22712)/	D	-0.003	G(1)/V(1)/E(3)/N(8)/D(38945)/	Nearly Identical
297	I	-0.057	Y(1)/F(1)/R(1)/T(3)/L(4)/X(31)/V(162)/I(22561)/	I	-0.006	F(1)/T(2)/V(23)/I(38932)/	Nearly Identical
298	L	-0.041	V(1)/F(21)/X(31)/I(79)/L(22632)/	L	-0.007	I(33)/L(38925)/	Nearly Identical
299	R	-0.163	S(1)/W(1)/G(2)/L(2)/T(5)/I(7)/M(8)/Q(9)/X(34)/K(702)/R(21993)/	R	-0.687	E(1)/G(4)/I(7)/N(44)/K(15879)/R(23023)/
300	Q	-0.038	K(3)/X(30)/R(35)/H(47)/Q(22649)/	Q	-0.003	K(1)/H(10)/Q(38947)/	Nearly Identical
301	N	-0.016	H(1)/T(1)/Y(2)/S(4)/I(5)/X(31)/N(22720)/	N	-0.003	D(1)/T(5)/S(5)/N(38947)/	Nearly Identical
302	P	-0.024	T(1)/L(3)/Q(8)/S(23)/X(33)/P(22696)/	P	-0.005	Q(5)/L(6)/S(9)/P(38938)/	Nearly Identical
303	T	-0.036	N(1)/A(1)/M(2)/K(3)/P(4)/S(19)/X(32)/I(43)/T(22659)/	T	-0.007	A(7)/I(27)/T(38924)/	Nearly Identical
304	E	-0.016	G(1)/K(2)/V(2)/D(6)/X(33)/E(22720)/	E	-0.001	D(5)/E(38953)/	Nearly Identical
305	E	-0.012	K(1)/G(1)/A(1)/X(31)/E(22730)/	E	-0.001	D(2)/E(38956)/	Nearly Identical
306	Q	-0.011	P(1)/R(2)/X(30)/Q(22731)/	Q	0	Q(38958)/	Nearly Identical
307	A	-0.011	V(1)/X(32)/A(22731)/	A	-0.001	G(1)/S(2)/A(38955)/	Nearly Identical
308	V	-0.018	G(2)/M(2)/A(2)/E(2)/I(13)/X(28)/V(22715)/	V	-0.002	Q(1)/I(5)/V(38952)/	Nearly Identical
309	D	-0.105	V(1)/C(1)/Y(2)/H(2)/S(7)/X(35)/G(78)/E(117)/N(120)/D(22401)/	D	-0.002	Y(1)/A(1)/N(3)/G(4)/D(38949)/	Nearly Identical
310	I	-0.015	F(1)/M(12)/X(29)/I(22722)/	I	0	M(1)/I(38957)/	Nearly Identical
311	C	-0.012	F(1)/I(1)/Y(2)/X(31)/C(22729)/	C	0	C(38958)/	Nearly Identical
312	K	-0.168	X(33)/R(833)/K(21898)/	K	-0.003	R(12)/K(38946)/
313	A	-0.014	G(1)/T(1)/S(2)/V(2)/X(34)/A(22724)/	A	0	A(38958)/	Nearly Identical
314	A	-0.017	V(2)/S(15)/X(31)/A(22716)/	A	-0.002	S(6)/A(38952)/	Nearly Identical
315	M	-0.106	R(1)/V(31)/X(34)/L(157)/I(166)/M(22375)/	M	-0.039	L(10)/I(230)/M(38718)/	Nearly Identical
316	G	-0.012	A(1)/V(1)/R(2)/X(30)/G(22730)/	G	0	G(38958)/	Nearly Identical
317	L	-0.091	V(1)/P(2)/F(4)/Q(8)/I(9)/X(34)/M(302)/L(22404)/	L	-0.001	M(2)/L(38956)/	Nearly Identical
318	R	-0.12	G(1)/S(2)/M(3)/X(33)/K(507)/R(22218)/	R	-0.003	G(1)/K(11)/R(38946)/	Nearly Identical
319	I	-0.022	T(2)/X(31)/V(32)/I(22699)/	I	-0.013	V(67)/I(38891)/	Nearly Identical
320	S	-0.022	T(1)/C(1)/G(2)/R(4)/F(10)/N(15)/X(28)/S(22703)/	S	-0.002	N(6)/S(38952)/	Nearly Identical
321	S	-0.015	L(3)/P(10)/X(29)/S(22722)/	S	-0.004	L(2)/P(14)/S(38942)/	Nearly Identical
322	S	-0.011	F(1)/T(1)/A(1)/P(1)/X(28)/S(22732)/	S	0	S(38958)/	Nearly Identical
323	F	-0.011	L(2)/X(30)/F(22732)/	F	-0.001	L(2)/F(38956)/	Nearly Identical
324	S	-0.017	N(1)/R(1)/I(1)/Q(1)/G(4)/T(7)/X(32)/S(22717)/	S	0	T(1)/S(38957)/	Nearly Identical
325	F	-0.016	I(1)/Y(2)/S(3)/L(7)/X(30)/F(22721)/	F	0	Y(1)/F(38957)/	Nearly Identical
326	G	-0.013	C(1)/R(2)/V(3)/X(31)/G(22727)/	G	0	G(38958)/	Nearly Identical
327	G	-0.037	C(1)/E(13)/R(15)/N(17)/S(28)/X(31)/G(22659)/	G	-0.008	D(1)/E(2)/C(2)/S(30)/G(38923)/	Nearly Identical
328	F	-0.016	C(1)/I(1)/Y(4)/L(9)/X(30)/F(22719)/	F	-0.002	L(2)/Y(5)/F(38951)/	Nearly Identical
329	T	-0.033	S(1)/P(1)/A(6)/N(14)/X(29)/I(47)/T(22666)/	T	-0.002	S(1)/I(3)/A(5)/T(38949)/	Nearly Identical
330	F	-0.015	S(1)/Y(3)/L(6)/X(31)/F(22724)/	F	-0.001	L(3)/F(38955)/	Nearly Identical
331	K	-0.018	I(1)/E(1)/Q(3)/R(5)/M(10)/X(29)/K(22716)/	K	0	K(38958)/	Nearly Identical
332	R	-0.03	Q(1)/I(2)/G(4)/X(30)/K(55)/R(22673)/	R	-0.003	G(1)/K(12)/R(38945)/	Nearly Identical
333	T	-0.013	K(1)/A(1)/P(1)/I(3)/X(29)/T(22731)/	T	0	T(38958)/	Nearly Identical
334	S	-0.051	R(17)/G(19)/N(21)/X(30)/K(70)/S(22609)/	S	-0.002	N(3)/G(4)/S(38951)/	Nearly Identical
335	G	-0.011	V(1)/X(32)/G(22733)/	G	0	G(38958)/	Nearly Identical
336	S	-0.037	H(1)/V(1)/P(1)/L(5)/A(16)/F(17)/X(31)/T(34)/S(22661)/	S	-0.014	L(12)/T(56)/S(38890)/	Nearly Identical
337	S	-0.014	Y(1)/F(1)/T(1)/A(3)/P(3)/X(31)/S(22727)/	S	0	P(1)/S(38957)/	Nearly Identical
338	V	-0.503	N(2)/D(8)/L(9)/X(32)/F(33)/A(193)/T(239)/I(2769)/V(19482)/	V	-0.093	D(1)/T(2)/F(15)/A(36)/I(621)/V(38283)/
339	K	-0.524	V(2)/I(4)/E(7)/Q(13)/A(29)/X(32)/N(36)/M(65)/G(81)/R(874)/T(1842)/K(19782)/	K	-0.01	T(2)/E(3)/N(7)/I(11)/R(19)/K(38916)/
340	R	-0.661	N(1)/M(2)/I(3)/T(4)/E(6)/G(17)/S(40)/X(45)/K(7174)/R(15475)/	K	-0.587	G(2)/Q(2)/E(3)/T(3)/N(4)/I(4)/R(10490)/K(28450)/
341	E	-0.05	Q(1)/V(3)/G(22)/K(26)/X(29)/D(73)/E(22613)/	E	-0.011	K(1)/V(1)/G(6)/D(42)/E(38908)/	Nearly Identical
342	E	-0.029	V(3)/G(8)/K(10)/X(29)/D(33)/E(22684)/	E	-0.002	D(1)/K(2)/G(3)/E(38952)/	Nearly Identical
343	E	-0.027	V(1)/K(3)/R(3)/G(17)/D(21)/X(30)/E(22692)/	E	-0.004	K(2)/G(3)/D(9)/E(38944)/	Nearly Identical
344	V	-0.149	T(1)/A(2)/E(2)/X(34)/I(81)/L(105)/M(367)/V(22174)/	V	-0.069	A(1)/F(5)/I(70)/L(107)/M(227)/V(38548)/
345	L	-0.022	H(1)/J(1)/P(2)/F(9)/I(14)/X(35)/L(22704)/	L	-0.001	I(1)/F(2)/L(38955)/	Nearly Identical
346	T	-0.012	A(1)/S(1)/P(2)/X(30)/T(22732)/	T	0	A(1)/T(38957)/	Nearly Identical
347	G	-0.011	R(1)/A(2)/X(30)/G(22733)/	G	0	G(38958)/	Nearly Identical
348	N	-0.014	H(1)/D(1)/Q(1)/S(7)/X(29)/N(22727)/	N	-0.001	S(4)/N(38954)/	Nearly Identical
349	L	-0.016	F(1)/A(1)/V(2)/P(11)/X(31)/L(22720)/	L	0	I(1)/L(38957)/	Nearly Identical
350	Q	-0.013	K(1)/R(1)/L(1)/P(1)/H(2)/X(29)/Q(22731)/	Q	0	R(1)/Q(38957)/	Nearly Identical
351	T	-0.053	K(1)/R(1)/I(1)/S(3)/M(7)/X(29)/A(142)/T(22582)/	T	-0.005	P(1)/I(1)/K(3)/S(4)/A(12)/T(38937)/	Nearly Identical
352	L	-0.014	S(1)/W(2)/M(3)/F(4)/X(29)/L(22727)/	L	0	M(1)/L(38957)/	Nearly Identical
353	K	-0.082	N(1)/Q(1)/E(4)/X(29)/R(296)/K(22435)/	R	-0.333	N(1)/G(1)/I(3)/K(4011)/R(34942)/	Nearly Distinct
354	I	-0.127	K(1)/X(30)/M(87)/V(152)/L(204)/I(22292)/	I	-0.07	V(10)/L(212)/M(216)/I(38520)/	Nearly Identical
355	R	-0.226	L(1)/E(1)/T(3)/S(6)/Q(23)/X(31)/G(31)/M(44)/I(67)/K(848)/R(21711)/	R	-0.056	M(1)/I(4)/G(9)/S(39)/K(294)/R(38611)/
356	V	-0.171	G(1)/F(2)/A(4)/L(21)/X(35)/M(59)/I(663)/V(21981)/	V	-0.024	L(1)/M(2)/I(136)/V(38819)/
357	H	-0.084	L(2)/P(3)/D(13)/Q(14)/N(22)/X(28)/Y(221)/H(22463)/	H	-0.001	N(1)/Y(4)/H(38953)/	Nearly Identical
358	E	-0.059	I(2)/T(2)/G(8)/D(10)/A(12)/K(17)/Q(27)/M(30)/V(30)/X(31)/E(22597)/	E	-0.005	V(2)/D(4)/G(5)/K(8)/E(38939)/	Nearly Identical
359	G	-0.011	E(1)/X(30)/G(22735)/	G	0	G(38958)/	Nearly Identical
360	Y	-0.032	S(1)/N(1)/M(1)/F(4)/C(15)/X(31)/H(39)/Y(22674)/	Y	-0.004	H(1)/C(4)/F(11)/Y(38942)/	Nearly Identical
361	E	-0.01	K(1)/X(29)/E(22736)/	E	0	G(1)/E(38957)/	Nearly Identical
362	E	-0.01	Q(1)/G(1)/X(28)/E(22736)/	E	0	E(38958)/	Nearly Identical
363	F	-0.019	L(27)/X(28)/F(22711)/	F	-0.001	L(5)/F(38953)/	Nearly Identical
364	T	-0.022	S(1)/L(1)/P(1)/A(3)/X(28)/I(29)/T(22703)/	T	-0.001	A(4)/T(38954)/	Nearly Identical
365	M	-0.056	T(1)/L(15)/V(17)/X(29)/I(127)/M(22577)/	M	-0.017	L(17)/V(18)/I(48)/M(38875)/	Nearly Identical
366	V	-0.029	F(1)/G(1)/M(1)/L(2)/A(10)/X(30)/I(39)/V(22683)/	V	-0.001	A(1)/M(4)/V(38953)/	Nearly Identical
367	G	-0.013	W(1)/R(2)/M(3)/V(3)/X(28)/G(22730)/	G	0	V(1)/G(38957)/	Nearly Identical
368	R	-0.354	H(3)/P(3)/G(13)/L(20)/X(33)/K(204)/Q(1814)/R(20676)/	K	-0.059	E(2)/T(2)/R(408)/K(38546)/
369	R	-0.083	T(1)/Q(1)/W(2)/M(4)/G(14)/S(21)/X(30)/K(231)/R(22462)/	R	-0.009	G(6)/K(38)/R(38914)/	Nearly Identical
370	A	-0.016	D(1)/G(1)/P(1)/T(2)/S(12)/X(28)/A(22721)/	A	-0.001	S(5)/A(38953)/	Nearly Identical
371	T	-0.01	A(1)/X(27)/T(22738)/	T	0	T(38958)/	Nearly Identical
372	A	-0.011	S(1)/T(1)/X(31)/A(22733)/	A	-0.002	S(2)/T(6)/A(38950)/	Nearly Identical
373	I	-0.025	M(3)/X(29)/L(43)/I(22691)/	I	-0.007	Y(1)/L(3)/T(4)/V(5)/M(14)/I(38931)/	Nearly Identical
374	L	-0.065	V(9)/F(17)/X(30)/M(32)/I(128)/L(22550)/	L	-0.005	F(3)/I(20)/L(38935)/	Nearly Identical
375	R	-0.021	W(1)/E(1)/I(1)/S(2)/M(4)/G(6)/K(13)/X(28)/R(22710)/	R	-0.005	K(22)/R(38936)/	Nearly Identical
376	K	-0.013	E(1)/R(8)/X(28)/K(22728)/	K	-0.002	R(7)/K(38951)/	Nearly Identical
377	A	-0.041	E(1)/V(3)/G(5)/X(28)/S(98)/A(22631)/	A	-0.005	V(1)/T(7)/S(12)/A(38938)/	Nearly Identical
378	T	-0.015	N(1)/R(1)/A(1)/P(2)/I(3)/S(4)/X(29)/T(22725)/	T	0	N(1)/T(38957)/	Nearly Identical
379	R	-0.071	S(1)/G(1)/T(1)/Q(1)/M(4)/X(28)/K(235)/R(22495)/	R	-0.005	K(24)/R(38934)/	Nearly Identical
380	R	-0.018	G(1)/M(1)/E(1)/T(1)/K(19)/X(28)/R(22715)/	R	-0.001	G(1)/K(1)/T(1)/R(38955)/	Nearly Identical
381	L	-0.04	P(1)/X(30)/M(105)/L(22630)/	L	0	M(1)/L(38957)/	Nearly Identical
382	I	-0.117	F(1)/L(1)/T(2)/X(32)/V(493)/I(22237)/	V	-0.066	A(1)/I(472)/V(38485)/	Nearly Distinct
383	Q	-0.014	K(1)/R(1)/L(1)/P(2)/H(4)/X(29)/Q(22728)/	Q	0	Q(38958)/	Nearly Identical
384	L	-0.039	P(1)/I(3)/V(4)/F(27)/X(33)/M(50)/L(22648)/	L	-0.013	I(2)/F(65)/L(38891)/	Nearly Identical
385	I	-0.019	Y(1)/M(1)/F(2)/L(7)/V(13)/X(29)/I(22713)/	I	-0.001	L(1)/V(1)/M(1)/I(38955)/	Nearly Identical
386	V	-0.022	G(1)/L(7)/I(11)/A(12)/X(29)/V(22706)/	V	-0.002	M(1)/I(1)/L(3)/A(3)/V(38950)/	Nearly Identical
387	S	-0.03	D(1)/T(1)/R(2)/N(4)/C(6)/X(33)/G(40)/S(22679)/	S	-0.002	N(1)/G(2)/C(3)/S(38952)/	Nearly Identical
388	G	-0.011	E(1)/R(1)/X(30)/G(22734)/	G	0	G(38958)/	Nearly Identical
389	R	-0.423	T(1)/E(1)/S(2)/I(2)/G(20)/X(33)/K(3154)/R(19552)/	R	-0.149	S(1)/G(6)/K(1314)/R(37637)/
390	D	-0.291	H(1)/K(1)/I(1)/T(2)/G(4)/E(9)/X(32)/N(1769)/D(20946)/	D	-0.011	G(3)/E(4)/N(44)/D(38907)/
391	E	-0.036	V(1)/K(2)/G(8)/Q(12)/X(29)/D(57)/E(22656)/	E	-0.097	A(1)/N(3)/G(8)/D(742)/E(38204)/	Nearly Identical
392	Q	-0.03	P(1)/R(2)/E(2)/X(29)/H(59)/Q(22672)/	Q	-0.007	K(1)/R(1)/L(2)/P(2)/H(23)/Q(38929)/	Nearly Identical
393	S	-0.019	L(2)/T(4)/A(16)/X(31)/S(22712)/	S	-0.001	T(1)/A(2)/S(38955)/	Nearly Identical
394	I	-0.114	K(1)/M(1)/L(5)/T(23)/X(30)/V(426)/I(22279)/	I	-0.044	M(9)/T(15)/V(246)/I(38688)/	Nearly Identical
395	A	-0.057	F(1)/D(2)/V(8)/P(8)/X(34)/S(39)/T(90)/A(22583)/	A	-0.007	V(1)/T(10)/S(19)/A(38928)/	Nearly Identical
396	E	-0.019	K(5)/G(5)/D(12)/X(32)/E(22711)/	E	-0.003	D(1)/Q(3)/K(4)/G(4)/E(38946)/	Nearly Identical
397	A	-0.055	G(1)/R(1)/L(1)/S(6)/X(31)/T(32)/V(106)/A(22586)/	A	-0.016	T(8)/S(10)/V(59)/A(38881)/	Nearly Identical
398	I	-0.131	F(1)/X(31)/L(31)/M(38)/T(75)/V(331)/I(22256)/	I	-0.014	L(3)/T(14)/M(17)/V(28)/I(38896)/	Nearly Identical
399	I	-0.014	L(1)/M(1)/V(2)/T(3)/X(34)/I(22722)/	I	-0.002	V(1)/T(6)/I(38951)/	Nearly Identical
400	V	-0.032	L(1)/I(9)/X(34)/A(55)/V(22664)/	V	-0.002	L(1)/I(2)/A(4)/V(38951)/	Nearly Identical
401	A	-0.014	P(1)/G(2)/T(2)/S(2)/X(33)/A(22723)/	A	-0.001	V(2)/S(2)/A(38954)/	Nearly Identical
402	M	-0.033	V(1)/T(1)/L(29)/X(32)/I(34)/M(22666)/	M	-0.01	V(1)/I(52)/M(38905)/	Nearly Identical
403	V	-0.016	L(1)/A(1)/I(11)/X(33)/V(22717)/	V	0	V(38958)/	Nearly Identical
404	F	-0.024	V(1)/S(1)/X(31)/L(40)/F(22690)/	F	0	F(38958)/	Nearly Identical
405	S	-0.018	T(8)/P(8)/X(34)/S(22713)/	S	-0.002	A(2)/T(7)/S(38949)/	Nearly Identical
406	Q	-0.013	R(1)/P(1)/E(1)/L(2)/X(33)/Q(22725)/	Q	0	Q(38958)/	Nearly Identical
407	E	-0.012	D(2)/G(2)/X(30)/E(22729)/	E	0	E(38958)/	Nearly Identical
408	D	-0.036	G(1)/B(1)/N(4)/X(29)/E(81)/D(22647)/	D	-0.002	G(1)/V(1)/N(2)/E(2)/D(38952)/	Nearly Identical
409	C	-0.065	A(1)/V(1)/G(4)/Y(5)/S(18)/X(31)/R(169)/C(22534)/	C	-0.006	G(2)/R(11)/S(13)/C(38932)/	Nearly Identical
410	M	-0.024	I(1)/L(2)/T(2)/X(31)/V(36)/M(22691)/	M	-0.29	V(3291)/M(35667)/	Nearly Identical
411	I	-0.155	K(1)/L(28)/T(28)/X(30)/M(74)/V(489)/I(22113)/	I	-0.019	T(2)/L(6)/M(27)/V(60)/I(38863)/
412	K	-0.034	G(1)/E(1)/T(3)/X(31)/R(73)/K(22654)/	K	-0.001	R(3)/K(38955)/	Nearly Identical
413	A	-0.026	G(1)/T(4)/X(29)/S(46)/A(22683)/	A	-0.002	T(2)/S(6)/A(38950)/	Nearly Identical
414	V	-0.016	G(1)/L(1)/S(1)/A(2)/I(9)/X(29)/V(22720)/	V	-0.001	A(1)/I(2)/V(38955)/	Nearly Identical
415	R	-0.011	G(1)/X(30)/R(22732)/	R	0	R(38958)/	Nearly Identical
416	G	-0.016	V(1)/D(3)/S(9)/X(31)/G(22719)/	G	-0.002	V(1)/C(2)/S(4)/G(38951)/	Nearly Identical
417	D	-0.014	G(1)/V(1)/N(7)/X(30)/D(22724)/	D	0	D(38958)/	Nearly Identical
418	L	-0.012	F(1)/V(2)/S(4)/X(27)/L(22729)/	L	0	M(1)/L(38957)/	Nearly Identical
419	N	-0.012	D(1)/E(1)/S(3)/I(3)/X(26)/N(22729)/	N	0	N(38958)/	Nearly Identical
420	F	-0.013	Y(1)/S(1)/L(2)/V(4)/X(28)/F(22727)/	F	0	F(38958)/	Nearly Identical
421	V	-0.023	F(1)/G(1)/A(1)/L(6)/X(27)/I(30)/V(22697)/	V	-0.002	D(2)/I(6)/V(38950)/	Nearly Identical
422	N	-0.013	B(1)/D(2)/T(2)/I(3)/X(28)/N(22727)/	N	0	T(1)/N(38957)/	Nearly Identical
423	R	-0.011	K(1)/T(1)/S(1)/X(28)/R(22732)/	R	-0.001	S(2)/R(38956)/	Nearly Identical
424	A	-0.011	V(1)/T(2)/S(2)/X(26)/A(22732)/	A	-0.001	V(2)/A(38956)/	Nearly Identical
425	N	-0.013	D(1)/H(1)/K(1)/T(2)/I(3)/X(27)/N(22728)/	N	0	N(38958)/	Nearly Identical
426	Q	-0.013	L(1)/P(1)/H(2)/K(6)/X(26)/Q(22727)/	Q	0	Q(38958)/	Nearly Identical
427	R	-0.014	L(2)/I(2)/K(9)/X(27)/R(22723)/	R	0	R(38958)/	Nearly Identical
428	L	-0.011	F(1)/S(1)/I(3)/X(25)/L(22733)/	L	0	L(38958)/	Nearly Identical
429	N	-0.014	Y(1)/F(1)/T(1)/I(1)/S(10)/X(23)/N(22726)/	N	-0.001	D(1)/T(1)/S(1)/N(38955)/	Nearly Identical
430	P	-0.059	L(2)/S(7)/X(24)/T(185)/P(22545)/	P	-0.002	T(2)/S(5)/P(38951)/	Nearly Identical
431	M	-0.011	S(1)/T(1)/I(1)/L(4)/X(22)/M(22734)/	M	0	M(38958)/	Nearly Identical
432	H	-0.018	Q(2)/P(3)/R(4)/Y(18)/X(23)/H(22713)/	H	-0.001	Y(2)/H(38956)/	Nearly Identical
433	Q	-0.01	R(1)/P(1)/H(3)/X(22)/Q(22736)/	Q	0	Q(38958)/	Nearly Identical
434	L	-0.017	G(1)/I(1)/J(2)/P(2)/S(2)/F(15)/X(22)/L(22718)/	L	-0.001	F(4)/L(38954)/	Nearly Identical
435	L	-0.018	F(1)/W(1)/V(1)/M(2)/P(3)/Q(3)/E(5)/K(7)/X(22)/L(22718)/	L	0	L(38958)/	Nearly Identical
436	R	-0.015	E(1)/G(2)/N(3)/S(5)/K(7)/X(22)/R(22723)/	R	0	R(38958)/	Nearly Identical
437	H	-0.012	D(1)/L(1)/I(1)/Y(2)/N(2)/Q(2)/X(21)/H(22733)/	H	0	Y(1)/H(38957)/	Nearly Identical
438	F	-0.012	V(1)/C(1)/Y(2)/L(2)/S(4)/X(21)/F(22732)/	F	0	F(38958)/	Nearly Identical
439	Q	-0.015	R(2)/K(4)/H(5)/P(5)/X(25)/Q(22722)/	Q	0	Q(38958)/	Nearly Identical
440	K	-0.073	X(23)/R(272)/K(22468)/	K	0	K(38958)/	Nearly Identical
441	D	-0.142	R(1)/B(1)/M(1)/T(1)/I(1)/H(2)/A(2)/S(2)/E(21)/X(24)/G(29)/N(536)/D(22142)/	D	-0.009	E(1)/G(12)/N(27)/D(38918)/	Nearly Identical
442	A	-0.022	Q(1)/V(2)/T(8)/X(22)/S(29)/A(22701)/	A	-0.004	V(1)/T(2)/S(6)/E(6)/A(38943)/	Nearly Identical
443	K	-0.04	N(1)/T(2)/E(3)/Q(3)/X(25)/R(96)/K(22633)/	K	0	R(1)/K(38957)/	Nearly Identical
444	V	-0.09	R(1)/G(1)/E(2)/T(4)/A(5)/X(25)/L(33)/M(51)/I(195)/V(22446)/	V	-0.106	L(3)/A(3)/M(13)/I(813)/V(38126)/	Nearly Identical
445	L	-0.011	P(1)/V(3)/X(27)/L(22732)/	L	0	L(38958)/	Nearly Identical
446	F	-0.019	V(1)/S(2)/X(23)/L(30)/F(22707)/	F	-0.002	I(1)/L(9)/F(38948)/	Nearly Identical
447	Q	-0.047	N(1)/P(2)/S(7)/L(10)/R(14)/K(15)/X(22)/H(69)/Q(22623)/	Q	-0.004	H(3)/R(3)/K(11)/Q(38941)/	Nearly Identical
448	N	-0.127	Y(1)/G(1)/B(1)/R(1)/I(3)/E(4)/H(14)/D(17)/K(21)/X(29)/T(34)/S(369)/N(22268)/	N	-0.004	H(1)/K(1)/T(1)/I(1)/S(10)/N(38944)/	Nearly Identical
449	W	-0.01	G(2)/L(3)/X(22)/W(22736)/	W	0	G(1)/W(38957)/	Nearly Identical
450	G	-0.011	R(1)/E(8)/X(20)/G(22734)/	G	-0.001	E(3)/G(38955)/	Nearly Identical
451	I	-0.684	M(5)/N(6)/X(27)/T(711)/L(1087)/V(2551)/I(18376)/	V	-0.276	N(1)/L(1)/F(3)/T(11)/I(3017)/V(35925)/
452	E	-0.012	K(1)/D(3)/G(6)/X(22)/E(22731)/	E	0	E(38958)/	Nearly Identical
453	P	-0.301	I(1)/R(2)/Y(4)/X(23)/A(68)/L(99)/Q(109)/H(146)/T(249)/S(548)/P(21514)/	H	-0.089	Y(11)/S(15)/R(22)/N(46)/Q(46)/P(169)/T(197)/H(38452)/
454	I	-0.021	N(1)/S(1)/F(1)/M(1)/L(1)/T(3)/X(20)/V(29)/I(22706)/	I	-0.002	T(1)/F(2)/V(5)/I(38950)/	Nearly Identical
455	D	-0.033	N(1)/G(1)/A(5)/X(20)/E(77)/D(22659)/	D	-0.001	E(3)/D(38955)/	Nearly Identical
456	N	-0.132	R(1)/I(2)/Y(6)/K(6)/X(19)/H(28)/S(195)/D(248)/N(22258)/	S	-0.079	D(1)/C(1)/G(2)/R(4)/I(7)/N(559)/S(38384)/	Nearly Distinct
457	V	-0.048	L(1)/A(1)/M(2)/X(20)/I(149)/V(22590)/	V	-0.002	G(1)/M(2)/I(4)/V(38951)/	Nearly Identical
458	M	-0.009	W(1)/V(1)/I(1)/L(2)/X(18)/M(22740)/	M	0	L(1)/M(38957)/	Nearly Identical
459	G	-0.008	R(1)/E(3)/X(18)/G(22741)/	G	0	V(1)/G(38957)/	Nearly Identical
460	M	-0.02	L(1)/T(2)/X(18)/I(37)/M(22705)/	M	-0.002	V(2)/L(4)/M(38952)/	Nearly Identical
461	I	-0.238	A(4)/L(5)/M(5)/T(5)/F(7)/X(21)/V(1312)/I(21404)/	V	-0.248	F(1)/L(5)/A(5)/I(2600)/V(36347)/
462	G	-0.01	S(1)/V(3)/R(4)/X(18)/G(22737)/	G	0	G(38958)/	Nearly Identical
463	I	-0.116	T(2)/X(20)/L(39)/M(88)/V(299)/I(22315)/	V	-0.091	L(9)/M(12)/I(666)/V(38271)/	Nearly Distinct
464	L	-0.045	I(1)/F(3)/S(3)/X(23)/M(123)/L(22610)/	L	-0.001	F(2)/L(38956)/	Nearly Identical
465	P	-0.035	T(2)/R(3)/A(3)/H(11)/X(19)/S(68)/P(22657)/	P	-0.002	A(1)/S(9)/P(38948)/	Nearly Identical
466	D	-0.017	E(2)/A(3)/N(10)/G(12)/X(18)/D(22718)/	D	-0.001	N(1)/V(1)/G(1)/D(38955)/	Nearly Identical
467	M	-0.032	V(1)/I(9)/X(18)/L(72)/M(22663)/	M	-0.005	V(1)/L(10)/I(11)/M(38936)/	Nearly Identical
468	T	-0.03	P(1)/I(12)/X(21)/A(59)/T(22670)/	T	-0.018	I(4)/S(10)/A(78)/T(38866)/	Nearly Identical
469	P	-0.011	S(2)/R(3)/T(3)/L(3)/X(18)/P(22734)/	P	0	L(1)/P(38957)/	Nearly Identical
470	S	-0.187	R(1)/A(1)/I(2)/C(4)/T(5)/X(18)/N(959)/S(21772)/	S	-0.004	T(1)/C(3)/N(13)/S(38941)/
471	T	-0.128	K(1)/M(6)/P(14)/S(15)/X(17)/N(23)/I(173)/A(229)/T(22284)/	T	-0.033	M(1)/P(3)/K(7)/A(9)/I(27)/S(128)/T(38783)/	Nearly Identical
472	E	-0.067	Q(1)/A(2)/R(3)/V(5)/K(12)/X(20)/G(26)/D(161)/E(22532)/	E	-0.013	G(7)/K(12)/D(44)/E(38895)/	Nearly Identical
473	M	-0.468	S(1)/G(1)/A(1)/W(2)/E(3)/Q(4)/R(5)/K(13)/X(28)/T(162)/I(319)/V(636)/L(1202)/M(20385)/	M	-0.061	L(2)/R(5)/K(6)/V(72)/I(101)/T(155)/M(38617)/
474	S	-0.012	H(1)/T(12)/X(19)/S(22730)/	S	0	S(38958)/	Nearly Identical
475	L	-0.042	S(1)/W(5)/I(10)/X(20)/M(102)/L(22624)/	M	-0.067	I(9)/L(467)/M(38482)/	Nearly Distinct
476	R	-0.011	A(1)/S(3)/K(8)/X(17)/R(22733)/	R	-0.002	K(10)/R(38948)/	Nearly Identical
477	G	-0.027	E(1)/X(18)/R(66)/G(22678)/	G	-0.002	R(6)/G(38952)/	Nearly Identical
478	V	-0.699	A(1)/L(4)/X(18)/M(48)/I(9323)/V(13369)/	I	-0.023	M(1)/V(129)/I(38828)/
479	R	-0.011	T(2)/I(3)/K(8)/X(17)/R(22733)/	R	-0.001	K(4)/R(38954)/	Nearly Identical
480	V	-0.155	F(1)/E(1)/A(12)/X(19)/I(739)/V(21991)/	V	-0.203	F(1)/L(1)/A(3)/I(1992)/V(36961)/
481	S	-0.008	C(7)/X(15)/S(22741)/	S	0	C(1)/S(38957)/	Nearly Identical
482	K	-0.036	I(1)/Q(1)/T(2)/N(4)/X(15)/R(94)/K(22646)/	K	-0.004	E(1)/T(2)/R(14)/K(38941)/	Nearly Identical
483	M	-0.097	K(1)/R(2)/Q(2)/P(6)/X(15)/I(15)/V(136)/T(175)/M(22411)/	M	-0.025	L(1)/R(2)/K(3)/V(5)/I(11)/T(113)/M(38823)/	Nearly Identical
484	G	-0.006	R(2)/X(14)/G(22747)/	G	-0.001	D(1)/V(1)/S(1)/G(38955)/	Nearly Identical
485	V	-0.011	G(1)/E(1)/L(4)/I(8)/X(15)/V(22734)/	V	-0.001	G(1)/A(1)/I(2)/V(38954)/	Nearly Identical
486	D	-0.007	N(1)/Y(1)/L(1)/E(1)/X(15)/D(22744)/	D	0	E(1)/D(38957)/	Nearly Identical
487	E	-0.011	D(1)/A(1)/G(13)/X(15)/E(22733)/	E	-0.002	G(6)/E(38952)/	Nearly Identical
488	Y	-0.009	C(1)/H(8)/X(16)/Y(22738)/	Y	-0.004	C(1)/H(18)/Y(38939)/	Nearly Identical
489	S	-0.021	T(2)/F(3)/Y(6)/A(12)/X(15)/P(17)/S(22708)/	S	-0.003	Y(1)/P(2)/T(2)/F(7)/S(38946)/	Nearly Identical
490	S	-0.192	K(1)/I(1)/C(1)/T(3)/G(7)/R(12)/X(15)/N(972)/S(21751)/	S	-0.008	R(2)/C(5)/G(6)/N(19)/S(38926)/
491	T	-0.044	S(1)/M(3)/P(7)/X(16)/I(26)/A(84)/T(22626)/	T	-0.004	I(2)/A(13)/T(38943)/	Nearly Identical
492	E	-0.012	K(1)/Q(2)/G(5)/D(7)/X(16)/E(22732)/	E	-0.002	K(1)/D(6)/E(38951)/	Nearly Identical
493	R	-0.031	A(1)/S(1)/X(16)/K(83)/R(22662)/	R	-0.004	G(1)/K(15)/R(38942)/	Nearly Identical
494	V	-0.093	M(1)/A(7)/X(15)/I(376)/V(22364)/	V	-0.004	G(1)/A(1)/M(3)/I(9)/V(38944)/	Nearly Identical
495	V	-0.202	G(1)/P(1)/S(3)/M(10)/X(16)/L(48)/T(65)/I(292)/A(393)/V(21934)/	V	-0.007	L(1)/G(2)/M(14)/A(14)/V(38927)/
496	V	-0.013	F(1)/M(1)/E(2)/L(5)/A(10)/X(15)/V(22729)/	V	-0.001	I(1)/A(4)/V(38953)/	Nearly Identical
497	S	-0.177	T(3)/H(5)/G(5)/X(19)/R(98)/N(697)/S(21936)/	S	-0.013	G(2)/C(2)/R(5)/N(57)/S(38892)/
498	I	-0.015	N(1)/M(2)/X(15)/V(24)/I(22721)/	I	0	D(1)/I(38957)/	Nearly Identical
499	D	-0.009	H(1)/V(1)/A(2)/N(5)/X(15)/D(22739)/	D	0	D(38958)/	Nearly Identical
500	R	-0.015	P(1)/S(2)/C(2)/H(9)/Q(10)/X(16)/R(22723)/	R	-0.001	Q(5)/R(38953)/	Nearly Identical
501	F	-0.009	L(1)/V(1)/Y(2)/S(3)/X(16)/F(22740)/	F	-0.007	V(1)/S(1)/Y(28)/F(38928)/	Nearly Identical
502	L	-0.008	S(1)/F(2)/M(2)/X(17)/L(22741)/	L	0	L(38958)/	Nearly Identical
503	R	-0.013	W(1)/S(1)/I(1)/K(16)/X(16)/R(22728)/	R	-0.001	K(1)/S(1)/R(38956)/	Nearly Identical
504	V	-0.011	F(1)/A(2)/I(10)/X(16)/V(22734)/	V	-0.002	I(7)/V(38951)/	Nearly Identical
505	R	-0.024	G(1)/I(1)/W(3)/L(7)/H(8)/Q(8)/X(16)/K(18)/R(22701)/	R	-0.001	K(1)/L(1)/S(1)/Q(1)/R(38954)/	Nearly Identical
506	D	-0.007	A(1)/E(1)/N(2)/X(15)/D(22744)/	D	-0.002	G(2)/N(4)/D(38952)/	Nearly Identical
507	Q	-0.026	R(2)/P(2)/L(4)/K(8)/X(16)/H(41)/Q(22690)/	Q	-0.001	P(1)/H(2)/Q(38955)/	Nearly Identical
508	R	-0.457	H(2)/P(2)/W(3)/I(3)/G(10)/X(16)/M(58)/L(65)/K(195)/Q(2630)/R(19779)/	R	-0.021	S(16)/L(17)/H(28)/C(39)/R(38858)/
509	G	-0.007	E(1)/R(6)/X(11)/G(22745)/	G	-0.001	W(1)/E(2)/G(38955)/	Nearly Identical
510	N	-0.027	T(1)/B(2)/Y(4)/K(5)/S(12)/X(13)/D(37)/N(22689)/	N	-0.005	S(7)/D(16)/N(38935)/	Nearly Identical
511	V	-0.266	T(1)/A(2)/M(4)/L(17)/X(21)/I(1555)/V(21163)/	V	-0.027	L(1)/A(5)/I(152)/V(38800)/
512	L	-0.006	F(1)/P(1)/I(4)/X(9)/L(22748)/	L	0	S(1)/L(38957)/	Nearly Identical
513	L	-0.009	V(3)/F(4)/I(5)/X(9)/L(22742)/	L	-0.005	V(2)/S(2)/I(17)/L(38937)/	Nearly Identical
514	S	-0.007	F(1)/A(1)/P(1)/T(3)/X(10)/S(22747)/	S	-0.001	T(2)/S(38956)/	Nearly Identical
515	P	-0.006	H(1)/K(1)/R(1)/T(1)/X(10)/P(22749)/	P	-0.001	R(1)/S(2)/P(38955)/	Nearly Identical
516	E	-0.005	Q(1)/D(2)/X(8)/E(22752)/	E	0	E(38958)/	Nearly Identical
517	E	-0.007	D(1)/V(1)/Q(1)/K(2)/G(2)/X(11)/E(22745)/	E	0	E(38958)/	Nearly Identical
518	V	-0.012	X(11)/I(21)/V(22731)/	V	-0.002	I(8)/V(38950)/	Nearly Identical
519	S	-0.008	T(1)/C(1)/I(1)/N(2)/R(2)/X(12)/S(22744)/	S	0	N(1)/S(38957)/	Nearly Identical
520	E	-0.007	K(1)/G(1)/D(4)/X(12)/E(22745)/	E	0	A(1)/E(38957)/	Nearly Identical
521	T	-0.07	R(1)/I(3)/S(6)/X(14)/N(32)/K(66)/A(110)/T(22531)/	T	-0.002	A(6)/T(38952)/	Nearly Identical
522	Q	-0.178	K(1)/E(1)/M(2)/R(3)/X(13)/H(56)/L(802)/Q(21885)/	Q	-0.006	L(2)/R(3)/H(21)/Q(38932)/
523	G	-0.005	E(3)/X(9)/G(22751)/	G	0	G(38958)/	Nearly Identical
524	T	-0.127	L(1)/S(3)/N(4)/V(6)/X(14)/A(68)/M(104)/I(280)/T(22283)/	T	-0.094	K(1)/P(1)/S(1)/I(32)/A(51)/N(569)/T(38303)/	Nearly Identical
525	E	-0.006	K(1)/Z(1)/Q(1)/D(2)/A(2)/X(8)/E(22748)/	E	0	A(1)/E(38957)/	Nearly Identical
526	K	-0.109	T(4)/N(5)/X(11)/R(471)/K(22272)/	R	-0.074	K(552)/R(38406)/	Nearly Distinct
527	L	-0.011	I(1)/V(2)/X(6)/M(20)/L(22734)/	L	-0.001	M(2)/L(38956)/	Nearly Identical
528	T	-0.008	K(1)/M(1)/I(1)/P(3)/X(4)/A(9)/T(22744)/	T	-0.001	S(2)/A(3)/T(38953)/	Nearly Identical
529	I	-0.016	M(2)/T(3)/X(4)/V(36)/I(22718)/	I	-0.001	V(5)/I(38953)/	Nearly Identical
530	T	-0.01	K(1)/A(3)/X(4)/I(17)/T(22738)/	T	-0.003	S(2)/I(4)/A(4)/T(38948)/	Nearly Identical
531	Y	-0.002	X(4)/Y(22759)/	Y	0	Y(38958)/	Nearly Identical
532	S	-0.022	A(3)/P(3)/T(3)/F(6)/X(7)/L(38)/S(22703)/	S	-0.002	F(1)/A(2)/L(3)/T(3)/S(38949)/	Nearly Identical
533	S	-0.004	L(4)/X(5)/S(22754)/	S	0	S(38958)/	Nearly Identical
534	S	-0.069	L(1)/R(2)/T(2)/A(3)/X(5)/F(14)/P(240)/S(22496)/	S	-0.003	L(1)/P(2)/A(8)/S(38947)/	Nearly Identical
535	M	-0.14	K(1)/F(1)/R(1)/V(1)/I(6)/X(14)/L(655)/M(22084)/	M	-0.003	V(3)/I(4)/L(6)/M(38945)/	Nearly Identical
536	M	-0.009	V(2)/I(2)/R(4)/X(7)/L(8)/M(22740)/	M	0	L(1)/M(38957)/	Nearly Identical
537	W	-0.003	G(1)/R(1)/X(6)/W(22755)/	W	0	R(1)/W(38957)/	Nearly Identical
538	E	-0.004	N(1)/K(1)/G(1)/X(6)/E(22754)/	E	0	E(38958)/	Nearly Identical
539	I	-0.031	M(4)/L(7)/X(9)/T(18)/V(52)/I(22673)/	I	-0.005	T(2)/L(4)/V(16)/I(38936)/	Nearly Identical
540	N	-0.01	Y(1)/I(1)/T(2)/X(8)/S(13)/N(22738)/	N	-0.001	S(1)/T(1)/D(3)/N(38953)/	Nearly Identical
541	G	-0.004	V(1)/R(1)/X(7)/G(22754)/	G	0	G(38958)/	Nearly Identical
542	P	-0.018	R(1)/L(1)/H(2)/X(7)/S(42)/P(22710)/	P	0	Q(1)/P(38957)/	Nearly Identical
543	E	-0.037	G(1)/K(2)/X(8)/D(118)/E(22634)/	E	-0.001	D(2)/E(38956)/	Nearly Identical
544	S	-0.005	L(1)/A(1)/P(3)/X(7)/S(22751)/	S	-0.001	P(2)/S(38956)/	Nearly Identical
545	V	-0.023	S(1)/A(1)/C(1)/X(7)/L(7)/M(9)/I(39)/V(22699)/	V	-0.055	D(1)/I(376)/V(38581)/	Nearly Identical
546	L	-0.01	A(1)/P(1)/M(2)/I(10)/X(11)/L(22739)/	L	-0.001	V(1)/M(2)/L(38955)/	Nearly Identical
547	V	-0.071	F(1)/W(1)/L(1)/A(1)/X(16)/I(263)/V(22481)/	V	-0.017	A(1)/I(90)/V(38867)/	Nearly Identical
548	N	-0.005	H(1)/S(1)/Y(2)/X(7)/N(22753)/	N	0	S(1)/N(38957)/	Nearly Identical
549	T	-0.006	P(3)/A(4)/X(7)/T(22750)/	T	0	T(38958)/	Nearly Identical
550	Y	-0.007	C(1)/S(2)/F(6)/X(8)/Y(22747)/	Y	0	F(1)/Y(38957)/	Nearly Identical
551	Q	-0.008	P(1)/L(2)/H(3)/R(3)/X(10)/Q(22745)/	Q	-0.001	K(1)/R(1)/Q(38956)/	Nearly Identical
552	W	-0.004	L(1)/G(1)/X(7)/W(22755)/	W	0	W(38958)/	Nearly Identical
553	I	-0.07	N(1)/M(2)/T(4)/X(9)/V(267)/I(22481)/	I	-0.049	L(1)/T(5)/V(320)/I(38632)/	Nearly Identical
554	I	-0.012	N(3)/V(5)/S(7)/X(7)/T(9)/I(22733)/	I	-0.051	N(1)/L(1)/A(2)/T(14)/V(315)/I(38625)/	Nearly Identical
555	R	-0.045	T(1)/I(1)/G(2)/M(2)/X(10)/K(146)/R(22602)/	R	-0.008	K(39)/R(38919)/	Nearly Identical
556	N	-0.048	T(2)/I(3)/D(5)/K(5)/X(9)/H(10)/S(128)/N(22602)/	N	-0.004	H(2)/D(3)/S(11)/N(38942)/	Nearly Identical
557	W	-0.005	G(2)/R(2)/X(7)/W(22753)/	W	0	W(38958)/	Nearly Identical
558	E	-0.004	D(1)/G(2)/X(7)/E(22754)/	E	0	E(38958)/	Nearly Identical
559	T	-0.702	P(6)/F(10)/G(11)/X(13)/M(29)/A(422)/N(499)/V(606)/S(879)/I(1182)/T(19107)/	A	-0.211	D(1)/G(1)/F(7)/N(20)/S(186)/I(212)/V(256)/T(814)/A(37461)/
560	V	-0.188	T(1)/A(5)/X(9)/M(18)/L(57)/I(842)/V(21832)/	V	-0.16	D(1)/F(2)/A(3)/L(157)/I(1145)/V(37650)/
561	K	-0.004	R(1)/N(2)/X(6)/K(22755)/	K	0	K(38958)/	Nearly Identical
562	I	-0.015	F(1)/M(1)/T(2)/X(6)/L(12)/V(18)/I(22724)/	I	-0.005	N(1)/F(1)/V(6)/M(13)/I(38937)/	Nearly Identical
563	Q	-0.021	K(3)/H(5)/X(6)/L(7)/R(37)/Q(22706)/	Q	-0.001	R(1)/K(3)/Q(38954)/	Nearly Identical
564	W	-0.003	G(1)/X(6)/W(22757)/	W	0	W(38958)/	Nearly Identical
565	S	-0.005	C(1)/L(3)/X(7)/S(22753)/	S	-0.003	T(1)/C(1)/Y(4)/F(5)/S(38947)/	Nearly Identical
566	Q	-0.022	R(1)/P(3)/K(5)/L(6)/X(10)/H(35)/Q(22704)/	Q	-0.003	L(1)/R(1)/H(9)/Q(38947)/	Nearly Identical
567	D	-0.057	H(1)/A(1)/C(1)/Y(3)/V(4)/X(5)/G(19)/N(64)/E(86)/D(22580)/	N	-0.065	T(1)/K(9)/S(24)/D(399)/N(38525)/	Nearly Distinct
568	P	-0.003	A(1)/R(1)/X(4)/P(22758)/	P	0	P(38958)/	Nearly Identical
569	T	-0.03	N(1)/K(1)/P(1)/I(3)/M(4)/S(11)/X(11)/A(55)/T(22677)/	A	-0.109	E(2)/S(93)/T(714)/A(38149)/	Nearly Distinct
570	M	-0.294	S(1)/R(2)/K(3)/T(5)/L(6)/X(21)/V(65)/I(1654)/M(21007)/	M	-0.014	R(3)/K(4)/L(4)/V(6)/T(16)/I(26)/M(38899)/
571	L	-0.006	V(1)/P(1)/S(2)/I(2)/X(7)/L(22751)/	L	0	L(38958)/	Nearly Identical
572	Y	-0.005	H(1)/D(1)/C(2)/X(7)/Y(22753)/	Y	0	Y(38958)/	Nearly Identical
573	N	-0.008	K(1)/B(1)/S(3)/X(6)/H(8)/N(22744)/	N	-0.001	K(1)/S(1)/N(38956)/	Nearly Identical
574	K	-0.044	X(8)/R(154)/K(22601)/	K	-0.005	R(24)/K(38934)/	Nearly Identical
575	M	-0.256	X(7)/T(16)/L(108)/I(208)/V(894)/M(21530)/	M	-0.043	W(1)/T(1)/V(10)/I(87)/L(143)/M(38716)/
576	E	-0.006	D(1)/K(1)/G(1)/Q(1)/V(2)/X(8)/E(22749)/	E	0	E(38958)/	Nearly Identical
577	F	-0.005	S(1)/L(4)/X(6)/F(22752)/	F	0	F(38958)/	Nearly Identical
578	E	-0.008	A(1)/S(1)/K(2)/D(3)/G(4)/X(7)/E(22745)/	E	-0.002	G(8)/E(38950)/	Nearly Identical
579	P	-0.01	A(1)/T(1)/X(7)/S(16)/P(22738)/	P	-0.003	S(11)/P(38947)/	Nearly Identical
580	F	-0.005	S(2)/L(4)/X(5)/F(22752)/	F	-0.001	L(2)/F(38956)/	Nearly Identical
581	Q	-0.004	H(1)/R(1)/X(7)/Q(22754)/	Q	0	Q(38958)/	Nearly Identical
582	S	-0.009	Y(2)/F(2)/P(5)/X(6)/A(7)/S(22741)/	S	-0.001	P(1)/F(2)/A(2)/S(38953)/	Nearly Identical
583	L	-0.019	F(1)/P(1)/S(1)/X(8)/M(44)/L(22708)/	L	0	L(38958)/	Nearly Identical
584	V	-0.09	F(1)/M(1)/A(1)/L(5)/X(7)/I(374)/V(22374)/	V	-0.015	I(82)/V(38876)/	Nearly Identical
585	P	-0.008	L(2)/X(7)/S(12)/P(22742)/	P	0	P(38958)/	Nearly Identical
586	K	-0.077	T(1)/N(2)/X(8)/R(312)/K(22440)/	K	-0.008	E(1)/T(1)/N(2)/Q(4)/R(25)/K(38925)/	Nearly Identical
587	A	-0.007	P(2)/G(5)/T(5)/X(6)/A(22745)/	A	-0.001	G(1)/T(1)/A(38956)/	Nearly Identical
588	A	-0.503	F(1)/L(1)/P(1)/N(2)/G(2)/X(24)/S(33)/I(106)/T(1079)/V(1689)/A(19825)/	T	-0.562	L(4)/F(5)/N(13)/S(16)/A(100)/V(233)/I(7791)/T(30796)/
589	R	-0.007	T(1)/G(2)/X(6)/K(9)/R(22745)/	R	-0.002	S(2)/K(4)/R(38952)/	Nearly Identical
590	G	-0.235	D(2)/R(2)/A(7)/X(9)/N(12)/C(75)/S(1151)/G(21505)/	S	-0.19	T(3)/C(3)/R(5)/N(36)/G(1709)/S(37202)/
591	Q	-0.072	X(8)/P(12)/H(34)/R(37)/L(54)/K(83)/Q(22535)/	Q	-0.058	K(1)/P(2)/L(3)/H(10)/R(375)/Q(38567)/	Nearly Identical
592	Y	-0.003	D(1)/X(6)/Y(22756)/	Y	0	Y(38958)/	Nearly Identical
593	S	-0.003	N(1)/R(1)/X(6)/S(22755)/	S	0	C(1)/S(38957)/	Nearly Identical
594	G	-0.003	A(1)/X(5)/G(22757)/	G	0	G(38958)/	Nearly Identical
595	F	-0.006	V(1)/L(2)/C(5)/X(7)/F(22748)/	F	-0.001	L(2)/F(38956)/	Nearly Identical
596	V	-0.007	L(1)/T(1)/A(2)/X(6)/I(6)/V(22747)/	V	-0.001	I(2)/V(38956)/	Nearly Identical
597	R	-0.004	G(1)/K(2)/X(7)/R(22753)/	R	0	R(38958)/	Nearly Identical
598	T	-0.421	N(1)/X(6)/I(76)/A(136)/M(141)/V(2258)/T(20145)/	T	-0.018	A(22)/I(68)/T(38868)/
599	L	-0.004	C(1)/V(2)/X(6)/L(22754)/	L	0	L(38958)/	Nearly Identical
600	F	-0.004	Y(1)/L(2)/S(2)/X(5)/F(22753)/	F	0	F(38958)/	Nearly Identical
601	Q	-0.003	H(1)/P(1)/X(5)/Q(22756)/	Q	0	Q(38958)/	Nearly Identical
602	Q	-0.004	H(1)/K(1)/R(1)/P(1)/X(6)/Q(22753)/	Q	0	Q(38958)/	Nearly Identical
603	M	-0.01	N(1)/K(1)/W(1)/L(1)/T(2)/I(4)/X(5)/V(8)/M(22740)/	M	-0.001	I(2)/T(2)/M(38954)/	Nearly Identical
604	R	-0.006	V(1)/S(1)/L(2)/G(4)/X(7)/R(22748)/	R	0	R(38958)/	Nearly Identical
605	D	-0.003	E(1)/X(5)/D(22757)/	D	-0.001	E(1)/Y(1)/G(1)/D(38955)/	Nearly Identical
606	V	-0.027	M(1)/X(6)/I(82)/V(22674)/	V	-0.013	I(68)/V(38890)/	Nearly Identical
607	L	-0.029	H(1)/R(1)/P(1)/W(2)/Q(2)/F(6)/X(7)/V(9)/M(10)/I(41)/L(22683)/	L	-0.011	P(1)/F(7)/I(44)/L(38906)/	Nearly Identical
608	G	-0.003	V(1)/R(1)/X(5)/G(22756)/	G	0	E(1)/G(38957)/	Nearly Identical
609	T	-0.003	N(1)/K(1)/P(1)/X(4)/T(22756)/	T	0	T(38958)/	Nearly Identical
610	F	-0.009	S(2)/X(4)/I(4)/L(12)/F(22741)/	F	0	Y(1)/F(38957)/	Nearly Identical
611	D	-0.04	T(1)/Y(2)/X(5)/G(8)/N(29)/E(83)/D(22635)/	D	-0.004	V(1)/Y(2)/G(3)/E(3)/N(4)/D(38945)/	Nearly Identical
612	T	-0.011	F(2)/N(4)/X(4)/A(4)/S(6)/I(7)/T(22736)/	T	0	T(38958)/	Nearly Identical
613	V	-0.28	L(1)/S(1)/F(2)/T(2)/X(5)/A(493)/I(937)/V(21322)/	A	-0.425	N(1)/S(19)/I(42)/V(413)/T(4439)/A(34044)/
614	Q	-0.003	P(1)/H(2)/X(5)/Q(22755)/	Q	-0.001	H(1)/R(1)/Q(38956)/	Nearly Identical
615	I	-0.036	X(6)/M(6)/T(6)/L(7)/V(89)/I(22648)/	I	-0.014	M(6)/T(8)/V(57)/I(38887)/	Nearly Identical
616	I	-0.032	L(1)/T(3)/X(5)/M(18)/V(75)/I(22660)/	I	-0.003	T(1)/M(3)/V(9)/I(38945)/	Nearly Identical
617	K	-0.003	Q(1)/R(3)/X(4)/K(22754)/	K	0	R(1)/K(38957)/	Nearly Identical
618	L	-0.037	F(1)/R(1)/V(1)/I(1)/X(5)/M(122)/L(22631)/	L	0	L(38958)/	Nearly Identical
619	L	-0.01	F(1)/V(1)/S(1)/X(4)/I(18)/L(22737)/	L	-0.001	I(2)/L(38956)/	Nearly Identical
620	P	-0.004	S(1)/T(1)/Q(2)/X(5)/P(22753)/	P	0	P(38958)/	Nearly Identical
621	F	-0.004	V(1)/L(3)/X(5)/F(22753)/	F	-0.001	L(1)/Y(3)/F(38954)/	Nearly Identical
622	A	-0.012	P(1)/V(3)/X(4)/S(4)/T(19)/A(22731)/	A	-0.004	S(2)/V(5)/T(9)/A(38942)/	Nearly Identical
623	A	-0.017	D(1)/E(1)/T(4)/X(5)/S(39)/A(22712)/	A	-0.002	T(2)/S(7)/A(38949)/	Nearly Identical
624	A	-0.011	D(1)/T(3)/X(8)/S(16)/A(22734)/	A	-0.004	T(1)/S(15)/A(38942)/	Nearly Identical
625	P	-0.004	H(1)/A(1)/S(1)/X(6)/P(22753)/	P	-0.001	L(1)/S(1)/P(38956)/	Nearly Identical
626	P	-0.004	T(1)/L(1)/S(1)/X(6)/P(22753)/	P	0	P(38958)/	Nearly Identical
627	E	-0.14	A(1)/Q(3)/G(5)/X(9)/V(129)/K(453)/E(22162)/	K	-0.058	T(1)/R(14)/E(376)/K(38567)/	Nearly Distinct
628	Q	-0.16	K(3)/P(4)/L(5)/X(7)/R(9)/H(774)/Q(21960)/	Q	-0.002	R(1)/L(2)/K(5)/Q(38950)/
629	S	-0.046	R(2)/T(3)/X(8)/G(8)/C(16)/N(114)/S(22611)/	S	-0.009	G(5)/N(37)/S(38916)/	Nearly Identical
630	R	-0.079	G(1)/S(1)/I(1)/X(6)/K(327)/R(22426)/	R	-0.006	K(29)/R(38929)/	Nearly Identical
631	M	-0.036	K(1)/I(3)/X(6)/V(16)/L(91)/M(22645)/	M	-0.006	Q(1)/I(2)/L(3)/V(19)/M(38933)/	Nearly Identical
632	Q	-0.005	H(1)/R(3)/X(7)/Q(22751)/	Q	-0.001	M(1)/W(1)/Q(38956)/	Nearly Identical
633	F	-0.004	Y(2)/X(7)/F(22753)/	F	-0.001	S(1)/C(1)/V(2)/F(38954)/	Nearly Identical
634	S	-0.013	P(1)/Y(2)/T(3)/X(6)/F(24)/S(22726)/	S	-0.001	C(1)/T(2)/S(38955)/	Nearly Identical
635	S	-0.005	P(2)/F(4)/X(5)/S(22750)/	S	-0.001	Q(1)/P(1)/S(38956)/	Nearly Identical
636	L	-0.013	I(1)/X(4)/F(7)/M(24)/L(22725)/	L	-0.004	N(1)/F(5)/M(8)/L(38944)/	Nearly Identical
637	T	-0.081	M(1)/V(1)/N(2)/X(3)/S(5)/A(19)/I(293)/T(22437)/	T	-0.009	N(1)/S(4)/A(16)/I(18)/T(38919)/	Nearly Identical
638	V	-0.017	M(1)/A(1)/G(2)/X(3)/I(13)/L(26)/V(22715)/	V	-0.001	I(2)/L(3)/V(38953)/	Nearly Identical
639	N	-0.029	D(1)/K(1)/Y(1)/I(3)/X(5)/T(15)/S(60)/N(22675)/	N	-0.002	K(1)/T(2)/S(4)/N(38951)/	Nearly Identical
640	V	-0.049	A(2)/L(3)/X(4)/M(4)/I(167)/V(22581)/	V	0	M(1)/V(38957)/	Nearly Identical
641	R	-0.006	X(3)/K(4)/G(8)/R(22746)/	R	0	R(38958)/	Nearly Identical
642	G	-0.002	A(1)/X(4)/G(22756)/	G	0	G(38958)/	Nearly Identical
643	S	-0.034	P(1)/X(3)/L(3)/A(3)/T(104)/S(22647)/	S	-0.006	A(1)/V(1)/L(11)/T(12)/S(38933)/	Nearly Identical
644	G	-0.004	E(2)/X(3)/R(4)/G(22752)/	G	0	R(1)/G(38957)/	Nearly Identical
645	M	-0.035	F(1)/T(1)/X(3)/I(5)/V(11)/L(93)/M(22647)/	M	-0.055	V(3)/L(377)/M(38578)/	Nearly Identical
646	R	-0.008	G(1)/S(3)/X(5)/K(10)/R(22742)/	R	-0.001	I(1)/T(1)/R(38956)/	Nearly Identical
647	I	-0.147	R(1)/T(2)/X(7)/L(7)/M(32)/V(649)/I(22063)/	I	-0.008	J(1)/M(5)/V(31)/I(38921)/
648	L	-0.41	G(1)/X(4)/A(6)/F(29)/I(34)/M(58)/P(156)/V(2299)/L(20174)/	L	-0.004	M(5)/I(13)/L(38940)/
649	V	-0.256	X(2)/L(8)/A(8)/M(10)/I(1518)/V(21215)/	V	-0.006	I(31)/V(38927)/
650	R	-0.002	G(1)/S(1)/X(2)/R(22757)/	R	0	R(38958)/	Nearly Identical
651	G	-0.002	X(1)/R(1)/A(1)/C(2)/G(22756)/	G	0	G(38958)/	Nearly Identical
652	N	-0.018	Y(1)/H(4)/X(4)/S(43)/N(22709)/	N	-0.001	S(2)/N(38956)/	Nearly Identical
653	S	-0.003	X(1)/C(1)/P(2)/F(3)/S(22754)/	S	0	S(38958)/	Nearly Identical
654	P	-0.014	L(1)/A(1)/H(2)/X(2)/T(4)/S(27)/P(22724)/	P	-0.002	T(1)/S(6)/P(38951)/	Nearly Identical
655	V	-0.054	I(2)/X(3)/M(3)/G(9)/L(25)/A(143)/V(22576)/	V	-0.018	G(1)/L(12)/I(26)/A(47)/V(38872)/	Nearly Identical
656	F	-0.002	C(1)/S(2)/X(2)/F(22756)/	F	-0.001	S(1)/Y(3)/F(38954)/	Nearly Identical
657	N	-0.011	R(1)/M(1)/I(1)/Y(2)/D(2)/X(2)/T(3)/S(7)/K(8)/N(22734)/	N	-0.002	H(1)/T(1)/I(1)/S(5)/N(38950)/	Nearly Identical
658	Y	-0.032	D(2)/X(3)/C(5)/F(19)/H(69)/Y(22663)/	Y	-0.001	H(3)/Y(38955)/	Nearly Identical
659	N	-0.037	D(1)/K(1)/T(1)/M(1)/I(3)/X(6)/H(10)/S(96)/N(22642)/	N	-0.003	S(11)/N(38947)/	Nearly Identical
660	K	-0.114	M(1)/Q(1)/X(6)/N(9)/R(509)/K(22235)/	K	-0.019	N(2)/R(104)/K(38852)/	Nearly Identical
661	A	-0.373	E(3)/X(7)/G(9)/V(80)/S(928)/T(951)/A(20783)/	T	-0.082	N(7)/I(102)/A(440)/T(38409)/
662	T	-0.053	X(3)/A(7)/S(27)/I(38)/N(97)/T(22589)/	T	-0.005	S(2)/I(2)/A(8)/N(10)/T(38936)/	Nearly Identical
663	K	-0.045	X(4)/E(4)/N(14)/Q(16)/R(112)/K(22611)/	K	-0.006	N(3)/R(25)/K(38930)/	Nearly Identical
664	R	-0.006	W(1)/T(1)/M(1)/S(1)/I(1)/X(2)/K(8)/R(22745)/	R	-0.007	G(1)/M(1)/I(1)/K(28)/R(38927)/	Nearly Identical
665	L	-0.009	V(1)/D(2)/X(2)/F(3)/I(15)/L(22738)/	L	-0.002	I(9)/L(38949)/	Nearly Identical
666	T	-0.213	N(1)/P(1)/X(3)/M(5)/V(9)/S(28)/I(65)/A(969)/T(21679)/	T	-0.006	S(1)/M(4)/I(7)/A(13)/T(38933)/
667	V	-0.173	R(1)/M(1)/A(2)/X(7)/I(915)/V(21835)/	I	-0.101	V(810)/I(38148)/
668	L	-0.018	F(4)/X(5)/I(46)/L(22706)/	L	-0.003	F(1)/I(10)/L(38947)/	Nearly Identical
669	G	-0.003	E(1)/X(3)/R(4)/G(22753)/	G	0	E(1)/G(38957)/	Nearly Identical
670	K	-0.007	E(1)/T(3)/X(4)/R(8)/K(22745)/	K	-0.002	E(1)/R(6)/K(38951)/	Nearly Identical
671	D	-0.011	X(3)/G(3)/E(5)/N(19)/D(22731)/	D	-0.009	Y(2)/E(5)/G(6)/N(28)/D(38917)/	Nearly Identical
672	A	-0.004	S(1)/C(1)/G(2)/T(2)/X(4)/A(22751)/	A	-0.002	G(1)/P(1)/S(2)/T(4)/A(38950)/	Nearly Identical
673	G	-0.006	D(1)/X(3)/R(3)/C(3)/S(5)/G(22746)/	G	0	G(38958)/	Nearly Identical
674	A	-0.215	K(1)/P(1)/G(5)/X(8)/E(30)/V(38)/T(137)/S(786)/A(21755)/	T	-0.102	N(10)/I(57)/S(156)/A(442)/T(38293)/
675	L	-0.005	K(1)/X(3)/F(3)/M(4)/L(22750)/	L	-0.001	I(1)/M(1)/L(38956)/	Nearly Identical
676	T	-0.754	Q(3)/E(6)/L(10)/R(11)/K(14)/X(15)/N(19)/S(23)/I(680)/V(723)/A(784)/M(2075)/T(18398)/	I	-0.09	M(1)/A(2)/L(4)/N(5)/V(26)/S(93)/T(466)/I(38361)/
677	E	-0.142	A(1)/V(2)/X(5)/D(72)/K(101)/G(402)/E(22178)/	E	-0.027	A(2)/V(2)/G(3)/K(4)/D(141)/E(38806)/	Nearly Identical
678	D	-0.16	S(1)/V(2)/C(2)/X(3)/E(25)/F(77)/G(88)/N(116)/Y(290)/D(22157)/	D	-0.002	N(1)/B(1)/Y(2)/E(5)/D(38949)/
679	P	-0.033	R(1)/X(2)/T(17)/L(22)/S(23)/Q(30)/P(22666)/	P	-0.002	Q(1)/L(2)/T(2)/S(3)/P(38950)/	Nearly Identical
680	D	-0.244	K(1)/B(1)/T(1)/V(3)/X(4)/Y(6)/G(41)/E(223)/N(919)/D(21561)/	D	-0.01	G(6)/E(17)/N(23)/D(38912)/
681	E	-0.016	X(2)/K(2)/G(12)/D(27)/E(22716)/	E	-0.001	A(2)/G(2)/E(38954)/	Nearly Identical
682	G	-0.023	A(1)/X(2)/C(2)/D(4)/E(4)/R(5)/S(49)/G(22694)/	S	-0.087	R(1)/I(1)/C(4)/N(96)/G(497)/S(38359)/	Nearly Distinct
683	T	-0.197	N(1)/G(1)/X(4)/R(4)/M(4)/P(5)/S(26)/V(38)/I(57)/K(146)/A(535)/T(21939)/	T	-0.021	S(3)/I(11)/K(21)/A(67)/T(38856)/
684	A	-0.274	E(4)/D(5)/X(6)/G(7)/V(50)/S(242)/T(1081)/A(21365)/	S	-0.031	Y(1)/P(2)/T(9)/A(166)/S(38780)/
685	G	-0.003	X(1)/E(2)/R(3)/G(22754)/	G	-0.006	V(6)/R(8)/E(13)/G(38931)/	Nearly Identical
686	V	-0.027	X(1)/L(1)/G(2)/M(3)/I(81)/V(22672)/	V	-0.004	A(1)/E(1)/I(1)/L(6)/M(8)/V(38941)/	Nearly Identical
687	E	-0.003	X(1)/K(2)/D(3)/E(22753)/	E	0	E(38958)/	Nearly Identical
688	S	-0.02	Y(1)/X(3)/A(3)/F(56)/S(22696)/	S	0	A(1)/S(38957)/	Nearly Identical
689	A	-0.002	G(1)/X(1)/P(2)/A(22756)/	A	0	A(38958)/	Nearly Identical
690	V	-0.005	X(1)/L(1)/D(2)/I(9)/V(22747)/	V	-0.001	A(1)/I(2)/V(38955)/	Nearly Identical
691	L	-0.004	W(1)/F(2)/V(2)/X(3)/L(22750)/	L	0	S(1)/L(38957)/	Nearly Identical
692	R	-0.005	X(2)/G(3)/K(8)/R(22745)/	R	-0.001	K(4)/R(38954)/	Nearly Identical
693	G	-0.001	X(1)/E(1)/G(22756)/	G	0	G(38958)/	Nearly Identical
694	F	-0.004	I(1)/X(2)/S(2)/L(4)/F(22749)/	F	-0.002	L(1)/Y(5)/F(38952)/	Nearly Identical
695	L	-0.003	I(1)/M(1)/X(4)/L(22752)/	L	0	H(1)/L(38957)/	Nearly Identical
696	I	-0.01	H(1)/T(1)/X(2)/V(22)/I(22733)/	I	0	V(1)/I(38957)/	Nearly Identical
697	L	-0.012	M(1)/P(2)/F(5)/I(26)/L(22725)/	I	-0.126	V(3)/M(12)/L(1035)/I(37908)/	Nearly Distinct
698	G	-0.008	A(1)/X(2)/S(17)/G(22739)/	G	-0.002	D(3)/S(6)/G(38949)/	Nearly Identical
699	K	-0.049	M(1)/E(1)/T(1)/Q(5)/N(16)/R(152)/K(22583)/	K	-0.01	M(1)/Q(2)/N(3)/R(41)/K(38911)/	Nearly Identical
700	E	-0.01	D(1)/X(1)/V(1)/K(2)/G(22)/E(22732)/	E	-0.001	K(1)/G(1)/E(38956)/	Nearly Identical
701	D	-0.015	G(1)/X(2)/B(2)/V(2)/E(13)/N(21)/D(22718)/	D	-0.013	E(6)/N(57)/D(38895)/	Nearly Identical
702	K	-0.234	G(1)/E(1)/T(3)/I(5)/X(6)/N(11)/Q(36)/R(1243)/K(21453)/	R	-0.069	G(3)/I(3)/S(13)/K(460)/R(38479)/
703	R	-0.007	X(3)/G(6)/K(7)/R(22743)/	R	-0.004	K(17)/R(38941)/	Nearly Identical
704	Y	-0.019	D(1)/S(1)/H(3)/C(3)/F(48)/Y(22703)/	Y	-0.011	N(1)/S(1)/C(1)/H(3)/F(48)/Y(38904)/	Nearly Identical
705	G	-0.002	S(1)/R(1)/E(2)/G(22754)/	G	0	G(38958)/	Nearly Identical
706	P	-0.005	S(4)/Q(9)/P(22745)/	P	-0.001	S(2)/P(38956)/	Nearly Identical
707	A	-0.062	X(1)/E(1)/V(3)/T(4)/P(33)/S(186)/A(22531)/	A	-0.004	T(1)/S(17)/A(38940)/	Nearly Identical
708	L	-0.006	I(1)/X(2)/F(12)/L(22744)/	L	0	L(38958)/	Nearly Identical
709	S	-0.01	R(1)/T(2)/I(3)/N(4)/X(4)/G(11)/S(22734)/	S	-0.003	N(5)/C(6)/S(38947)/	Nearly Identical
710	I	-0.027	N(1)/S(1)/L(1)/J(1)/T(6)/V(76)/I(22673)/	I	0	V(1)/I(38957)/	Nearly Identical
711	N	-0.095	T(1)/X(2)/K(5)/D(50)/S(332)/N(22369)/	N	-0.012	I(1)/D(16)/T(17)/S(21)/N(38903)/	Nearly Identical
712	E	-0.003	K(1)/X(2)/G(3)/E(22753)/	E	0	E(38958)/	Nearly Identical
713	L	-0.007	R(1)/P(1)/I(1)/X(2)/F(2)/M(11)/L(22740)/	L	0	M(1)/L(38957)/	Nearly Identical
714	S	-0.068	R(1)/X(2)/C(3)/I(5)/N(12)/T(25)/G(201)/S(22510)/	S	-0.011	R(1)/T(1)/I(1)/C(2)/N(16)/G(30)/S(38907)/	Nearly Identical
715	N	-0.073	X(1)/G(1)/R(1)/I(1)/D(2)/Y(3)/T(13)/K(14)/H(33)/S(187)/N(22503)/	N	-0.008	H(2)/K(5)/S(29)/N(38922)/	Nearly Identical
716	L	-0.011	H(1)/P(2)/I(8)/F(17)/L(22731)/	L	0	I(1)/L(38957)/	Nearly Identical
717	A	-0.105	X(1)/E(2)/S(11)/V(105)/T(299)/A(22340)/	A	-0.036	P(1)/V(15)/S(35)/T(150)/A(38757)/	Nearly Identical
718	K	-0.034	E(1)/X(1)/R(119)/K(22637)/	K	-0.025	R(146)/K(38812)/	Nearly Identical
719	G	-0.001	R(2)/G(22756)/	G	-0.001	W(1)/R(1)/G(38956)/	Nearly Identical
720	E	-0.001	D(1)/G(2)/E(22755)/	E	0	E(38958)/	Nearly Identical
721	K	-0.009	X(2)/N(4)/M(4)/E(4)/R(9)/K(22734)/	K	-0.004	R(17)/K(38941)/	Nearly Identical
722	A	-0.018	N(1)/S(4)/G(5)/V(14)/T(25)/A(22708)/	A	-0.006	G(1)/V(7)/T(19)/A(38931)/	Nearly Identical
723	N	-0.003	X(1)/K(1)/I(1)/D(3)/N(22750)/	N	-0.001	K(2)/N(38956)/	Nearly Identical
724	V	-0.003	X(1)/G(1)/I(1)/A(3)/V(22750)/	V	0	K(1)/V(38957)/	Nearly Identical
725	L	-0.008	X(1)/P(1)/S(1)/I(1)/K(3)/M(13)/L(22735)/	L	-0.001	V(1)/I(1)/Q(1)/L(38955)/	Nearly Identical
726	I	-0.013	X(1)/M(4)/T(4)/V(26)/I(22721)/	I	0	M(1)/I(38957)/	Nearly Identical
727	G	-0.008	X(1)/M(2)/R(18)/G(22735)/	G	0	V(1)/G(38957)/	Nearly Identical
728	Q	0	P(1)/Q(22754)/	Q	0	E(1)/Q(38957)/	Nearly Identical
729	G	-0.003	R(1)/E(5)/G(22749)/	G	0	G(38958)/	Nearly Identical
730	D	-0.006	E(2)/G(2)/N(10)/D(22741)/	D	-0.001	N(1)/G(1)/D(38956)/	Nearly Identical
731	V	-0.202	S(1)/X(2)/L(3)/T(4)/M(26)/I(195)/A(718)/V(21806)/	V	-0.038	L(1)/M(4)/I(230)/V(38723)/
732	V	-0.004	G(1)/L(1)/A(1)/X(3)/M(3)/V(22746)/	V	-0.001	M(2)/V(38956)/	Nearly Identical
733	L	-0.002	F(1)/W(1)/M(1)/V(1)/L(22751)/	L	-0.001	V(1)/S(1)/L(38956)/	Nearly Identical
734	V	-0.011	A(9)/I(21)/V(22725)/	V	-0.003	A(1)/I(11)/V(38946)/	Nearly Identical
735	M	-0.005	X(1)/K(1)/I(2)/L(9)/M(22742)/	M	0	M(38958)/	Nearly Identical
736	K	-0.005	E(1)/T(1)/N(4)/R(6)/K(22743)/	K	0	K(38958)/	Nearly Identical
737	R	-0.004	X(1)/S(1)/Q(1)/L(2)/P(4)/R(22745)/	R	0	Q(1)/R(38957)/	Nearly Identical
738	K	-0.003	N(1)/X(1)/L(1)/R(3)/K(22748)/	K	-0.001	R(3)/K(38955)/	Nearly Identical
739	R	-0.005	L(1)/E(1)/X(2)/Q(2)/P(6)/R(22742)/	R	0	W(1)/R(38957)/	Nearly Identical
740	D	-0.026	X(1)/B(1)/G(2)/E(2)/N(79)/D(22669)/	D	-0.031	E(2)/N(186)/D(38770)/	Nearly Identical
741	S	-0.01	X(1)/A(2)/P(2)/F(22)/S(22727)/	S	0	Y(1)/S(38957)/	Nearly Identical
742	S	-0.002	N(1)/R(1)/G(1)/T(2)/S(22749)/	S	0	S(38958)/	Nearly Identical
743	I	-0.007	M(1)/T(1)/V(2)/L(15)/I(22735)/	I	-0.001	K(1)/R(1)/T(1)/V(2)/I(38953)/	Nearly Identical
744	L	-0.001	V(1)/F(1)/L(22752)/	L	0	L(38958)/	Nearly Identical
745	T	-0.005	N(1)/A(1)/E(1)/P(1)/I(9)/T(22741)/	T	0	T(38958)/	Nearly Identical
746	D	0	H(1)/D(22753)/	D	0	D(38958)/	Nearly Identical
747	S	-0.004	N(1)/G(1)/C(1)/I(2)/R(4)/S(22744)/	S	0	N(1)/S(38957)/	Nearly Identical
748	Q	-0.006	X(1)/L(1)/P(1)/R(4)/H(8)/Q(22736)/	Q	-0.001	P(1)/R(1)/Q(38956)/	Nearly Identical
749	T	-0.003	P(1)/S(2)/A(4)/T(22744)/	T	0	T(38958)/	Nearly Identical
750	A	-0.005	S(1)/X(1)/V(1)/G(2)/P(2)/T(3)/A(22739)/	A	0	A(38958)/	Nearly Identical
751	T	-0.001	N(1)/P(1)/T(22747)/	T	0	T(38958)/	Nearly Identical
752	K	-0.004	N(1)/I(1)/T(1)/Q(1)/R(5)/K(22739)/	K	0	K(38958)/	Nearly Identical
753	R	-0.007	N(1)/S(1)/G(1)/T(1)/I(1)/C(1)/K(5)/X(6)/R(22728)/	R	-0.001	G(1)/I(1)/R(38956)/	Nearly Identical
754	I	-0.014	H(1)/X(1)/T(2)/F(3)/N(4)/L(9)/V(14)/I(22710)/	I	-0.005	F(4)/L(5)/V(10)/I(38939)/	Nearly Identical
755	R	-0.004	G(2)/W(2)/P(2)/Q(3)/R(22735)/	R	0	Q(1)/R(38957)/	Nearly Identical
756	M	-0.023	D(1)/X(1)/S(2)/R(5)/I(8)/L(9)/T(11)/V(24)/M(22682)/	M	-0.004	L(1)/T(2)/V(14)/M(38941)/	Nearly Identical
757	A	-0.157	N(1)/R(1)/D(2)/S(2)/G(3)/P(4)/V(794)/A(21936)/	A	0	A(38958)/
758	I	-0.044	X(1)/L(1)/F(2)/M(2)/N(3)/V(3)/T(143)/I(22587)/	I	-0.001	T(3)/I(38955)/	Nearly Identical
759	N	-0.048	F(1)/L(1)/Q(1)/H(2)/D(4)/T(4)/I(21)/S(25)/K(30)/Y(51)/N(22601)/	N	-0.021	D(1)/T(1)/K(118)/N(38838)/	Nearly Identical
Scanning for amino acid 'signatures' for H3N2 virus PB1 protein
	Avian			Human
Pos	Con	Ent	Residues	Con	Ent	Residues	Comments
1	M	0	M(19871)/	M	0	M(40165)/	Same
2	D	-0.018	V(3)/A(3)/N(6)/Y(6)/H(6)/E(7)/G(7)/D(19833)/	D	-0.002	V(1)/N(1)/E(3)/X(3)/D(40157)/	Nearly Identical
3	V	-0.012	C(1)/F(2)/G(2)/L(3)/D(3)/A(4)/I(11)/V(19845)/	V	-0.005	A(2)/C(3)/I(7)/X(7)/V(40146)/	Nearly Identical
4	N	-0.014	V(1)/M(1)/K(2)/Y(2)/F(3)/T(3)/I(4)/S(5)/H(8)/N(19842)/	N	-0.003	S(1)/X(1)/D(1)/I(2)/H(3)/K(4)/N(40153)/	Nearly Identical
5	P	-0.006	L(2)/Q(2)/R(4)/S(5)/P(19858)/	P	-0.001	X(1)/L(1)/R(1)/P(40162)/	Nearly Identical
6	T	-0.012	N(1)/M(1)/P(1)/I(2)/S(3)/D(4)/A(13)/T(19846)/	T	-0.006	A(1)/N(1)/I(26)/T(40137)/	Nearly Identical
7	L	-0.011	S(1)/E(1)/I(1)/D(1)/F(23)/L(19844)/	L	-0.002	V(1)/H(1)/R(2)/X(4)/L(40154)/	Nearly Identical
8	L	-0.01	P(1)/T(1)/V(2)/F(5)/I(14)/L(19848)/	L	-0.002	Q(1)/M(1)/X(5)/L(40158)/	Nearly Identical
9	F	-0.005	Y(1)/L(11)/F(19859)/	F	-0.004	Y(1)/S(3)/X(3)/L(9)/F(40149)/	Nearly Identical
10	L	-0.005	P(1)/V(2)/S(3)/F(4)/L(19861)/	L	-0.006	Q(1)/T(1)/I(8)/X(14)/L(40141)/	Nearly Identical
11	K	-0.016	I(1)/T(1)/N(2)/E(8)/R(26)/K(19833)/	K	-0.006	V(1)/N(1)/E(4)/R(6)/X(13)/K(40137)/	Nearly Identical
12	V	-0.145	D(1)/G(1)/E(2)/L(4)/M(38)/I(555)/V(19270)/	V	-0.017	A(1)/M(1)/X(8)/I(81)/V(40073)/	Nearly Identical
13	P	-0.004	A(1)/H(1)/S(7)/P(19862)/	P	-0.005	X(1)/S(20)/P(40143)/	Nearly Identical
14	A	-0.516	L(1)/S(1)/G(1)/T(27)/V(4030)/A(15811)/	A	-0.012	P(1)/S(3)/T(3)/X(6)/V(43)/A(40108)/
15	Q	-0.005	A(1)/P(2)/R(2)/H(4)/Q(19862)/	Q	-0.002	P(1)/X(2)/H(3)/Q(40158)/	Nearly Identical
16	N	-0.042	K(2)/T(3)/D(5)/S(123)/N(19738)/	N	-0.005	K(1)/D(1)/T(1)/S(18)/N(40143)/	Nearly Identical
17	A	-0.002	G(2)/V(2)/A(19867)/	A	0	A(40164)/	Nearly Identical
18	I	-0.016	T(1)/R(1)/L(2)/V(37)/I(19830)/	I	-0.002	X(4)/V(6)/I(40154)/	Nearly Identical
19	S	-0.002	C(1)/G(1)/N(1)/S(19868)/	S	-0.002	N(1)/R(1)/G(2)/X(5)/S(40156)/	Nearly Identical
20	T	-0.115	N(1)/P(1)/A(13)/S(26)/I(398)/T(19432)/	T	-0.003	S(1)/X(1)/A(2)/I(9)/T(40152)/	Nearly Identical
21	T	-0.002	S(1)/P(2)/T(19868)/	T	-0.001	I(1)/X(2)/T(40162)/	Nearly Identical
22	F	-0.001	I(1)/F(19870)/	F	-0.001	X(1)/L(1)/F(40163)/	Nearly Identical
23	P	-0.002	L(1)/T(1)/V(2)/P(19867)/	P	-0.001	X(1)/S(1)/P(40163)/	Nearly Identical
24	Y	-0.001	S(1)/T(1)/Y(19869)/	Y	-0.001	X(3)/Y(40162)/	Nearly Identical
25	T	-0.002	A(1)/R(1)/I(1)/T(19868)/	T	0	X(1)/T(40164)/	Nearly Identical
26	G	-0.001	E(1)/G(19870)/	G	0	G(40165)/	Nearly Identical
27	D	-0.009	A(3)/G(3)/E(6)/N(8)/D(19851)/	D	-0.002	Y(1)/N(2)/E(2)/X(3)/D(40157)/	Nearly Identical
28	P	-0.001	A(1)/P(19870)/	P	0	P(40165)/	Nearly Identical
29	P	-0.001	S(1)/P(19870)/	P	0	P(40165)/	Nearly Identical
30	Y	-0.008	F(1)/S(2)/H(17)/Y(19851)/	Y	-0.003	X(1)/H(13)/Y(40151)/	Nearly Identical
31	S	-0.002	C(1)/G(1)/N(2)/S(19867)/	S	-0.001	G(1)/R(1)/S(40163)/	Nearly Identical
32	H	-0.001	Y(1)/R(1)/H(19869)/	H	-0.001	X(1)/P(1)/R(3)/H(40160)/	Nearly Identical
33	G	0	G(19871)/	G	0	X(1)/G(40164)/	Nearly Identical
34	T	-0.002	S(1)/E(1)/P(1)/T(19868)/	T	-0.001	X(1)/P(1)/T(40163)/	Nearly Identical
35	G	0	G(19871)/	G	0	G(40165)/	Same
36	T	-0.001	A(1)/T(19870)/	T	-0.001	X(2)/T(40163)/	Nearly Identical
37	G	0	G(19871)/	G	-0.001	V(1)/X(1)/E(1)/G(40162)/	Nearly Identical
38	Y	-0.007	V(1)/C(3)/H(13)/Y(19854)/	Y	-0.005	X(4)/H(17)/Y(40144)/	Nearly Identical
39	T	-0.011	I(1)/P(1)/S(2)/A(23)/T(19844)/	T	-0.002	A(3)/X(5)/T(40156)/	Nearly Identical
40	M	-0.028	T(1)/L(31)/I(44)/M(19795)/	M	-0.009	V(3)/L(5)/X(5)/I(30)/M(40121)/	Nearly Identical
41	D	-0.002	G(2)/E(2)/D(19867)/	D	-0.005	G(1)/A(2)/N(5)/X(5)/E(9)/D(40142)/	Nearly Identical
42	T	-0.001	A(1)/P(1)/T(19869)/	T	-0.001	E(1)/X(3)/T(40160)/	Nearly Identical
43	V	-0.006	L(1)/F(1)/A(4)/I(6)/V(19859)/	V	-0.002	I(1)/X(6)/V(40157)/	Nearly Identical
44	N	-0.053	G(1)/I(2)/D(4)/S(26)/T(130)/N(19708)/	N	-0.004	K(1)/I(1)/X(2)/T(2)/S(8)/N(40149)/	Nearly Identical
45	R	-0.002	I(1)/G(2)/R(19868)/	R	-0.001	K(1)/X(2)/R(40160)/	Nearly Identical
46	T	-0.001	A(1)/I(1)/T(19869)/	T	-0.001	I(1)/X(2)/T(40160)/	Nearly Identical
47	H	-0.002	L(1)/R(1)/N(2)/H(19867)/	H	0	X(1)/H(40162)/	Nearly Identical
48	Q	-0.314	L(1)/P(1)/N(2)/R(5)/H(5)/K(1831)/Q(18026)/	Q	-0.005	L(2)/X(3)/R(5)/H(5)/K(6)/Q(40142)/
49	Y	-0.001	C(3)/Y(19868)/	Y	-0.002	X(4)/C(5)/Y(40154)/	Nearly Identical
50	S	-0.003	T(1)/P(1)/A(4)/S(19865)/	S	-0.001	A(1)/T(1)/S(40161)/	Nearly Identical
51	E	-0.013	N(1)/A(2)/K(7)/D(9)/G(10)/E(19842)/	E	-0.012	A(1)/V(4)/X(4)/D(8)/G(10)/K(26)/E(40110)/	Nearly Identical
52	K	-0.17	M(6)/Q(7)/E(15)/N(298)/R(312)/K(19233)/	R	-0.288	N(2)/W(7)/G(7)/X(8)/M(11)/K(3221)/R(36907)/
53	G	-0.001	R(3)/G(19868)/	G	-0.001	X(1)/R(1)/G(40161)/	Nearly Identical
54	K	-0.458	A(1)/Q(1)/M(2)/I(5)/V(6)/N(7)/G(19)/T(231)/E(627)/R(1288)/K(17684)/	K	-0.023	E(3)/M(3)/X(5)/N(8)/R(106)/K(40038)/
55	W	-0.001	L(1)/R(1)/W(19869)/	W	-0.001	G(2)/X(3)/W(40158)/	Nearly Identical
56	T	-0.114	S(1)/M(1)/K(28)/I(32)/A(358)/T(19451)/	T	-0.043	S(1)/I(3)/X(11)/K(25)/M(75)/A(125)/T(39923)/	Nearly Identical
57	T	-0.124	Q(1)/V(2)/A(26)/M(85)/I(108)/K(177)/T(19472)/	T	-0.04	P(1)/R(2)/X(5)/M(7)/A(9)/K(15)/I(194)/T(39930)/	Nearly Identical
58	N	-0.008	H(2)/S(18)/N(19851)/	N	-0.008	K(1)/X(7)/S(27)/N(40128)/	Nearly Identical
59	T	-0.615	L(1)/K(1)/M(1)/A(15)/I(15)/P(17)/S(5603)/T(14218)/	T	-0.009	K(1)/S(2)/X(7)/A(13)/I(16)/T(40124)/
60	E	-0.006	A(1)/K(1)/G(2)/D(8)/E(19859)/	E	-0.002	Q(1)/X(5)/E(40157)/	Nearly Identical
61	T	-0.005	A(1)/S(1)/I(8)/T(19861)/	T	-0.002	X(1)/N(1)/I(6)/T(40155)/	Nearly Identical
62	G	-0.083	D(1)/Y(2)/N(6)/R(67)/E(70)/K(103)/G(19622)/	G	-0.013	W(3)/X(5)/R(7)/E(49)/G(40099)/	Nearly Identical
63	A	-0.007	V(1)/G(3)/T(4)/S(6)/A(19857)/	A	-0.005	X(1)/S(3)/T(8)/V(9)/A(40142)/	Nearly Identical
64	P	-0.075	R(2)/T(4)/A(9)/H(11)/S(46)/L(161)/P(19638)/	P	-0.014	T(3)/A(6)/X(6)/H(11)/L(13)/S(25)/P(40099)/	Nearly Identical
65	Q	-0.003	L(1)/H(1)/P(4)/Q(19865)/	Q	-0.002	L(1)/H(1)/X(4)/Q(40157)/	Nearly Identical
66	L	-0.003	F(1)/V(2)/I(2)/L(19866)/	L	-0.002	J(1)/I(2)/X(3)/L(40157)/	Nearly Identical
67	N	-0.004	I(1)/T(1)/H(1)/S(5)/N(19863)/	N	-0.001	F(1)/S(1)/X(3)/N(40158)/	Nearly Identical
68	P	-0.002	Q(1)/S(2)/P(19868)/	P	0	X(1)/P(40162)/	Nearly Identical
69	I	-0.023	T(9)/V(56)/I(19806)/	I	-0.008	S(1)/X(4)/T(10)/V(18)/I(40130)/	Nearly Identical
70	D	-0.003	E(1)/G(2)/N(2)/D(19866)/	D	-0.002	X(1)/B(1)/N(5)/D(40157)/	Nearly Identical
71	G	0	G(19871)/	G	0	X(1)/G(40164)/	Nearly Identical
72	P	-0.002	L(1)/Q(1)/S(2)/P(19867)/	P	-0.001	X(1)/S(2)/P(40162)/	Nearly Identical
73	L	-0.005	V(1)/F(1)/Q(1)/M(3)/I(3)/L(19862)/	L	-0.003	P(1)/X(3)/I(8)/L(40153)/	Nearly Identical
74	P	-0.004	S(8)/P(19863)/	P	-0.001	H(1)/X(2)/P(40162)/	Nearly Identical
75	E	-0.123	L(2)/G(46)/V(47)/K(50)/D(267)/E(19459)/	E	-0.059	V(3)/X(5)/K(30)/G(32)/D(299)/E(39796)/	Nearly Identical
76	D	-0.079	S(1)/Y(1)/E(4)/G(38)/N(224)/D(19603)/	D	-0.035	X(4)/G(17)/N(191)/D(39953)/	Nearly Identical
77	N	-0.024	K(1)/B(1)/T(1)/I(2)/S(9)/H(18)/D(26)/N(19813)/	N	-0.006	X(11)/D(14)/N(40140)/	Nearly Identical
78	E	-0.077	Q(1)/K(1)/N(5)/G(9)/D(261)/E(19594)/	E	-0.007	V(1)/Q(1)/X(4)/G(6)/D(7)/K(8)/E(40138)/	Nearly Identical
79	P	0	P(19871)/	P	-0.001	X(2)/P(40163)/	Nearly Identical
80	S	-0.035	R(3)/C(9)/T(11)/I(32)/N(34)/S(19782)/	S	-0.007	G(1)/X(2)/C(5)/I(9)/N(11)/S(40137)/	Nearly Identical
81	G	-0.001	R(1)/G(19870)/	G	0	X(1)/G(40164)/	Nearly Identical
82	Y	-0.002	R(1)/S(2)/Y(19868)/	Y	-0.001	X(2)/Y(40163)/	Nearly Identical
83	A	-0.008	V(1)/T(1)/G(2)/S(13)/A(19854)/	A	-0.002	V(1)/E(1)/X(2)/S(5)/A(40156)/	Nearly Identical
84	Q	-0.002	H(1)/R(2)/Q(19868)/	Q	-0.001	H(1)/X(4)/Q(40160)/	Nearly Identical
85	T	-0.004	R(1)/M(3)/A(4)/T(19863)/	T	-0.001	X(2)/T(40163)/	Nearly Identical
86	D	-0.013	G(1)/E(32)/D(19838)/	D	-0.005	A(1)/N(4)/X(7)/E(9)/D(40144)/	Nearly Identical
87	C	-0.001	R(1)/C(19870)/	C	-0.001	Y(1)/X(4)/C(40160)/	Nearly Identical
88	V	-0.003	M(1)/A(1)/L(3)/V(19866)/	V	-0.001	I(1)/X(4)/V(40160)/	Nearly Identical
89	L	-0.012	V(1)/W(1)/P(1)/I(27)/L(19841)/	L	-0.002	X(7)/L(40158)/	Nearly Identical
90	E	-0.001	K(1)/E(19870)/	E	-0.001	G(1)/X(4)/E(40160)/	Nearly Identical
91	A	-0.003	S(1)/D(1)/V(5)/A(19864)/	A	-0.002	T(1)/V(1)/X(7)/A(40156)/	Nearly Identical
92	M	-0.004	L(1)/V(2)/I(5)/M(19863)/	M	-0.001	X(4)/M(40161)/	Nearly Identical
93	A	-0.003	D(1)/S(2)/G(2)/A(19866)/	A	-0.002	S(1)/V(2)/X(5)/A(40157)/	Nearly Identical
94	F	-0.047	V(1)/C(4)/Y(24)/S(28)/L(75)/F(19739)/	F	-0.014	C(1)/Y(2)/X(5)/S(23)/L(34)/F(40100)/	Nearly Identical
95	L	-0.003	F(1)/M(1)/I(1)/R(1)/H(1)/L(19866)/	L	-0.001	X(3)/L(40162)/	Nearly Identical
96	E	-0.009	G(4)/D(17)/E(19850)/	E	-0.002	D(1)/G(2)/X(3)/E(40159)/	Nearly Identical
97	E	-0.05	Q(1)/R(1)/V(2)/A(4)/G(8)/N(18)/D(19)/K(84)/E(19734)/	E	-0.019	X(4)/G(6)/K(43)/D(44)/E(40068)/	Nearly Identical
98	S	-0.009	F(1)/C(1)/A(8)/T(9)/S(19852)/	S	-0.001	F(1)/A(1)/X(1)/T(1)/S(40161)/	Nearly Identical
99	H	-0.001	Q(1)/N(1)/H(19869)/	H	-0.001	N(1)/Q(1)/R(1)/X(2)/H(40160)/	Nearly Identical
100	P	-0.009	Q(1)/S(22)/P(19848)/	P	-0.001	X(1)/S(2)/P(40162)/	Nearly Identical
101	G	-0.006	R(5)/E(9)/G(19857)/	G	-0.004	C(1)/S(4)/D(4)/X(5)/G(40151)/	Nearly Identical
102	I	-0.022	F(1)/V(5)/L(54)/I(19811)/	I	-0.003	L(1)/V(4)/X(5)/I(40155)/	Nearly Identical
103	F	-0.004	L(1)/Y(9)/F(19861)/	F	-0.001	X(1)/Y(1)/F(40162)/	Nearly Identical
104	E	-0.075	V(1)/K(2)/A(4)/D(35)/G(208)/E(19621)/	E	-0.006	A(1)/G(1)/X(3)/K(5)/D(13)/E(40141)/	Nearly Identical
105	N	-0.069	K(2)/H(6)/D(20)/S(54)/T(126)/N(19663)/	N	-0.022	B(1)/K(2)/H(3)/X(4)/T(22)/D(31)/S(46)/N(40055)/	Nearly Identical
106	S	-0.04	L(1)/T(1)/A(127)/S(19742)/	S	-0.001	T(1)/A(2)/X(2)/S(40160)/	Nearly Identical
107	C	-0.002	R(1)/S(2)/C(19868)/	C	-0.001	S(1)/X(1)/C(40163)/	Nearly Identical
108	L	-0.148	P(2)/R(2)/V(10)/F(19)/I(592)/L(19246)/	L	-0.013	H(1)/X(2)/R(2)/F(17)/I(39)/L(40104)/
109	E	-0.003	V(1)/D(1)/G(3)/E(19866)/	E	-0.001	X(1)/G(1)/D(1)/E(40162)/	Nearly Identical
110	T	-0.136	S(1)/P(1)/M(9)/A(577)/T(19283)/	T	-0.002	X(1)/I(2)/A(6)/T(40156)/	Nearly Identical
111	M	-0.057	L(1)/T(2)/R(2)/V(10)/I(173)/M(19683)/	M	-0.024	V(1)/K(1)/T(1)/L(2)/R(2)/X(8)/I(116)/M(40034)/	Nearly Identical
112	E	-0.005	K(2)/G(4)/D(5)/E(19860)/	E	-0.003	X(3)/K(3)/D(7)/E(40152)/	Nearly Identical
113	V	-0.623	S(1)/M(2)/L(3)/T(9)/F(24)/A(25)/I(5677)/V(14130)/	A	-0.26	F(1)/D(1)/X(4)/S(20)/T(33)/I(180)/V(2301)/A(37625)/
114	V	-0.076	F(1)/D(1)/G(1)/L(4)/A(7)/C(29)/I(209)/V(19619)/	V	-0.043	X(6)/A(10)/I(262)/V(39887)/	Nearly Identical
115	Q	-0.008	K(1)/L(7)/H(10)/Q(19853)/	Q	0	Q(40165)/	Nearly Identical
116	Q	-0.003	K(2)/R(4)/Q(19865)/	Q	-0.002	R(1)/E(2)/K(2)/X(3)/Q(40157)/	Nearly Identical
117	T	-0.009	S(2)/K(2)/A(18)/T(19849)/	T	-0.001	A(3)/T(40162)/	Nearly Identical
118	R	-0.001	K(3)/R(19868)/	R	0	R(40165)/	Nearly Identical
119	V	-0.031	E(1)/I(2)/A(5)/L(13)/M(64)/V(19786)/	V	-0.007	X(3)/I(6)/M(22)/V(40134)/	Nearly Identical
120	D	-0.004	A(1)/G(1)/T(1)/N(2)/E(3)/D(19863)/	D	-0.001	X(1)/E(1)/D(40163)/	Nearly Identical
121	K	-0.013	N(2)/E(2)/I(2)/Q(3)/R(20)/K(19842)/	K	-0.039	N(1)/E(1)/X(2)/R(248)/K(39913)/	Nearly Identical
122	L	-0.003	M(7)/L(19864)/	L	-0.001	X(1)/I(2)/L(40162)/	Nearly Identical
123	T	-0.007	I(1)/S(2)/A(13)/T(19855)/	T	-0.003	I(2)/X(3)/A(8)/T(40152)/	Nearly Identical
124	Q	-0.007	E(2)/H(2)/K(3)/R(8)/Q(19856)/	Q	-0.003	L(1)/H(1)/R(2)/K(3)/X(3)/Q(40155)/	Nearly Identical
125	G	-0.002	A(1)/S(3)/G(19867)/	G	-0.001	R(1)/X(2)/G(40162)/	Nearly Identical
126	R	-0.002	C(1)/H(3)/R(19867)/	R	-0.003	X(3)/H(10)/R(40152)/	Nearly Identical
127	Q	-0.001	L(1)/R(1)/Q(19869)/	Q	-0.001	X(3)/Q(40162)/	Nearly Identical
128	T	-0.002	A(1)/I(2)/T(19868)/	T	-0.002	S(1)/X(5)/T(40159)/	Nearly Identical
129	Y	-0.005	N(1)/H(1)/F(8)/Y(19861)/	Y	-0.003	F(2)/H(3)/X(8)/Y(40152)/	Nearly Identical
130	D	-0.001	G(1)/D(19870)/	D	-0.002	G(1)/X(8)/D(40156)/	Nearly Identical
131	W	-0.001	R(1)/W(19870)/	W	-0.002	X(10)/W(40154)/	Nearly Identical
132	T	-0.003	I(2)/A(4)/T(19865)/	T	-0.002	X(8)/T(40157)/	Nearly Identical
133	L	-0.007	V(3)/S(4)/M(4)/I(4)/L(19856)/	L	-0.003	I(1)/P(1)/V(3)/X(8)/L(40152)/	Nearly Identical
134	N	-0.014	I(2)/K(3)/S(5)/D(24)/N(19837)/	N	-0.005	K(1)/H(1)/S(3)/T(7)/X(9)/N(40144)/	Nearly Identical
135	R	-0.008	S(1)/E(1)/K(17)/R(19852)/	R	-0.005	X(7)/K(16)/R(40142)/	Nearly Identical
136	N	-0.001	S(1)/T(1)/N(19869)/	N	-0.002	K(1)/X(7)/N(40157)/	Nearly Identical
137	Q	-0.001	L(1)/R(1)/Q(19869)/	Q	-0.002	X(7)/Q(40158)/	Nearly Identical
138	P	-0.004	L(1)/A(1)/R(1)/S(2)/T(2)/P(19864)/	P	-0.006	L(1)/Q(2)/T(2)/S(8)/X(11)/P(40141)/	Nearly Identical
139	A	-0.004	G(2)/P(2)/S(3)/A(19864)/	A	-0.001	X(6)/A(40159)/	Nearly Identical
140	A	-0.003	T(2)/S(3)/A(19866)/	A	-0.003	X(7)/S(7)/A(40151)/	Nearly Identical
141	T	-0.002	N(1)/A(4)/T(19866)/	T	-0.005	A(3)/N(6)/X(11)/T(40145)/	Nearly Identical
142	A	-0.001	D(1)/V(1)/A(19869)/	A	-0.004	E(1)/V(2)/T(2)/S(4)/X(9)/A(40147)/	Nearly Identical
143	L	-0.003	W(1)/F(2)/S(4)/L(19864)/	L	-0.003	S(1)/X(10)/L(40154)/	Nearly Identical
144	A	-0.012	P(1)/G(3)/V(4)/S(8)/T(10)/A(19845)/	A	-0.005	V(2)/S(2)/T(4)/X(12)/A(40145)/	Nearly Identical
145	N	-0.007	T(2)/D(5)/S(7)/N(19857)/	N	-0.003	X(13)/N(40152)/	Nearly Identical
146	T	-0.004	I(1)/A(3)/S(3)/T(19864)/	T	-0.005	A(1)/I(3)/X(17)/T(40144)/	Nearly Identical
147	I	-0.007	T(1)/M(6)/V(8)/I(19856)/	I	-0.005	V(2)/M(2)/X(19)/I(40143)/	Nearly Identical
148	E	-0.003	Q(1)/D(1)/K(2)/G(2)/E(19865)/	E	-0.005	K(1)/X(20)/E(40145)/	Nearly Identical
149	V	-0.342	M(2)/T(3)/I(2116)/V(17750)/	V	-0.011	X(17)/I(39)/V(40110)/
150	F	-0.008	S(1)/Y(2)/L(16)/F(19852)/	F	-0.005	Y(1)/L(3)/X(19)/F(40143)/	Nearly Identical
151	R	-0.037	M(1)/G(6)/K(106)/R(19758)/	R	-0.017	I(1)/G(4)/X(17)/K(63)/R(40081)/	Nearly Identical
152	S	-0.127	P(1)/M(3)/A(19)/T(28)/L(441)/S(19379)/	S	-0.018	A(1)/X(18)/L(33)/T(33)/S(40081)/	Nearly Identical
153	N	-0.001	S(3)/N(19868)/	N	-0.004	D(1)/Y(1)/X(15)/N(40149)/	Nearly Identical
154	G	-0.119	C(6)/N(9)/D(189)/S(211)/G(19456)/	G	-0.025	K(2)/D(14)/X(17)/E(26)/R(66)/G(40041)/	Nearly Identical
155	L	-0.019	F(1)/M(20)/I(28)/L(19822)/	L	-0.008	F(1)/S(1)/I(17)/X(17)/L(40130)/	Nearly Identical
156	T	-0.126	V(12)/R(12)/S(19)/K(51)/I(58)/M(61)/A(172)/T(19486)/	T	-0.014	P(2)/R(2)/I(9)/K(11)/X(16)/A(20)/T(40106)/	Nearly Identical
157	A	-0.195	D(5)/N(17)/I(18)/V(28)/S(135)/T(553)/A(19115)/	A	-0.028	N(1)/V(9)/S(9)/X(19)/D(19)/T(88)/A(40021)/
158	N	-0.167	K(2)/T(2)/H(2)/S(770)/N(19095)/	N	-0.019	K(1)/T(8)/X(18)/S(70)/N(40069)/
159	E	-0.048	V(3)/K(6)/G(18)/D(119)/E(19725)/	E	-0.008	V(1)/D(1)/X(16)/G(16)/E(40132)/	Nearly Identical
160	S	-0.001	T(1)/S(19870)/	S	-0.004	T(1)/X(18)/S(40147)/	Nearly Identical
161	G	-0.001	R(2)/G(19869)/	G	-0.004	X(17)/G(40149)/	Nearly Identical
162	R	-0.003	E(1)/P(1)/S(2)/T(2)/R(19865)/	R	-0.004	X(19)/R(40147)/	Nearly Identical
163	L	-0.002	I(1)/M(2)/L(19868)/	L	-0.005	I(2)/X(19)/L(40146)/	Nearly Identical
164	I	-0.027	L(4)/M(33)/V(35)/I(19799)/	I	-0.016	L(2)/M(7)/X(21)/V(50)/I(40087)/	Nearly Identical
165	D	-0.004	E(4)/N(4)/D(19863)/	D	-0.005	E(1)/N(3)/X(19)/D(40144)/	Nearly Identical
166	F	-0.015	I(1)/V(3)/Y(3)/S(5)/L(24)/F(19835)/	F	-0.009	Y(10)/L(11)/X(18)/F(40128)/	Nearly Identical
167	L	-0.002	I(1)/V(2)/L(19868)/	L	-0.004	P(1)/X(19)/L(40147)/	Nearly Identical
168	K	-0.153	E(2)/R(700)/K(19169)/	K	-0.009	E(1)/X(18)/R(21)/K(40127)/
169	D	-0.003	V(1)/E(1)/R(1)/N(3)/D(19865)/	D	-0.004	G(1)/X(18)/D(40148)/	Nearly Identical
170	V	-0.012	L(1)/M(2)/A(6)/I(18)/V(19844)/	V	-0.005	M(2)/I(2)/X(19)/V(40144)/	Nearly Identical
171	M	-0.244	A(2)/T(42)/L(44)/I(194)/V(730)/M(18859)/	M	-0.073	T(9)/L(11)/X(30)/I(55)/V(368)/M(39694)/
172	E	-0.458	Q(1)/Y(1)/V(2)/A(4)/N(7)/K(40)/G(185)/D(2568)/E(17063)/	E	-0.026	A(3)/V(10)/D(10)/X(27)/K(30)/G(45)/E(40042)/
173	S	0	S(19871)/	S	-0.004	X(18)/S(40149)/	Nearly Identical
174	M	-0.042	L(8)/V(23)/T(24)/I(60)/M(19756)/	M	-0.02	T(5)/V(7)/L(13)/X(18)/I(54)/M(40070)/	Nearly Identical
175	D	-0.161	Y(2)/E(9)/G(26)/N(660)/D(19174)/	D	-0.063	G(4)/E(13)/X(22)/N(389)/D(39739)/
176	K	-0.055	I(1)/T(1)/N(3)/Q(6)/E(10)/R(154)/K(19696)/	K	-0.014	E(1)/T(1)/N(4)/Q(4)/X(23)/R(33)/K(40101)/	Nearly Identical
177	E	-0.132	Q(1)/R(2)/A(6)/N(10)/G(111)/K(121)/D(179)/E(19441)/	E	-0.028	D(20)/X(24)/G(34)/K(66)/E(40023)/	Nearly Identical
178	E	-0.251	M(1)/Q(1)/R(1)/A(2)/I(4)/V(7)/D(60)/K(136)/G(889)/E(18770)/	E	-0.032	Q(1)/V(2)/K(26)/X(26)/G(26)/D(85)/E(40001)/
179	M	-0.263	K(1)/T(6)/L(30)/V(325)/I(779)/M(18730)/	M	-0.179	T(2)/L(5)/V(13)/X(29)/I(1610)/M(38508)/
180	E	-0.053	A(1)/V(2)/K(6)/G(45)/D(104)/E(19713)/	E	-0.012	D(3)/V(5)/G(8)/K(16)/X(23)/E(40112)/	Nearly Identical
181	I	-0.044	N(1)/T(3)/L(8)/M(23)/V(90)/I(19746)/	I	-0.052	L(4)/M(19)/X(25)/V(277)/I(39842)/	Nearly Identical
182	T	-0.133	M(1)/R(1)/A(3)/V(12)/I(543)/T(19311)/	T	-0.013	S(1)/X(25)/I(39)/T(40102)/	Nearly Identical
183	T	-0.015	M(3)/I(8)/A(27)/T(19833)/	T	-0.006	A(2)/R(2)/X(23)/T(40139)/	Nearly Identical
184	H	-0.006	L(1)/N(1)/P(1)/Q(2)/R(2)/Y(6)/H(19858)/	H	-0.006	Y(2)/X(24)/H(40140)/	Nearly Identical
185	F	-0.001	L(2)/F(19869)/	F	-0.005	I(1)/X(23)/F(40142)/	Nearly Identical
186	Q	-0.01	K(1)/L(2)/P(2)/H(17)/Q(19849)/	Q	-0.005	K(1)/X(24)/Q(40141)/	Nearly Identical
187	R	-0.003	G(2)/K(4)/R(19865)/	R	-0.005	T(1)/X(24)/R(40141)/	Nearly Identical
188	K	-0.005	N(2)/R(10)/K(19859)/	K	-0.008	R(13)/X(25)/K(40128)/	Nearly Identical
189	R	-0.01	S(1)/G(1)/K(23)/R(19846)/	R	-0.007	K(7)/X(24)/R(40135)/	Nearly Identical
190	R	-0.006	I(1)/K(13)/R(19857)/	R	-0.012	I(2)/K(6)/S(25)/X(25)/R(40107)/	Nearly Identical
191	V	-0.127	E(4)/L(33)/M(45)/I(390)/V(19399)/	V	-0.032	A(1)/L(11)/X(25)/I(149)/V(39979)/	Nearly Identical
192	R	-0.031	I(2)/K(95)/R(19774)/	R	-0.011	E(1)/K(24)/X(26)/R(40114)/	Nearly Identical
193	D	-0.006	A(1)/Y(1)/E(3)/G(3)/H(3)/D(19860)/	D	-0.006	N(2)/X(24)/D(40139)/	Nearly Identical
194	N	-0.024	H(1)/K(2)/Y(4)/D(5)/T(5)/S(45)/N(19809)/	N	-0.011	R(1)/H(1)/S(23)/X(27)/N(40113)/	Nearly Identical
195	M	-0.076	K(1)/L(8)/V(34)/T(34)/I(159)/M(19635)/	M	-0.1	R(1)/I(25)/T(27)/X(31)/V(52)/L(556)/M(39473)/	Nearly Identical
196	T	-0.008	N(1)/I(1)/P(2)/A(4)/S(9)/T(19854)/	T	-0.008	S(2)/N(3)/A(3)/X(30)/T(40127)/	Nearly Identical
197	K	-0.062	N(1)/I(1)/T(1)/Q(2)/R(214)/K(19652)/	K	-0.018	M(2)/N(12)/X(30)/R(43)/K(40078)/	Nearly Identical
198	K	-0.029	Q(1)/N(2)/E(2)/R(79)/K(19787)/	K	-0.012	F(1)/N(3)/R(24)/X(29)/K(40108)/	Nearly Identical
199	M	-0.014	K(1)/I(9)/L(10)/V(11)/M(19840)/	M	-0.007	I(1)/T(1)/L(3)/X(28)/M(40132)/	Nearly Identical
200	V	-0.252	T(2)/A(3)/I(1356)/V(18510)/	V	-0.08	L(1)/F(1)/X(31)/I(560)/V(39572)/
201	T	-0.01	S(1)/P(1)/R(1)/I(2)/A(3)/M(14)/T(19849)/	T	-0.008	I(8)/X(30)/T(40127)/	Nearly Identical
202	Q	-0.024	K(1)/P(2)/L(3)/R(8)/H(49)/Q(19808)/	Q	-0.007	R(1)/L(2)/H(2)/X(30)/Q(40130)/	Nearly Identical
203	R	-0.009	S(3)/G(3)/K(16)/R(19849)/	R	-0.006	X(28)/R(40137)/	Nearly Identical
204	T	-0.007	S(1)/M(1)/A(2)/P(3)/I(8)/T(19856)/	T	-0.006	I(1)/X(30)/T(40134)/	Nearly Identical
205	I	-0.039	R(1)/T(4)/M(12)/L(13)/V(81)/I(19760)/	I	-0.01	V(5)/M(13)/X(28)/I(40119)/	Nearly Identical
206	G	-0.003	A(1)/E(1)/R(3)/G(19866)/	G	-0.006	X(29)/G(40136)/	Nearly Identical
207	K	-0.023	N(1)/T(1)/E(2)/R(60)/K(19807)/	K	-0.007	R(7)/X(27)/K(40131)/	Nearly Identical
208	K	-0.013	Q(1)/N(2)/E(4)/R(26)/K(19838)/	K	-0.006	T(1)/R(2)/X(27)/K(40135)/	Nearly Identical
209	K	-0.037	I(1)/E(3)/N(7)/R(99)/K(19761)/	K	-0.011	R(21)/X(30)/K(40114)/	Nearly Identical
210	Q	-0.037	P(4)/R(4)/L(6)/K(6)/H(87)/Q(19764)/	Q	-0.007	R(4)/X(28)/Q(40133)/	Nearly Identical
211	R	-0.143	A(3)/E(8)/M(14)/G(134)/K(366)/R(19346)/	R	-0.039	G(3)/X(31)/K(203)/R(39928)/	Nearly Identical
212	L	-0.029	A(9)/I(20)/M(21)/V(23)/L(19798)/	V	-0.117	X(38)/L(38)/M(843)/V(39246)/	Nearly Distinct
213	N	-0.245	E(1)/P(1)/R(2)/A(3)/Y(4)/G(4)/H(21)/I(30)/D(46)/K(66)/T(189)/S(548)/N(18956)/	N	-0.028	I(1)/Y(2)/H(3)/K(7)/T(9)/X(29)/D(32)/S(52)/N(40030)/
214	K	-0.178	Q(15)/N(22)/R(766)/K(19068)/	K	-0.019	N(4)/X(30)/R(67)/K(40064)/
215	R	-0.559	E(1)/Q(1)/W(1)/T(1)/G(11)/K(4785)/R(15071)/	R	-0.114	I(1)/G(3)/X(33)/K(885)/R(39243)/
216	S	-0.193	A(1)/E(1)/D(1)/V(2)/T(4)/R(15)/C(16)/I(16)/G(248)/N(418)/S(19149)/	G	-0.129	N(5)/X(29)/D(33)/C(42)/S(901)/G(39155)/
217	Y	-0.005	L(1)/C(3)/H(6)/Y(19861)/	Y	-0.006	X(32)/Y(40133)/	Nearly Identical
218	L	-0.01	V(1)/F(1)/I(24)/L(19845)/	L	-0.011	I(20)/X(31)/L(40114)/	Nearly Identical
219	I	-0.052	M(1)/G(1)/R(1)/L(3)/T(14)/V(146)/I(19705)/	I	-0.016	R(4)/L(7)/T(14)/V(20)/X(29)/I(40091)/	Nearly Identical
220	R	-0.002	I(1)/K(4)/R(19866)/	R	-0.013	X(30)/K(34)/R(40101)/	Nearly Identical
221	A	-0.012	G(3)/S(6)/V(8)/T(11)/A(19843)/	A	-0.013	S(5)/T(11)/V(17)/X(28)/A(40104)/	Nearly Identical
222	L	-0.006	V(1)/S(1)/I(1)/M(10)/L(19858)/	L	-0.006	X(32)/L(40133)/	Nearly Identical
223	T	-0.009	A(24)/T(19847)/	T	-0.007	K(1)/A(4)/X(30)/T(40130)/	Nearly Identical
224	L	-0.001	W(1)/L(19870)/	L	-0.006	X(29)/L(40136)/	Nearly Identical
225	N	-0.001	S(1)/D(1)/N(19869)/	N	-0.006	X(29)/N(40136)/	Nearly Identical
226	T	-0.003	A(1)/K(1)/P(1)/S(3)/T(19865)/	T	-0.006	X(28)/T(40137)/	Nearly Identical
227	M	-0.003	L(1)/K(1)/I(1)/T(2)/M(19866)/	M	-0.006	X(28)/M(40137)/	Nearly Identical
228	T	-0.004	I(1)/S(2)/A(6)/T(19862)/	T	-0.006	A(3)/X(27)/T(40135)/	Nearly Identical
229	K	-0.002	E(1)/R(1)/I(2)/K(19867)/	K	-0.005	X(25)/K(40140)/	Nearly Identical
230	D	-0.003	E(1)/N(2)/G(3)/D(19865)/	D	-0.005	X(25)/D(40140)/	Nearly Identical
231	A	-0.002	P(1)/V(1)/R(1)/A(19868)/	A	-0.006	E(2)/X(25)/A(40138)/	Nearly Identical
232	E	-0.003	V(1)/Q(1)/K(5)/E(19864)/	E	-0.005	X(25)/E(40140)/	Nearly Identical
233	R	-0.003	A(1)/E(1)/T(1)/G(2)/R(19866)/	R	-0.005	X(25)/R(40140)/	Nearly Identical
234	G	-0.002	R(1)/S(3)/G(19867)/	G	-0.006	C(1)/X(28)/G(40136)/	Nearly Identical
235	K	-0.001	E(1)/N(1)/K(19869)/	K	-0.005	X(25)/K(40140)/	Nearly Identical
236	L	-0.002	R(1)/S(2)/L(19868)/	L	-0.005	X(25)/L(40140)/	Nearly Identical
237	K	-0.043	N(1)/G(1)/E(2)/M(3)/R(128)/K(19736)/	K	-0.012	X(26)/R(31)/K(40108)/	Nearly Identical
238	R	-0.003	K(7)/R(19864)/	R	-0.006	G(1)/X(26)/R(40138)/	Nearly Identical
239	R	-0.001	G(2)/R(19869)/	R	-0.005	X(26)/R(40139)/	Nearly Identical
240	A	-0.002	E(1)/G(1)/T(1)/A(19868)/	A	-0.006	T(1)/X(26)/A(40138)/	Nearly Identical
241	I	-0.002	F(1)/V(4)/I(19866)/	I	-0.006	S(1)/X(26)/I(40138)/	Nearly Identical
242	A	0	A(19871)/	A	-0.006	P(1)/X(27)/A(40137)/	Nearly Identical
243	T	-0.001	A(1)/K(1)/T(19869)/	T	-0.006	X(27)/T(40138)/	Nearly Identical
244	P	0	P(19871)/	P	-0.006	X(28)/P(40137)/	Nearly Identical
245	G	-0.001	P(1)/G(19870)/	G	-0.006	X(28)/G(40137)/	Nearly Identical
246	M	-0.011	V(2)/K(2)/R(2)/I(21)/M(19844)/	M	-0.007	V(1)/T(1)/I(5)/X(27)/M(40131)/	Nearly Identical
247	Q	-0.004	P(1)/T(1)/R(1)/H(4)/Q(19864)/	Q	-0.006	H(3)/X(27)/Q(40135)/	Nearly Identical
248	I	-0.01	N(1)/F(1)/L(2)/V(5)/T(12)/I(19850)/	I	-0.007	S(1)/M(1)/T(1)/X(30)/I(40132)/	Nearly Identical
249	R	-0.003	T(1)/K(6)/R(19864)/	R	-0.006	X(30)/R(40135)/	Nearly Identical
250	G	0	G(19871)/	G	-0.006	V(2)/X(28)/G(40135)/	Nearly Identical
251	F	-0.002	I(1)/S(3)/F(19867)/	F	-0.013	L(3)/V(30)/X(31)/F(40101)/	Nearly Identical
252	V	-0.003	M(1)/A(1)/I(3)/V(19866)/	V	-0.006	M(1)/X(28)/V(40136)/	Nearly Identical
253	Y	-0.041	C(2)/F(22)/H(98)/Y(19749)/	Y	-0.009	F(2)/H(11)/X(27)/Y(40125)/	Nearly Identical
254	F	-0.02	A(1)/L(4)/S(5)/C(11)/V(27)/F(19823)/	F	-0.008	V(1)/L(3)/S(5)/X(30)/F(40126)/	Nearly Identical
255	V	-0.009	I(8)/A(12)/V(19851)/	V	-0.008	I(2)/A(4)/X(29)/V(40130)/	Nearly Identical
256	E	-0.001	G(1)/Q(1)/E(19869)/	E	-0.006	X(31)/E(40134)/	Nearly Identical
257	T	-0.356	V(1)/M(3)/I(17)/S(40)/A(2062)/T(17748)/	T	-0.045	S(1)/N(8)/X(29)/A(54)/I(168)/T(39905)/
258	L	-0.002	I(1)/M(3)/L(19867)/	L	-0.006	X(28)/L(40137)/	Nearly Identical
259	A	-0.002	V(1)/T(1)/P(2)/A(19867)/	A	-0.006	S(1)/X(28)/A(40136)/	Nearly Identical
260	R	-0.012	W(1)/G(1)/K(30)/R(19839)/	R	-0.035	X(28)/K(184)/R(39953)/	Nearly Identical
261	S	-0.181	I(4)/R(8)/N(46)/G(84)/T(104)/A(127)/C(218)/S(19280)/	S	-0.042	T(1)/R(3)/C(4)/I(5)/X(31)/N(207)/S(39914)/
262	I	-0.006	T(1)/M(2)/V(10)/I(19858)/	I	-0.006	X(29)/I(40136)/	Nearly Identical
263	C	0	C(19871)/	C	-0.007	S(1)/X(31)/C(40133)/	Nearly Identical
264	E	-0.013	K(1)/G(2)/D(31)/E(19837)/	E	-0.009	A(1)/K(1)/G(7)/X(31)/E(40125)/	Nearly Identical
265	K	-0.005	E(1)/N(1)/R(10)/K(19859)/	K	-0.008	Q(1)/N(2)/R(3)/X(31)/K(40128)/	Nearly Identical
266	L	-0.003	V(1)/I(6)/L(19864)/	L	-0.007	I(4)/X(31)/L(40130)/	Nearly Identical
267	E	-0.002	Q(1)/G(1)/K(1)/E(19868)/	E	-0.007	K(1)/X(32)/E(40132)/	Nearly Identical
268	Q	-0.002	P(1)/K(1)/R(1)/Q(19868)/	Q	-0.006	X(32)/Q(40133)/	Nearly Identical
269	S	-0.004	I(1)/A(4)/F(4)/S(19862)/	S	-0.007	A(1)/F(1)/X(31)/S(40132)/	Nearly Identical
270	G	-0.003	C(1)/E(5)/G(19865)/	G	-0.007	Q(1)/X(31)/G(40133)/	Nearly Identical
271	L	-0.002	F(2)/I(2)/L(19867)/	L	-0.008	I(7)/X(31)/L(40126)/	Nearly Identical
272	P	-0.001	H(1)/P(19870)/	P	-0.007	X(34)/P(40130)/	Nearly Identical
273	V	-0.008	L(1)/F(1)/A(1)/G(1)/I(13)/V(19854)/	V	-0.021	I(44)/X(69)/V(40051)/	Nearly Identical
274	G	-0.001	R(1)/G(19870)/	G	-0.006	X(32)/G(40132)/	Nearly Identical
275	G	-0.001	R(1)/G(19870)/	G	-0.007	X(34)/G(40130)/	Nearly Identical
276	N	-0.002	S(1)/K(1)/M(1)/N(19868)/	N	-0.007	X(35)/N(40129)/	Nearly Identical
277	E	-0.002	Q(1)/K(1)/D(2)/E(19867)/	E	-0.007	X(35)/E(40129)/	Nearly Identical
278	K	-0.001	N(1)/R(1)/K(19869)/	K	-0.008	N(1)/E(2)/X(35)/K(40126)/	Nearly Identical
279	K	-0.001	M(1)/R(1)/K(19869)/	K	-0.007	X(35)/K(40129)/	Nearly Identical
280	A	-0.003	V(1)/G(5)/A(19865)/	A	-0.007	T(1)/X(32)/A(40131)/	Nearly Identical
281	K	-0.001	N(1)/K(19870)/	K	-0.006	X(32)/K(40132)/	Nearly Identical
282	L	0	L(19871)/	L	-0.007	X(34)/L(40130)/	Nearly Identical
283	A	-0.003	S(1)/T(1)/G(4)/A(19865)/	A	-0.008	V(1)/S(1)/T(2)/X(32)/A(40128)/	Nearly Identical
284	N	-0.002	S(1)/D(2)/N(19868)/	N	-0.007	D(1)/X(32)/N(40131)/	Nearly Identical
285	V	0	V(19871)/	V	-0.007	T(1)/X(34)/V(40129)/	Nearly Identical
286	V	-0.015	G(2)/I(6)/A(31)/V(19832)/	V	-0.006	X(32)/V(40132)/	Nearly Identical
287	R	-0.006	Q(1)/I(3)/K(10)/R(19857)/	R	-0.007	X(33)/R(40131)/	Nearly Identical
288	K	-0.001	R(1)/K(19870)/	K	-0.007	X(33)/K(40131)/	Nearly Identical
289	M	0	M(19871)/	M	-0.007	X(34)/M(40130)/	Nearly Identical
290	M	-0.001	I(1)/M(19870)/	M	-0.009	V(1)/I(7)/X(34)/M(40122)/	Nearly Identical
291	T	-0.013	V(1)/S(1)/N(2)/A(12)/I(13)/T(19842)/	T	-0.012	S(1)/A(3)/N(4)/I(9)/X(37)/T(40110)/	Nearly Identical
292	N	-0.037	Y(1)/B(1)/K(4)/T(8)/D(11)/S(80)/N(19766)/	N	-0.014	Y(1)/T(2)/D(5)/S(7)/H(16)/X(34)/N(40099)/	Nearly Identical
293	S	-0.003	A(1)/P(1)/L(2)/T(2)/S(19865)/	S	-0.007	A(1)/Y(1)/P(1)/X(32)/S(40129)/	Nearly Identical
294	Q	-0.036	E(1)/L(6)/K(13)/R(25)/H(50)/Q(19776)/	Q	-0.013	E(1)/R(1)/K(5)/H(20)/X(33)/Q(40104)/	Nearly Identical
295	D	-0.004	E(1)/K(1)/Y(1)/V(2)/H(2)/D(19864)/	D	-0.007	E(1)/N(1)/X(31)/D(40131)/	Nearly Identical
296	T	-0.012	Q(1)/N(3)/S(3)/A(5)/I(14)/T(19845)/	T	-0.01	S(1)/A(5)/I(7)/X(32)/T(40119)/	Nearly Identical
297	E	-0.007	G(1)/Q(1)/D(14)/E(19855)/	E	-0.008	K(1)/D(4)/X(32)/E(40127)/	Nearly Identical
298	L	-0.145	F(4)/P(4)/I(203)/V(327)/L(19333)/	L	-0.018	P(1)/F(2)/X(34)/I(52)/L(40075)/	Nearly Identical
299	S	-0.001	T(1)/S(19870)/	S	-0.006	X(32)/S(40132)/	Nearly Identical
300	F	-0.002	V(1)/L(1)/S(1)/Y(1)/F(19867)/	F	-0.007	X(33)/F(40131)/	Nearly Identical
301	T	-0.005	P(1)/I(2)/A(7)/T(19861)/	T	-0.007	I(2)/X(32)/T(40130)/	Nearly Identical
302	I	-0.026	F(1)/L(4)/T(4)/V(63)/I(19799)/	I	-0.01	L(1)/V(13)/X(35)/I(40115)/	Nearly Identical
303	T	-0.001	I(1)/T(19870)/	T	-0.007	X(33)/T(40131)/	Nearly Identical
304	G	-0.001	E(1)/G(19870)/	G	-0.007	X(34)/G(40130)/	Nearly Identical
305	D	-0.002	G(1)/K(1)/Y(1)/D(19868)/	D	-0.007	G(1)/E(1)/X(31)/D(40131)/	Nearly Identical
306	N	-0.002	S(1)/K(1)/T(1)/H(1)/N(19867)/	N	-0.007	H(1)/X(31)/N(40132)/	Nearly Identical
307	T	-0.002	A(1)/P(2)/T(19868)/	T	-0.007	A(1)/X(32)/T(40131)/	Nearly Identical
308	K	0	K(19871)/	K	-0.007	M(1)/E(1)/X(32)/K(40130)/	Nearly Identical
309	W	-0.001	R(2)/W(19869)/	W	-0.007	C(1)/X(31)/W(40132)/	Nearly Identical
310	N	0	N(19871)/	N	-0.007	K(1)/D(2)/X(30)/N(40131)/	Nearly Identical
311	E	-0.001	D(2)/E(19869)/	E	-0.007	K(1)/D(3)/X(30)/E(40130)/	Nearly Identical
312	N	-0.001	K(1)/N(19870)/	N	-0.006	S(1)/X(30)/N(40133)/	Nearly Identical
313	Q	-0.001	P(1)/H(1)/Q(19869)/	Q	-0.006	X(30)/Q(40134)/	Nearly Identical
314	N	-0.073	K(1)/T(2)/S(267)/N(19601)/	N	-0.015	Y(4)/X(30)/S(39)/N(40091)/	Nearly Identical
315	P	-0.001	S(2)/P(19869)/	P	-0.006	X(30)/P(40134)/	Nearly Identical
316	R	-0.003	W(1)/G(1)/K(3)/R(19866)/	R	-0.007	L(1)/X(34)/R(40129)/	Nearly Identical
317	M	-0.286	A(1)/R(1)/K(2)/T(54)/I(422)/V(764)/M(18627)/	M	-0.042	T(13)/V(25)/X(42)/I(156)/M(39928)/
318	F	-0.001	S(2)/F(19869)/	F	-0.006	X(31)/F(40134)/	Nearly Identical
319	L	-0.017	F(2)/M(45)/L(19824)/	L	-0.007	X(33)/L(40132)/	Nearly Identical
320	A	-0.097	E(1)/N(2)/V(3)/S(4)/T(367)/A(19494)/	A	-0.008	P(1)/T(4)/X(31)/A(40129)/	Nearly Identical
321	M	-0.003	R(1)/L(1)/I(5)/M(19864)/	M	-0.006	X(31)/M(40134)/	Nearly Identical
322	I	-0.018	L(1)/T(1)/M(7)/V(37)/I(19825)/	I	-0.012	V(22)/X(36)/I(40107)/	Nearly Identical
323	T	-0.007	A(1)/P(1)/I(2)/M(11)/T(19856)/	T	-0.007	A(1)/X(31)/T(40133)/	Nearly Identical
324	Y	-0.005	F(13)/Y(19858)/	Y	-0.007	C(2)/X(33)/Y(40130)/	Nearly Identical
325	I	-0.008	V(2)/T(2)/M(14)/I(19853)/	I	-0.008	F(1)/M(4)/X(33)/I(40127)/	Nearly Identical
326	T	0	T(19871)/	T	-0.007	X(33)/T(40132)/	Nearly Identical
327	R	-0.043	W(1)/G(1)/K(140)/R(19729)/	K	-0.047	X(32)/R(269)/K(39864)/	Nearly Distinct
328	N	-0.19	R(1)/Y(2)/G(2)/H(16)/T(18)/S(129)/K(198)/D(303)/N(19202)/	N	-0.02	R(1)/T(5)/H(5)/S(12)/D(16)/K(17)/X(34)/N(40075)/
329	Q	-0.003	K(1)/H(1)/R(3)/Q(19866)/	Q	-0.007	P(1)/R(2)/X(33)/Q(40129)/	Nearly Identical
330	P	-0.001	H(1)/P(19870)/	P	-0.007	S(2)/X(32)/P(40131)/	Nearly Identical
331	E	-0.126	Q(1)/A(2)/R(2)/V(9)/D(52)/G(99)/K(260)/E(19446)/	E	-0.091	N(1)/A(1)/V(7)/G(14)/K(29)/X(37)/D(552)/E(39524)/	Nearly Identical
332	W	-0.002	Q(1)/C(1)/M(2)/W(19867)/	W	-0.006	X(31)/W(40134)/	Nearly Identical
333	F	-0.009	C(1)/S(3)/L(16)/F(19851)/	F	-0.01	S(1)/L(14)/X(32)/F(40118)/	Nearly Identical
334	R	-0.003	S(1)/T(1)/K(3)/R(19866)/	R	-0.007	K(2)/X(32)/R(40131)/	Nearly Identical
335	N	-0.003	D(3)/S(4)/N(19864)/	N	-0.007	H(2)/X(31)/N(40132)/	Nearly Identical
336	V	-0.056	A(65)/I(110)/V(19696)/	I	-0.034	T(1)/G(2)/X(32)/V(163)/I(39967)/	Nearly Distinct
337	L	-0.003	S(1)/F(2)/M(3)/L(19865)/	L	-0.008	M(3)/Q(4)/X(32)/L(40126)/	Nearly Identical
338	S	-0.018	G(1)/I(4)/T(4)/N(6)/C(28)/S(19828)/	S	-0.007	T(1)/X(32)/S(40132)/	Nearly Identical
339	I	-0.058	L(1)/F(2)/T(3)/M(24)/V(154)/I(19687)/	I	-0.04	T(2)/V(19)/X(33)/M(183)/I(39928)/	Nearly Identical
340	A	-0.001	G(2)/A(19869)/	A	-0.006	X(32)/A(40133)/	Nearly Identical
341	P	-0.002	S(1)/T(1)/H(1)/P(19868)/	P	-0.006	X(32)/P(40133)/	Nearly Identical
342	I	-0.019	L(3)/M(3)/V(45)/I(19820)/	I	-0.014	L(1)/T(1)/M(3)/V(30)/X(33)/I(40097)/	Nearly Identical
343	M	-0.001	I(3)/M(19868)/	M	-0.009	L(2)/I(5)/X(37)/M(40121)/	Nearly Identical
344	F	-0.001	S(3)/F(19868)/	F	-0.006	X(32)/F(40133)/	Nearly Identical
345	S	-0.009	T(2)/A(20)/S(19849)/	S	-0.007	T(2)/X(32)/S(40131)/	Nearly Identical
346	N	-0.002	K(1)/D(3)/N(19867)/	N	-0.009	Y(2)/S(7)/X(32)/N(40124)/	Nearly Identical
347	K	-0.001	E(1)/K(19870)/	K	-0.007	X(33)/K(40132)/	Nearly Identical
348	M	-0.057	E(1)/K(3)/T(4)/I(5)/V(16)/L(150)/M(19692)/	M	-0.007	K(1)/L(2)/X(31)/M(40131)/	Nearly Identical
349	A	-0.007	Q(1)/V(4)/G(4)/T(5)/A(19857)/	A	-0.006	X(31)/A(40134)/	Nearly Identical
350	R	-0.019	K(54)/R(19817)/	R	-0.021	G(1)/X(34)/K(74)/R(40056)/	Nearly Identical
351	L	-0.002	I(4)/L(19867)/	L	-0.01	I(2)/M(10)/X(37)/L(40116)/	Nearly Identical
352	G	-0.006	R(2)/E(11)/G(19858)/	G	-0.007	R(2)/X(30)/G(40133)/	Nearly Identical
353	K	-0.117	E(1)/N(1)/R(493)/K(19376)/	K	-0.033	N(1)/X(34)/R(162)/K(39968)/	Nearly Identical
354	G	0	G(19871)/	G	-0.006	X(29)/G(40136)/	Nearly Identical
355	Y	-0.003	F(1)/S(1)/C(1)/N(2)/Y(19866)/	Y	-0.008	H(1)/F(3)/S(3)/X(29)/Y(40129)/	Nearly Identical
356	M	-0.001	T(1)/I(1)/M(19869)/	M	-0.006	X(29)/M(40136)/	Nearly Identical
357	F	-0.005	V(1)/S(1)/I(1)/L(8)/F(19860)/	F	-0.006	X(30)/F(40135)/	Nearly Identical
358	E	-0.019	Q(1)/Y(1)/R(2)/V(3)/G(4)/D(8)/A(11)/K(13)/E(19828)/	E	-0.01	K(3)/G(12)/X(32)/E(40118)/	Nearly Identical
359	S	-0.002	N(1)/G(2)/S(19868)/	S	-0.006	X(31)/S(40134)/	Nearly Identical
360	K	-0.041	T(1)/D(3)/E(7)/N(12)/R(95)/K(19753)/	K	-0.014	Q(1)/M(2)/E(3)/N(4)/R(24)/X(30)/K(40101)/	Nearly Identical
361	S	-0.072	V(1)/T(1)/R(26)/G(45)/I(57)/N(78)/S(19663)/	R	-0.144	G(4)/I(5)/X(35)/S(124)/K(971)/R(39026)/	Nearly Distinct
362	M	-0.007	K(1)/I(3)/L(13)/M(19854)/	M	-0.008	K(1)/I(2)/L(3)/X(30)/M(40129)/	Nearly Identical
363	K	-0.134	M(3)/R(582)/K(19286)/	K	-0.008	R(8)/X(29)/K(40128)/	Nearly Identical
364	L	-0.023	S(1)/H(1)/P(2)/V(3)/F(7)/I(45)/L(19812)/	L	-0.284	J(1)/M(2)/V(3)/T(6)/F(10)/X(33)/I(3105)/L(37005)/	Nearly Identical
365	R	-0.002	L(1)/G(2)/R(19868)/	R	-0.006	X(31)/R(40134)/	Nearly Identical
366	T	-0.022	P(1)/I(1)/A(61)/T(19808)/	T	-0.01	S(1)/A(19)/X(29)/T(40116)/	Nearly Identical
367	Q	-0.005	K(1)/H(2)/R(3)/L(4)/Q(19861)/	Q	-0.008	P(1)/R(2)/K(4)/X(31)/Q(40126)/	Nearly Identical
368	I	-0.382	Y(1)/T(3)/L(5)/M(15)/V(2430)/I(17417)/	I	-0.019	L(1)/K(1)/T(1)/M(6)/X(31)/V(53)/I(40071)/
369	P	-0.055	T(1)/L(2)/A(5)/Q(21)/S(145)/P(19697)/	P	-0.015	T(2)/X(30)/S(42)/P(40090)/	Nearly Identical
370	A	-0.017	K(1)/Q(1)/V(2)/T(18)/S(19)/A(19830)/	A	-0.009	G(1)/V(2)/S(2)/T(3)/X(35)/A(40121)/	Nearly Identical
371	E	-0.01	G(1)/K(2)/D(22)/E(19846)/	E	-0.009	G(1)/D(11)/X(30)/E(40122)/	Nearly Identical
372	M	-0.136	C(1)/K(2)/R(4)/T(33)/V(78)/L(104)/I(223)/M(19426)/	M	-0.035	R(1)/K(2)/T(9)/L(12)/X(29)/V(36)/I(92)/M(39983)/	Nearly Identical
373	L	-0.03	F(1)/P(1)/H(1)/I(89)/L(19779)/	L	-0.013	P(1)/V(2)/X(28)/I(33)/L(40100)/	Nearly Identical
374	A	-0.241	Q(1)/G(1)/V(24)/E(87)/S(120)/T(781)/A(18857)/	A	-0.06	G(1)/V(20)/X(38)/E(41)/T(59)/S(180)/A(39825)/
375	N	-0.825	Y(1)/E(2)/C(2)/I(3)/H(5)/K(12)/G(38)/D(232)/T(383)/S(7299)/N(11894)/	S	-0.074	T(1)/C(2)/D(3)/R(7)/I(23)/X(34)/G(61)/N(328)/S(39705)/
376	I	-0.018	M(2)/F(3)/V(42)/I(19824)/	I	-0.01	T(2)/M(3)/V(10)/X(31)/I(40118)/	Nearly Identical
377	D	-0.034	A(1)/S(1)/T(1)/G(13)/N(31)/E(43)/D(19781)/	D	-0.026	G(6)/N(29)/X(31)/E(68)/D(40030)/	Nearly Identical
378	L	-0.007	P(2)/F(5)/M(9)/L(19855)/	L	-0.01	P(1)/M(15)/X(32)/L(40116)/	Nearly Identical
379	K	-0.029	I(1)/N(2)/E(2)/T(2)/Q(6)/R(66)/K(19792)/	K	-0.048	T(1)/N(22)/X(40)/R(233)/K(39868)/	Nearly Identical
380	Y	-0.002	L(1)/H(1)/N(2)/Y(19867)/	Y	-0.007	H(3)/X(33)/Y(40128)/	Nearly Identical
381	F	-0.003	S(3)/L(3)/F(19865)/	F	-0.008	Y(1)/L(2)/X(35)/F(40126)/	Nearly Identical
382	N	-0.007	S(1)/I(1)/Y(2)/D(2)/T(4)/H(4)/N(19857)/	N	-0.009	K(3)/S(5)/X(35)/N(40121)/	Nearly Identical
383	E	-0.411	A(4)/R(4)/V(8)/G(8)/Q(15)/D(294)/K(1932)/E(17606)/	E	-0.106	A(2)/V(5)/K(16)/G(22)/X(38)/D(708)/E(39373)/
384	S	-0.458	M(1)/K(1)/R(1)/V(2)/A(20)/Q(35)/P(162)/I(200)/T(241)/L(1509)/S(17699)/	S	-0.034	A(2)/E(3)/T(30)/X(37)/L(39)/P(62)/S(39991)/
385	T	-0.005	S(1)/I(1)/L(2)/P(7)/T(19860)/	T	-0.005	P(1)/X(24)/T(40141)/	Nearly Identical
386	R	-0.537	F(1)/Q(1)/I(1)/T(1)/S(2)/G(13)/K(4402)/R(15450)/	R	-0.027	G(1)/X(25)/K(127)/R(40013)/
387	K	-0.474	D(1)/T(2)/M(3)/N(28)/Q(114)/R(431)/E(1976)/K(17316)/	K	-0.032	Q(1)/M(5)/E(8)/T(13)/N(21)/X(24)/R(91)/K(40003)/
388	K	-0.009	T(1)/E(3)/R(17)/K(19850)/	K	-0.008	T(2)/R(13)/X(24)/K(40127)/	Nearly Identical
389	I	-0.009	S(1)/T(1)/L(4)/M(5)/V(9)/I(19851)/	I	-0.008	N(1)/V(7)/X(30)/I(40128)/	Nearly Identical
390	E	-0.067	L(1)/Q(1)/V(4)/A(4)/D(5)/I(10)/G(24)/K(33)/M(108)/E(19681)/	E	-0.022	N(1)/V(2)/A(4)/G(6)/X(29)/K(32)/D(32)/E(40060)/	Nearly Identical
391	K	-0.236	T(6)/E(7)/S(156)/N(347)/R(391)/K(18964)/	K	-0.027	E(1)/T(1)/N(4)/X(26)/R(118)/K(40016)/
392	I	-0.061	N(2)/K(3)/T(8)/L(17)/M(26)/V(125)/I(19690)/	I	-0.017	T(1)/L(3)/M(10)/X(26)/V(42)/I(40084)/	Nearly Identical
393	R	-0.009	I(1)/G(1)/K(20)/R(19849)/	R	-0.011	M(1)/T(1)/G(5)/K(16)/X(26)/R(40117)/	Nearly Identical
394	P	-0.019	R(1)/A(2)/T(4)/L(5)/H(9)/S(25)/P(19825)/	P	-0.009	L(1)/H(1)/T(2)/S(9)/X(27)/P(40126)/	Nearly Identical
395	L	-0.043	P(1)/V(2)/F(4)/M(5)/I(122)/L(19737)/	L	-0.008	F(1)/I(10)/X(24)/L(40132)/	Nearly Identical
396	L	-0.007	V(1)/C(1)/M(6)/I(8)/L(19855)/	L	-0.009	I(19)/X(25)/L(40123)/	Nearly Identical
397	I	-0.185	N(1)/K(1)/R(3)/V(29)/T(88)/L(116)/M(446)/I(19187)/	I	-0.024	R(1)/L(6)/V(8)/X(26)/M(34)/T(40)/I(40052)/
398	D	-0.215	V(1)/B(1)/A(4)/Y(8)/G(13)/S(17)/N(88)/E(795)/D(18944)/	D	-0.023	V(2)/G(19)/N(22)/X(27)/E(41)/D(40056)/
399	G	-0.032	P(1)/C(3)/D(14)/S(73)/G(19780)/	G	-0.01	C(2)/S(9)/D(11)/X(25)/G(40120)/	Nearly Identical
400	T	-0.031	K(1)/P(1)/A(92)/T(19777)/	T	-0.009	S(1)/A(20)/X(22)/T(40124)/	Nearly Identical
401	A	-0.015	T(1)/P(2)/S(5)/V(28)/A(19835)/	A	-0.013	S(3)/X(22)/V(36)/A(40106)/	Nearly Identical
402	S	-0.015	P(2)/A(38)/S(19831)/	S	-0.006	P(2)/A(3)/X(22)/S(40140)/	Nearly Identical
403	L	0	L(19871)/	L	-0.005	X(25)/L(40142)/	Nearly Identical
404	S	-0.003	N(1)/R(1)/T(3)/S(19866)/	S	-0.005	R(1)/X(23)/S(40143)/	Nearly Identical
405	P	-0.001	L(1)/P(19870)/	P	-0.005	X(23)/P(40144)/	Nearly Identical
406	G	-0.002	V(1)/E(1)/R(1)/G(19868)/	G	-0.005	X(22)/G(40145)/	Nearly Identical
407	M	-0.002	T(1)/R(1)/V(2)/M(19867)/	M	-0.005	X(22)/M(40145)/	Nearly Identical
408	M	-0.003	R(1)/L(2)/I(3)/M(19865)/	M	-0.005	X(23)/M(40144)/	Nearly Identical
409	M	-0.003	L(1)/I(1)/T(2)/R(2)/M(19865)/	M	-0.005	X(23)/M(40144)/	Nearly Identical
410	G	-0.001	V(1)/G(19870)/	G	-0.005	X(24)/G(40143)/	Nearly Identical
411	M	-0.002	S(1)/I(1)/T(2)/M(19867)/	M	-0.005	V(1)/X(22)/M(40144)/	Nearly Identical
412	F	-0.001	I(1)/F(19870)/	F	-0.005	X(22)/F(40145)/	Nearly Identical
413	N	-0.006	S(2)/K(2)/D(2)/H(2)/T(3)/N(19860)/	N	-0.005	K(1)/X(21)/N(40145)/	Nearly Identical
414	M	-0.004	K(1)/I(1)/T(1)/V(2)/L(2)/M(19864)/	M	-0.005	T(1)/R(1)/X(23)/M(40142)/	Nearly Identical
415	L	-0.002	V(1)/F(1)/M(1)/P(1)/L(19867)/	L	-0.005	X(22)/L(40145)/	Nearly Identical
416	S	-0.001	T(1)/R(1)/S(19869)/	S	-0.005	C(1)/K(1)/X(22)/S(40143)/	Nearly Identical
417	T	-0.002	S(1)/K(1)/I(1)/T(19868)/	T	-0.005	Y(1)/X(23)/T(40143)/	Nearly Identical
418	V	-0.003	Y(1)/I(6)/V(19864)/	V	-0.007	G(1)/I(8)/X(23)/V(40135)/	Nearly Identical
419	L	-0.003	V(1)/C(1)/R(1)/F(2)/L(19866)/	L	-0.005	X(22)/L(40145)/	Nearly Identical
420	G	-0.001	R(1)/G(19870)/	G	-0.004	X(21)/G(40146)/	Nearly Identical
421	V	-0.003	A(6)/V(19865)/	V	-0.006	A(5)/X(21)/V(40141)/	Nearly Identical
422	S	-0.031	F(1)/Q(1)/L(2)/P(2)/T(24)/A(53)/S(19788)/	S	-0.004	X(21)/S(40146)/	Nearly Identical
423	I	-0.063	L(1)/N(1)/S(1)/T(2)/V(216)/I(19650)/	I	-0.014	M(5)/X(24)/V(38)/I(40100)/	Nearly Identical
424	L	-0.01	V(1)/M(2)/P(2)/I(19)/L(19847)/	L	-0.006	M(2)/X(26)/L(40139)/	Nearly Identical
425	N	-0.004	K(1)/I(1)/T(2)/S(3)/N(19864)/	N	-0.005	S(2)/X(21)/N(40144)/	Nearly Identical
426	L	-0.01	F(4)/I(21)/L(19846)/	L	-0.005	I(1)/X(21)/L(40145)/	Nearly Identical
427	G	-0.002	A(1)/W(1)/D(1)/G(19868)/	G	-0.004	X(21)/G(40146)/	Nearly Identical
428	Q	-0.01	L(1)/E(1)/T(1)/H(1)/R(3)/K(15)/Q(19849)/	Q	-0.012	H(1)/R(2)/L(10)/K(17)/X(22)/Q(40115)/	Nearly Identical
429	K	-0.052	N(2)/Q(4)/E(8)/R(156)/K(19701)/	K	-0.007	E(1)/Q(1)/R(7)/X(25)/K(40133)/	Nearly Identical
430	R	-0.458	N(1)/Q(1)/I(1)/M(2)/G(5)/E(8)/K(3306)/R(16547)/	K	-0.033	E(2)/N(3)/X(26)/R(159)/K(39977)/
431	Y	-0.02	L(1)/S(2)/C(4)/H(48)/Y(19816)/	Y	-0.01	N(1)/C(1)/X(23)/H(24)/Y(40118)/	Nearly Identical
432	T	-0.007	N(1)/Q(1)/A(2)/S(2)/P(3)/I(5)/T(19857)/	T	-0.005	I(1)/X(23)/T(40143)/	Nearly Identical
433	K	-0.052	N(1)/E(1)/T(1)/H(1)/Q(19)/R(142)/K(19706)/	K	-0.039	Q(1)/X(24)/R(219)/K(39923)/	Nearly Identical
434	T	-0.026	A(1)/S(1)/Q(1)/K(1)/P(1)/N(69)/T(19797)/	T	-0.005	X(23)/T(40144)/	Nearly Identical
435	T	-0.032	N(1)/H(1)/P(2)/A(6)/S(6)/M(9)/I(59)/T(19787)/	T	-0.011	V(1)/S(1)/M(3)/A(7)/I(10)/X(26)/T(40119)/	Nearly Identical
436	Y	-0.005	N(1)/H(3)/F(6)/Y(19861)/	Y	-0.005	H(2)/X(23)/Y(40142)/	Nearly Identical
437	W	-0.004	C(1)/M(1)/G(1)/R(1)/L(3)/W(19864)/	W	-0.005	L(2)/X(23)/W(40142)/	Nearly Identical
438	W	-0.003	R(2)/G(3)/W(19866)/	W	-0.005	X(24)/W(40143)/	Nearly Identical
439	D	-0.001	E(2)/D(19869)/	D	-0.006	G(1)/N(1)/X(24)/D(40141)/	Nearly Identical
440	G	-0.001	E(1)/G(19870)/	G	-0.005	X(24)/G(40143)/	Nearly Identical
441	L	-0.001	I(1)/L(19870)/	L	-0.006	R(1)/I(2)/X(24)/L(40140)/	Nearly Identical
442	Q	-0.003	L(1)/E(1)/R(1)/P(2)/Q(19866)/	Q	-0.005	X(24)/Q(40143)/	Nearly Identical
443	S	-0.001	F(1)/P(1)/S(19869)/	S	-0.006	W(1)/X(25)/S(40141)/	Nearly Identical
444	S	-0.002	Y(1)/F(2)/S(19868)/	S	-0.005	X(25)/S(40142)/	Nearly Identical
445	D	-0.004	E(2)/G(2)/N(3)/D(19864)/	D	-0.005	X(25)/D(40142)/	Nearly Identical
446	D	-0.001	N(3)/D(19868)/	D	-0.005	X(26)/D(40141)/	Nearly Identical
447	F	-0.002	L(1)/V(2)/F(19868)/	F	-0.006	L(1)/X(29)/F(40137)/	Nearly Identical
448	A	-0.009	P(1)/G(1)/S(2)/V(5)/T(11)/A(19851)/	A	-0.008	G(1)/V(2)/T(8)/X(28)/A(40128)/	Nearly Identical
449	L	-0.003	P(1)/I(2)/F(4)/L(19864)/	L	-0.007	J(1)/X(31)/L(40135)/	Nearly Identical
450	I	-0.009	L(1)/M(1)/V(19)/I(19850)/	I	-0.006	X(27)/I(40140)/	Nearly Identical
451	V	-0.064	S(1)/G(1)/M(16)/I(83)/L(91)/V(19679)/	V	-0.008	I(1)/G(1)/M(9)/X(27)/V(40129)/	Nearly Identical
452	N	-0.004	S(2)/I(2)/Y(2)/D(2)/N(19863)/	N	-0.006	X(27)/N(40140)/	Nearly Identical
453	A	-0.002	E(1)/G(3)/A(19867)/	A	-0.007	S(2)/X(30)/A(40135)/	Nearly Identical
454	P	-0.05	R(1)/T(7)/Q(25)/L(37)/S(68)/P(19733)/	P	-0.018	T(3)/Q(5)/L(6)/X(30)/S(42)/P(40081)/	Nearly Identical
455	N	-0.115	I(1)/Y(1)/G(1)/K(2)/H(2)/T(9)/S(168)/D(212)/N(19475)/	N	-0.019	K(1)/T(6)/S(9)/X(29)/D(46)/N(40076)/	Nearly Identical
456	H	-0.057	L(2)/P(2)/Q(8)/N(10)/R(23)/Y(123)/H(19703)/	H	-0.019	Q(3)/R(9)/N(10)/X(30)/Y(38)/H(40077)/	Nearly Identical
457	E	-0.028	A(2)/Q(3)/K(6)/D(23)/G(37)/E(19800)/	E	-0.065	R(1)/N(2)/A(2)/V(7)/K(8)/G(37)/X(63)/D(275)/E(39772)/	Nearly Identical
458	G	-0.014	S(1)/R(1)/V(5)/E(27)/G(19837)/	G	-0.009	A(1)/R(1)/E(11)/X(29)/G(40125)/	Nearly Identical
459	I	-0.026	G(1)/A(2)/M(5)/V(66)/I(19797)/	I	-0.013	T(1)/A(2)/V(23)/X(35)/I(40106)/	Nearly Identical
460	Q	-0.007	E(2)/P(2)/R(5)/K(6)/Q(19856)/	Q	-0.009	E(1)/R(2)/K(4)/X(34)/Q(40126)/	Nearly Identical
461	A	-0.004	V(2)/P(2)/S(4)/A(19863)/	A	-0.003	S(3)/X(9)/A(40155)/	Nearly Identical
462	G	-0.003	W(1)/E(1)/R(3)/G(19866)/	G	-0.002	X(9)/G(40158)/	Nearly Identical
463	V	-0.02	M(1)/G(1)/A(2)/I(52)/V(19815)/	V	-0.003	M(2)/X(9)/V(40156)/	Nearly Identical
464	D	-0.055	S(1)/N(191)/D(19679)/	D	-0.051	E(1)/B(1)/S(3)/X(30)/N(292)/D(39840)/	Nearly Identical
465	R	-0.018	W(1)/K(49)/R(19821)/	R	-0.007	X(9)/K(25)/R(40133)/	Nearly Identical
466	F	-0.002	V(1)/L(1)/S(1)/C(1)/F(19867)/	F	-0.002	Y(1)/X(8)/F(40158)/	Nearly Identical
467	Y	-0.001	F(1)/Y(19870)/	Y	-0.002	X(8)/Y(40159)/	Nearly Identical
468	R	-0.004	G(1)/M(2)/K(5)/R(19863)/	R	-0.002	X(8)/R(40159)/	Nearly Identical
469	T	-0.018	S(1)/A(19)/I(25)/T(19826)/	T	-0.081	V(2)/A(6)/X(10)/I(595)/T(39554)/	Nearly Identical
470	C	-0.004	D(1)/G(1)/W(2)/S(5)/C(19862)/	C	-0.002	X(9)/C(40157)/	Nearly Identical
471	K	-0.003	N(1)/E(1)/Q(1)/I(1)/R(1)/K(19866)/	K	-0.003	R(2)/X(9)/K(40155)/	Nearly Identical
472	L	-0.001	V(1)/M(1)/L(19869)/	L	-0.002	X(10)/L(40156)/	Nearly Identical
473	V	-0.02	A(3)/L(11)/I(39)/V(19818)/	V	-0.011	L(4)/X(12)/M(39)/V(40111)/	Nearly Identical
474	G	-0.001	E(1)/G(19870)/	G	-0.003	X(11)/G(40155)/	Nearly Identical
475	I	-0.003	S(1)/T(1)/V(3)/I(19866)/	I	-0.003	V(4)/X(9)/I(40153)/	Nearly Identical
476	N	-0.004	S(1)/D(1)/T(1)/I(2)/Y(3)/N(19863)/	N	-0.003	S(2)/X(9)/N(40155)/	Nearly Identical
477	M	-0.005	R(1)/L(2)/V(3)/T(3)/M(19862)/	M	-0.003	I(1)/V(2)/X(9)/M(40154)/	Nearly Identical
478	S	-0.006	R(1)/T(3)/N(8)/S(19859)/	S	-0.003	N(1)/X(11)/S(40154)/	Nearly Identical
479	K	-0.002	E(1)/Q(4)/K(19866)/	K	-0.003	Q(1)/X(10)/K(40155)/	Nearly Identical
480	K	-0.015	M(1)/R(40)/K(19830)/	K	-0.032	X(21)/R(168)/K(39977)/	Nearly Identical
481	K	-0.001	N(1)/T(1)/K(19869)/	K	-0.002	X(10)/K(40156)/	Nearly Identical
482	S	-0.001	Y(1)/F(1)/S(19869)/	S	-0.002	X(10)/S(40156)/	Nearly Identical
483	Y	-0.002	S(1)/C(1)/N(1)/Y(19868)/	Y	-0.003	H(1)/X(10)/Y(40155)/	Nearly Identical
484	I	-0.014	V(6)/M(11)/L(15)/I(19839)/	I	-0.006	L(1)/V(6)/M(8)/X(11)/I(40140)/	Nearly Identical
485	N	-0.001	D(1)/N(19870)/	N	-0.002	X(10)/N(40156)/	Nearly Identical
486	R	-0.036	Q(1)/P(1)/G(1)/L(2)/K(107)/R(19759)/	K	-0.043	N(1)/X(11)/R(269)/K(39885)/	Nearly Distinct
487	T	-0.002	R(1)/P(1)/A(2)/T(19867)/	T	-0.003	X(11)/T(40155)/	Nearly Identical
488	G	-0.001	R(2)/G(19869)/	G	-0.002	X(10)/G(40156)/	Nearly Identical
489	T	0	T(19871)/	T	-0.003	A(1)/X(10)/T(40154)/	Nearly Identical
490	F	-0.004	L(3)/C(5)/F(19863)/	F	-0.003	S(1)/L(2)/X(9)/F(40153)/	Nearly Identical
491	E	-0.001	K(1)/D(1)/E(19869)/	E	-0.002	X(10)/E(40155)/	Nearly Identical
492	F	-0.005	C(2)/S(4)/L(5)/F(19860)/	F	-0.003	L(1)/I(1)/X(11)/F(40153)/	Nearly Identical
493	T	-0.001	A(2)/T(19869)/	T	-0.002	X(10)/T(40156)/	Nearly Identical
494	S	-0.001	T(1)/S(19870)/	S	-0.003	G(1)/N(1)/X(9)/S(40155)/	Nearly Identical
495	F	-0.002	L(1)/S(2)/F(19868)/	F	-0.002	X(10)/F(40156)/	Nearly Identical
496	F	-0.002	Y(1)/L(2)/F(19868)/	F	-0.002	Y(1)/X(9)/F(40156)/	Nearly Identical
497	Y	-0.003	H(1)/C(2)/S(3)/Y(19865)/	Y	-0.002	X(10)/Y(40156)/	Nearly Identical
498	R	-0.003	P(1)/H(1)/C(3)/R(19866)/	R	-0.003	X(11)/R(40155)/	Nearly Identical
499	Y	-0.005	N(1)/F(1)/H(10)/Y(19859)/	Y	-0.003	F(1)/H(3)/X(10)/Y(40152)/	Nearly Identical
500	G	0	G(19871)/	G	-0.002	X(10)/G(40156)/	Nearly Identical
501	F	-0.001	L(1)/F(19870)/	F	-0.002	X(10)/F(40156)/	Nearly Identical
502	V	-0.003	I(6)/V(19865)/	V	-0.006	L(2)/A(2)/M(8)/X(12)/V(40142)/	Nearly Identical
503	A	-0.035	T(3)/P(3)/S(102)/A(19763)/	A	-0.003	V(1)/T(1)/S(2)/X(10)/A(40152)/	Nearly Identical
504	N	-0.002	S(1)/P(1)/H(2)/N(19867)/	N	-0.002	X(10)/N(40156)/	Nearly Identical
505	F	-0.002	S(1)/L(3)/F(19867)/	F	-0.003	I(1)/X(10)/F(40155)/	Nearly Identical
506	S	-0.001	T(1)/S(19870)/	S	-0.003	G(1)/X(11)/S(40154)/	Nearly Identical
507	M	-0.007	I(4)/V(5)/T(5)/M(19857)/	M	-0.013	V(11)/X(11)/T(15)/I(21)/M(40108)/	Nearly Identical
508	E	-0.002	G(1)/K(1)/D(2)/E(19867)/	E	-0.005	D(8)/X(12)/E(40146)/	Nearly Identical
509	L	-0.001	F(1)/L(19870)/	L	-0.003	X(13)/L(40153)/	Nearly Identical
510	P	-0.003	T(1)/A(2)/S(3)/P(19865)/	P	-0.003	S(1)/T(1)/X(11)/P(40153)/	Nearly Identical
511	S	-0.007	N(7)/G(9)/S(19855)/	S	-0.008	G(4)/X(11)/N(21)/S(40130)/	Nearly Identical
512	F	-0.007	S(1)/Y(2)/L(13)/F(19855)/	F	-0.004	L(3)/X(12)/F(40151)/	Nearly Identical
513	G	-0.001	E(2)/G(19869)/	G	-0.003	R(1)/E(2)/X(9)/G(40154)/	Nearly Identical
514	V	-0.004	A(1)/G(1)/M(2)/I(3)/V(19864)/	V	-0.004	M(1)/X(15)/V(40150)/	Nearly Identical
515	S	-0.052	C(1)/Y(2)/P(49)/A(104)/S(19715)/	S	-0.009	A(3)/X(11)/P(30)/S(40122)/	Nearly Identical
516	G	-0.002	E(1)/R(2)/G(19868)/	G	-0.002	R(1)/X(9)/G(40156)/	Nearly Identical
517	I	-0.071	N(5)/T(19)/V(219)/I(19628)/	I	-0.061	L(1)/M(3)/X(12)/T(15)/V(387)/I(39748)/	Nearly Identical
518	N	-0.003	S(1)/K(1)/Y(1)/H(1)/D(2)/N(19865)/	N	-0.004	D(1)/S(4)/X(10)/N(40151)/	Nearly Identical
519	E	-0.001	K(1)/D(1)/E(19869)/	E	-0.002	A(1)/X(9)/E(40156)/	Nearly Identical
520	S	-0.002	A(1)/T(1)/P(1)/S(19868)/	S	-0.002	X(9)/S(40157)/	Nearly Identical
521	A	-0.003	P(1)/T(1)/S(2)/G(2)/A(19865)/	A	-0.003	V(1)/S(1)/T(1)/X(9)/A(40154)/	Nearly Identical
522	D	-0.001	G(1)/D(19870)/	D	-0.002	X(10)/D(40156)/	Nearly Identical
523	M	-0.014	T(2)/L(13)/I(19)/M(19837)/	M	-0.005	L(1)/V(2)/I(7)/X(9)/M(40147)/	Nearly Identical
524	S	-0.006	N(1)/I(1)/T(1)/G(10)/S(19858)/	S	-0.004	G(2)/N(2)/X(11)/S(40151)/	Nearly Identical
525	I	-0.166	T(1)/M(9)/V(755)/I(19106)/	I	-0.003	V(5)/X(9)/I(40152)/
526	G	-0.002	V(1)/W(1)/R(1)/G(19868)/	G	-0.002	X(9)/G(40157)/	Nearly Identical
527	V	-0.095	S(1)/M(1)/D(2)/L(14)/A(15)/I(311)/V(19527)/	V	-0.03	L(1)/M(1)/G(1)/T(1)/A(14)/X(15)/I(134)/V(39999)/	Nearly Identical
528	T	-0.016	P(1)/I(9)/S(10)/A(18)/T(19833)/	T	-0.01	I(1)/P(2)/S(4)/X(8)/A(30)/T(40121)/	Nearly Identical
529	V	-0.008	L(3)/I(4)/M(11)/V(19853)/	V	-0.004	G(1)/L(2)/M(7)/X(8)/V(40148)/	Nearly Identical
530	I	-0.007	L(1)/M(1)/V(15)/I(19854)/	I	-0.005	K(1)/M(1)/X(7)/V(12)/I(40145)/	Nearly Identical
531	K	-0.026	E(1)/R(78)/K(19792)/	K	-0.008	E(1)/X(8)/R(27)/K(40130)/	Nearly Identical
532	N	-0.003	T(1)/S(2)/D(3)/N(19865)/	N	-0.005	K(1)/H(1)/D(3)/S(4)/T(4)/X(7)/N(40146)/	Nearly Identical
533	N	-0.006	H(2)/S(12)/N(19857)/	N	-0.003	Q(1)/S(6)/X(7)/N(40152)/	Nearly Identical
534	M	-0.003	L(1)/K(1)/I(1)/V(2)/M(19866)/	M	-0.005	T(1)/R(1)/I(8)/X(9)/M(40147)/	Nearly Identical
535	I	-0.033	T(1)/M(2)/V(101)/I(19767)/	I	-0.019	L(1)/M(2)/X(12)/V(88)/I(40063)/	Nearly Identical
536	N	-0.003	K(1)/H(1)/D(5)/N(19864)/	N	-0.002	T(1)/X(7)/N(40158)/	Nearly Identical
537	N	-0.009	F(1)/K(1)/D(3)/S(16)/N(19850)/	N	-0.003	K(1)/S(5)/X(7)/N(40153)/	Nearly Identical
538	D	-0.007	A(2)/G(3)/N(4)/E(5)/D(19857)/	D	-0.002	R(1)/X(8)/D(40157)/	Nearly Identical
539	L	-0.002	P(1)/H(1)/F(2)/L(19867)/	L	-0.002	X(7)/L(40159)/	Nearly Identical
540	G	-0.001	R(1)/G(19870)/	G	-0.002	I(1)/X(7)/G(40158)/	Nearly Identical
541	P	-0.001	T(1)/P(19870)/	P	-0.002	R(1)/X(7)/P(40158)/	Nearly Identical
542	A	-0.003	S(3)/T(3)/A(19865)/	A	-0.003	E(1)/S(1)/X(9)/A(40155)/	Nearly Identical
543	T	-0.002	K(1)/A(2)/T(19868)/	T	-0.002	L(1)/X(8)/T(40157)/	Nearly Identical
544	A	-0.003	S(3)/G(3)/A(19865)/	A	-0.002	S(1)/T(1)/X(8)/A(40156)/	Nearly Identical
545	Q	-0.001	H(1)/Q(19870)/	Q	-0.002	K(1)/X(8)/Q(40157)/	Nearly Identical
546	M	0	M(19871)/	M	-0.003	V(2)/L(4)/X(7)/M(40153)/	Nearly Identical
547	A	-0.003	S(1)/G(1)/T(1)/V(2)/A(19866)/	A	-0.002	X(7)/A(40159)/	Nearly Identical
548	L	-0.004	I(10)/L(19861)/	L	-0.006	X(7)/I(20)/L(40139)/	Nearly Identical
549	Q	-0.004	P(2)/R(2)/H(3)/Q(19864)/	Q	-0.001	X(6)/Q(40160)/	Nearly Identical
550	L	-0.004	P(1)/I(3)/M(5)/L(19862)/	L	-0.004	F(4)/X(11)/L(40151)/	Nearly Identical
551	F	-0.005	L(12)/F(19859)/	F	-0.003	X(6)/L(7)/F(40153)/	Nearly Identical
552	I	-0.019	S(1)/M(1)/L(2)/T(8)/V(37)/I(19822)/	I	-0.011	T(4)/X(7)/V(12)/L(25)/I(40118)/	Nearly Identical
553	K	-0.006	Q(1)/D(1)/G(1)/R(10)/K(19858)/	K	-0.001	X(6)/K(40160)/	Nearly Identical
554	D	-0.002	V(1)/N(3)/D(19867)/	D	-0.002	G(1)/N(1)/X(6)/D(40158)/	Nearly Identical
555	Y	-0.009	C(1)/N(1)/F(19)/Y(19850)/	Y	-0.002	C(1)/F(1)/X(8)/Y(40155)/	Nearly Identical
556	R	-0.002	Q(1)/G(2)/R(19868)/	R	-0.002	X(10)/R(40155)/	Nearly Identical
557	Y	-0.001	H(2)/Y(19869)/	Y	-0.002	H(1)/X(8)/Y(40156)/	Nearly Identical
558	T	-0.002	A(1)/P(2)/T(19868)/	T	-0.002	X(8)/T(40157)/	Nearly Identical
559	Y	-0.001	S(1)/Y(19870)/	Y	-0.002	S(1)/X(8)/Y(40157)/	Nearly Identical
560	R	-0.001	G(1)/R(19870)/	R	-0.003	G(1)/X(10)/R(40155)/	Nearly Identical
561	C	-0.004	F(1)/S(1)/W(1)/Y(1)/R(1)/G(2)/C(19864)/	C	-0.003	S(1)/X(10)/C(40155)/	Nearly Identical
562	H	-0.002	Y(5)/H(19866)/	H	-0.002	Q(2)/X(7)/H(40157)/	Nearly Identical
563	R	-0.016	S(1)/W(1)/G(4)/K(36)/R(19829)/	R	-0.006	S(2)/G(5)/K(7)/X(10)/R(40142)/	Nearly Identical
564	G	-0.007	E(1)/W(1)/R(2)/S(11)/G(19856)/	G	-0.002	E(1)/R(1)/X(4)/G(40160)/	Nearly Identical
565	D	-0.008	Y(1)/G(3)/N(14)/D(19853)/	D	-0.002	X(5)/N(5)/D(40156)/	Nearly Identical
566	T	-0.111	V(2)/I(3)/K(10)/S(37)/A(143)/M(164)/T(19512)/	T	-0.006	I(2)/X(4)/A(5)/S(5)/K(7)/T(40143)/	Nearly Identical
567	Q	-0.038	N(1)/I(1)/P(1)/R(8)/K(29)/H(66)/Q(19765)/	Q	-0.004	R(1)/K(2)/H(2)/E(4)/X(9)/Q(40148)/	Nearly Identical
568	I	-0.021	S(1)/L(3)/T(10)/V(39)/I(19818)/	I	-0.005	X(6)/V(18)/I(40142)/	Nearly Identical
569	Q	-0.053	L(2)/R(2)/P(3)/K(4)/H(163)/Q(19697)/	Q	-0.007	L(3)/X(6)/R(11)/H(12)/Q(40134)/	Nearly Identical
570	T	-0.003	K(1)/R(1)/A(3)/T(19866)/	T	-0.002	S(2)/M(2)/X(5)/T(40157)/	Nearly Identical
571	R	-0.033	G(7)/K(93)/R(19771)/	R	-0.016	S(1)/I(1)/G(5)/X(13)/K(58)/R(40088)/	Nearly Identical
572	R	-0.001	K(2)/R(19869)/	R	-0.001	X(5)/R(40161)/	Nearly Identical
573	S	-0.322	T(9)/A(1923)/S(17939)/	S	-0.005	X(5)/T(19)/S(40142)/
574	F	-0.006	V(1)/Y(1)/L(5)/S(5)/F(19859)/	F	-0.012	V(1)/I(1)/Y(6)/X(10)/S(12)/L(23)/F(40113)/	Nearly Identical
575	E	-0.001	K(1)/E(19870)/	E	-0.002	D(2)/X(7)/E(40157)/	Nearly Identical
576	L	-0.032	M(31)/I(58)/L(19782)/	I	-0.304	V(4)/T(5)/X(8)/M(9)/L(3539)/I(36601)/	Nearly Distinct
577	K	-0.102	T(4)/N(9)/E(19)/R(351)/K(19488)/	K	-0.023	M(4)/T(5)/N(7)/X(10)/Q(11)/E(14)/R(59)/K(40056)/	Nearly Identical
578	K	-0.075	Q(1)/G(3)/T(3)/N(4)/S(4)/E(15)/R(223)/K(19618)/	K	-0.033	Q(1)/M(4)/S(6)/N(8)/X(8)/T(8)/E(14)/R(129)/K(39988)/	Nearly Identical
579	L	-0.016	P(1)/I(3)/M(38)/L(19829)/	L	-0.003	X(6)/M(7)/L(40154)/	Nearly Identical
580	W	-0.001	L(1)/W(19870)/	W	-0.002	X(7)/W(40160)/	Nearly Identical
581	E	-0.101	N(1)/K(22)/G(24)/D(321)/E(19503)/	D	-0.056	V(2)/X(6)/G(16)/N(38)/E(289)/D(39816)/	Nearly Distinct
582	Q	-0.023	E(1)/P(1)/H(5)/K(26)/R(26)/Q(19812)/	Q	-0.004	R(2)/X(4)/H(4)/K(7)/Q(40150)/	Nearly Identical
583	T	-0.027	A(4)/I(8)/S(64)/T(19795)/	T	-0.002	S(1)/X(3)/I(3)/T(40160)/	Nearly Identical
584	R	-0.196	N(3)/C(9)/L(16)/Q(27)/H(829)/R(18987)/	Q	-0.046	X(5)/L(7)/K(8)/H(37)/R(219)/Q(39891)/
585	S	-0.003	A(1)/Y(1)/P(1)/T(1)/L(2)/S(19865)/	S	-0.001	P(2)/X(3)/S(40162)/	Nearly Identical
586	K	-0.051	N(1)/Q(1)/M(1)/T(1)/R(168)/K(19699)/	R	-0.27	X(10)/K(3039)/R(37118)/	Nearly Distinct
587	A	-0.063	P(8)/S(26)/V(32)/T(123)/A(19682)/	T	-0.384	X(3)/S(4)/P(4)/V(16)/I(32)/A(4905)/T(35203)/	Nearly Distinct
588	G	-0.005	E(1)/A(2)/R(2)/D(5)/G(19861)/	G	-0.001	X(2)/G(40165)/	Nearly Identical
589	L	-0.001	R(1)/P(1)/L(19869)/	L	-0.001	I(1)/X(4)/L(40162)/	Nearly Identical
590	L	-0.001	M(2)/L(19869)/	L	-0.001	M(1)/X(3)/L(40163)/	Nearly Identical
591	V	-0.086	E(1)/G(1)/A(3)/I(323)/V(19543)/	V	-0.016	L(1)/A(1)/M(1)/X(5)/I(76)/V(40083)/	Nearly Identical
592	S	-0.065	Q(1)/T(2)/P(3)/A(225)/S(19640)/	S	-0.001	A(2)/X(3)/S(40162)/	Nearly Identical
593	D	-0.006	V(1)/M(1)/G(1)/E(2)/N(3)/Y(3)/D(19860)/	D	0	X(1)/D(40166)/	Nearly Identical
594	G	-0.001	A(1)/G(19870)/	G	-0.001	R(1)/X(2)/G(40164)/	Nearly Identical
595	G	-0.003	W(1)/E(1)/R(3)/G(19866)/	G	-0.001	X(1)/R(1)/G(40165)/	Nearly Identical
596	P	-0.007	A(1)/Q(1)/T(1)/L(3)/S(8)/P(19857)/	P	-0.002	X(1)/A(1)/S(8)/P(40157)/	Nearly Identical
597	N	-0.003	S(1)/K(1)/I(1)/H(1)/D(2)/N(19865)/	N	-0.001	X(4)/N(40163)/	Nearly Identical
598	L	-0.01	S(1)/I(2)/M(4)/P(16)/L(19848)/	L	-0.004	V(1)/F(1)/I(2)/P(3)/X(4)/S(5)/L(40151)/	Nearly Identical
599	Y	-0.007	N(1)/D(1)/H(1)/F(12)/Y(19856)/	Y	-0.003	C(1)/H(2)/F(4)/X(4)/Y(40156)/	Nearly Identical
600	N	-0.005	I(1)/S(3)/D(3)/H(3)/N(19861)/	N	-0.001	X(1)/D(1)/N(40165)/	Nearly Identical
601	I	-0.011	T(2)/L(7)/V(18)/I(19844)/	I	-0.003	X(1)/V(10)/I(40156)/	Nearly Identical
602	R	0	R(19871)/	R	-0.001	X(2)/R(40165)/	Nearly Identical
603	N	-0.004	K(1)/Y(1)/D(2)/S(3)/N(19864)/	N	0	X(1)/N(40166)/	Nearly Identical
604	L	-0.006	I(1)/F(12)/L(19858)/	L	-0.005	P(1)/X(3)/I(5)/F(10)/L(40148)/	Nearly Identical
605	H	-0.002	D(1)/N(1)/P(1)/H(19868)/	H	-0.001	Q(1)/X(2)/H(40164)/	Nearly Identical
606	I	-0.012	L(10)/V(18)/I(19843)/	I	-0.004	T(1)/L(3)/X(3)/V(10)/I(40150)/	Nearly Identical
607	P	-0.006	L(1)/T(1)/Q(4)/S(6)/P(19859)/	P	-0.001	X(1)/S(2)/P(40164)/	Nearly Identical
608	E	-0.005	R(1)/Y(2)/K(7)/E(19861)/	E	-0.001	X(3)/E(40164)/	Nearly Identical
609	V	-0.026	L(1)/S(3)/I(7)/A(61)/V(19799)/	V	-0.005	X(1)/I(1)/A(22)/V(40142)/	Nearly Identical
610	C	-0.013	F(1)/R(1)/Y(2)/G(30)/C(19837)/	C	0	X(1)/C(40165)/	Nearly Identical
611	L	-0.006	V(1)/S(4)/M(8)/L(19858)/	L	-0.004	S(1)/V(2)/X(4)/I(7)/L(40152)/	Nearly Identical
612	K	-0.001	N(3)/K(19868)/	K	-0.001	N(1)/M(1)/R(1)/X(2)/K(40161)/	Nearly Identical
613	W	-0.002	C(1)/R(4)/W(19866)/	W	0	X(1)/W(40164)/	Nearly Identical
614	E	-0.025	V(1)/A(1)/K(5)/G(23)/D(35)/E(19806)/	E	-0.017	N(2)/K(3)/X(3)/G(12)/D(68)/E(40077)/	Nearly Identical
615	L	-0.007	S(1)/Q(1)/P(1)/I(4)/M(9)/L(19855)/	L	-0.003	V(1)/X(5)/M(6)/L(40153)/	Nearly Identical
616	M	-0.001	V(2)/M(19869)/	M	-0.001	X(2)/M(40163)/	Nearly Identical
617	D	-0.001	G(1)/N(1)/D(19869)/	D	-0.001	G(1)/X(2)/E(2)/D(40160)/	Nearly Identical
618	E	-0.146	N(1)/I(1)/R(2)/G(72)/K(111)/V(137)/D(148)/E(19399)/	E	-0.324	N(1)/A(4)/V(5)/X(10)/K(17)/G(20)/D(3760)/E(36348)/	Nearly Identical
619	D	-0.098	A(1)/S(1)/T(1)/H(1)/V(2)/Y(2)/G(39)/N(68)/E(201)/D(19555)/	N	-0.239	A(1)/E(5)/X(6)/T(8)/K(52)/S(116)/D(2089)/N(37888)/	Nearly Distinct
620	Y	0	Y(19871)/	Y	-0.001	X(2)/Y(40163)/	Nearly Identical
621	Q	-0.192	L(1)/P(1)/K(260)/R(522)/Q(19087)/	R	-0.082	W(1)/X(9)/K(52)/Q(528)/R(39575)/
622	G	-0.017	A(1)/E(3)/D(4)/R(4)/C(10)/S(16)/G(19833)/	G	-0.001	X(2)/G(40163)/	Nearly Identical
623	R	-0.002	S(1)/G(1)/K(2)/R(19867)/	R	-0.002	E(1)/K(1)/T(1)/X(5)/R(40158)/	Nearly Identical
624	L	-0.008	V(3)/M(6)/I(8)/L(19854)/	L	-0.005	V(1)/Q(1)/X(3)/I(15)/L(40146)/	Nearly Identical
625	C	-0.001	S(1)/R(1)/C(19869)/	C	-0.002	W(1)/F(1)/X(4)/C(40160)/	Nearly Identical
626	N	-0.005	M(1)/T(1)/S(3)/H(6)/N(19860)/	N	-0.002	X(2)/S(2)/H(5)/N(40157)/	Nearly Identical
627	P	-0.017	L(2)/R(2)/H(2)/T(5)/S(30)/P(19830)/	P	-0.004	X(1)/T(1)/H(1)/S(14)/P(40149)/	Nearly Identical
628	L	-0.372	S(1)/R(1)/N(2)/P(3)/I(8)/V(10)/T(14)/Q(45)/M(2118)/L(17669)/	L	-0.007	X(4)/Q(9)/M(18)/L(40135)/
629	N	-0.002	S(1)/T(1)/K(1)/N(19868)/	N	-0.001	X(1)/H(1)/S(2)/N(40162)/	Nearly Identical
630	P	-0.001	L(1)/T(1)/P(19869)/	P	0	X(1)/P(40165)/	Nearly Identical
631	F	-0.001	L(2)/F(19869)/	F	-0.001	Y(1)/X(3)/F(40162)/	Nearly Identical
632	V	-0.021	L(1)/A(21)/I(33)/V(19816)/	V	-0.009	F(2)/A(8)/X(8)/I(21)/V(40127)/	Nearly Identical
633	S	-0.103	I(3)/G(8)/C(23)/T(133)/N(168)/S(19536)/	S	-0.016	T(2)/X(4)/I(5)/G(7)/N(64)/S(40084)/	Nearly Identical
634	H	-0.01	Y(1)/G(1)/R(1)/L(2)/N(4)/Q(5)/P(6)/H(19851)/	H	-0.002	Q(1)/X(1)/N(2)/Y(2)/H(40160)/	Nearly Identical
635	K	-0.15	E(1)/T(1)/N(2)/Q(2)/G(2)/M(5)/R(646)/K(19212)/	K	-0.003	X(2)/R(12)/K(40152)/
636	E	-0.012	Q(1)/K(1)/D(1)/G(28)/E(19840)/	E	-0.002	X(2)/G(2)/D(3)/E(40159)/	Nearly Identical
637	I	-0.056	A(2)/F(4)/M(12)/L(15)/V(138)/I(19700)/	I	-0.016	T(1)/L(2)/F(4)/X(6)/V(67)/I(40086)/	Nearly Identical
638	E	-0.336	N(2)/K(2)/Y(3)/G(15)/D(2002)/E(17847)/	E	-0.043	X(2)/K(6)/G(12)/D(250)/E(39896)/
639	S	-0.006	P(2)/A(11)/S(19858)/	S	-0.002	X(1)/F(7)/S(40158)/	Nearly Identical
640	V	-0.038	D(1)/T(1)/F(4)/A(12)/M(15)/L(19)/I(45)/V(19774)/	V	-0.019	X(3)/M(4)/L(6)/I(86)/V(40067)/	Nearly Identical
641	N	-0.005	D(1)/T(1)/H(1)/A(2)/S(4)/N(19862)/	N	-0.001	X(1)/S(2)/N(40163)/	Nearly Identical
642	N	-0.157	K(1)/I(1)/D(1)/T(2)/H(2)/Y(4)/S(691)/N(19169)/	N	-0.044	D(1)/H(2)/Y(3)/X(4)/S(281)/N(39875)/
643	A	-0.01	S(1)/D(1)/V(3)/G(4)/T(13)/A(19849)/	A	-0.004	D(1)/V(3)/X(4)/T(7)/A(40151)/	Nearly Identical
644	V	-0.266	L(1)/E(2)/P(3)/A(6)/T(26)/M(299)/I(829)/V(18705)/	V	-0.013	L(1)/M(1)/X(1)/A(4)/I(57)/V(40102)/
645	V	-0.018	T(1)/L(3)/A(3)/M(18)/I(18)/V(19828)/	V	-0.024	L(1)/A(2)/X(5)/M(7)/I(118)/V(40033)/	Nearly Identical
646	M	-0.04	K(1)/R(3)/V(14)/L(16)/I(19)/T(50)/M(19768)/	M	-0.012	X(1)/T(1)/R(3)/V(20)/I(33)/M(40108)/	Nearly Identical
647	P	-0.017	L(2)/T(3)/Q(8)/S(29)/P(19829)/	P	-0.005	X(2)/T(3)/S(6)/Q(10)/P(40145)/	Nearly Identical
648	A	-0.064	V(15)/T(54)/S(129)/A(19673)/	A	-0.01	V(3)/X(3)/S(17)/T(22)/A(40121)/	Nearly Identical
649	H	-0.003	N(1)/Q(6)/H(19864)/	H	-0.001	Y(1)/Q(1)/X(2)/H(40162)/	Nearly Identical
650	G	0	G(19871)/	G	0	X(1)/G(40165)/	Nearly Identical
651	P	-0.001	L(2)/P(19869)/	P	-0.001	X(2)/P(40164)/	Nearly Identical
652	A	-0.042	P(2)/V(11)/T(31)/S(74)/A(19753)/	A	-0.015	N(1)/X(6)/S(7)/V(26)/T(30)/A(40096)/	Nearly Identical
653	K	-0.012	N(1)/M(1)/Q(2)/R(27)/K(19840)/	K	-0.005	Q(1)/X(1)/R(20)/K(40144)/	Nearly Identical
654	S	-0.153	D(1)/C(3)/R(4)/I(5)/T(10)/A(68)/G(76)/N(380)/S(19324)/	S	-0.047	R(2)/G(4)/I(5)/X(9)/C(25)/N(244)/S(39877)/
655	M	-0.072	R(1)/L(10)/T(14)/V(55)/I(140)/M(19651)/	M	-0.011	X(5)/L(6)/V(18)/I(22)/M(40115)/	Nearly Identical
656	E	-0.006	K(1)/Y(1)/G(3)/D(8)/E(19858)/	E	-0.003	G(2)/X(3)/D(5)/E(40156)/	Nearly Identical
657	Y	-0.002	C(1)/I(1)/F(2)/Y(19867)/	Y	-0.001	G(1)/X(2)/Y(40163)/	Nearly Identical
658	D	-0.004	E(10)/D(19861)/	D	-0.006	H(1)/X(2)/E(27)/D(40136)/	Nearly Identical
659	A	-0.005	P(1)/D(1)/G(1)/T(2)/S(6)/A(19860)/	A	0	X(1)/A(40165)/	Nearly Identical
660	V	-0.016	F(3)/A(3)/I(35)/V(19830)/	V	-0.004	A(1)/X(3)/I(14)/V(40148)/	Nearly Identical
661	A	-0.015	G(1)/S(3)/V(9)/T(23)/A(19835)/	A	-0.005	V(1)/X(2)/S(3)/T(16)/A(40144)/	Nearly Identical
662	T	-0.005	P(1)/H(1)/S(3)/N(6)/T(19860)/	T	-0.005	X(9)/N(11)/T(40146)/	Nearly Identical
663	T	-0.001	S(2)/T(19869)/	T	-0.001	S(2)/X(3)/T(40161)/	Nearly Identical
664	H	-0.001	L(1)/Q(1)/H(19869)/	H	-0.001	D(1)/X(4)/H(40161)/	Nearly Identical
665	S	-0.003	F(1)/L(2)/P(2)/S(19866)/	S	-0.001	A(1)/T(1)/S(40164)/	Nearly Identical
666	W	-0.001	G(1)/W(19870)/	W	0	W(40166)/	Nearly Identical
667	I	-0.263	N(1)/M(1)/F(2)/S(8)/A(12)/L(26)/T(238)/V(860)/I(18723)/	I	-0.052	M(2)/N(3)/F(3)/S(4)/X(6)/T(115)/V(173)/I(39860)/
668	P	-0.009	L(2)/H(3)/S(15)/P(19851)/	P	-0.006	H(1)/L(5)/S(19)/P(40141)/	Nearly Identical
669	K	-0.004	M(1)/R(7)/K(19863)/	K	-0.004	N(1)/X(4)/R(10)/K(40151)/	Nearly Identical
670	R	-0.005	G(3)/K(8)/R(19860)/	R	-0.003	T(1)/K(4)/X(6)/R(40155)/	Nearly Identical
671	N	-0.002	D(2)/I(2)/N(19867)/	N	-0.001	W(1)/D(1)/N(40164)/	Nearly Identical
672	R	-0.001	P(3)/R(19868)/	R	-0.001	X(1)/S(1)/H(1)/R(40163)/	Nearly Identical
673	S	-0.003	C(2)/F(3)/S(19866)/	S	-0.001	X(2)/S(40164)/	Nearly Identical
674	I	-0.014	L(1)/C(1)/M(1)/V(32)/I(19836)/	I	-0.003	S(1)/X(3)/V(7)/I(40155)/	Nearly Identical
675	L	-0.004	H(1)/F(2)/I(6)/L(19862)/	L	-0.002	I(1)/X(5)/L(40160)/	Nearly Identical
676	N	-0.004	Y(1)/T(1)/H(1)/K(6)/N(19862)/	N	-0.001	D(1)/Q(1)/N(40164)/	Nearly Identical
677	T	-0.003	P(1)/S(2)/A(3)/T(19865)/	T	-0.001	P(1)/X(3)/T(40162)/	Nearly Identical
678	S	-0.026	A(1)/I(1)/G(3)/C(5)/R(5)/T(18)/N(32)/S(19806)/	S	-0.001	W(1)/I(1)/N(3)/S(40161)/	Nearly Identical
679	Q	-0.005	S(1)/P(1)/K(2)/H(2)/R(3)/Q(19862)/	Q	-0.001	X(1)/N(1)/Q(40164)/	Nearly Identical
680	R	-0.017	M(1)/G(3)/K(42)/R(19825)/	R	-0.008	X(1)/K(38)/R(40127)/	Nearly Identical
681	G	-0.002	A(1)/V(1)/R(1)/G(19868)/	G	0	D(1)/G(40165)/	Nearly Identical
682	I	-0.071	F(1)/S(1)/T(4)/V(253)/I(19612)/	I	-0.01	T(1)/R(1)/X(2)/V(43)/I(40119)/	Nearly Identical
683	L	-0.014	E(1)/F(1)/I(34)/L(19835)/	L	-0.001	V(1)/I(3)/L(40162)/	Nearly Identical
684	E	-0.005	A(1)/G(1)/K(4)/V(5)/E(19860)/	E	-0.001	X(1)/H(1)/E(40164)/	Nearly Identical
685	D	-0.003	N(1)/Y(1)/G(1)/E(3)/D(19865)/	D	-0.001	Y(1)/X(3)/D(40162)/	Nearly Identical
686	E	-0.003	A(1)/Q(2)/D(4)/E(19864)/	E	-0.002	Z(1)/G(2)/X(3)/E(40160)/	Nearly Identical
687	Q	-0.046	E(1)/P(1)/L(10)/H(14)/R(33)/K(66)/Q(19746)/	Q	-0.007	K(1)/X(1)/R(3)/H(4)/L(21)/Q(40136)/	Nearly Identical
688	M	-0.018	L(1)/Q(1)/V(17)/I(27)/M(19825)/	M	-0.005	S(1)/T(1)/V(4)/I(8)/X(8)/M(40144)/	Nearly Identical
689	Y	-0.006	C(1)/H(1)/D(3)/S(8)/Y(19858)/	Y	-0.001	D(1)/H(1)/X(3)/Y(40161)/	Nearly Identical
690	Q	-0.022	T(1)/H(10)/R(20)/K(25)/Q(19815)/	Q	-0.002	X(1)/K(4)/H(4)/Q(40157)/	Nearly Identical
691	K	-0.027	P(1)/N(2)/E(4)/R(71)/K(19793)/	K	-0.003	X(2)/R(9)/K(40155)/	Nearly Identical
692	C	-0.001	G(1)/C(19870)/	C	-0.001	X(3)/C(40163)/	Nearly Identical
693	C	-0.004	R(1)/S(2)/Y(5)/C(19863)/	C	-0.002	Y(1)/X(7)/C(40158)/	Nearly Identical
694	N	-0.514	C(2)/K(2)/D(2)/H(3)/A(5)/R(10)/G(11)/I(16)/Y(31)/T(55)/S(3463)/N(16271)/	N	-0.023	K(1)/X(1)/B(1)/H(1)/Y(2)/D(5)/S(41)/T(68)/N(40046)/
695	L	-0.022	V(1)/Q(1)/H(1)/T(2)/I(55)/L(19811)/	L	-0.004	S(2)/V(3)/M(4)/X(7)/L(40150)/	Nearly Identical
696	F	-0.002	I(1)/L(2)/F(19868)/	F	-0.001	X(3)/F(40163)/	Nearly Identical
697	E	-0.007	V(2)/K(2)/G(11)/E(19856)/	E	-0.003	D(1)/K(2)/X(4)/G(4)/E(40155)/	Nearly Identical
698	K	-0.017	I(1)/N(2)/E(4)/T(5)/R(29)/K(19830)/	K	-0.013	E(1)/X(2)/N(18)/R(41)/K(40104)/	Nearly Identical
699	F	-0.001	L(1)/Y(1)/F(19869)/	F	0	X(1)/F(40165)/	Nearly Identical
700	F	-0.001	S(1)/L(1)/F(19869)/	F	-0.001	X(3)/F(40163)/	Nearly Identical
701	P	-0.003	L(1)/S(2)/T(3)/P(19865)/	P	-0.003	S(2)/H(2)/X(10)/P(40152)/	Nearly Identical
702	S	-0.002	N(1)/R(1)/G(2)/S(19867)/	S	-0.001	C(1)/T(1)/X(1)/S(40161)/	Nearly Identical
703	S	-0.004	I(1)/T(1)/C(2)/G(5)/S(19862)/	S	-0.002	C(2)/X(2)/I(2)/S(40158)/	Nearly Identical
704	S	-0.007	P(1)/L(3)/T(11)/S(19856)/	S	-0.004	P(1)/X(4)/T(5)/L(7)/S(40147)/	Nearly Identical
705	Y	-0.001	C(1)/Y(19870)/	Y	-0.001	D(1)/W(1)/X(3)/Y(40159)/	Nearly Identical
706	R	-0.006	Q(1)/G(1)/T(1)/K(9)/R(19859)/	R	-0.009	N(1)/M(3)/X(8)/K(29)/R(40123)/	Nearly Identical
707	R	-0.004	G(3)/K(6)/R(19862)/	R	-0.004	I(1)/X(3)/K(5)/G(5)/R(40152)/	Nearly Identical
708	P	-0.003	L(1)/A(1)/T(1)/S(3)/P(19865)/	P	-0.002	X(3)/S(4)/P(40159)/	Nearly Identical
709	V	-0.02	I(59)/V(19812)/	I	-0.191	X(11)/V(1876)/I(38279)/	Nearly Distinct
710	G	-0.001	R(1)/G(19870)/	G	0	X(1)/G(40165)/	Nearly Identical
711	I	-0.005	F(1)/V(4)/L(5)/I(19861)/	I	-0.002	X(1)/T(1)/M(2)/V(5)/I(40157)/	Nearly Identical
712	S	-0.002	C(1)/Y(1)/P(1)/S(19868)/	S	-0.001	X(2)/S(40164)/	Nearly Identical
713	S	-0.009	N(1)/I(2)/R(7)/T(11)/S(19850)/	S	-0.004	C(2)/N(3)/T(4)/X(6)/S(40151)/	Nearly Identical
714	M	-0.009	K(1)/R(1)/V(2)/I(4)/L(11)/M(19852)/	M	-0.002	I(1)/X(4)/L(4)/M(40157)/	Nearly Identical
715	V	-0.043	I(1)/T(1)/L(3)/A(10)/G(31)/M(75)/V(19750)/	V	-0.101	L(1)/E(1)/X(5)/G(6)/M(60)/A(684)/V(39409)/	Nearly Identical
716	E	-0.006	Q(1)/G(2)/D(10)/E(19858)/	E	-0.002	D(1)/X(2)/G(4)/E(40159)/	Nearly Identical
717	A	-0.011	G(2)/S(26)/A(19843)/	A	-0.001	X(2)/A(40164)/	Nearly Identical
718	M	-0.005	V(1)/I(3)/K(7)/M(19860)/	M	-0.001	X(1)/T(1)/M(40164)/	Nearly Identical
719	V	-0.078	G(4)/L(5)/A(12)/I(89)/M(131)/V(19630)/	V	-0.014	A(2)/L(5)/X(5)/I(21)/M(33)/V(40100)/	Nearly Identical
720	S	-0.007	P(1)/Y(2)/F(12)/S(19856)/	S	-0.001	X(3)/S(40163)/	Nearly Identical
721	R	-0.006	S(1)/G(1)/T(1)/K(10)/R(19858)/	R	-0.005	X(2)/K(22)/R(40142)/	Nearly Identical
722	A	-0.009	V(1)/T(2)/S(3)/G(14)/A(19851)/	A	-0.011	X(1)/T(2)/G(4)/S(46)/A(40113)/	Nearly Identical
723	R	-0.029	K(1)/P(1)/G(2)/Q(26)/L(47)/R(19794)/	R	-0.014	L(2)/X(4)/Q(67)/R(40093)/	Nearly Identical
724	I	-0.004	V(1)/N(1)/S(1)/M(1)/T(4)/I(19863)/	I	-0.001	X(1)/T(1)/I(40164)/	Nearly Identical
725	D	-0.005	N(1)/F(1)/V(2)/Y(2)/G(3)/D(19862)/	D	-0.001	N(1)/X(2)/D(40163)/	Nearly Identical
726	A	-0.008	V(2)/P(2)/S(7)/T(7)/A(19853)/	A	-0.006	X(2)/V(7)/S(8)/T(8)/A(40141)/	Nearly Identical
727	R	-0.001	I(1)/P(1)/R(19869)/	R	-0.001	X(1)/S(1)/K(1)/R(40163)/	Nearly Identical
728	I	-0.047	L(2)/F(3)/T(46)/V(86)/I(19734)/	I	-0.009	S(1)/T(2)/X(4)/V(36)/I(40123)/	Nearly Identical
729	D	-0.007	N(1)/G(2)/V(3)/E(10)/D(19855)/	D	-0.01	Y(2)/X(5)/E(11)/N(12)/G(13)/D(40123)/	Nearly Identical
730	F	-0.01	V(1)/Y(1)/L(5)/S(17)/F(19847)/	F	-0.006	Y(3)/X(5)/S(8)/L(9)/F(40141)/	Nearly Identical
731	E	-0.005	K(1)/G(1)/H(1)/Q(2)/D(5)/E(19861)/	E	-0.002	X(1)/G(1)/D(6)/E(40158)/	Nearly Identical
732	S	-0.01	P(1)/A(3)/T(19)/S(19848)/	S	-0.002	X(1)/T(1)/F(2)/Y(2)/A(3)/S(40157)/	Nearly Identical
733	G	-0.011	L(1)/E(12)/R(14)/G(19844)/	G	-0.006	V(1)/E(11)/R(16)/G(40138)/	Nearly Identical
734	R	-0.009	M(1)/T(1)/Q(2)/W(2)/G(3)/K(10)/R(19852)/	R	-0.01	G(3)/X(4)/K(43)/R(40116)/	Nearly Identical
735	I	-0.041	L(1)/D(1)/G(1)/F(2)/T(10)/S(18)/M(18)/V(55)/I(19765)/	I	-0.014	L(2)/X(2)/S(3)/T(10)/M(14)/V(35)/I(40100)/	Nearly Identical
736	K	-0.117	S(1)/Q(3)/M(3)/T(10)/E(46)/R(143)/N(173)/K(19492)/	K	-0.02	G(1)/X(4)/Q(10)/N(21)/E(23)/R(36)/K(40071)/	Nearly Identical
737	K	-0.036	L(1)/T(1)/M(3)/Q(4)/N(5)/E(7)/R(81)/K(19769)/	K	-0.013	E(1)/T(2)/X(6)/N(7)/R(45)/K(40105)/	Nearly Identical
738	E	-0.038	A(1)/I(1)/V(2)/K(8)/Q(8)/G(38)/D(41)/E(19772)/	E	-0.006	V(1)/K(1)/D(8)/G(15)/E(40141)/	Nearly Identical
739	E	-0.066	N(1)/S(1)/V(3)/A(4)/G(10)/K(34)/D(150)/E(19668)/	E	-0.005	V(1)/A(1)/G(1)/X(4)/K(7)/D(7)/E(40145)/	Nearly Identical
740	F	-0.027	S(1)/C(1)/I(2)/V(3)/Y(11)/L(55)/F(19798)/	F	-0.009	I(1)/Y(1)/V(2)/C(2)/X(2)/L(35)/F(40123)/	Nearly Identical
741	A	-0.106	N(2)/G(2)/D(3)/V(19)/S(77)/T(258)/A(19510)/	S	-0.032	V(1)/F(4)/X(4)/Y(10)/T(17)/A(141)/S(39989)/	Nearly Distinct
742	E	-0.007	Q(1)/D(2)/K(14)/E(19854)/	E	-0.005	X(2)/G(9)/D(10)/E(40144)/	Nearly Identical
743	I	-0.01	M(2)/V(8)/T(14)/I(19847)/	I	-0.005	X(3)/V(5)/T(15)/I(40143)/	Nearly Identical
744	M	-0.198	K(1)/R(1)/A(4)/V(98)/T(116)/L(171)/I(304)/M(19176)/	M	-0.027	K(2)/L(8)/X(8)/V(15)/T(20)/I(85)/M(40028)/
745	K	-0.07	N(1)/M(1)/Q(1)/T(4)/E(53)/R(165)/K(19646)/	K	-0.117	N(1)/T(1)/X(5)/R(988)/K(39171)/	Nearly Identical
746	I	-0.11	L(1)/F(1)/V(2)/T(447)/I(19420)/	I	-0.007	X(2)/V(5)/T(25)/I(40134)/	Nearly Identical
747	C	-0.002	S(2)/R(2)/C(19867)/	C	0	C(40166)/	Nearly Identical
748	S	-0.043	V(1)/A(2)/T(3)/P(6)/C(9)/Y(20)/F(75)/S(19755)/	S	-0.014	A(1)/T(2)/X(5)/Y(18)/F(38)/S(40102)/	Nearly Identical
749	T	-0.009	I(1)/A(6)/S(6)/P(6)/T(19852)/	T	-0.005	X(1)/A(20)/T(40145)/	Nearly Identical
750	I	-0.005	L(1)/M(1)/P(1)/V(2)/T(4)/I(19862)/	I	-0.001	T(2)/I(40164)/	Nearly Identical
751	E	-0.011	A(1)/D(3)/G(8)/K(13)/E(19846)/	E	-0.005	G(3)/X(4)/K(16)/E(40143)/	Nearly Identical
752	E	-0.028	N(1)/Q(1)/V(2)/A(4)/D(13)/K(23)/G(26)/E(19801)/	E	-0.011	A(1)/X(2)/V(4)/D(5)/G(12)/K(25)/E(40117)/	Nearly Identical
753	L	-0.071	R(1)/H(3)/P(4)/V(11)/I(94)/F(101)/L(19657)/	L	-0.019	R(1)/H(1)/P(2)/X(7)/F(38)/I(44)/L(40073)/	Nearly Identical
754	R	-0.044	Q(1)/I(1)/E(2)/K(50)/G(72)/R(19745)/	R	-0.008	S(1)/X(2)/G(2)/K(35)/R(40126)/	Nearly Identical
755	R	-0.005	L(1)/S(1)/G(1)/Q(3)/P(3)/R(19862)/	R	-0.001	X(1)/P(1)/R(40164)/	Nearly Identical
756	Q	-0.145	S(2)/E(2)/K(3)/L(8)/H(29)/R(60)/P(442)/Q(19325)/	Q	-0.029	L(1)/P(2)/R(8)/X(10)/K(64)/H(66)/Q(40015)/	Nearly Identical
757	K	-0.206	M(1)/I(2)/S(3)/T(8)/E(11)/G(54)/Q(144)/R(180)/N(316)/K(19152)/	K	-0.025	T(1)/E(2)/N(9)/R(129)/K(40025)/
Scanning for amino acid 'signatures' for H3N2 virus PB1-F2 protein
	Avian			Human
Pos	Con	Ent	Residues	Con	Ent	Residues	Comments
1	M	0	M(12628)/	M	0	M(32452)/	Same
2	E	-0.24	D(2)/V(5)/G(793)/E(11828)/	E	-0.02	D(1)/A(1)/X(3)/G(87)/E(32360)/
3	Q	-0.654	K(1)/L(29)/P(144)/R(3360)/Q(9094)/	Q	-0.012	P(1)/X(3)/R(14)/L(29)/Q(32405)/
4	E	-0.378	G(1587)/E(11041)/	G	-0.343	V(3)/X(4)/E(3485)/G(28960)/
5	Q	-0.152	P(15)/L(81)/R(272)/Q(12260)/	Q	-0.012	X(1)/P(5)/R(16)/L(23)/Q(32407)/
6	D	-0.349	E(1)/V(3)/A(22)/G(1313)/D(11289)/	G	-0.147	S(1)/A(4)/X(8)/V(13)/D(1017)/G(31409)/
7	T	-0.343	S(1)/A(1)/I(1360)/T(11266)/	T	-0.017	X(2)/I(75)/T(32375)/
8	P	-0.287	R(11)/Q(338)/L(465)/P(11814)/	L	-0.36	H(1)/X(9)/Q(58)/P(3530)/L(28854)/
9	W	-0.002	L(2)/W(12626)/	W	-0.003	X(1)/L(8)/W(32443)/	Nearly Identical
10	T	-0.146	R(1)/K(1)/A(1)/I(410)/T(12215)/	T	-0.019	X(4)/K(7)/I(74)/T(32367)/	Nearly Identical
11	Q	-0.669	H(1)/P(69)/L(268)/R(2902)/Q(9388)/	Q	-0.034	K(1)/P(4)/L(29)/R(127)/Q(32291)/
12	S	-0.595	L(3567)/S(9061)/	S	-0.013	X(1)/L(54)/S(32397)/
13	T	-0.304	S(2)/A(8)/V(35)/P(88)/I(804)/T(11691)/	T	-0.02	K(1)/S(1)/P(1)/A(8)/I(75)/T(32366)/
14	E	-0.366	G(1507)/E(11121)/	E	-0.026	X(1)/K(1)/G(128)/E(32322)/
15	H	-0.161	L(2)/P(20)/R(425)/H(12181)/	H	-0.009	P(2)/R(34)/H(32416)/
16	I	-0.454	S(1)/T(2128)/I(10499)/	T	-0.525	X(2)/I(7069)/T(25381)/
17	N	-0.129	Y(1)/I(2)/T(3)/D(5)/S(328)/N(12289)/	N	-0.021	X(1)/Y(2)/D(5)/T(5)/S(79)/N(32360)/	Nearly Identical
18	I	-0.663	V(4)/T(4714)/I(7910)/	T	-0.459	A(1)/M(1)/V(1)/X(5)/I(5520)/T(26924)/
19	Q	-0.125	L(8)/P(61)/R(223)/Q(12336)/	Q	-0.011	X(1)/P(2)/L(3)/R(36)/Q(32410)/	Nearly Identical
20	K	-0.471	Q(1)/E(1)/G(1)/T(1)/I(2)/S(2)/N(5)/R(2187)/K(10428)/	R	-0.235	E(2)/X(5)/I(6)/G(6)/S(11)/K(1938)/R(30484)/
21	R	-0.63	M(24)/E(51)/G(127)/K(2894)/R(9532)/	G	-0.532	T(2)/X(5)/W(9)/K(433)/E(1499)/R(2550)/G(27954)/
22	G	-0.619	D(1)/A(1)/V(10)/E(3799)/G(8817)/	G	-0.05	V(4)/X(5)/E(264)/G(32179)/
23	N	-0.935	R(1)/K(1)/T(1)/C(2)/Y(5)/I(5)/H(85)/G(359)/D(441)/S(4176)/N(7552)/	S	-0.103	C(1)/R(2)/I(5)/X(8)/G(64)/N(538)/S(31834)/
24	G	0	G(12628)/	G	-0.001	X(2)/G(32450)/	Nearly Identical
25	Q	-0.098	H(2)/L(5)/K(7)/R(72)/P(118)/Q(12424)/	R	-0.71	H(1)/K(6)/X(8)/P(14)/L(43)/Q(15812)/R(16568)/
26	Q	-0.487	L(23)/K(160)/P(280)/R(1143)/Q(11022)/	Q	-0.222	Z(1)/P(1)/E(2)/X(5)/K(12)/L(24)/R(1748)/Q(30659)/
27	T	-0.196	V(2)/A(8)/I(593)/T(12025)/	I	-0.16	M(9)/X(11)/V(25)/T(1101)/I(31306)/
28	Q	-0.384	R(242)/P(398)/L(442)/Q(11546)/	Q	-0.034	K(1)/X(6)/P(9)/L(19)/R(122)/Q(32295)/
29	R	-0.556	E(1)/G(1)/I(2)/K(3050)/R(9574)/	K	-0.049	X(5)/R(264)/K(32183)/
30	L	-0.418	R(26)/Q(99)/P(1465)/L(11038)/	L	-0.013	M(1)/X(3)/R(5)/Q(8)/P(32)/L(32403)/
31	E	-0.262	R(2)/A(3)/T(3)/D(6)/V(15)/K(75)/G(667)/E(11857)/	G	-0.048	D(3)/V(5)/X(7)/R(17)/E(209)/G(32211)/
32	H	-0.178	D(6)/Q(12)/L(14)/P(16)/R(429)/H(12151)/	R	-0.775	C(3)/F(4)/X(10)/P(41)/H(4123)/L(4458)/R(23813)/
33	P	-0.672	A(1)/T(3)/I(3)/F(6)/S(77)/H(443)/L(2365)/P(9730)/	P	-0.02	H(1)/X(2)/T(8)/S(12)/L(59)/P(32370)/
34	N	-0.238	L(1)/R(1)/I(1)/K(4)/S(784)/N(11837)/	S	-0.314	C(1)/R(2)/X(4)/N(3047)/S(29398)/
35	S	-0.677	L(5169)/S(7459)/	S	-0.052	Y(1)/X(7)/L(282)/S(32162)/
36	T	-0.572	A(2)/I(3257)/T(9369)/	T	-0.073	A(1)/S(1)/X(3)/I(433)/T(32014)/
37	Q	-0.595	P(9)/L(130)/R(2857)/Q(9632)/	Q	-0.104	X(2)/P(2)/L(23)/R(639)/Q(31786)/
38	L	-0.294	W(1)/S(1086)/L(11541)/	L	-0.01	V(1)/X(6)/S(33)/L(32412)/
39	M	-0.423	R(1)/V(2)/T(1880)/M(10745)/	M	-0.015	X(2)/T(62)/M(32388)/
40	D	-0.347	V(16)/A(22)/G(1259)/D(11331)/	D	-0.03	X(4)/A(12)/G(129)/D(32307)/
41	H	-0.268	N(1)/L(1)/G(1)/Y(1)/Q(16)/P(54)/R(762)/H(11792)/	H	-0.023	X(5)/Q(8)/P(29)/R(52)/H(32358)/
42	C	-0.694	N(1)/S(1)/F(19)/Y(5378)/C(7229)/	Y	-0.028	H(1)/S(26)/C(100)/Y(32325)/
43	L	-0.63	R(271)/Q(682)/P(1264)/L(10411)/	L	-0.016	M(1)/X(2)/R(8)/Q(15)/P(36)/L(32390)/
44	R	-0.434	E(1)/N(1)/I(10)/W(19)/G(32)/M(80)/K(1472)/R(11013)/	R	-0.516	W(1)/E(2)/V(4)/X(6)/I(13)/G(24)/M(282)/K(5489)/R(26631)/
45	T	-0.624	K(4)/M(7)/V(7)/A(18)/I(3665)/T(8927)/	I	-0.059	X(9)/M(11)/V(15)/T(276)/I(32141)/
46	M	-0.587	A(1)/V(1)/I(2)/S(2)/T(3398)/M(9224)/	M	-0.013	X(7)/I(8)/T(34)/M(32403)/
47	S	-0.473	G(1)/D(6)/T(39)/I(133)/N(1671)/S(10778)/	N	-0.244	C(1)/I(2)/X(4)/T(5)/D(6)/S(2087)/N(30347)/
48	Q	-0.653	H(1)/L(114)/P(1083)/R(1228)/Q(10202)/	Q	-0.038	X(2)/L(2)/H(5)/P(6)/R(174)/Q(32263)/
49	V	-0.534	T(1)/E(2)/S(2)/L(4)/M(34)/A(2604)/V(9981)/	V	-0.037	X(1)/L(9)/M(9)/A(165)/V(32268)/
50	D	-0.633	A(12)/V(438)/G(2363)/D(9815)/	D	-0.049	X(1)/A(5)/V(5)/G(251)/D(32190)/
51	M	-0.18	L(1)/I(4)/T(538)/M(12085)/	M	-0.013	X(2)/I(5)/T(46)/M(32399)/
52	H	-0.208	C(1)/D(2)/L(88)/P(167)/R(241)/H(12129)/	H	-0.012	N(1)/Y(1)/X(4)/R(19)/P(21)/H(32406)/
53	K	-0.133	E(2)/R(368)/K(12258)/	K	-0.006	T(1)/X(3)/R(20)/K(32428)/	Nearly Identical
54	Q	-0.708	W(4)/P(12)/L(25)/R(5499)/Q(7088)/	Q	-0.017	P(1)/X(2)/L(4)/R(69)/Q(32376)/
55	T	-0.685	A(1)/S(1)/N(26)/I(4961)/T(7639)/	T	-0.017	P(1)/X(2)/S(3)/N(5)/I(59)/T(32382)/
56	V	-0.447	A(2075)/V(10553)/	V	-0.056	M(1)/X(2)/A(320)/V(32129)/
57	S	-1.122	F(707)/Y(2381)/C(2499)/S(7041)/	S	-0.125	X(7)/Y(66)/F(735)/S(31644)/
58	W	-0.743	S(141)/L(5724)/W(6763)/	W	-0.005	X(6)/L(12)/W(32434)/
59	K	-0.191	R(600)/K(12028)/	R	-0.052	X(7)/K(280)/R(32165)/
60	Q	-0.205	H(2)/P(110)/L(149)/R(227)/Q(12140)/	L	-0.138	X(4)/R(6)/Q(176)/P(677)/L(31589)/
61	W	-0.001	S(1)/W(12627)/	W	-0.001	C(1)/X(2)/W(32449)/	Nearly Identical
62	L	-0.169	I(1)/V(1)/R(26)/H(33)/P(378)/L(12189)/	P	-0.16	S(2)/X(3)/H(103)/L(997)/P(31347)/
63	S	-0.144	A(1)/Y(16)/T(17)/P(21)/F(294)/S(12279)/	S	-0.028	T(2)/X(3)/Y(4)/P(23)/F(91)/S(32329)/	Nearly Identical
64	L	-0.052	V(1)/W(5)/S(104)/L(12518)/	L	-0.009	W(1)/X(2)/S(32)/L(32417)/	Nearly Identical
65	K	-0.196	M(1)/T(2)/E(5)/R(594)/K(12026)/	K	-0.043	T(1)/E(2)/X(3)/R(221)/K(32225)/
66	S	-0.701	H(1)/Y(1)/G(1)/K(3)/C(3)/D(4)/R(5)/T(6)/I(18)/N(5086)/S(7500)/	N	-0.031	X(2)/K(2)/D(4)/I(6)/T(37)/S(84)/N(32317)/
67	P	-0.315	R(1)/A(1)/H(47)/L(1067)/P(11512)/	P	-0.041	X(2)/L(74)/H(121)/P(32255)/
68	T	-0.158	S(1)/I(463)/T(12164)/	T	-0.03	N(1)/X(7)/I(141)/T(32303)/
69	Q	-0.158	L(55)/P(65)/R(252)/Q(12256)/	Q	-0.017	H(1)/L(1)/X(3)/P(6)/R(59)/Q(32382)/
70	E	-0.796	R(3)/K(3)/D(8)/A(116)/V(157)/G(5278)/E(7063)/	V	-0.268	X(4)/I(4)/E(72)/A(292)/G(1623)/V(30457)/
71	S	-0.194	Y(58)/F(493)/S(12077)/	S	-0.106	X(5)/F(158)/Y(459)/S(31830)/
72	L	-0.023	M(6)/S(34)/L(12588)/	L	-0.011	M(1)/X(1)/S(43)/L(32407)/	Nearly Identical
73	K	-0.165	I(1)/Q(2)/T(12)/N(28)/G(30)/E(120)/R(163)/K(12272)/	R	-0.071	X(1)/M(1)/S(3)/I(11)/K(396)/R(32040)/
74	T	-0.218	N(1)/V(1)/A(29)/P(36)/L(79)/I(410)/T(12072)/	T	-0.057	N(2)/X(3)/P(11)/A(33)/I(247)/T(32156)/
75	R	-0.779	P(1)/L(1440)/H(2064)/R(9123)/	P	-0.826	X(2)/L(29)/R(2030)/H(9627)/P(20764)/
76	V	-0.05	A(110)/V(12518)/	A	-0.037	X(1)/V(196)/A(32255)/	Nearly Distinct
77	L	-0.337	V(1)/W(2)/S(1321)/L(11304)/	L	-0.008	X(1)/M(1)/W(2)/V(2)/S(24)/L(32422)/
78	K	-0.263	N(1)/T(1)/I(3)/R(909)/K(11714)/	K	-0.015	T(1)/E(1)/R(64)/K(32386)/
79	R	-0.269	P(6)/L(203)/Q(568)/R(11851)/	Q	-0.043	P(1)/H(2)/X(2)/L(33)/R(174)/Q(32240)/
80	W	-0.006	R(1)/L(7)/W(12620)/	W	-0.008	R(2)/G(2)/X(6)/S(6)/L(13)/W(32423)/	Nearly Identical
81	K	-0.208	E(2)/M(5)/N(20)/R(602)/K(11999)/	K	-0.036	X(2)/T(3)/M(4)/N(21)/R(139)/K(32283)/
82	L	-0.323	F(3)/P(4)/W(10)/S(1184)/L(11427)/	P	-0.373	T(1)/R(3)/X(4)/Q(432)/L(579)/S(1776)/P(29657)/
83	F	-0.473	V(1)/P(2)/C(3)/L(4)/Y(61)/S(1992)/F(10565)/	F	-0.065	X(5)/C(5)/Y(6)/L(9)/S(338)/F(32089)/
84	N	-0.643	I(1)/R(2)/S(4293)/N(8332)/	N	-0.012	K(4)/S(48)/N(32400)/
85	K	-0.166	E(1)/R(495)/K(12132)/	R	-0.345	G(1)/X(8)/K(3504)/R(28939)/
86	Q	-0.274	K(1)/L(8)/P(46)/H(250)/R(424)/Q(11899)/	Q	-0.025	H(2)/P(3)/L(36)/R(64)/Q(32347)/
87	E	-0.264	K(2)/D(9)/G(901)/E(11716)/	G	-0.054	X(1)/E(306)/G(32145)/
88	W	-0.038	R(1)/Q(4)/L(71)/W(12552)/	W	-0.018	X(5)/L(77)/W(32370)/	Nearly Identical
89	T	-0.518	L(1)/R(1)/K(2)/I(2660)/T(9964)/	T	-0.06	R(1)/X(1)/I(345)/T(32105)/
90	N	-0.496	T(1)/R(3)/K(3)/G(3)/D(15)/S(2344)/N(10259)/	N	-0.049	X(1)/K(1)/T(1)/S(29)/D(218)/N(32202)/
Scanning for amino acid 'signatures' for H3N2 virus PA protein
	Avian			Human
Pos	Con	Ent	Residues	Con	Ent	Residues	Comments
1	M	0	M(12175)/	M	0	M(5930)/	Same
2	E	-0.021	Q(1)/D(1)/V(1)/A(1)/K(5)/G(24)/E(12142)/	E	0	E(5930)/	Nearly Identical
3	D	-0.079	R(1)/A(1)/H(2)/Y(3)/G(5)/E(24)/N(121)/D(12018)/	D	-0.013	E(2)/G(2)/N(5)/D(5921)/	Nearly Identical
4	F	-0.016	C(1)/Y(1)/V(3)/L(20)/F(12150)/	F	-0.003	L(2)/F(5928)/	Nearly Identical
5	V	-0.027	D(1)/G(1)/A(10)/L(13)/M(16)/V(12134)/	V	-0.002	M(1)/V(5929)/	Nearly Identical
6	R	-0.001	A(1)/R(12174)/	R	-0.002	G(1)/R(5929)/	Nearly Identical
7	Q	-0.008	S(1)/T(1)/H(1)/Z(1)/K(1)/P(2)/R(3)/Q(12165)/	Q	-0.003	L(1)/H(1)/Q(5928)/	Nearly Identical
8	C	-0.016	G(1)/W(2)/S(10)/Y(10)/C(12152)/	C	-0.007	Y(5)/C(5925)/	Nearly Identical
9	F	-0.006	Y(1)/V(1)/S(2)/L(3)/F(12168)/	F	0	F(5930)/	Nearly Identical
10	N	-0.024	T(1)/D(2)/I(3)/S(35)/N(12134)/	N	0	N(5930)/	Nearly Identical
11	P	-0.005	L(1)/Q(2)/S(3)/P(12169)/	P	0	P(5930)/	Nearly Identical
12	M	-0.023	T(1)/V(1)/L(3)/I(34)/M(12136)/	M	-0.007	I(5)/M(5925)/	Nearly Identical
13	I	-0.094	R(1)/M(1)/T(88)/V(106)/I(11979)/	I	-0.024	X(1)/V(20)/I(5909)/	Nearly Identical
14	V	-0.047	S(1)/F(2)/I(37)/A(45)/V(12090)/	V	-0.002	I(1)/V(5929)/	Nearly Identical
15	E	-0.012	Q(1)/K(1)/G(16)/E(12157)/	E	-0.006	D(4)/E(5926)/	Nearly Identical
16	L	0	L(12175)/	L	-0.006	F(1)/I(3)/L(5926)/	Nearly Identical
17	A	-0.006	T(1)/V(1)/G(1)/S(4)/A(12168)/	A	-0.002	X(1)/A(5929)/	Nearly Identical
18	E	-0.01	K(2)/D(2)/G(11)/E(12160)/	E	-0.003	X(1)/K(1)/E(5928)/	Nearly Identical
19	K	-0.036	S(1)/M(1)/E(3)/N(11)/R(46)/K(12113)/	K	-0.009	X(1)/E(1)/R(4)/K(5924)/	Nearly Identical
20	A	-0.293	G(1)/S(2)/E(2)/V(3)/T(1016)/A(11151)/	A	-0.062	S(1)/V(1)/X(1)/T(61)/A(5866)/
21	M	-0.01	T(1)/I(3)/V(10)/M(12161)/	M	-0.007	X(1)/I(4)/M(5925)/	Nearly Identical
22	K	-0.033	I(1)/T(1)/R(61)/K(12112)/	K	-0.012	X(2)/R(7)/K(5921)/	Nearly Identical
23	E	-0.002	V(1)/G(2)/E(12172)/	E	-0.002	X(1)/E(5929)/	Nearly Identical
24	Y	-0.021	N(1)/D(2)/H(32)/Y(12140)/	Y	-0.008	X(1)/F(2)/H(2)/Y(5925)/	Nearly Identical
25	G	-0.001	W(1)/G(12174)/	G	-0.003	X(1)/R(1)/G(5928)/	Nearly Identical
26	E	-0.005	Q(1)/D(1)/K(1)/G(3)/E(12169)/	E	-0.003	X(2)/E(5928)/	Nearly Identical
27	D	-0.445	H(1)/K(1)/G(4)/E(6)/V(6)/A(6)/Y(10)/T(11)/N(633)/S(668)/D(10829)/	D	-0.326	X(1)/G(6)/N(571)/D(5352)/
28	P	-0.024	H(1)/Q(2)/R(2)/T(6)/S(11)/L(14)/P(12139)/	L	-0.133	Q(1)/V(1)/M(3)/X(3)/P(14)/S(129)/L(5779)/	Nearly Distinct
29	K	-0.037	F(1)/Q(1)/N(1)/I(1)/G(1)/E(6)/R(55)/K(12109)/	K	-0.002	X(1)/K(5929)/	Nearly Identical
30	I	-0.087	F(1)/Y(1)/A(1)/T(23)/L(32)/V(112)/I(12005)/	I	-0.009	X(1)/V(2)/T(3)/I(5924)/	Nearly Identical
31	E	-0.007	D(1)/G(3)/K(5)/E(12166)/	E	-0.003	X(1)/K(1)/E(5928)/	Nearly Identical
32	T	-0.03	K(3)/S(5)/I(5)/A(5)/N(8)/M(18)/T(12131)/	T	0	T(5930)/	Nearly Identical
33	N	-0.006	S(1)/D(1)/H(3)/K(3)/N(12167)/	N	0	N(5930)/	Nearly Identical
34	K	-0.002	R(1)/T(2)/K(12172)/	K	0	K(5930)/	Nearly Identical
35	F	-0.038	S(1)/P(1)/L(72)/F(12101)/	F	0	F(5930)/	Nearly Identical
36	A	-0.031	V(5)/S(15)/T(31)/A(12124)/	A	0	A(5930)/	Nearly Identical
37	A	-0.29	T(2)/S(1024)/A(11149)/	A	0	A(5930)/
38	I	-0.038	T(1)/M(4)/L(9)/V(54)/I(12107)/	I	-0.003	M(2)/I(5928)/	Nearly Identical
39	C	-0.002	S(1)/R(1)/C(12173)/	C	0	C(5930)/	Nearly Identical
40	T	-0.012	I(7)/A(10)/T(12158)/	T	-0.002	I(1)/T(5929)/	Nearly Identical
41	H	-0.002	Q(1)/R(1)/H(12173)/	H	0	H(5930)/	Nearly Identical
42	L	-0.012	F(2)/S(2)/I(2)/M(11)/L(12158)/	L	0	L(5930)/	Nearly Identical
43	E	-0.008	G(1)/D(2)/Q(8)/E(12164)/	E	0	E(5930)/	Nearly Identical
44	V	-0.089	F(1)/G(1)/A(15)/I(183)/V(11975)/	V	-0.014	A(2)/I(9)/V(5919)/	Nearly Identical
45	C	-0.002	W(1)/S(2)/C(12172)/	C	0	C(5930)/	Nearly Identical
46	F	-0.002	L(2)/F(12173)/	F	-0.005	X(1)/L(2)/F(5927)/	Nearly Identical
47	M	-0.001	I(1)/M(12174)/	M	0	M(5930)/	Nearly Identical
48	Y	-0.001	F(1)/Y(12174)/	Y	0	Y(5930)/	Nearly Identical
49	S	-0.013	P(1)/T(2)/A(3)/L(5)/W(6)/S(12158)/	S	0	S(5930)/	Nearly Identical
50	D	-0.001	H(1)/D(12174)/	D	0	D(5930)/	Nearly Identical
51	F	-0.015	L(25)/F(12150)/	F	-0.003	L(2)/F(5928)/	Nearly Identical
52	H	-0.003	Q(1)/R(1)/L(2)/H(12171)/	H	0	H(5930)/	Nearly Identical
53	F	-0.006	S(3)/L(5)/F(12167)/	F	0	F(5930)/	Nearly Identical
54	I	-0.032	T(3)/K(3)/L(5)/M(12)/V(27)/I(12125)/	I	0	I(5930)/	Nearly Identical
55	D	-0.064	G(1)/K(4)/N(132)/D(12038)/	N	-0.112	X(1)/D(138)/N(5791)/	Nearly Distinct
56	E	-0.018	T(1)/G(3)/V(5)/K(5)/D(12)/E(12149)/	E	-0.002	X(1)/E(5929)/	Nearly Identical
57	R	-0.117	H(1)/G(1)/L(1)/W(13)/K(35)/Q(208)/R(11916)/	Q	-0.027	K(2)/L(6)/R(13)/Q(5909)/	Nearly Distinct
58	G	-0.289	C(1)/E(4)/D(6)/N(9)/S(955)/G(11200)/	G	-0.003	X(2)/G(5928)/
59	E	-0.129	V(1)/A(1)/N(6)/G(30)/D(45)/K(194)/E(11898)/	E	-0.005	X(1)/K(2)/E(5927)/	Nearly Identical
60	S	-0.008	L(1)/A(1)/P(10)/S(12163)/	S	-0.003	A(1)/P(1)/S(5928)/	Nearly Identical
61	I	-0.546	R(1)/W(1)/A(1)/L(11)/K(13)/M(145)/V(394)/T(1221)/I(10388)/	I	-0.036	T(5)/L(5)/M(8)/V(10)/I(5902)/
62	I	-0.127	Y(1)/M(3)/L(5)/T(9)/V(294)/I(11863)/	V	-0.359	L(1)/X(2)/I(253)/M(261)/V(5413)/	Nearly Distinct
63	V	-0.594	T(9)/L(35)/M(51)/A(744)/I(1184)/V(10152)/	V	-0.062	X(3)/I(61)/V(5866)/
64	E	-0.018	Q(1)/G(1)/A(5)/D(21)/E(12147)/	E	-0.002	K(1)/E(5929)/	Nearly Identical
65	S	-0.103	L(5)/T(11)/V(14)/Y(16)/A(16)/P(38)/F(87)/S(11988)/	L	-0.125	F(1)/P(4)/I(5)/S(139)/L(5781)/	Nearly Distinct
66	G	-0.086	C(1)/R(1)/N(1)/V(1)/E(7)/D(34)/S(128)/G(12002)/	D	-0.12	N(3)/G(147)/D(5780)/	Nearly Distinct
67	D	-0.017	G(1)/A(4)/N(21)/D(12149)/	D	-0.006	N(4)/D(5926)/	Nearly Identical
68	P	-0.041	T(1)/H(1)/L(14)/Q(21)/S(31)/P(12107)/	P	0	P(5930)/	Nearly Identical
69	N	-0.009	Y(1)/K(1)/S(2)/T(2)/H(5)/N(12164)/	N	0	N(5930)/	Nearly Identical
70	A	-0.151	M(1)/E(3)/S(5)/T(50)/V(308)/A(11808)/	A	-0.03	T(2)/V(25)/A(5903)/
71	L	-0.005	F(1)/I(2)/P(4)/L(12168)/	L	0	L(5930)/	Nearly Identical
72	L	-0.004	V(1)/K(1)/M(3)/L(12170)/	L	-0.003	X(2)/L(5928)/	Nearly Identical
73	K	-0.019	Q(1)/Y(1)/E(2)/I(2)/T(3)/R(20)/K(12146)/	K	-0.005	M(1)/R(2)/K(5927)/	Nearly Identical
74	H	0	H(12175)/	H	-0.002	D(1)/H(5929)/	Nearly Identical
75	R	-0.002	Q(1)/P(1)/R(12173)/	R	0	R(5930)/	Nearly Identical
76	F	-0.003	L(1)/C(1)/Y(2)/F(12171)/	F	0	F(5930)/	Nearly Identical
77	E	-0.004	G(1)/D(4)/E(12170)/	E	-0.002	Q(1)/E(5929)/	Nearly Identical
78	I	-0.02	T(1)/V(2)/L(31)/I(12141)/	I	-0.007	L(5)/I(5925)/	Nearly Identical
79	I	-0.016	F(1)/N(1)/L(4)/M(6)/V(11)/I(12152)/	I	-0.002	V(1)/I(5929)/	Nearly Identical
80	E	-0.005	Q(8)/E(12167)/	E	-0.002	X(1)/E(5929)/	Nearly Identical
81	G	-0.003	R(4)/G(12171)/	G	0	G(5930)/	Nearly Identical
82	R	-0.002	I(1)/K(2)/R(12172)/	R	0	R(5930)/	Nearly Identical
83	D	-0.011	E(1)/Y(1)/G(5)/N(9)/D(12159)/	D	-0.002	G(1)/D(5929)/	Nearly Identical
84	R	0	R(12175)/	R	-0.005	G(1)/K(2)/R(5927)/	Nearly Identical
85	T	-0.114	M(1)/S(2)/P(7)/I(25)/N(65)/A(130)/T(11945)/	T	-0.019	S(1)/A(1)/P(2)/I(10)/T(5916)/	Nearly Identical
86	M	-0.139	S(1)/T(1)/K(1)/V(76)/L(95)/I(114)/M(11887)/	M	-0.011	V(2)/I(6)/M(5922)/	Nearly Identical
87	A	-0.005	D(1)/G(1)/V(4)/A(12169)/	A	-0.002	G(1)/A(5929)/	Nearly Identical
88	W	-0.004	C(2)/R(3)/W(12170)/	W	0	W(5930)/	Nearly Identical
89	T	-0.007	S(1)/M(1)/A(7)/T(12166)/	T	0	T(5930)/	Nearly Identical
90	V	-0.05	L(3)/G(6)/I(14)/A(29)/M(32)/V(12091)/	V	-0.025	L(5)/I(16)/V(5909)/	Nearly Identical
91	V	-0.051	G(1)/L(1)/M(4)/I(96)/V(12073)/	V	-0.003	X(1)/I(1)/V(5928)/	Nearly Identical
92	N	-0.003	S(2)/Y(2)/N(12171)/	N	-0.006	H(1)/X(3)/N(5926)/	Nearly Identical
93	S	-0.009	C(1)/R(1)/G(1)/T(2)/I(2)/N(5)/S(12163)/	S	-0.003	X(1)/N(1)/S(5928)/	Nearly Identical
94	I	-0.06	M(1)/L(22)/V(97)/I(12055)/	I	-0.002	X(1)/I(5929)/	Nearly Identical
95	C	-0.026	Y(1)/F(1)/S(45)/C(12128)/	C	-0.002	S(1)/C(5929)/	Nearly Identical
96	N	-0.054	P(1)/T(2)/R(5)/S(23)/K(25)/H(34)/N(12085)/	N	0	N(5930)/	Nearly Identical
97	T	-0.049	S(11)/I(17)/A(20)/N(33)/T(12094)/	T	-0.023	A(1)/N(8)/I(9)/T(5912)/	Nearly Identical
98	T	-0.024	M(1)/I(3)/P(5)/A(29)/T(12137)/	T	-0.003	A(2)/T(5928)/	Nearly Identical
99	G	-0.095	S(1)/D(1)/K(2)/V(6)/E(81)/R(101)/G(11983)/	G	-0.013	X(2)/E(2)/R(5)/G(5921)/	Nearly Identical
100	V	-0.217	F(1)/L(1)/T(3)/I(150)/A(409)/V(11611)/	A	-0.139	S(1)/I(1)/T(18)/V(146)/A(5764)/
101	E	-0.712	Y(2)/A(4)/Q(6)/V(11)/K(24)/N(151)/G(152)/D(2982)/E(8843)/	G	-0.678	D(1)/X(1)/K(4)/E(2322)/G(3602)/
102	K	-0.002	R(2)/K(12173)/	K	-0.006	R(4)/K(5926)/	Nearly Identical
103	P	-0.002	L(1)/S(2)/P(12172)/	P	0	P(5930)/	Nearly Identical
104	K	-0.108	I(1)/Q(4)/N(12)/R(239)/K(11919)/	K	-0.025	N(7)/R(13)/K(5910)/	Nearly Identical
105	F	-0.129	L(65)/Y(84)/S(119)/F(11907)/	F	-0.034	X(1)/L(8)/S(20)/F(5901)/	Nearly Identical
106	L	-0.008	H(1)/V(1)/P(2)/I(7)/L(12164)/	L	-0.002	X(1)/L(5929)/	Nearly Identical
107	P	-0.001	S(1)/P(12174)/	P	-0.002	X(1)/P(5929)/	Nearly Identical
108	D	-0.006	I(1)/E(3)/N(4)/D(12167)/	D	-0.002	N(1)/D(5929)/	Nearly Identical
109	L	-0.004	S(1)/M(1)/W(1)/V(2)/L(12170)/	L	0	L(5930)/	Nearly Identical
110	Y	-0.004	C(1)/F(5)/Y(12169)/	Y	-0.002	H(1)/Y(5929)/	Nearly Identical
111	D	-0.009	H(1)/G(1)/E(5)/V(5)/D(12163)/	D	-0.002	G(1)/D(5929)/	Nearly Identical
112	Y	-0.007	H(1)/C(1)/N(7)/Y(12166)/	Y	-0.002	X(1)/Y(5929)/	Nearly Identical
113	K	-0.025	T(1)/E(1)/N(2)/Q(13)/R(23)/K(12135)/	K	-0.007	R(2)/X(3)/K(5925)/	Nearly Identical
114	E	-0.024	G(10)/K(31)/E(12134)/	E	-0.009	G(1)/X(2)/K(3)/E(5924)/	Nearly Identical
115	N	-0.143	H(3)/Y(7)/T(12)/G(12)/K(57)/D(89)/S(99)/N(11896)/	N	-0.009	X(2)/D(2)/S(2)/N(5924)/	Nearly Identical
116	R	-0.012	W(2)/P(3)/Q(12)/R(12158)/	R	-0.006	X(1)/K(3)/R(5926)/	Nearly Identical
117	F	0	F(12175)/	F	-0.002	X(1)/F(5929)/	Nearly Identical
118	I	-0.204	S(1)/M(2)/T(42)/L(101)/V(352)/I(11677)/	I	-0.116	X(1)/T(2)/V(139)/I(5788)/
119	E	-0.001	D(1)/E(12174)/	E	-0.003	X(2)/E(5928)/	Nearly Identical
120	I	-0.029	L(1)/M(2)/V(50)/I(12122)/	I	-0.008	X(1)/V(5)/I(5924)/	Nearly Identical
121	G	-0.002	R(2)/G(12173)/	G	-0.003	X(2)/G(5928)/	Nearly Identical
122	V	-0.02	L(3)/I(31)/V(12141)/	V	-0.005	I(1)/X(2)/V(5927)/	Nearly Identical
123	T	-0.001	A(1)/T(12174)/	T	-0.002	X(1)/T(5929)/	Nearly Identical
124	R	-0.005	K(8)/R(12167)/	R	-0.002	X(1)/R(5929)/	Nearly Identical
125	R	-0.007	K(11)/R(12164)/	R	-0.002	X(1)/R(5929)/	Nearly Identical
126	E	-0.012	D(1)/G(18)/E(12156)/	E	-0.096	X(1)/D(113)/E(5816)/	Nearly Identical
127	V	-0.062	D(1)/C(1)/A(28)/I(90)/V(12055)/	V	-0.014	T(1)/X(1)/A(3)/I(5)/V(5920)/	Nearly Identical
128	H	-0.017	Q(4)/R(4)/Y(5)/P(5)/N(6)/H(12151)/	H	-0.003	X(1)/N(1)/H(5928)/	Nearly Identical
129	I	-0.407	A(2)/L(16)/M(68)/V(124)/T(1113)/I(10852)/	I	-0.03	V(1)/T(2)/M(5)/L(16)/I(5906)/
130	Y	-0.001	C(1)/Y(12174)/	Y	0	Y(5930)/	Nearly Identical
131	Y	-0.001	C(1)/Y(12174)/	Y	-0.002	C(1)/Y(5929)/	Nearly Identical
132	L	-0.01	S(1)/I(3)/Q(4)/M(6)/L(12161)/	L	-0.006	I(1)/V(1)/F(2)/L(5926)/	Nearly Identical
133	E	-0.015	G(1)/D(11)/K(11)/E(12152)/	E	-0.005	S(1)/Q(1)/G(1)/E(5927)/	Nearly Identical
134	K	-0.002	R(2)/K(12173)/	K	-0.002	T(1)/K(5929)/	Nearly Identical
135	A	-0.019	D(1)/T(4)/S(26)/A(12144)/	A	-0.008	D(1)/T(1)/V(3)/A(5925)/	Nearly Identical
136	N	-0.038	D(1)/K(1)/P(1)/T(2)/H(2)/S(62)/N(12106)/	N	-0.011	S(3)/T(5)/N(5922)/	Nearly Identical
137	K	-0.003	Q(1)/R(3)/K(12171)/	K	-0.003	X(1)/R(1)/K(5928)/	Nearly Identical
138	I	-0.014	T(1)/M(7)/V(13)/I(12154)/	I	-0.003	X(1)/V(1)/I(5928)/	Nearly Identical
139	K	-0.004	R(2)/N(3)/K(12170)/	K	-0.003	N(2)/K(5928)/	Nearly Identical
140	S	-0.085	P(1)/L(2)/F(6)/A(21)/T(149)/S(11996)/	S	-0.017	N(1)/P(1)/F(4)/T(6)/S(5918)/	Nearly Identical
141	E	-0.038	Q(4)/K(10)/D(20)/G(28)/E(12113)/	E	-0.022	V(1)/G(1)/N(2)/K(2)/X(2)/D(7)/E(5915)/	Nearly Identical
142	K	-0.33	M(1)/T(2)/Q(5)/E(7)/D(9)/G(31)/N(54)/R(921)/K(11145)/	N	-0.155	S(1)/T(3)/G(6)/D(22)/K(148)/N(5750)/
143	T	-0.005	M(1)/K(1)/P(1)/A(3)/T(12169)/	T	-0.016	I(1)/A(2)/P(9)/T(5918)/	Nearly Identical
144	H	-0.006	N(1)/L(1)/Q(2)/R(2)/P(2)/H(12167)/	H	-0.014	D(1)/V(10)/H(5919)/	Nearly Identical
145	I	-0.004	F(1)/L(1)/V(3)/I(12170)/	I	-0.011	V(1)/T(1)/F(6)/I(5922)/	Nearly Identical
146	H	-0.006	R(1)/P(7)/H(12167)/	H	-0.002	X(1)/H(5929)/	Nearly Identical
147	I	-0.008	F(1)/M(2)/V(3)/L(5)/I(12164)/	I	0	I(5930)/	Nearly Identical
148	F	-0.004	L(2)/Y(3)/F(12170)/	F	0	F(5930)/	Nearly Identical
149	S	-0.006	L(1)/T(2)/P(5)/S(12167)/	S	0	S(5930)/	Nearly Identical
150	F	-0.003	Y(1)/S(1)/L(2)/F(12171)/	F	0	F(5930)/	Nearly Identical
151	T	-0.064	S(3)/P(4)/A(10)/I(45)/N(52)/T(12061)/	T	-0.007	A(1)/I(4)/T(5925)/	Nearly Identical
152	G	-0.001	R(1)/G(12174)/	G	0	G(5930)/	Nearly Identical
153	E	-0.013	Z(1)/G(3)/K(16)/E(12155)/	E	-0.002	X(1)/E(5929)/	Nearly Identical
154	E	-0.008	D(2)/K(10)/E(12163)/	E	-0.002	X(1)/E(5929)/	Nearly Identical
155	M	-0.008	V(1)/T(2)/I(4)/L(4)/M(12164)/	M	-0.013	L(1)/X(3)/I(5)/M(5921)/	Nearly Identical
156	A	-0.021	T(5)/V(30)/A(12140)/	A	-0.002	X(1)/A(5929)/	Nearly Identical
157	T	-0.044	N(1)/I(1)/A(27)/S(49)/T(12097)/	T	-0.017	X(1)/S(13)/T(5916)/	Nearly Identical
158	K	-0.115	T(1)/N(1)/M(1)/E(2)/Q(19)/G(39)/R(182)/K(11930)/	K	-0.024	N(1)/X(3)/R(15)/K(5911)/	Nearly Identical
159	A	-0.041	C(1)/V(5)/T(13)/E(18)/S(30)/A(12108)/	A	-0.002	X(1)/A(5929)/	Nearly Identical
160	D	-0.073	V(1)/K(1)/G(4)/N(37)/E(99)/D(12033)/	D	-0.005	E(1)/N(1)/A(1)/D(5927)/	Nearly Identical
161	Y	-0.019	T(1)/F(2)/C(2)/N(2)/H(22)/Y(12146)/	Y	0	Y(5930)/	Nearly Identical
162	T	-0.039	V(1)/P(1)/N(2)/S(3)/A(4)/I(58)/T(12106)/	T	0	T(5930)/	Nearly Identical
163	L	-0.023	F(1)/A(1)/P(1)/I(36)/L(12136)/	L	-0.002	I(1)/L(5929)/	Nearly Identical
164	D	-0.005	S(1)/E(1)/N(1)/V(1)/G(2)/D(12169)/	D	-0.002	Y(1)/D(5929)/	Nearly Identical
165	E	-0.023	S(1)/G(1)/A(2)/Q(9)/D(22)/E(12140)/	E	-0.008	D(6)/E(5924)/	Nearly Identical
166	E	-0.006	G(1)/K(7)/E(12167)/	E	-0.002	K(1)/E(5929)/	Nearly Identical
167	S	-0.002	I(1)/T(1)/S(12173)/	S	-0.002	G(1)/S(5929)/	Nearly Identical
168	R	-0.004	Q(1)/K(4)/R(12170)/	R	0	R(5930)/	Nearly Identical
169	A	-0.007	G(2)/T(3)/P(4)/A(12166)/	A	0	A(5930)/	Nearly Identical
170	R	-0.004	K(1)/G(4)/R(12170)/	R	-0.002	X(1)/R(5929)/	Nearly Identical
171	I	-0.019	T(1)/N(1)/M(1)/K(1)/F(2)/V(24)/I(12145)/	I	-0.007	K(1)/V(4)/I(5925)/	Nearly Identical
172	K	-0.012	T(1)/P(1)/R(3)/N(4)/Q(8)/K(12158)/	K	-0.002	R(1)/K(5929)/	Nearly Identical
173	T	-0.004	A(1)/S(4)/T(12170)/	T	0	T(5930)/	Nearly Identical
174	R	-0.003	T(1)/G(1)/K(2)/R(12171)/	R	-0.002	W(1)/R(5929)/	Nearly Identical
175	L	-0.007	Q(1)/R(1)/V(1)/P(1)/M(5)/L(12166)/	L	-0.002	X(1)/L(5929)/	Nearly Identical
176	F	-0.022	S(1)/C(1)/L(1)/V(2)/Y(31)/F(12139)/	F	0	F(5930)/	Nearly Identical
177	T	-0.005	I(1)/P(1)/N(2)/A(2)/T(12169)/	T	0	T(5930)/	Nearly Identical
178	I	-0.01	M(1)/K(1)/L(1)/T(2)/V(9)/I(12161)/	I	0	I(5930)/	Nearly Identical
179	R	-0.004	K(1)/S(4)/R(12170)/	R	0	R(5930)/	Nearly Identical
180	Q	-0.011	R(1)/K(1)/E(2)/P(2)/H(9)/Q(12160)/	Q	0	Q(5930)/	Nearly Identical
181	E	-0.01	K(2)/D(13)/E(12160)/	E	0	E(5930)/	Nearly Identical
182	M	-0.037	I(1)/V(1)/K(1)/L(68)/M(12104)/	M	-0.017	L(14)/M(5916)/	Nearly Identical
183	A	-0.008	V(1)/G(1)/P(1)/S(2)/D(2)/T(3)/A(12165)/	A	0	A(5930)/	Nearly Identical
184	S	-0.17	M(1)/R(2)/T(29)/I(38)/G(38)/N(277)/S(11790)/	N	-0.118	I(1)/X(1)/S(144)/N(5784)/
185	R	-0.025	M(1)/S(2)/G(2)/K(37)/R(12133)/	R	-0.003	K(2)/R(5928)/	Nearly Identical
186	G	-0.062	D(1)/A(1)/N(3)/S(127)/G(12043)/	G	-0.014	S(11)/G(5919)/	Nearly Identical
187	L	-0.034	F(2)/M(9)/I(50)/L(12114)/	L	-0.002	I(1)/L(5929)/	Nearly Identical
188	W	0	W(12175)/	W	0	W(5930)/	Same
189	D	-0.011	N(1)/V(1)/G(3)/E(10)/D(12160)/	D	0	D(5930)/	Nearly Identical
190	S	-0.04	Y(1)/F(2)/T(7)/P(64)/S(12101)/	S	-0.019	T(1)/P(6)/F(7)/S(5916)/	Nearly Identical
191	F	-0.001	L(1)/F(12174)/	F	-0.002	L(1)/F(5929)/	Nearly Identical
192	R	-0.02	S(2)/H(3)/L(3)/P(10)/C(11)/R(12146)/	R	-0.002	C(1)/R(5929)/	Nearly Identical
193	Q	-0.013	H(1)/R(2)/K(3)/L(5)/P(7)/Q(12157)/	Q	-0.003	L(1)/H(1)/Q(5928)/	Nearly Identical
194	S	-0.004	A(1)/Y(2)/F(2)/S(12170)/	S	0	S(5930)/	Nearly Identical
195	E	-0.004	R(1)/Q(4)/E(12170)/	E	0	E(5930)/	Nearly Identical
196	R	-0.009	G(1)/I(2)/S(4)/K(5)/R(12163)/	R	-0.002	S(1)/R(5929)/	Nearly Identical
197	G	-0.016	C(1)/D(7)/S(17)/G(12150)/	G	-0.015	S(12)/G(5918)/	Nearly Identical
198	E	-0.001	Q(1)/E(12174)/	E	0	E(5930)/	Nearly Identical
199	E	-0.062	A(1)/K(7)/G(10)/D(104)/E(12053)/	E	-0.002	K(1)/E(5929)/	Nearly Identical
200	T	-0.002	D(1)/I(2)/T(12172)/	T	0	T(5930)/	Nearly Identical
201	I	-0.111	S(2)/N(2)/L(2)/M(6)/T(15)/V(227)/I(11921)/	I	-0.015	T(2)/V(10)/I(5918)/	Nearly Identical
202	E	-0.002	Q(2)/E(12173)/	E	0	E(5930)/	Nearly Identical
203	E	-0.001	G(1)/E(12174)/	E	0	E(5930)/	Nearly Identical
204	R	-0.278	S(2)/G(3)/K(951)/R(11219)/	K	-0.224	X(1)/R(346)/K(5583)/
205	F	-0.002	C(1)/L(2)/F(12172)/	F	0	F(5930)/	Nearly Identical
206	E	-0.031	A(3)/K(8)/G(14)/D(24)/E(12126)/	E	-0.01	G(2)/K(5)/E(5923)/	Nearly Identical
207	I	-0.016	V(10)/L(15)/I(12150)/	I	0	I(5930)/	Nearly Identical
208	T	-0.165	P(1)/N(4)/R(6)/S(8)/I(8)/K(160)/A(178)/T(11810)/	T	-0.641	I(1)/K(3)/P(4)/S(1921)/T(4001)/
209	G	-0.013	T(1)/E(1)/N(1)/A(1)/D(5)/R(8)/G(12158)/	G	-0.023	E(1)/R(19)/G(5910)/	Nearly Identical
210	T	-0.041	Q(1)/V(1)/N(2)/S(3)/I(5)/A(61)/T(12102)/	T	-0.022	X(1)/S(2)/N(2)/I(3)/A(8)/T(5914)/	Nearly Identical
211	M	-0.051	T(1)/L(12)/V(13)/I(67)/M(12082)/	M	-0.013	X(1)/V(3)/I(5)/M(5921)/	Nearly Identical
212	R	-0.033	P(1)/L(9)/C(10)/H(35)/R(12120)/	R	-0.118	H(7)/L(136)/R(5787)/	Nearly Identical
213	R	-0.099	G(1)/M(8)/S(10)/K(206)/R(11950)/	R	-0.027	K(25)/R(5905)/	Nearly Identical
214	L	-0.021	S(1)/P(1)/I(11)/F(20)/L(12142)/	L	-0.003	F(2)/L(5928)/	Nearly Identical
215	A	-0.005	V(1)/S(2)/T(3)/A(12169)/	A	-0.002	T(1)/A(5929)/	Nearly Identical
216	D	-0.13	B(1)/V(1)/Y(2)/S(3)/H(3)/G(9)/E(61)/N(203)/D(11892)/	D	-0.117	V(4)/N(139)/D(5787)/	Nearly Identical
217	Q	-0.005	H(1)/K(1)/G(1)/P(1)/R(2)/Q(12169)/	Q	0	Q(5930)/	Nearly Identical
218	S	-0.003	R(1)/G(1)/I(2)/S(12171)/	S	-0.002	X(1)/S(5929)/	Nearly Identical
219	L	-0.008	F(1)/P(1)/I(10)/L(12163)/	L	-0.003	X(1)/I(1)/L(5928)/	Nearly Identical
220	P	-0.002	T(1)/S(2)/P(12172)/	P	-0.002	X(1)/P(5929)/	Nearly Identical
221	P	-0.017	T(1)/R(2)/Q(3)/L(7)/S(11)/P(12151)/	P	-0.002	L(1)/P(5929)/	Nearly Identical
222	N	-0.023	T(1)/Y(1)/K(2)/D(3)/H(5)/S(23)/N(12140)/	N	-0.005	Y(1)/K(2)/N(5927)/	Nearly Identical
223	F	-0.003	L(1)/V(1)/Y(2)/F(12171)/	F	0	F(5930)/	Nearly Identical
224	S	-0.037	Y(1)/T(29)/P(34)/S(12111)/	S	-0.003	T(1)/P(1)/S(5928)/	Nearly Identical
225	S	-0.03	R(2)/G(6)/C(15)/N(24)/S(12128)/	C	-0.12	G(2)/S(148)/C(5780)/	Nearly Distinct
226	L	-0.13	Q(1)/R(1)/P(2)/I(14)/F(309)/L(11848)/	L	-0.035	F(2)/I(30)/L(5898)/	Nearly Identical
227	E	-0.068	R(1)/D(7)/A(12)/K(49)/G(54)/E(12052)/	E	-0.009	X(2)/K(4)/E(5924)/	Nearly Identical
228	N	-0.019	H(3)/T(4)/S(5)/D(7)/K(8)/N(12148)/	N	-0.012	I(1)/S(8)/N(5921)/	Nearly Identical
229	F	-0.005	I(1)/L(6)/F(12168)/	F	0	F(5930)/	Nearly Identical
230	R	-0.007	I(1)/G(1)/K(7)/R(12166)/	R	-0.002	K(1)/R(5929)/	Nearly Identical
231	A	-0.062	S(1)/G(1)/I(3)/V(27)/T(86)/A(12057)/	A	-0.005	T(1)/V(2)/A(5927)/	Nearly Identical
232	Y	-0.002	N(1)/C(1)/Y(12173)/	Y	0	Y(5930)/	Nearly Identical
233	V	0	V(12175)/	V	0	V(5930)/	Same
234	D	-0.002	E(1)/N(1)/D(12173)/	D	-0.002	N(1)/D(5929)/	Nearly Identical
235	G	-0.004	R(5)/G(12170)/	G	-0.002	R(1)/G(5929)/	Nearly Identical
236	F	-0.002	C(1)/S(2)/F(12172)/	F	-0.002	Y(1)/F(5929)/	Nearly Identical
237	E	-0.202	A(2)/Q(4)/R(4)/V(10)/G(14)/K(529)/E(11612)/	E	-0.023	X(1)/G(1)/K(17)/E(5911)/
238	P	-0.006	T(1)/Q(2)/L(2)/S(3)/P(12167)/	P	-0.011	S(1)/X(1)/T(6)/P(5922)/	Nearly Identical
239	N	-0.009	D(1)/S(2)/T(2)/K(2)/Y(4)/N(12164)/	N	-0.002	S(1)/N(5929)/	Nearly Identical
240	G	-0.006	S(9)/G(12166)/	G	-0.003	S(2)/G(5928)/	Nearly Identical
241	C	-0.084	G(1)/R(2)/F(12)/S(19)/Y(137)/C(12004)/	C	-0.108	S(1)/R(3)/F(9)/Y(108)/C(5809)/	Nearly Identical
242	I	-0.067	L(152)/I(12023)/	I	0	I(5930)/	Nearly Identical
243	E	-0.004	K(1)/D(2)/G(2)/E(12170)/	E	0	E(5930)/	Nearly Identical
244	G	-0.002	V(1)/S(2)/G(12172)/	G	-0.002	S(1)/G(5929)/	Nearly Identical
245	K	-0.005	N(1)/R(6)/K(12168)/	K	0	K(5930)/	Nearly Identical
246	L	-0.001	P(1)/L(12174)/	L	0	L(5930)/	Nearly Identical
247	S	-0.013	Y(1)/L(1)/P(2)/F(3)/A(11)/S(12157)/	S	-0.003	F(1)/P(1)/S(5928)/	Nearly Identical
248	Q	-0.004	H(1)/K(1)/P(1)/L(2)/Q(12170)/	Q	-0.002	S(1)/Q(5929)/	Nearly Identical
249	M	-0.007	V(1)/W(1)/I(8)/M(12165)/	M	0	M(5930)/	Nearly Identical
250	S	-0.033	T(1)/F(2)/L(2)/A(3)/P(49)/S(12118)/	S	-0.008	X(1)/F(1)/Y(3)/S(5925)/	Nearly Identical
251	K	-0.019	Q(1)/E(1)/M(1)/N(2)/R(25)/K(12145)/	K	-0.004	R(3)/K(5927)/	Nearly Identical
252	E	-0.088	A(10)/D(14)/G(23)/N(36)/K(78)/E(12014)/	E	-0.099	G(6)/K(108)/E(5816)/	Nearly Identical
253	V	-0.008	E(1)/M(1)/Y(1)/I(2)/A(2)/L(3)/V(12165)/	V	0	V(5930)/	Nearly Identical
254	N	-0.089	D(1)/M(1)/I(1)/C(3)/K(6)/T(73)/S(90)/N(12000)/	N	-0.107	S(132)/N(5798)/	Nearly Identical
255	A	-0.002	T(1)/G(1)/A(12173)/	A	0	A(5930)/	Nearly Identical
[truncated: 2,689 more rows]

## Sheet: H3N2(AIV-SIV)
Scanning for amino acid 'signatures' for H3N2 virus PB2 protein
[truncated: 4,572 more rows]

[truncated: 2 more sheets: H3N2(SIV-Hu), H3N8（AIV-EIV)]
