# Supplementary material for: Host-Adaptive Signatures of H3N2 Influenza Virus in Canine
Source: Front Vet Sci. 2021 Oct 20;8:740472. doi: 10.3389/fvets.2021.740472 (PMC8564371; doi:10.3389/fvets.2021.740472)
Supplement: Supplementary file 2 [file Data_Sheet_2.XLSX]

## Sheet: HA-H3
>A/Canine/Guandong/01/2019_segment_4
ATGAAAATTGTTATTGCTTTAAGCTATATTTTCTGCCTGGCTTTTAGTCAGAATCTTCTAGGAAATGAAAATAATGCTGCAACACTATGCCTGGGACATCATGCAGTGCCAAACGGGACAATGGTAAAAACTATCACAGACGATCAAATTGAGGTGACCAATGCCACTGAGCTAGTCCAAAACTCCTCAACAGGGAAAATATGTAACAATCCCCACAAGATTCTTGATGGGAGGGACTGCACGCTAATAGATGCCCTATTAGGGGACCCACACTGTGACATCTTCCAAAATGAGACATGGGACCTTTTTGTGGAACGAAGCAATGCTTTTAGCAATTGTTACCCTTATGATGTACCAGACTATGCATCCCTCCGATCCATAATTGCATCATCAGGCACA…
>A/Canine/Guandong/06/2019_segment_4
ATGAAAACTGTTATTGCTTTAAGCTATATTTTCTGCCTGGCTTTTGGTCAGAATCTTCTAGGAAATGAAAATAGTGCTGCAACACTATGCCTGGGACATCATGCAGTGCCAAACGGAACAATGGTAAAAACTATCACAGACGATCAAATTGAGGTGACCAACGCCACTGAGCTAGTCCAAAACTCCTCAACAGGGAAAATATGTAACAATCCCCACAAGATTCTTGATGGGAGGGACTGCACGCTAATAGATGCCCTACTAGGGGACCCACACTGTGACGTCTTCCAAAATGAGACATGGGACCTTTTTGTGGAACGAAGCAATGCTTTTAGCAATTGTTACCCTTATGATGTACCAGACTATGCATCCCTCCGATCCATAATTGCATCATCAGGCACA…
>A/Environment/Guangxi/13431/2018_Dec_:E
ATGAAGACCATTATTGCATTGAGCTACATTCTCTGCCTGGCTTTTGGACAGAATCTTCCAGGAAATGACAGCAGTACAGCAACACTATGCCTGGGACATCATGCAGTACCGAATGGAACAATAGTGAAAACAATCACCGACGATCAGATTGAGGTGACCAATGCTACTGAGCTGGTTCAAAGTTCCTCAACAGGGAAAATATGCAACAATCCCCACAAGATCCTTGATGGAAGAGACTGCACATTAATAGATGCCATGCTTGGAGATCCTCATTGCGATGTTTTTCAAGATGAAACGTGGGATCTCTTTGTTGAGCGAAGCAGTGCTTTCAGCAATTGTTATCCTTATGATGTGCCGGATTATGCCTCCCTTCGATCCCTAATTGCTTCATCAGGCACA…
>KJ013186_|_A/canine/Guangxi/L1/2013_|_2013-05-_|_4_(HA)_|_H3N2
ATGAAGACTATCATTGCTTTGAGCTACATTTTATGTCTGGCTTTCGCTCAAAAACTTCCCGGAAATGACAACAGCACGGCAACGCTGTGCCTGGGACACCATGCAGTGCCAAACGGAACGCTAGTGAAAACAATCACGAATGACCAAATTGAAGTGACTAATGCTACTGAGCTGGTTCAGAGTTCCTCAACAGGTAGAATATGCGACAGTCCTCACCAAATCCTTGATGGAGAAAACTGCACACTGATAGATGCTCTATTGGGAGACCCACATTGTGATGGCTTCCAAAATAAGGAATGGGACCTTTTTGTTGAACGCAGCAAAGCCTACAGCAACTGTTACCCTTATGATGTGCCGGATTATGCCTCCCTTAGGTCACTAGTTGCCTCATCCGGCACC…
>KJ013190_|_A/canine/Guangxi/L2/2013_|_2013-05-_|_4_(HA)_|_H3N2
ATGAAGACTATCATTGCTTTGAGCTACATTTTATGTCTGGCTTTCGCTCAAAAACTTCCCGGAAATGACAACAGCACGGCAACGCTGTGCCTGGGACACCATGCAGTGCCAAACGGAACGCTAGTGAAAACAATCACGAATGACCAAATTGAAGTGACTAATGCTACTGAGCTGGTTCAGAGTTCCTCAACAGGTAGAATATGCGACAGTCCTCACCAAATCCTTGATGGAGAAAACTGCACACTGATAGATGCTCTATTGGGAGACCCACATTGTGATGGCTTCCAAAATAAGGAATGGGACCTTTTTGTTGAACGCAGCAAAGCCTACAGCAACTGTTACCCTTATGATGTGCCGGATTATGCCTCCCTTAGGTCACTAGTTGCCTCATCCGGCACC…
>MH018582_|_A/canine/Zhejiang/S34/2015_|_2015-01-06_|_4_(HA)_|_H3N8
ATGAAGACCGTCATTGCTTTAAGCTACATTTTCTGTCTGGCTTTCAGTCAGGACCTTCCAGGGAATGACAGCAGTACAGCAACACTGTGCCTGGGACATCATGCAGTACCGAATGGGACAATAGTGAAGACAATCACAGATGATCAGATTGAAGTAACTAATGCTACCGAACTAGTTCAAAGTTCATCAACGGGGAAGATATGTAACAATCCCCACAGAGTCCTCGATGGAAGAGACTGCACACTGATAGATGCTCTATTGGGGGATCCTCATTGCGATGTCTTTCAAGATGAAACATGGGACCTCTTTGTAGAGCGGAGCAATGCCTTCAGTAGTTGTTATCCCTATGATGTGCCAGACTATGCATCTCTCCGATCCCTAATTGCATCATCGGGCACA…
>EU127500_|_A/canine/Korea/GCVP01/2007_|_2007-05-_|_4_(HA)_|_H3N2
ATGAAGACCGTTATTGCTTTAAGCTACATTTTCTGCCTGGCTTTTGGTCAGAATCTTCCAGGAAATGAAAATAATGCTGCAACACTATGCCTGGGACATCATGCAGTGCCGAACGGGACAATAGTGAAAACTATCACAGACGATCAAATTGAGGTGACCAACGCCACCGAGCTAGTCCAAAACTCCTCAACAGGGAAAATATGCAACAATCCCCACAAGATTCTTGATGGGAGGGACTGCACACTAATAGATGCCCTACTAGGGGACCCGCACTGTGATGTCTTCCAAAATGAGACATGGGACCTTTTTGTGGAACGAAGCAATGCTTTTAGCAATTGTTACCCTTATGATGTACCAGACTATGCATCCCTTCGATCCATAGTTGCATCATCAGGCACA…
>CY090035_|_A/canine/Korea/1/2010_|_2010-02-05_|_4_(HA)_|_H3N1
ATGAAAACTGTTATTGCTTTAAGCTACATTTTCTGCCTGGCTTTTGGTCAGAATCTTCCAGGAAATGAAAATAATGCTGCAACACTATGCCTGGGACATCATGCAGTGCCGAACGGGACAATAGTGAAAACTATCACAGACGATCAAATTGAGGTGACCAACGCCACCGAGCTAGTCCAAAACTCCTCAACAGGGAAAATATGCAACAATCCCCACAAGATTCTTGATGGGAGGGACTGCACACTAATAGATGCCCTACTAGGGGACCCGCACTGTGATGTCTTCCAAAATGAGACATGGGACCTTTTTGTGGAACGAAGCAATGCTTTTAGCAATTGTTACCCTTATGATGTACCAGACTATGCATCCCTTCGATCCATAGTTGCATCATCAGGCACA…
>KM514371_|_A/canine/Korea/VC125678/2012_|_2012-03-13_|_4_(HA)_|_H3N1
ATGAAAACTGTTATTGCTTTAAGCTACATTTTCTGCCTGGCTTTTGGTCAGAATCTTCCAGGAAATGAAAATAATGCTGCAACACTATGCCTGGGACATCATGCAGTGCCGAACGGGACAATAGTGAAAACTATCACAGACGATCAAATTGAGGTGACCAACGCCACCGAGCTAGTCCAAAACTCCTCAACAGGGAAAATATGCAACAATCCCCACAAGATTCTTGATGGGAGGGACTGCACACTAATAGATGCCCTACTAGGGGACCCGCACTGTGATGTCTTCCAAAATGAGACATGGGACCTTTTTGTGGAACGAAGCAATGCTTTTAGCAATTGTTACCCTTATGATGTACCAGACTATGCATCCCTTCGATCCATAGTTGCATCATCAGGCACA…
>JN247619_|_A/canine/Jiangsu/06/2010_|_2010-06-_|_4_(HA)_|_H3N2
ATGAAAACTGTTATTGCTTTAAGCTACATTTTCTGCCTGGCTTTTGGTCAGAATCTTCCAGGAAATGAAAATAATGCTGCAACACTATGCCTGGGACATCATGCAGTGCCGAACGGGACAATAGTGAAAACTATCACAGACGATCAAATTGAGGTGACCAACGCCACCGAGCTAGTCCAAAACTCCTCAACAGGGAAAATATGCAACAATCCCCACAAGATTCTTGATGGGAGGGACTGCACACTAATAGATGCCCTACTAGGGGACCCGCACTGTGACGTCTTCCAAAATGAGACATGGGACCTTTTTGTGGAACGAAGCAATGCTTTTAGCAATTGTTACCCTTATGATGTACCAGACTATGCATCCCTTCGATCCATAGTTACATCATCAGGCACA…
>JF714153_|_A/canine/Zhejiang/1/2010_|_2010-09-30_|_4_(HA)_|_H3N2
ATGAAAACTGTTATTGCTTTAAGCTACATTTTCTGCCTGGCTTTTGGTCAGAATCTTCCAGGAAATGAAAATAATGCTGCAACACTATGCCTGGGACATCATGCAGTGCCGAACGGGACAATAGTGAAAACTATCACAGACGATCAAATTGAGGTGACCAACGCCACCGAGCTAGTCCAAAACTCCCCAACAGGGAAAATATGCAACAATCCCCACAAGATTCTTGATGGGAGGGACTGCACACTAATAGATGCCCTACTAGGGGACCCGCACTGTGACGTCTTCCAAAATGAGACATGGGACCTTTTTGTGGAACGAAGCAATGCTTTTAGCAATTGTTACCCTTATGATGTACCAGACTATGCATCCCTTCGATCCATAGTTGCATCATCAGGCACA…
>JX101433_|_A/canine/Liaoning/1578/2010_|_2010-04-06_|_4_(HA)_|_H3N2
ATGAAAACTGTTATTGCTTTAAGCTACATTTTCTGCCTGGCTTTTGGTCAGAATCTTCCAGGAAATGAAAATAATGCTGCAACACTATGCCTGGGACATCATGCAGTGCCGAACGGGACAATAGTGAAAACTATCACAGACGATCAAATTGAGGTGACCAACGCCACCGAGCTAGTCCAAAACTCCTCAACAGGGAAAATATGCAACAATCCCCACAAGATTCTTGATGGGAGGGACTGCACACTAATAGATGCCCTACTAGGGGACCCGCACTGTGACGTCTTCCAAAATGAGACATGGGACCTTTTTGTGGAACGAAGCAATGCTTTTAGCAATTGTTACCCTTATGATGTACCAGACTATGCATCCCTTCGATCCATAGTTGCATCATCAGGCACA…
>JX101345_|_A/canine/Liaoning/1585/2010_|_2010-04-06_|_4_(HA)_|_H3N2
ATGAAAACTGTTATTGCTTTAAGCTACATTTTCTGCCTGGCTTTTGGTCAAAATCTTCCAGGAAATGAAAATAATGCTGCAACACTATGCCTGGGACATCATGCAGTGCCGAACGGGACAATAGTGAAAACTATCACAGACGATCAAATTGAGGTGACCAACGCCACCGAGCTAGTCCAAAACTCCTCAACAGGGAAAATATGCAACAATCCCCACAAGATTCTTGATGGGAGGGACTGCACACTAATAGATGCCCTACTAGGGGACCCGCACTGTGACGTCTTCCAAAATGAGACATGGGACCTTTTTGTGGAACGAAGCAATGCTTTTAGCAATTGTTACCCTTATGATGTACCAGACTATGCATCCCTTCGATCCATAGTTGCATCATCAGGCACA…
>MH105825_|_A/canine/Korea/AS-01/2009_|_2009-09-18_|_4_(HA)_|_H3N2
ATGAAAACCGTTATTGCTTTAAGCTACATTTTCTGCCTGGCTTTTGGTCAGAATCTTCCAGGAAATGAAAATAATGCTGCAACACTATGCCTGGGACATCATGCAGTGCCGAACGGGACAATAGTGAAAACTATCACAGACGATCAAATTGAGGTGACCAACGCCACCGAGCTAGTCCAAAACTCCTCAACAGGGAAAATATGCAACAATCCCCACAAGATTCTTGATGGGAGGGACTGCACACTAATAGATGCCCTACTAGGGGACCCGCACTGTGACGTCTTCCAAAATGAGACATGGGACCTTTTTGTGGAACGAAGCAATGCTTTTAGCAATTGTTACCCTTATGATGTACCAGACTATGCATCCCTTCGATCCATAGTTGCATCATCAGGCACA…
>JN247579_|_A/canine/Jiangsu/01/2009_|_2009-12-_|_4_(HA)_|_H3N2
ATGAAAACTGTTATTGCTTTAAGCTACATTTTCTGCCTGGCTTTTGGTCAGAATCTTCCAGGAAATGAAAATAATGCTGCAACACTATGCCTGGGACATCATGCAGTGCCGAACGGGACAATAGTGAAAACTATCACAGACGATCAAATTGAGGTGACCAACGCCACCGAGCTAGTCCAAAACTCCTCAACAGGGAAAATATGCAACAATCCCCACAAGATTCTTGATGGGAGGGACTGCACACTAATAGATGCCCTACTAGGGGACCCGCACTGTGACGTCTTCCAAAATGAGACATGGGACCTTTTTGTGGAACGAAGCAATGCTTTTAGCAATTGTTACCCTTATGATGTACCAGACTATGCATCCCTTCGATCCATAGTTGCATCATCAGGCACA…
>JN247587_|_A/canine/Jiangsu/02/2010_|_2010-03-_|_4_(HA)_|_H3N2
ATGAAAACTGTTATTGCTTTAAGCTACGTTTTCTGCCTGGCTTTTGGTCAGAATCTTCCAGGAAATGAAAATAATGCTGCAACACTATGCCTGGGACATCATGCAGTGCCGAACGGGACAATAGTGAAAACTATCACAGACGATCAAATTGAGGTGACCAACGCCACCGAGCTAGTCCAAAACTCCTCAACAGGGAAAATATGCAACAATCCCCACAAGATTCTTGATGGGAGGGACTGCACACTAATAGATGCCCTACTAGGGGACCCGCACTGTGACGTCTTCCAAAATGAGACATGGGACCTTTTTGTGGAACGAAGCAATGCTTTTAGCAATTGTTACCCTTATGATGTACCAGACTATGCATCCCTTCGATCCATAGTTGCATCATCAGGCACA…
>JN247595_|_A/canine/Jiangsu/03/2010_|_2010-04-_|_4_(HA)_|_H3N2
ATGAAAACTGTTATTGCTTTAAGCTACATTTTCTGCCTGGCTTTTGGTCAGAATCTTCCAGGAAATGAAAATAATGCTGCAACACTATGCCTGGGACATCATGCAGTGCCGAACGGGACAATAGTGAAAACTATCACAGACGATCAAATTGAGGTGACCAACGCCACCGAGCTAGTCCAAAACTCCTCAACAGGGAAAATATGCAACAATCCCCACAAGATTCTTGATGGGAGGGACTGCACACTAATAGATGCCCTACTAGGGGACCCGCACTGTGACGTCTTCCAAAATGAGACATGGGACCTTTTTGTGGAACGAAGCAATGCTTTTAGCAATTGTTACCCTTATGATGTACCAGACTATGCATCCCTTCGATCCATAGTTGCATCATCAGGCACA…
>JN247603_|_A/canine/Jiangsu/04/2010_|_2010-05-_|_4_(HA)_|_H3N2
ATGAAAACTGTTATTGCTTTAAGCTACATTTTCTGCCTGGCTTTTGGTCAGAATCTTCCAGGAAATGAAAATAATGCTGCAACACTATGCCTGGGACATCATGCAGTGCCGAACGGGACAATAGTGAAAACTATCACAGACGATCAAATTGAGGTGACCAACGCCACCGAGCTAGTCCAAAACTCCTCAACAGGGAAAATATGCAACAATCCCCACAAGATTCTTGATGGGAGGGACTGCACACTAATAGATGCCCTACTAGGGGACCCGCACTGTGACGTCTTCCAAAATGAGACATGGGACCTTTTTGTGGAACGAAGCAATGCTTTTAGCAATTGTTACCCTTATGATGTACCAGACTATGCATCCCTTCGATCCATAGTTGCATCATCAGGCACA…
>JN247611_|_A/canine/Jiangsu/05/2010_|_2010-05-_|_4_(HA)_|_H3N2
ATGAAAACTGTTATTGCTTTAAGCTACATTTTCTGCCTGGCTTTTGGTCAGAATCTTCCAGGAAATGAAAATAATGCTGCAACACTATGCCTGGGACATCATGCAGTGCCGAACGGGACAATAGTGAAAACTATCACAGACGATCAAATTGAGGTGACCAACGCCACCGAGCTAGTCCAAAACTCCTCAACAGGGAAAATATGCAACAATCCCCACAAGATTCTTGATGGGAGGGACTGCACACTAATAGATGCCCTACTAGGGGACCCGCACTGTGACGTCTTCCAAAATGAGACATGGGACCTTTTTGTGGAACGAAGCAATGCTTTTAGCAATTGTTACCCTTATGATGTACCAGACTATGCATCCCTTCGATCCGTAGTTGCATCATCAGGCACA…
>JX101353_|_A/canine/Beijing/1028/2010_|_2010-02-02_|_4_(HA)_|_H3N2
ATGAAAACTGTTATTGCTTTAAGCTACATTTTCTGCCTGGCTTTTGGTCAGAATCTTCCAGGAAATGAAAATAATGCTGCAACACTATGCCTGGGACATCATGCAGTGCCGAACGGGACAATAGTGAAAACTATCACAGACGATCAAATTGAGGTGACCAACGCCACCGAGCTAGTCCAAAACTCCTCAACAGGGAAAATATGCAACAATCCCCACAAGATTCTTGATGGGAGGGACTGCACACTAATAGATGCCCTACTAGGGGACCCGCACTGTGACGTCTTCCAAAATGAGACATGGGACCTTTTTGTGGAACGAAGCAATGCTTTTAGCAATTGTTACCCTTATGATGTACCAGACTATGCATCCCTTCGATCCATAGTTGCATCATCAGGCACA…
>JX101369_|_A/canine/Beijing/418/2010_|_2010-01-08_|_4_(HA)_|_H3N2
ATGAAAACTGTTATTGCTTTAAGCTACATTTTCTGCCTGGCTTTTGGTCAGAATCTTCCAGGAAATGAAAATAATGCTGCAACACTATGCCTGGGACATCATGCAGTGCCGAACGGGACAATAGTGAAAACTATCACAGACGATCAAATTGAGGTGACCAACGCCACCGAGCTAGTCCAAAACTCCTCAACAGGGGAAATATGCAACAATCCCCACAAGATTCTTGATGGGAGGGACTGCGCACTAATAGATGCCCTACTAGGGGACCCGCACTGTGACGTCTTCCAAAATGAGACATGGGACCTTTTTGTGGAACGAAGCAATGCTTTTAGCAATTGTTACCCTTATAATGTACCAGACTATGCATCCCTTCGATCCATAGTTGCATCATCAGGCACA…
>JX101377_|_A/canine/Beijing/364/2009_|_2009-12-17_|_4_(HA)_|_H3N2
ATGAAAACTGTTATTGCTTTAAGCTACATTTTCTGCCTGGCTTTTGGTCAGAATCTTCCAGGAAATGAAAATAATGCTGCAACACTATGCCTGGGACATCATGCAGTGCCGAACGGGACAATAGTGAAAACTATCACAGACGATCAAATTGAGGTGACCAACGCCACCGAGCTAGTCCAAAACTCCTCAACAGGGGAAATATGCAACAATCCCCACAAGATTCTTGATGGGAGGGACTGCACACTAATAGATGCCCTACTAGGGGACCCGCACTGTGACGTCTTCCAAAATGAGACATGGGACCTTTTTGTGGAACGAAGCAATGCTTTTAGCAATTGTTACCCTTATAATGTACCAGACTATGCATCCCTTCGATCCATAGTTGCATCATCAGGCACA…
>JX101393_|_A/canine/Beijing/359/2009_|_2009-12-17_|_4_(HA)_|_H3N2
ATGAAAACTGTTATTGCTTTAAGCTACATTTTCTGCCTGGCTTTTGGTCAGAATCTTCCAGGAAATGAAAATAATGCTGCAACACTATGCCTGGGACATCATGCAGTGCCGAACGGGACAATAGTGAAAACTATCACAGACGATCAAATTGAGGTGACCAACGCCACCGAGCTAGTCCAAAACTCCTCAACAGGGGAAATATGCAACAATCCCCACAAGATTCTTGATGGGAGGGACTGCACACTAATAGATGCCCTACTAGGGGACCCGCACTGTGACGTCTTCCAAAATGAGACATGGGACCTTTTTGTGGAACGAAGCAATGCTTTTAGCAATTGTTACCCTTATAATGTACCAGACTATGCATCCCTTCGATCCATAGTTGCATCATCAGGCACA…
>JX101426_|_A/canine/Beijing/253/2009_|_2009-12-09_|_4_(HA)_|_H3N2
ATGAAAACTGTTATTGCTTTAAGCTACATTTTCTGCCTGGCTTTTGGTCAGAATCTTCCAGGAAATGAAAATAATGCTGCAACACTATGCCTGGGACATCATGCAGTGCCGAACGGGACAATAGTGAAAACTATCACAGACGATCAAATTGAGGTGACCAACGCCACCGAGCTAGTCCAAAACTCCTCAACAGGGGAAATATGCAACAATCCCCACAAGATTCTTGATGGGAGGGACTGCACACTAATAGATGCCCTACTAGGGGACCCGCACTGTGACGTCTTCCAAAATGAGACATGGGACCTTTTTGTGGAACGAAGCAATGCTTTTAGCAATTGTTACCCTTATAATGTACCAGACTATGCATCCCTTCGATCCATAGTTGCATCATCAGGCACA…
>JX101418_|_A/canine/Beijing/420/2010_|_2010-01-08_|_4_(HA)_|_H3N2
ATGAAAACTGTTATTGCTTTAAGCTACATTTTCTGCCTGGCTTTTGGTCAGAATCTTCCAGGAAATGAAAATAATGCTGCAACACTATGCCTGGGACATCATGCAGTGCCGAACGGGACAATAGTGAAAACTATCACAGACGATCAAATTGAGGTGACCAACGCCACCGAGCTAGTCCAAAACTCCTCAACAGGGGAAATATGCAACAATCCCCACAAGATTCTTGATGGGAGGGACTGCGCACTAATAGATGCCCTACTAGGGGACCCGCACTGTGACGTCTTCCAAAATGAGACATGGGACCTTTTTGTGGAACGAAGCAATGCTTTTAGCAATTGTTACCCTTATAATGTACCAGACTATGCATCCCTTCGATCCATAGTTGCATCATCAGGCACA…
>JX101385_|_A/canine/Beijing/362/2009_|_2009-12-17_|_4_(HA)_|_H3N2
ATGAAAACTGTTATTGCTTTAAGCTACATTTTCTGCCTGGCTTTTGGTCAGAATCTTCCAGGAAATGAAAATAATGCTGCAACACTATGCCTGGGACATCATGCAGTGCCGAACGGGACAATAGTGAAAACTATCACAGACGATCAAATTGAGGTGACCAACGCCACCGAGCTAGTCCAAAACTCCTCAACAGGGGAAATATGCAACAATCCCCACAAGATTCTTGATGGGAGGGACTGCGCACTAATAGATGCCCTACTAGGGGACCCGCACTGTGACGTCTTCCAAAATGAGACATGGGACCTTTTTGTGGAACGAAGCAATGCTTTTAGCAATTGTTACCCTTATAATGTACCAGACTATGCATCCCTTCGATCCATAGTTGCATCATCAGGCACA…
>JX101361_|_A/canine/Beijing/511/2010_|_2010-01-03_|_4_(HA)_|_H3N2
ATGAAAACTGTTATTGCTTTAAGCTACATTTTCTGCCTGGCTTTTGGTCAGAATCTTCCAGGAAATGAAAATAATGCTGCAACACTATGCCTGGGACATCATGCAGTGCCGAACGGGACAATAGTGAAAACTATCACAGACGATCAAATTGAGGTGACCAACGCCACCGAGCTAGTCCAAAACTCCTCAACAGGGGAAATATGCAACAATCCCCACAAGATTCTTGATGGGAGGGACTGCGCACTAATAGATGCCCTACTAGGGGACCCGCACTGTGACGTCTTCCAAAATGAGACATGGGACCTTTTTGTGGAACGAAGCAATGCTTTTAGCAATTGTTACCCTTATAATGTACCAGACTATGCATCCCTTCGATCCATAGTTGCATCATCAGGCACA…
>JX101401_|_A/canine/Beijing/305/2009_|_2009-12-13_|_4_(HA)_|_H3N2
ATGAAAACTGTTATTGCTTTAAGCTACATTTTCTGCCTGGCTTTTGGTCAGAATCTTCCAGGAAATGAAAATAATGCTGCAACACTATGCCTGGGACATCATGCAGTGCCGAACGGGACAATAGTGAAAACTATCACAGACGATCAAATTGAGGTGACCAACGCCACCGAGCTAGTCCAAAACTCCTCAACAGGGGAAATATGCAACAATCCCCACAAGATTCTTGATGGGAGGGACTGCACACTAATAGATGCCCTACTAGGGGACCCGCACTGTGACGTCTTCCAAAATGAGACATGGGACCTTTTTGTGGAACGAAGCAATGCTTTTAGCAATTGTTACCCTTATAATGTACCAGACTATGCATCCCTTCGATCCATAGTTGCATCATCAGGCACA…
>JX101409_|_A/canine/Beijing/295/2009_|_2009-12-14_|_4_(HA)_|_H3N2
ATGAAAACTGTTATTGCTTTAAGCTACATTTTCTGCCTGGCTTTTGGTCAGAATCTTCCAGGAAATGAAAATAATGCTGCAACACTATGCCTGGGACATCATGCAGTGCCGAACGGGACAATAGTGAAAACTATCACAGACGATCAAATTGAGGTGACCAACGCCACCGAGCTAGTCCAAAACTCCTCAACAGGGGAAATATGCAACAATCCCCACAAGATTCTTGATGGGAGGGACTGCACACTAATAGATGCCCTACTAGGGGACCCGCACTGTGACGTCTTCCAAAATGAGACATGGGACCTTTTTGTGGAACGAAGCAATGCTTTTAGCAATTGTTACCCTTATAATGTACCAGACTATGCATCCCTTCGATCCATAGTTGCATCATCAGGCACA…
>JX195358_|_A/canine/Guangdong/3/2011_|_2011-03-_|_4_(HA)_|_H3N2
ATGAAAACTGTTATTGCTTTAAGCTACATTTTTTGCCTGGCTTTTGGTCAGAATCTTCCAGGAAATGAAAATAATGCTGCAACACTATGCCTGGGACATCATGCAGTGCCAAACGGGACAATAGTGAAAACTATCACAGACGATCAAATTGAGGTGACCAACGCTACCGAGCTAGTCCAAAACTCCTCAACAGGGAAAATATGCAACAATCCCCACAAGATTTTTGATGGGAGGGACTGCACACTAATAGATGCCCTACTAGGGGACCCGCACTGTGACGTCTTCCAAAATGAGACATGGGACCTTTTTGTGGAACGAAGCAATGCTTTTAGCAATTGTTACCCTTATGATGTACCAGACTATGCATCCCTTCGATCCATAGTTGCATCATCAGGCACA…
>JX195342_|_A/canine/Guangdong/1/2011_|_2011-02-_|_4_(HA)_|_H3N2
ATGAAAACTGTTATTGCTTTAAGCTACATTTTTTGCCTGGCTTTTGGTCAGAATCTTCCAGGAAATGAAAATAATGCTGCAACACTATGCCTGGGACATCATGCAGTGCCAAACGGGACAATAGTGAAAACTATCACAGACGATCAAATTGAGGTGACCAACGCTACCGAGCTAGTCCAAAACTCCTCAACAGGGAAAATATGCAACAATCCCCACAAGATTTTTGATGGGAGGGACTGCACACTAATAGATGCCCTACTAGGGGACCCGCACTGTGACGTCTTCCAAAATGAGACATGGGACCTTTTTGTGGAACGAAGCAATGCTTTTAGCAATTGTTACCCTTATGATGTACCAGACTATGCATCCCTTCGATCCATAGTTGCATCATCAGGCACA…
>JX195350_|_A/canine/Guangdong/2/2011_|_2011-02-_|_4_(HA)_|_H3N2
ATGAAAACTGTTATTGCTTTAAGCTACATTTTTTGCCTGGCTTTTGGTCAGAATCTTCCAGGAAATGAAAATAATGCTGCAACACTATGCCTGGGACATCATGTAGTGCCAAACGGGACAATAGTGAAAACTATCACAGACGATCAAATTGAGGTGACCAACGCTACCGAGCTAGTCCAAAACTCCTCAACAGGGAAAATATGCAACAATCCCCACAAGATTTTTGATGGGAGGGACTGCACACTAATAGATGCCCTACTAGGGGACCCGCACTGTGACGTCTTCCAAAATGAGACATGGGACCTTTTTGTGGAACGAAGCAATGCTTTTAGCAATTGTTACCCTTATGATGTACCAGACTATGCATCCCTTCGATCCATAGTTGCATCATCAGGCACA…
>KJ917358_|_A/canine/Guangdong/03/2013_|_2013-11-_|_4_(HA)_|_H3N2
ATGAAAACTGTTATTGCTTTAAGCTACATTTTTTGCCTGGCTTTTGGTCAGAATCTTCCAGGAAATGAAAATAATGCTGCAACACTATGCCTGGGACATCATGCAGTGCCAAACGGGACAATAGGGAAAACTACCACAGACGATCAAATTGAGGTGACCAACGCTACCGAGCTAGTCCAAAACTCCTCAACAGGGAAAATATGCAACAATCCCCACAAGATTTTTGATGGGAGGGACTGCACACTAATAGATGCCCTACTAGGGGACCCGCACTGTGACGTCTTCCAAAATGAGACATGGGACCTTTTTGTGGAACGAAGCAATGCTTTTAGCAATTGTTACCCTTATGATGTACCAGACTATGCATCCCTTCGATCCATAGTTGCATCATCAGGCACA…
>KJ917376_|_A/canine/Guangdong/02/2014_|_2014-02-_|_4_(HA)_|_H3N2
ATGAAAACTGTTATTGCTTTAAGCTACATTTTTTGCCTGGCTTTTGGTCAGAATCTTCCAGGAAATGAAAATAATGCTGCAACACTATGCCTGGGACATCATGCAGTGCCAAACGGGACAATAGCGAAAACTATCACAGACGATCAAATTGAGGTGACCAACGCTACCGAGCTAGTCCAAAACTCCTCAACAGGGAAAATATGCAACAATCCCCACAAGATTTTTGATGGGAGGGACTGCACACTAATAGATGCCCTACTAGGGGACCCGTACTGTGACGTCTTCCAAAATGAGACATGGGACCTTTTTGTGGAACGAAGCAATGCTTTTAGCAATTGTTACCCTTATGATGTACCAGACTATGCATCCCTTCGATCCATAGTTGCATCATCAGGCACA…
>KJ917361_|_A/canine/Guangdong/04/2013_|_2013-11-_|_4_(HA)_|_H3N2
ATGAAAACTGTTATTGCTTTAAGCTACATTTTTTGCCTGGCTTTTGGTCAGAATCTTCCAGGAAATGAAAATAATGCTGCAACACTATGCCTGGGACATCATGCAGTGCCAAACGGGACAATAGTGAAAACTATCACAGACGATCAAATTGAGGTGACCAACGCTACCGAGCTAGTCCAAAACTCCTCAACAGGGAAAATATGCAACAATCCCCACAAGATTTTTGATGGGAGGGACTGCACACTAATAGATGCCCTACTAGGGGACCCGTACTGTGACGTCTTCCAAAATGAGACATGGGACCTTTTTGTGGAACGAAGCAATGCTTTTAGCAATTGTTACCCTTATGATGTACCAGACTATGCATCCCTTCGATCCATAGTTGCATCATCAGGCACA…
>KJ917352_|_A/canine/Guangdong/02/2013_|_2013-04-_|_4_(HA)_|_H3N2
ATGAAAACTGTTATTGCTTTAAGCTACATTTTTTGCCTGGCTTTTGGTCAGAATCTTCCAGGAAATGAAAATAATGCTGCAACACTATGCCTGGGACATCATGCAGTGCCAAACGGGACAATAGTGAAAACTATCACAGACGATCAAATTGAGGTGACCAACGCTACCGAGCTAGTCCAAAACTCCTCAACAGGGAAAATATGCAACAATCCCCACAAGATTTTTGATGGGAGGGACTGCACACTAATAGATGCCCTACTAGGGGACCCGTACTGTGACGTCTTCCAAAATGAGACATGGGACCTTTTTGTGGAACGAAGCAATGCTTTTAGCAATTGTTACCCTTATGATGTACCAGACTATGCATCCCTTCGATCCATAGTTGCATCATCAGGCACA…
>KJ917368_|_A/canine/Guangdong/01/2014_|_2014-02-_|_4_(HA)_|_H3N2
ATGAAAACTGTTATTGCTTTAAGCTACATTTTTTGCCTGGCTTTTGGTCAGAATCTTCCAGGAAATGAAAATAATGCTGCAACACTATGCCTGGGACATCATGCAGTGCCAAACGGGACAATAGTGAAAACTATCACAGACGATCAAATTGAGGTGACCAACGCTACCGAGCTAGTCCAAAACTCCTCAACAGGGAAAATATGCAACAATCCCCACAAGATTTTTGATGGGAGGGACTGCACACTAATAGATGCCCTACTAGGGGACCCGCACTGTGACGTCTTCCAAAATGAGACATGGGACCTTTTTGTGGAACGAAGCAATGCTTTTAGCAATTGTTACCCTTATGATGTACCGGACTATGCATCCCTTCGATCCATAGTTGCATCATCAGGCACA…
>KJ917342_|_A/canine/Guangdong/01/2013_|_2013-04-_|_4_(HA)_|_H3N2
ATGAAAACTGTTATTGCTTTAAGCTACATTTTTTGCCTGGCTTTTGGTCAGAATCTTCCAGGAAATGAAAATAATGCTGCAACACTATGCCTGGGACATCATGCAGTGCCAAACGGGACAATAGTGAAAACTATCACAGACGATCAAATTGAGGTGACCAACGCTACCGAGCTAGTCCAAAACTCCTCAACAGGGAAAATATGCAACAATCCCCACAAGATTTTTGATGGGAGGGACTGCACACTAATAGATGCCCTACTAGGGGACCCGCACTGTGACGTCTTCCAAAATGAGACATGGGACCTTTTTGTGGAACGAAGCAATGCTTTTAGCAATTGTTACCCTTATGATGTACCGGACTATGCATCCCTTCGATCCATAGTTGCATCATCAGGCACA…
>JX679525_|_A/canine/Korea/KRIBB01/2011_|_2011-11-01_|_4_(HA)_|_H3N2
ATGAAAACTGTTATTGCTTTAAGCTACATTTTCTGCCTGGCTTTTGGTCAGAATCTTCCAGGAAATGAAAATAATGCTGCAACACTATGCCTGGGACATCATGCAGTGCCGAACGGGACAATGGTGAAAACTATCACAAGCGATCAAATTGAGGTGACCAACGCCACCGAGCTAGTCCAAAACTCCTCAACAGGGAAAATATGCAACAATCCCCACAAGATTCTTGATGGGAGGGACTGCACACTAATAGATGCCCTACTAGGGGACCCACACTGTGACGTCTTCCAAAATGAGACATGGGACCTTTTTGTGGAACGAAGCAATGCTTTTAGCAATTGTTACCCTTATGATGTACCAGACTATGCATCCCTCCGATCCATAGTTGCATCATCAGGCACA…
>KC755905_|_A/canine/Korea/CY001/2010_|_2010-10-_|_4_(HA)_|_H3N2
ATGAAGACCGTTATTGCTTTAAGCTACATTTTCTGCCTGGCTTTTGGTCAGAATCTTCCAGGAAATGAAAATAATGCTGCAACACTATGCCTGGGACATCATGCAGTGCCGAACGGGACAATGGTGAAAACTATCACAGACGATCAAATTGAGGTGACCAACGCCACCGAGCTAGTCCAAAACTCCTCAACAGGGAAAATATGCAACAATCCCCACAAGATTCTTGATGGGAGGGACTGCACACTAATAGATGCCCTACTAGGGGACCCACACTGTGACGTCTTCCAAAATGAGACATGGGACCTTTTTGTGGAACGAAGCAATGCTTTTAGCAATTGTTACCCTTATGATGTACCAGACTATGCATCCCTCCGATCCATAGTTGCATCATCAGGCACA…
>KC755906_|_A/canine/Korea/CY005/2010_|_2010-10-_|_4_(HA)_|_H3N2
ATGAAGACCGTTATTGCTTTAAGCTACATTTTCTGCCTGGCTTTTGGTCAGAATCTTCCAGGAAATGAAAATAATGCTGCAACACTATGCCTGGGACATCATGCAGTGCCGAACGGGACAATGGTGAAAACTATCACAGACGATCAAATTGAGGTGACCAACGCCACCGAGCTAGTCCAAAACTCCTCAACAGGGAAAATATGCAACAATCCCCACAAGATTCTTGATGGGAGGGACTGCACACTAATAGATGCCCTACTAGGGGACCCACACTGTGACGTCTTCCAAAATGAGACATGGGACCTTTTTGTGGAACGAAGCAATGCTTTTAGCAATTGTTACCCTTATGATGTACCAGACTATGCATCCCTCCGATCCATAGTTGCATCATCAGGCACA…
>KX509798_|_A/canine/Korea/CY053/2014_|_2014-03-02_|_4_(HA)_|_H3N2
ATGAAGACCGTTATTGCTTTAAGCTACATTTTCTGCCTGGCTTTTGGTCAGAATCTTCCAGGAAATGAAAATAATGCTGCAACACTATGCCTGGGACATCATGCAGTGCCGAACGGGACAATGGTGAAAACTATCACAGACGATCAAATTGAGGTGACCAACGCCACCGAGCTAGTCCAAAACTCCTCAACAGGGAAAATATGCAACAATCCCCACAAGATTCTTGATGGGAGGGACTGCACACTAATAGATGCCCTACTAGGGGACCCACACTGTGACGTCTTCCAAAATGAGACATGGGACCTTTTTGTGGAACGAAGCAATGCTTTTAGCAATTGTTACCCTTATGATGTACCAGACTATGCATCCCTCCGATCCATAGTTGCATCATCAGGCACA…
>KC755907_|_A/canine/Korea/CY009/2010_|_2010-10-_|_4_(HA)_|_H3N2
ATGAAGACCGTTATTGCTTTAAGCTACATTTTCTGCCTGGCTTTTGGTCAGAATCTTCCAGGAAATGAAAATAATGCTGCAACACTATGCCTGGGACATCATGCAGTGCCGAACGGGACAATGGTGAAAACTATCACAGACGATCAAATTGAGGTGACCAACGCCACCGAGCTAGTCCAAAACTCCTCAACAGGGAAAATATGCAACAATCCCCACAAGATTCTTGATGGGAGGGACTGCACACTAATAGATGCCCTACTAGGGGACCCACACTGTGACGTCTTCCAAAATGAGACATGGGACCTTTTTGTGGAACGAAGCAATGCTTTTAGCAATTGTTACCCTTATGATGTACCAGACTATGCACCCCTCCGATCCATAGTTGCATCATCAGGCACA…
>JX414244_|_A/canine/Guangdong/05/2011_|_2011-02-_|_4_(HA)_|_H3N2
ATGAAAACTGTTATTGCTTTAAGCTACATTTTCTGCCTGGCTTTTGGTCAGAATCTTCCAGGAAATGAAAATAATGCTGCAACACTATGCCAGGGACATCATGCAGTGCTAAACGGGACAATAGTGAAAACTATCACAGACGATCAAATTGAGGTGACCAACGCCACCGAGCTAGTCCAAAACTCCTCAACAGGGAAAATATGCAACAATCCCCACAAGATTCTTGATGGGAGGGACTGCACACTAATAGATGCCCTACTAGGGGACCCGCACTGTGACGTCTTCCAAAATGAGACATGGGACCTTTTTGTGGAACGAAGCAATGCTTTTAGCAATTGTTACCCTTATGATGTACCAGACTATGCATCCCTTCGATCCATAGTTGCATCATCAGGCACA…
>KF322105_|_A/canine/Nanjing/11/2012_|_2012-11-_|_4_(HA)_|_H3N2
ATGAAAACTGTTATTGCTTTAAGCTACATTTTCTGCCTGGCTTTTGGTCAGAATCTTCCAGGAAATGAAAATAATGCTGCAACACTATGCCTGGGACATCATGCAGTGCCAAACGGGACAATAGTGAAAACTATCACAGACGATCAAATTGAGGTGACCAACGCCACCGAGCTAGTCCAAAACTCCTCAACAGGGAAAATATGCAACAATCCCCACAAGATTCTTGATGGGAGGGACTGCACACTAATAGATGCCCTACTAGGGGACCCGCACTGCGACGTCTTCCAAAATGAGACATGGGACCTTTTTGTGGAACGAAGCAATGCTTTTAGCAATTGTTACCCTTATGATGTACCAGACTATGCATCCCTTCGATCCATAGTTGCATCATCAGGCACA…
>MK212493_|_A/canine/Beijing/20121230-62/2012_|_2012-12-30_|_4_(HA)_|_H3N2
ATGAAAACTGTTATTGCTTTAAGCTACATTTTCTGCCTGGCTTTTGGTCAGAATCTTCCAGGAAATGAAAATAATGCTGCAACACTATGCCTGGGACATCATGCAGTGCCAAACGGGACAATAGTGAAAACTATCACAGACGATCAAATTGAGGTGACCAACGCCACTGAGCTAGTCCAAAACTCCTCAACAGGGAAAATATGCAACAATCCCCACAAGATTCTTGATGGGAGGGACTGCACACTAATAGATGCCCTACTAGGGGACCCGCACTGTGACGTCTTCCAAAATGAGACATGGGACCTTTTTGTGGAACGAAGCAATGCTTTTAGCAATTGTTACCCTTATGATGTACCAGACTATGCATCCCTTCGATCCATAGTTGCATCATCAGGCACA…
>MK212525_|_A/canine/Beijing/20131207-365/2013_|_2013-12-07_|_4_(HA)_|_H3N2
ATGAAAACTGTTATTGCTTTAAGCTACATTTTCTGCCTGGCTTTTGGTCAGAATCTTCCAGGAAATGAAAATAATGCTGCAACACTATGCCTGGGACATCATGCAGTGCCAAACGGGACAATAGTGAAAACTATCACAGACGATCAAATTGAGGTGACCAACGCCACTGAGCTAGTCCAAAACTCCTCAACAGGAAAAATATGCAACAATCCCCACAAGATTCTTGATGGGAGGGACTGCACACTAATAGATGCCCTACTAGGGGACCCGCACTGTGACGTCTTCCAAAATGAGACATGGGACCTTTTTGTGGAACGAAGCAATGCTTTTAGCAATTGTTACCCTTATGATGTACCAGACTATGCATCCCTTCGATCCATAGTTGCATCATCAGGCACA…
>MK212821_|_A/canine/Beijing/20140110-2/2014_|_2014-01-10_|_4_(HA)_|_H3N2
ATGAAAACTGTTATTGCTTTAAGCTACATTTTCTGCCTGGCTTTTGGTCAGAATCTTCCAGGAAATGAAAATAATGCTGCAACACTATGCCTGGGACATCATGCAGTGCCAAACGGGACAATAGTGAAAACTATCACAGACGATCAAATTGAGGTGACCAACGCCACTGAGCTAGTCCAAAACTCCTCAACAGGAAAAATATGCAACAATCCCCACAAGATTCTTGATGGGAGGGACTGCACACTAATAGATGCCCTACTAGGGGACCCGCACTGTGACGTCTTCCAAAATGAGACATGGGACCTTTTTGTGGAACGAAGCAATGCTTTTAGCAATTGTTACCCTTATGATGTACCAGACTATGCATCCCTTCGATCCATAGTTGCATCATCAGGCACA…
>MK212829_|_A/canine/Beijing/20140103-90/2014_|_2014-01-03_|_4_(HA)_|_H3N2
ATGAAAACTGTTATTGCTTTAAGCTACATTTTCTGCCTGGCTTTTGGTCAGAATCTTCCAGGAAATGAAAATAATGCTGCAACACTATGCCTGGGACATCATGCAGTGCCAAACGGGACAATAGTGAAAACTATCACAGACGATCAAATTGAGGTGACCAACGCCACTGAGCTAGTCCAAAACTCCTCAACAGGAAAAATATGCAACAATCCCCACAAGATTCTTGATGGGAGGGACTGCACACTAATAGATGCCCTACTAGGGGACCCGCACTGTGACGTCTTCCAAAATGAGACATGGGACCTTTTTGTGGAACGAAGCAATGCTTTTAGCAATTGTTACCCTTATGATGTACCAGACTATGCATCCCTTCGATCCATAGTTGCATCATCAGGCACA…
>MK212541_|_A/canine/Beijing/20131203-342/2013_|_2013-12-03_|_4_(HA)_|_H3N2
ATGAAAACTGTTATTGCTTTAAGCTACATTTTCTGCCTGGCTTTTGGTCAGAATCTTCCAGGAAATGAAAATAATGCTGCAACACTATGCCTGGGACATCATGCAGTGCCAAACGGGACAATAGTGAAAACTATCACAGACGATCAAATTGAGGTGACCAACGCCACTGAGCTAGTCCAAAACTCCTCAACAGGAAAAATATGCAACAATCCCCACAAGATTCTTGATGGGAGGGACTGCACACTAATAGATGCCCTACTAGGGGACCCGCACTGTGACGTCTTCCAAAATGAGACATGGGACCTTTTTGTGGAACGAAGCAATGCTTTTAGCAATTGTTACCCTTATGATGTACCAGACTATGCATCCCTTCGATCCATAGTTGCATCATCAGGCACA…
>MK212557_|_A/canine/Beijing/20131112-279/2013_|_2013-11-12_|_4_(HA)_|_H3N2
ATGAAAACTGTTATTGCTTTAAGCTACATTTTCTGCCTGGCTTTTGGTCAGAATCTTCCAGGAAATGAAAATAATGCTGCAACACTATGCCTGGGACATCATGCAGTGCCAAACGGGACAATAGTGAAAACTATCACAGACGATCAAATTGAGGTGACCAACGCCACTGAGCTAGTCCAAAACTCCTCAACAGGAAAAATATGCAACAATCCCCACAAGATTCTTGATGGGAGGGACTGCACACTAATAGATGCCCTACTAGGGGACCCGCACTGTGACGTCTTCCAAAATGAGACATGGGACCTTTTTGTGGAACGAAGCAATGCTTTTAGCAATTGTTACCCTTATGATGTACCAGACTATGCATCCCTTCGATCCATAGTTGCATCATCAGGCACA…
>MK212533_|_A/canine/Beijing/20131204-349/2013_|_2013-12-04_|_4_(HA)_|_H3N2
ATGAAAACTGTTATTGCTTTAAGCTACATTTTCTGCCTGGCTTTTGGTCAGAATCTTCCAGGAAATGAAAATAATGCTGCAACACTATGTCTGGGACATCATGCAGTGCCAAACGGGACAATAGTGAAAACTATCACAGACGATCAAATTGAGGTGACCAACGCCACTGAGCTAGTCCAAAACTCCTCAACAGGAAAAATATGCAACAATCCCCACAAGATTCTTGATGGGAGGGACTGCACACTAATAGATGCCCTACTAGGGGACCCGCACTGTGACGTCTTCCAAAATGAGACATGGGACCTTTTTGTGGAACGAAGCAATGCTTTTAGCAATTGTTACCCTTATGATGTACCAGACTATGCATCCCTTCGATCCATAGTTGCATCATCAGGCACA…
>MK212517_|_A/canine/Beijing/20121215-34/2012_|_2012-12-15_|_4_(HA)_|_H3N2
ATGAAAACTGTTATTGCTTTAAGCTACATTTTCTGCCTGGCTTTTGGTCAAAATCTTCCAGGAAATGAAAATAATGCTGCAACACTATGCCTGGGACATCATGCAGTGCCAAACGGGACAATAGTGAAAACTATCACAGACGATCAAATTGAGGTGACCAACGCCACTGAGCTAGTCCAAAACTCCTCAACAGGGAAAATATGCAACAATCCCCACAAGATTCTTGATGGGAGGGACTGCACACTAATAGATGCCCTACTAGGGGACCCGCACTGTGATGTCTTCCAAAATGAGACATGGGACCTTTTTGTGGAACGAAGCAATGCTTTTAGCAATTGTTACCCTTATGATGTACCAGACTATGCATCCCTTCGATCCATAGTTGCATCATCAGGCACA…
>MG254069_|_A/canine/Guangxi/LZ45/2015_|_2015-01-22_|_4_(HA)_|_H3N2
ATGAAAACTGTTATTGCTTTAAGCTACATTTTCTGCCTGGCTTTTGGTCAGAATCTTCCAGGAAATGAAAATAATGCTGCAACACTATGCCTGGGACATCATGCAGTGCCAAACGGGACAATAGTGAAAACTATCACAGACGATCAAATTGAGGTGACCAACGCCATCGAGCTAGTCCAAAACTCCTCAACAGGGAAAATATGCAACAATCCCCACAAGATTCTTGATGGGAGGGACTGCACACTAATAGATGCCCTACTAGGGGACCCGCACTGTGACGTCTTCCAAAATGAGACATGGGACCTTTTTGTGGAACGAAGCAATGCTTTTAGCAATTGTTACCCTTATGATGTACCAGACTATACATCCCTTCGATCCATAGTTGCATCATCAGGCACA…
>MK212805_|_A/canine/Beijing/20150120-265/2015_|_2015-01-20_|_4_(HA)_|_H3N2
ATGAAAACTGTTATTGCTTTAAGCTACATTTTCTGCCTGGCTTTTGGTCAGAATCTTCCAGGAAATGAAAATAATGCTGCAACACTATGCCTGGGACATCATGCAGTGCCAAACGGGACAATAGTGAAAACTATCACAGACGATCAAATTGAGGTGACCAACGCCATCGAGCTAGTCCAAAACTCCTCAACAGGGAAAATATGCAACAATCCCCACAAGATTCTTGATGGGAGGGACTGCACACTAATAGATGCCCTACTAGGGGACCCGCACTGTGACGTCTTCCAAAATGGGACATGGGACCTTTTTGTGGAACGAAGCAATGCTTTTAGCAATTGTTACCCTTATGATGTACCAGACTATACATCCCTTCGATCCATAGTTGCATCATCAGGCACA…
>KF826947_|_A/canine/Guangdong/12/2012_|_2012-09-15_|_4_(HA)_|_H3N2
ATGAAAACTGTTATTGCTTTAAGCTACATTTTCTGCCTGGCTTTTGGTCAGAATCTTCCAGGAAATGAAAATAATGCTGCAACACTATGCCTGGGACATCATGCAGTGTCAAACGGGACAATAGTGAAAACTATCACAGACGATCAAATTGAGGTGACCAACGCCACCGAGCTAGTCCAAAACTCCTCAACAGGGAAAATATGCAACAATCCCCACAAGATTCTTGATGGGAGGGACTGCACACTAATAGATGCCCTACTAGGGGACCCACACTGTGACGTCTTCCAAAATGAGACATGGGACCTTTTTGTGGAACGAAGCAATGCTTTTAGCAATTGTTACCCTTATGATGTACCAGACTATGCATCCCTTCGATCCATAGTTGCATCATCAGGCACA…
>KF826955_|_A/canine/Guangdong/23/2012_|_2012-09-18_|_4_(HA)_|_H3N2
ATGAAAACTGTTATTGCTTTAAGCTACATTTTCTGCCTGGCTTTTGGTCAGAATCTTCCAGGAAATGAAAATAATGCTGCAACACTATGCCTGGGACATCATGCAGTGTCAAACGGGACAATAGTGAAAACTATCACAGACGATCAAATTGAGGTGACCAACGCCACCGAGCTAGTCCAAAACTCCTCAACAGGGAAAATATGCAACAATCCCCACAAGATTCTTGATGGGAGGGACTGCACACTAATAGATGCCCTACTAGGGGACCCACACTGTGACGTCTTCCAAAATGAGACATGGGACCTTTTTGTGGAACGAAGCAATGCTTTTAGCAATTGTTACCCTTATGATGTACCAGACTATGCATCCCTTCGATCCATAGTTGCATCATCAGGCACA…
>JX163256_|_A/canine/Korea/01/2007_|_2007-05-_|_4_(HA)_|_H3N2
ATGAAAACTGTTATTGCTTTAAGCTACATTTTCTGCCTGGCTTTTGGTCAGAATCTTCCAGGAAATGAAAATAATGCTGCAACACTATGCCTGGGACATCATGCAGTGCCGAACGGGACAATAGTGAAAACTATCACAGACGATCAAATTGAGGTGACCAACGCCACCGAGCTAGTCCAAAACTCCTCAACAGGGAAAATATGCAACAATCCCCACAAGATTCTTGATGGGAGGGACTGCACACTAATAGATGCCCTACTAGGGGACCCGCACTGTGATGTCTTCCAAAATGAGACATGGGACCTTTTTGTGGAACGAAGCAATGCTTTTAGCAATTGTTACCCTTATGATGTACCAGACTATGCATCCCTTCGATCCATAGTTGCATCATCAGGCACA…
>KF155145_|_A/canine/Korea/MV1/2012_|_2012-11-07_|_4_(HA)_|_H3N2
ATGAAAACTGTTATTGCTTTAAGCTACATTTTCTGCCTGGCTTTTGGTCAGAATCTTCCAGGAAATGAAAATAATGCTGCAACACTATGCCTGGGACATCATGCAGTGCCGAACGGGACAATAGTGAAAACTATCACAGACGATCAAATTGAGGTGACCAACGCCACCGAGCTAGTCCAAAACTCCTCAACAGGGAAAATATGCAACAATCCCCACAAGATTCTTGATGGGAGAGACTGCACACTAATAGATGCCCTACTAGGGGACCCGCACTGTGATGTCTTCCAAAATGAGACATGGGACCTTTTTGTGGAACGAAGCAATGCTTTTAGCAATTGTTACCCTTATGATGTACCAGACTATGCATCCCTTCGATCCATAGTTGCATCATCAGGCACA…
>KF042276_|_A/canine/Heilongjiang/L1/2013_|_2013-03-10_|_4_(HA)_|_H3N2
ATGAAAACTGTTATTGCTTTAAGCTACATTTTCTGCCTGGCTTTTGGTCAGAATCTTCCAGGAAATGAAAATAATGCTGCAACACTATGCCTGGGACATCATGCAGTGCCAAACGGGACAATAGTGAAAACTATCACAGACGATCAAATTGAGGTGACCAACGCCACCGAGCTAGTCCAAAACTCCTCAACAGGGAAAATATGCAACAATCCCCACAAGATTCTTGATGGGAGGGACTGCACACTAATAGATGCCCTACTAGGGGACCCGCACTGTGACGTCTTCCAAAATGAGACATGGGACCTTTTTGTGGAACGAAGCAATGCTTTTAGCAATTGTTACCCTTATGATGTACCAGACTATGCATCCCTTCGATCCATAGTTACATCATCAGGCACA…
>KF042260_|_A/canine/Liaoning/27/2012_|_2012-04-11_|_4_(HA)_|_H3N2
ATGAAAACTGTTATTGCTTTAAGCTACATTTTCTGCCTGGCTTTTGGTCAGAATCTTCCAGGAAATGAAAATAATGCTGCAACACTATGCCTGGGACATCATGCAGTGCCAAACGGGACAATAGTGAAAACTATCACAGACGATCAAATTGAGGTGACCAACGCCACCGAGCTAGTCCAAAACTCCTCAACAGGGAAAATATGCAACAATCCCCACAAGATTCTTGATGGGAGGGACTGCACACTAATAGATGCCCTACTAGGGGACCCGCACTGTGACGTCTTCCAAAATGAGACATGGGACCTTTTTGTGGAACGAAGCAATGCTTTTAGCAATTGTTACCCTTATGATGTACCAGACTATGCATCCCTTCGATCCATAGTTGCATCATCAGGCACA…
>KR154321_|_A/canine/Korea/BD-1/2013_|_2013-05-30_|_4_(HA)_|_H3N2
ATGAAAACTGTTATTGCTTTAAGCTATATTTTCTGCCTGGCTTTTGGTCAGAATCTTCTAGGAAATGAAAATAATGCTGCAACACTATGCCTGGGACATCATGCAGTGCCGAACGGGACAATGGTGAAAACTATCACAGACGATCAAATTGAGGTGACCAACGCCACCGAGCTAGTCCAAAACTCCTCAACAAGGAAAATATGCAACAATCCCCACAAGATTCTTGATGGGAGGGACTGCACACTAATAGATGCCCTACTAGGGGACCCACACTGTGACGTCTTCCAAAATGAGACATGGGACCTTTTTGTGGAACGAAGCAATGCTTTTAGCAATTGTTACCCTTATGATGTACCAGACTATGCATCCCTCCGATCCATAGTTGCATCATCAGGCACA…
>KX571053_|_A/canine/Korea/0589318/2015_|_2015-03-05_|_4_(HA)_|_H3N2
ATGAAAACTGTTATTGCTTTAAGCTATATTTTCTGCCTGGCTTTTGGTCAGAATCTTCTAGGAAATGAAAATAATGCTGCAACACTATGCCTGGGACATCATGCAGTGCCGAACGGGACAATGGTGAAAACTATCACAGACGATCAAATTGAGGTGACCAACGCCACCGAGCTAGTCCAAAACTCCTCAACAGGGAAAATATGCAACAATCCCCACAAGATTCTTGATGGGAGGGACTGCACACTAATAGATGCCCTACTAGGGGACCCACACTGTGACGTCTTCCAAAATGAGACATGGGACCTTTTTGTGGAACGAAGCAATGCTTTTAGCAATTGTTACCCTTATGATGTACCAGACTATGCATCCCTCCGATCCATAGTTGCATCATCAGGCACA…
>KX570963_|_A/canine/Illinois/0843093/2015_|_2015-03-30_|_4_(HA)_|_H3N2
ATGAAAACTGTTATTGCTTTAAGCTATATTTTCTGCCTGGCTTTTGGTCAGAATCTTCTAGGAAATGAAAATAATGCTGCAACACTATGCCTGGGACATCATGCAGTGCCGAACGGGACAATGGTGAAAACTATCACAGACGATCAAATTGAGGTGACCAACGCCACCGAGCTAGTCCAAAACTCCTCAACAGGGAAAATATGCAACAATCCCCACAAGATTCTTGATGGGAGGGACTGCACACTAATAGATGCCCTACTAGGGGACCCACACTGTGACGTCTTCCAAAATGAGACATGGGACCTTTTTGTGGAACGAAGCAATGCTTTTAGCAATTGTTACCCTTATGATGTACCAGACTATGCATCCCTCCGATCCATAGTTGCATCATCAGGCACA…
>MF173382_|_A/canine/Florida/269770/2015_|_2015--_|_4_(HA)_|_H3N2
ATGAAAACTGTTATTGCTTTAAGCTATATTTTCTGCCTGGCTTTTGGTCAGAATCTTCTAGGAAATGAAAATAATGCTGCAACACTATGCCTGGGACATCATGCAGTGCCGAACGGGACAATGGTGAAAACTATCACAGACGATCAAATTGAGGTGACCAACGCCACCGAGCTAGTCCAAAACTCCTCAACAGGGAAAATATGCAACAATCCCCACAAGATTCTTGATGGGAGGGACTGCACACTAATAGATGCCCTACTAGGGGACCCACACTGTGACGTCTTCCAAAATGAGACATGGGACCTTTTTGTGGAACGAAGCAATGCTTTTAGCAATTGTTACCCTTATGATGTACCAGACTATGCATCCCTCCGATCCATAGTTGCATCATCAGGCACA…
>MF173145_|_A/canine/Illinois/I0182389/2015_|_2015--_|_4_(HA)_|_H3N2
ATGAAAACTGTTATTGCTTTAAGCTATATTTTCTGCCTGGCTTTTGGTCAGAATCTTCTAGGAAATGAAAATAATGCTGCAACACTATGCCTGGGACATCATGCAGTGCCGAACGGGACAATGGTGAAAACTATCACAGACGATCAAATTGAGGTGACCAACGCCACCGAGCTAGTCCAAAACTCCTCAACAGGGAAAATATGCAACAATCCCCACAAGATTCTTGATGGGAGGGACTGCACACTAATAGATGCCCTACTAGGGGACCCACACTGTGACGTCTTCCAAAATGAGACATGGGACCTTTTTGTGGAACGAAGCAATGCTTTTAGCAATTGTTACCCTTATGATGTACCAGACTATGCATCCCTCCGATCCATAGTTGCATCATCAGGCACA…
>MF173387_|_A/canine/Indiana/2093681/2015_|_2015--_|_4_(HA)_|_H3N2
ATGAAAACTGTTATTGCTTTAAGCTATATTTTCTGCCTGGCTTTTGGTCAGAATCTTCTAGGAAATGAAAATAATGCTGCAACACTATGCCTGGGACATCATGCAGTGCCGAACGGGACAATGGTGAAAACTATCACAGACGATCAAATTGAGGTGACCAACGCCACCGAGCTAGTCCAAAACTCCTCAACAGGGAAAATATGCAACAATCCCCACAAGATTCTTGATGGGAGGGACTGCACACTAATAGATGCCCTACTAGGGGACCCACACTGTGACGTCTTCCAAAATGAGACATGGGACCTTTTTGTGGAACGAAGCAATGCTTTTAGCAATTGTTACCCTTATGATGTACCAGACTATGCATCCCTCCGATCCATAGTTGCATCATCAGGCACA…
>KX570967_|_A/canine/Illinois/1619144/2015_|_2015-04-14_|_4_(HA)_|_H3N2
ATGAAAACTGTTATTGCTTTAAGCTATATTTTCTGCCTGGCTTTTGGTCAGAATCTTCTAGGAAATGAAAATAATGCTGCAACACTATGCCTGGGACATCATGCAGTGCCGAACGGGACAATGGTGAAAACTATCACAGACGATCAAATTGAGGTGACCAACGCCACCGAGCTAGTCCAAAACTCCTCAACAGGGAAAATATGCAACAATCCCCACAAGATTCTTGATGGGAGGGACTGCACACTAATAGATGCCCTACTAGGGGACCCACACTGTGACGTCTTCCAAAATGAGACATGGGACCTTTTTGTGGAACGAAGCAATGCTTTTAGCAATTGTTACCCTTATGATGTACCAGACTATGCATCCCTCCGATCCATAGTTGCATCATCAGGCACA…
>KX571008_|_A/canine/North_Carolina/109904/2015_|_2015-07-29_|_4_(HA)_|_H3N2
ATGAAAACTGTTATTGCTTTAAGCTATATTTTCTGCCTGGCTTTTGGTCAGAATCTTCTAGGAAATGAAAATAATGCTGCAACACTATGCCTGGGACATCATGCAGTGCCGAACGGGACAATGGTGAAAACTATCACAGACGATCAAATTGAGGTGACCAACGCCACCGAGCTAGTCCAAAACTCCTCAACAGGGAAAATATGCAACAATCCCCACAAGATTCTTGATGGGAGGGACTGCACACTAATAGATGCCCTACTAGGGGACCCACACTGTGACGTCTTCCAAAATGAGACATGGGACCTTTTTGTGGAACGAAGCAATGCTTTTAGCAATTGTTACCCTTATGATGTACCAGACTATGCATCCCTCCGATCCATAGTTGCATCATCAGGCACA…
>MF173170_|_A/canine/Illinois/41915/2015_|_2015--_|_4_(HA)_|_H3N2
ATGAAAACTGTTATTGCTTTAAGCTATATTTTCTGCCTGGCTTTTGGTCAGAATCTTCTAGGAAATGAAAATAATGCTGCAACACTATGCCTGGGACATCATGCAGTGCCGAACGGGACAATGGTGAAAACTATCACAGACGATCAAATTGAGGTGACCAACGCCACCGAGCTAGTCCAAAACTCCTCAACAGGGAAAATATGCAACAATCCCCACAAGATTCTTGATGGGAGGGACTGCACACTAATAGATGCCCTACTAGGGGACCCACACTGTGACGTCTTCCAAAATGAGACATGGGACCTTTTTGTGGAACGAAGCAATGCTTTTAGCAATTGTTACCCTTATGATGTACCAGACTATGCATCCCTCCGATCCATAGTTGCATCATCAGGCACA…
>KX571027_|_A/canine/Georgia/95391/2015_|_2015-07-13_|_4_(HA)_|_H3N2
ATGAAAACTGTTATTGCTTTAAGCTATATTTTCTGCCTGGCTTTTGGTCAGAATCTTCTAGGAAATGAAAATAATGCTGCAACACTATGCCTGGGACATCATGCAGTGCCGAACGGGACAATGGTGAAAACTATCACAGACGATCAAATTGAGGTGACCAACGCCACCGAGCTAGTCCAAAACTCCTCAACAGGGAAAATATGCAACAATCCCCACAAGATTCTTGATGGGAGGGACTGCACACTAATAGATGCCCTACTAGGGGACCCACACTGTGACGTCTTCCAAAATGAGACATGGGACCTTTTTGTGGAACGAAGCAATGCTTTTAGCAATTGTTACCCTTATGATGTACCAGACTATGCATCCCTCCGATCCATAGTTGCATCATCAGGCACA…
>MF173315_|_A/canine/Illinois/283066/2015_|_2015--_|_4_(HA)_|_H3N2
ATGAAAACTGTTATTGCTTTAAGCTATATTTTCTGCCTGGCTTTTGGTCAGAATCTTCTAGGAAATGAAAATAATGCTGCAACACTATGCCTGGGACATCATGCAGTGCCGAACGGGACAATGGTGAAAACTATCACAGACGATCAAATTGAGGTGACCAACGCCACCGAGCTAGTCCAAAACTCCTCAACAGGGAAAATATGCAACAATCCCCACAAGATTCTTGATGGGAGGGACTGCACACTAATAGATGCCCTACTAGGGGACCCACACTGTGACGTCTTCCAAAATGAAACATGGGACCTTTTTGTGGAACGAAGCAATGCTTTTAGCAATTGTTACCCTTATGATGTACCAGACTATGCATCCCTCCGATCCATAGTTGCATCATCAGGCACA…
>MF173138_|_A/canine/South_Korea/0173915/2015_|_2015--_|_4_(HA)_|_H3N2
ATGAAAACTGTTATTGCTTTAAGCTATATTTTCTGCCTGGCTTTTGGTCAGAATCTTCTAGGAAATGAAAATAATGCTGCAACACTATGCCTGGGACATCATGCAGTGCCGAACGGGACAATGGTGAAAACTATCACAGACGATCAAATTGAGGTGACCAACGCCACCGAGCTAGTCCAAAACTCCTCAACAGGGAAAATATGCAACAATCCCCACAAGATTCTTGATGGGAGGGACTGCACACTAATAGATGCCCTACTAGGGGACCCACACTGTGACGTCTTCCAAAATGAGACATGGGACCTTTTTGTGGAACGAAGCAATGCTTTTAGCAATTGTTACCCTTATGATGTACCAGACTATGCATCCCTCCGATCCATAGTTGCATCATCAGGCACA…
>KX570961_|_A/canine/Wisconsin/19137/2016_|_2016-02-08_|_4_(HA)_|_H3N2
ATGAAAACTGTTATTGCTTTAAGCTATATTTTCTGCCTGGCTTTTGGTCAGAATCTTCTAGGAAATGAAAATAATGCTGCAACACTATGCCTGGGACATCATGCAGTGCCGAACGGGACAATGGTGAAAACTATCACAGACGATCAAATTGAGGTGACCAACGCCACCGAGCTAGTCCAAAACTCCTCAACAGGGAAAATATGCAACAATCCCCACAAGATTCTTGATGGGAGGGACTGCACACTAATAGATGCCCTACTAGGGGACCCACACTGTGACGTCTTCCAAAATGAGACATGGGACCTTTTTGTGGAACGAAGCAATGCTTTTAGCAATTGTTACCCTTATGATGTACCAGACTATGCATCCCTCCGATCCATAGTTGCATCATCAGGCACA…
>KX571042_|_A/canine/Texas/343907/2015_|_2015-12-22_|_4_(HA)_|_H3N2
ATGAAAACTGTTATTGCTTTAAGCTATATTTTCTGCCTGGCTTTTGGTCAGAATCTTCTAGGAAATGAAAATAATGCTGCAACACTATGCCTGGGACATCATGCAGTGCCGAACGGGACAATGGTGAAAACTATCACAGACGATCAAATTGAGGTGACCAACGCCACCGAGCTAGTCCAAAACTCCTCAACAGGGAAAATATGCAACAATCCCCACAAGATTCTTGATGGGAGGGACTGCACACTAATAGATGCCCTACTAGGGGACCCACACTGTGACGTCTTCCAAAATGAGACATGGGACCTTTTTGTGGAACGAAGCAATGCTTTTAGCAATTGTTACCCTTATGATGTACCAGACTATGCATCCCTCCGATCCATAGTTGCATCATCAGGCACA…
>MF173371_|_A/canine/Indiana/003018/2016_|_2016--_|_4_(HA)_|_H3N2
ATGAAAACTGTTATTGCTTTAAGCTATATTTTCTGCCTGGCTTTTGGTCAGAATCTTCTAGGAAATGAAAATAATGCTGCAACACTATGCCTGGGACATCATGCAGTGCCGAACGGGACAATGGTGAAAACTATCACAGACGATCAAATTGAGGTGACCAACGCCACCGAGCTAGTCCAAAACTCCTCAACAGGGAAAATATGCAACAATCCCCACAAGATTCTTGATGGGAGGGACTGCACACTAATAGATGCCCTACTAGGGGACCCACACTGTGACGTCTTCCAAAATGAGACATGGGACCTTTTTGTGGAACGAAGCAATGCTTTTAGCAATTGTTACCCTTATGATGTACCAGACTATGCATCCCTCCGATCCATAGTTGCATCATCAGGCACA…
>MF173267_|_A/canine/Illinois/077752/2016_|_2016--_|_4_(HA)_|_H3N2
ATGAAAACTGTTATTGCTTTAAGCTATATTTTCTGCCTGGCTTTTGGTCAGAATCTTCTAGGAAATGAAAATAATGCTGCAACACTATGCCTGGGACATCATGCAGTGCCGAACGGGACAATGGTGAAAACTATCACAGACGATCAAATTGAGGTGACCAACGCCACCGAGCTAGTCCAAAACTCCTCAACAGGGAAAATATGCAACAATCCCCACAAGATTCTTGATGGGAGGGACTGCACACTAATAGATGCCCTACTAGGGGACCCACACTGTGACGTCTTCCAAAATGAGACATGGGACCTTTTTGTGGAACGAAGCAATGCTTTTAGCAATTGTTACCCTTATGATGTACCAGACTATGCATCCCTCCGATCCATAGTTGCATCATCAGGCACA…
>MG982774_|_A/canine/Illinois/M16-25374-19-1/2016_|_2016--_|_4_(HA)_|_H3N2
ATGAAAACTGTTATTGCTTTAAGCTATATTTTCTGCCTGGCTTTTGGTCAGAATCTTCTAGGAAATGAAAATAATGCTGCAACACTATGCCTGGGACATCATGCAGTGCCGAACGGGACAATGGTGAAAACTATCACAGACGATCAAATTGAGGTGACCAACGCCACCGAGCTAGTCCAAAACTCCTCAACAGGGAAAATATGCAACAATCCCCACAAGATTCTTGATGGGAGGGACTGCACACTAATAGATGCCCTACTAGGGGACCCACACTGTGACGTCTTCCAAAATGAGACATGGGACCTTTTTGTGGAACGAAGCAATGCTTTTAGCAATTGTTACCCTTATGATGTACCAGACTATGCATCCCTCCGATCCATAGTTGCATCATCAGGCACA…
>MF173260_|_A/canine/Illinois/077741/2016_|_2016--_|_4_(HA)_|_H3N2
ATGAAAACTGTTATTGCTTTAAGCTATATTTTCTGCCTGGCTTTTGGTCAGAATCTTCTAGGAAACGAAAATAATGCTGCAACACTATGCCTGGGACATCATGCAGTGCCGAACGGGACAATGGTGAAAACTATCACAGACGATCAAATTGAGGTGACCAACGCCACCGAGCTAGTCCAAAACTCCTCAACAGGGAAAATATGCAACAATCCCCACAAGATTCTTGATGGGAGGGACTGCACACTAATAGATGCCCTACTAGGGGACCCACACTGTGACGTCTTCCAAAATGAGACATGGGACCTTTTTGTGGAACGAAGCAATGCTTTTAGCAATTGTTACCCTTATGATGTACCAGACTATGCATCCCTCCGATCCATAGTTGCATCATCAGGCACA…
>MF173231_|_A/canine/Illinois/077753/2016_|_2016--_|_4_(HA)_|_H3N2
ATGAAAACTGTTATTGCTTTAAGCTATATTTTCTGCCTGGCTTTTGGTCAGAATCCTCTAGGAAATGAAAATAATGCCGCGACACTATGCCTGGGACATCATGCAGTGCCGAACGGGACAATGGTGAAAACTATCACAGACGATCAAATTGAGGTGACCAACGCCACCGAGCTAGTCCAAAACTCCTCAACAGGGAAAATATGCAACAATCCCCACAAGATTCTTGATGGGAGGGACTGCACACTAATAGATGCCCTACTAGGGGACCCACACTGTGACGTCTTCCAAAATGAGACATGGGACCTTTTTGTGGAACGAAGCAATGCTTTTAGCAATTGTTACCCTTATGATGTACCAGACTATGCATCCCTCCGATCCATAGTTGCATCATCAGGCACA…
>KX570970_|_A/canine/Indiana/96198/2015_|_2015-07-02_|_4_(HA)_|_H3N2
ATGAAAACTGTTATTGCTTTAAGCTATATTTTCTGCCTGGCTTTTGGTCAGAATCTTCTAGGAAATGAAAATAATGCTGCAACACTATGCCTGGGACATCATGCAGTGCCGAACGGGACAATGGTGAAAACTATCACAGACGATCAAATTGAGGTGACCAACGCCACCGAGCTAGTCCAAAACTCCTCAACAGGGAAAATATGCAACAATCCCCACAAGATTCTTGATGGGAGGGACTGCACACTAATAGATGCCCTACTAGGGGACCCACACTGTGACGTCTTCCAAAATGAAACATGGGACCTTTTTGTGGAACGAAGCAATGCTTTTAGCAATTGTTACCCTTATGATGTACCTGACTATGCATCCCTCCGATCCATAGTTGCATCATCAGGCACA…
>MG982799_|_A/canine/South_Korea/20170110-1F1/2016_|_2016--_|_4_(HA)_|_H3N2
ATGAAAACTGTTATTGCTTTAAGCTATATTTTCTGCCTGGCTTTTGGTCAGAATCTTCTAGGAAATGAAAATAATGCTGCAACACTATGCCTGGGACATCATGCAGTGCCGAACGGGACAATGGTGAAAACTATCACAGACGATCAAATTGAGGTGACCAACGCCACCGAGCTAGTCCAAAACTCCTCAACAGGGAAAATATGCAACAATCCCCACAAGATTCTTGATGGGAGGGACTGCACACTAATAGATGCCCTACTAGGGGATCCACACTGTGACGTCTTCCAAAATGAGACATGGGACCTTTTTGTGGAACGAAGCAATGCTTTTAGCAATTGTTACCCTTATGATGTACCAGACTATGCATCCCTCCGATCCATAGTTGCATCATCAGGCACA…
>MF173305_|_A/canine/Illinois/328292/2015_|_2015--_|_4_(HA)_|_H3N2
ATGAAAACTGTTATTGCTTTAAGCTATATTTTCTGCCTGGCTTTTGGTCAGAATCTTCTAGGAAATGAAAATAATGCTGCAACACTATGCCTGGGACATCATGCAGTGCCGAACGGGACAATGGTGAAAACTATCACAGACGATCAAATTGAGGTGACCAACGCCACCGAGCTAGTCCAAAACTCCTCAACAGGGAAAATATGCAACAATCCCCACAAGATTCTTGATGGGAGGGACTGCACACTAATAGATGCCCTACTAGGGGACCCACACTGTGACGTCTTCCAAAATGAGACATGGGACCTTTTTGTGGAACGAAGCAATGCTTTTAGCAATTGTTACCCTTATGATGTACCAGACTATGCATCCCTCCGATCCATAGTTGCATCATCAGGCACA…
>MF173230_|_A/canine/Indiana/1177-17-1/2017_|_2017--_|_4_(HA)_|_H3N2
ATGAAAACTGTTATTGCTTTAAGCTATATTTTCTGCCTGGCTTTTGGTCAGAATCTTCTAGGAAATGAAAATAATGCTGCAACACTATGCCTGGGACACCATGCAGTACCAAACGGGACAATGGTGAAAACTATCACAGACGATCAAATTGAGGTGACCAACGCCACCGAGCTAGTCCAAAACTCCTCAACAGGGAAAATATGCAACAATCCCCACAAGATTCTTGATGGGAGGGACTGCACACTAATAGATGCCCTACTAGGGGACCCACACTGTGACGTCTTCCAAAATGAGACATGGGACCTTTTTGTGGAACGAAGCAATGCTTTTAGCAATTGTTACCCTTATGATGTACCAGACTATGCATCCCTCCGATCCATAGTTGCATCATCAGGCACA…
>MG982704_|_A/canine/Illinois/M17-05782-1-1/2017_|_2017--_|_4_(HA)_|_H3N2
ATGAAAACTGTTATTGCTTTAAGCTATATTTTCTGCCTGGCTTTTGGTCAGAATCTTCTAGGAAATGAAAATAATGCTGCAACACTATGCCTGGGACACCATGCAGTACCAAACGGGACAATGGTGAAAACTATCACAGACGATCAAATTGAGGTGACCAACGCCACCGAGCTAGTCCAAAACTCCTCAACAGGGAAAATATGCAACAATCCCCACAAGATTCTTGATGGGAGGGACTGCACACTAATAGATGCCCTACTAGGGGACCCACACTGTGACGTCTTCCAAAATGAGACATGGGACCTTTTTGTGGAACGAAGCAATGCTTTTAGCAATTGTTACCCTTATGATGTACCAGACTATGCATCCCTCCGATCCATAGTTGCATCATCAGGCACA…
>MF173126_|_A/canine/Indiana/132276-16-1-2/2016_|_2016--_|_4_(HA)_|_H3N2
ATGAAAACTGTTATTGCTTTAAGCTATATTTTCTGCCTGGCTTTTGGTCAGAATCTTCTAGGAAATGAAAATAATGCTGCAACACTATGCCTGGGACACCATGCAGTACCAAACGGGACAATGGTGAAAACTATCACAGACGATCAAATTGAGGTGACCAACGCCACCGAGCTAGTCCAAAACTCCTCAACAGGGAAAATATGCAACAATCCCCACAAGATTCTTGATGGGAGGGACTGCACACTAATAGATGCCCTACTAGGGGACCCACACTGTGACGTCTTCCAAAATGAGACATGGGACCTTTTTGTGGAACGAAGCAATGCTTTTAGCAATTGTTACCCTTATGATGTACCAGACTATGCATCCCTCCGATCCATAGTTGCATCATCAGGCACA…
>MF173372_|_A/canine/Indiana/17031-16-2/2016_|_2016--_|_4_(HA)_|_H3N2
ATGAAAACTGTTATTGCTTTAAGCTATATTTTCTGCCTGGCTTTTGGTCAGAATCTTCTAGGAAATGAAAATAATGCTGCAACACTATGCCTGGGACACCATGCAGTACCAAACGGGACAATGGTGAAAACTATCACAGACGATCAAATTGAGGTGACCAACGCCACCGAGCTAGTCCAAAACTCCTCAACAGGGAAAATATGCAACAATCCCCACAAGATTCTTGATGGGAGGGACTGCACACTAATAGATGCCCTACTAGGGGACCCACACTGTGACGTCTTCCAAAATGAGACATGGGACCTTTTTGTGGAACGAAGCAATGCTTTTAGCAATTGTTACCCTTATGATGTACCAGACTATGCATCCCTCCGATCCATAGTTGCATCATCAGGCACA…
>MF173328_|_A/canine/Illinois/145135-16-3-1/2016_|_2016--_|_4_(HA)_|_H3N2
ATGAAAACTGTTATTGCTTTAAGCTATATTTTCTGCCTGGCTTTTGGTCAGAATCTTCTAGGAAATGAAAATAATGCTGCAACACTATGCCTGGGACACCATGCAGTACCAAACGGGACAATGGTGAAAACTATCACAGACGATCAAATTGAGGTGACCAACGCCACCGAGCTAGTCCAAAACTCCTCAACAGGGAAAATATGCAACAATCCCCACAAGATTCTTGATGGGAGGGACTGCACACTAATAGATGCCCTACTAGGGGACCCACACTGTGACGTCTTCCAAAATGAGACATGGGACCTTTTTGTGGAACGAAGCAATGCTTTTAGCAATTGTTACCCTTATGATGTACCAGACTATGCATCCCTCCGATCCATAGTTGCATCATCAGGCACA…
>MG982865_|_A/canine/Illinois/187427-16-7/2016_|_2016--_|_4_(HA)_|_H3N2
ATGAAAACTGTTATTGCTTTAAGCTATATTTTCTGCCTGGCTTTTGGTCAGAATCTTCTAGGAAATGAAAATAATGCTGCAACACTATGCCTGGGACACCATGCAGTACCAAACGGGACAATGGTGAAAACTATCACAGACGATCAAATTGAGGTGACCAACGCCACCGAGCTAGTCCAAAACTCCTCAACAGGGAGAATATGCAACAATCCCCACAAGATTCTTGATGGGAGGGACTGCACACTAATAGATGCCCTACTAGGGGACCCACACTGTGACGTCTTCCAAAATGAGACATGGGACCTTTTTGTGGAACGAAGCAATGCTTTTAGCAATTGTTACCCTTATGATGTACCAGACTATGCATCCCTCCGATCCATAGTTGCATCATCAGGCACA…
>MG982873_|_A/canine/Illinois/20170110-1G4/2016_|_2016--_|_4_(HA)_|_H3N2
ATGAAAACTGTTATTGCTTTAAGCTATATTTTCTGCCTGGCTTTTGGTCAGAATCTTCTAGGAAATGAAAATAATGCTGCAACACTATGCCTGGGACACCATGCAGTACCGAACGGGACAATGGTGAAAACTATCACAGACGATCAAATTGAGGTGACCAACGCCACCGAGCTAGTCCAAAACTCCTCAACAGGGAAAATATGCAACAATCCCCACAAGATTCTTGATGGGAGGGACTGCACACTAATAGATGCCCTACTAGGGGACCCACACTGTGACGTCTTCCAAAATGAGACATGGGACCTTTTTGTGGAACGAAGCAATGCTTTTAGCAATTGTTACCCTTATGATGTACCAGACTATGCATCCCTCCGATCCATAGTTGCATCATCAGGCACA…
>MF173136_|_A/canine/Illinois/091375-16-1-1/2016_|_2016--_|_4_(HA)_|_H3N2
ATGAAAACTGTTATTGCTTTAAGCTATATTTTCTGCCTGGCTTTTGGTCAGAATCTTCTAGGAAATGAAAATAATGCTGCAACACTATGCCTGGGACATCATGCAGTGCCGAACGGGACAATGGTGAAAACTATCACAGACGATCAAATTGAGGTGACCAACGCCACCGAGCTAGTCCAAAACTCCTCAACAGGGAAAATATGCAACAATCCCCACAAGATTCTTGATGGGAGGGACTGCACACTAATAGATGCCCTACTAGGGGACCCACACTGTGACGTCTTCCAAAATGAGACATGGGACCTTTTTGTGGAACGAAGCAATGCTTTTAGCAATTGTTACCCTCATGATGTACCAGACTATGCATCCCTCCGATCCATAGTTGCATCATCAGGCACA…
>MG982858_|_A/canine/Illinois/20170110-2G1/2016_|_2016--_|_4_(HA)_|_H3N2
ATGAAAACTGTTATTGCTTTAAGCTATATTTTCTGCCTGGCTTTTGGTCAGAATCTTCTAGGAAATGAAAATAATGCTGCAACACTATGCCTGGGACATCATGCAGTGCCGAACGGGACAATAGTGAAAACTATCACAGACGATCAAATTGAGGTGACCAACGCCACCGAGCTAGTCCAAAACTCCTCAACAGGGAAAATATGCAACAATCCCCACAAGATTCTTGATGGGAGGGACTGCACACTAATAGATGCCCTACTAGGGGACCCACACTGTGACGTCTTCCAAAATGAGACATGGGACCTTTTTGTGGAACGAAGCAATGCTTTTAGCAATTGTTACCCTCATGATGTACCAGACTATGCATCCCTCCGATCCATAGTTGCATCATCAGGCACA…
>MG982758_|_A/canine/Illinois/20170110-2F1/2016_|_2016--_|_4_(HA)_|_H3N2
ATGAAAACTGTTATTGCTTTAAGCTATATTTTCTGCCTGGCTTTTGGTCAGAACCTTCTAGGAAATGAAAATAATGCTGCAACACTATGCCTGGGACATCATGCAGTGCCGAACGGGACAATAGTGAAAACTATCACAGACGATCAAATTGAGGTGACCAACGCCACCGAGCTAGTCCAAAACTCCTCAACAGGGAAAATATGCAACAATCCCCACAAGATTCTTGATGGGAGGGACTGCACACTAATAGATGCCCTACTAGGGGACCCACACTGTGACGTCTTCCAAAATGAGACATGGGACCTTTTTGTGGAACGAAGCAATGCTTTTAGCAATTGTTACCCTCATGATGTACCAGACTATGCATCCCTCCGATCCATAGTTGCATCATCAGGCACA…
>KR154329_|_A/canine/Korea/DG1/2014_|_2014-02-13_|_4_(HA)_|_H3N2
ATGAAAACTGTTATTGCTTTAAGCTATATTTTCTGCCTGGCTTTTGGTCAGAATCTTCCAGGAAATGAAAATAATGTTGCAACACTATGCCTGGGACATCATGCAGTGCCGAACGGGACAATGGTAAAAACTATCACAGACGATCAAATTGAGGTGACCAACGCCACCGAGCTAGTCCAAAACTCCTCAACAGGGAAAATATGCAACAATCCCCACAAGATTCTTGATGGGAGGGACTGCACACTAATAGATGCCCTACTAGGGGACCCACACTGTGACGTCTTCCAAAATGAGACATGGGACCTTTTTGTGGAACGAAGCAATGCTTTTAGCAATTGTTACCCTTATGATGTACCAGACTATGTATCCCTCCGATCCATAGTTGCATCATCAGGCACA…
>KT002536_|_A/canine/Illinois/12191/2015_|_2015-04-15_|_4_(HA)_|_H3N2
ATGAAAACTGTTATTGCTTTAAGCTATATTTTCTGCCTGGCTTTTGGTCAGAATCTTCTAGGAAATGAAAATAATGCTGCAACACTATGCCTGGGACATCATGCAGTGCCGAACGGGACAATGGTGAAAACTATCACAGACGATCAAATTGAGGTGACCAACGCCACCGAGCTAGTCCAAAACCCCTCAACAGGGAAAATATGCAACAATCCCCACAAGATTCTTGATGGGAGGGACTGCACACTAATAGATGCCCTACTAGGGGACCCACACTGTGACGTCTTCCAAAATGAGACATGGGACCTTTTTGTGGAACGAAGCAATGCTTTTAGCAATTGTTACCCTTATGATGTACCAGACTATGCATCCCTCCGATCCATAGTTGCATCATCAGGCACA…
>MN812285_|_A/canine/Georgia/42632/2015_|_2015-06-12_|_4_(HA)_|_H3N2
ATGAAAACTGTTATTGCTTTAAGCTATATTTTCTGCCTGGCTTTTGGTCAGAATCTTCTAGGAAATGAAAATAATGCTGCAACACTATGCCTGGGACATCATGCAGTGCCGAACGGGACAATGGTGAAAACTATCACAGACGATCAAATTGAGGTGACCAACGCCACCGAGCTAGTCCAAAACTCCTCAACAGGGAAAATATGCAACAATCCCCACAAGATTCTTGATGGGAGGGACTGCACACTAATAGATGCCCTACTAGGGGACCCACACTGTGACGTCTTCCAAAATGAGACATGGGACCTTTTTGTGGAACGAAGCAATGCTTTTAGCAATTGTTACCCTTATGATGTACCAGACTATGCATCCCTCCGATCCATAGTTGCATCATCAGGCACA…
>MH105828_|_A/canine/Korea/AS-05/2012_|_2012-07-14_|_4_(HA)_|_H3N2
ATGAAAACTGTTATTGCTTTAAGCTACATTTTCTGCCTGGCTTTTGGTCAGAGTCTTCCAGGAAATGAAAATAATGCTGCAACACTATGCCTGGGACATCATGCAGTGCCGAACGGGACAATGGTGAAAACTATCACAGACGATCAAATTGAGGTGACCAACGCCACCGAGCTAGTCCAAAACTCCTCAACAGGGAAAATATGCAACAATCCCCACAAGATTCTTGATGGGAGGAACTGCACACTAATAGATGCCCTACTAGGGGACCCACACTGTGACGTCTTCCAAAATGAGACATGGGACCTTTTTGTGGAACGAAGCAATGCTTTTAGCAATTGTTACCCTTATGATGTACCAGACTATGCATCCCTCCGATCCATAGTTGCATCATCAGGCACA…
>MH105830_|_A/canine/Korea/AS-08/2012_|_2012-09-17_|_4_(HA)_|_H3N2
ATGAAAACTGTTATTGCTTTAAGCTACATTTTCTGCCTGGCTTTTGGTCAGAGTCTTCCAGGAAATGAAAATAATGCTGCAACACTATGCCTGGGACATCATGCAGTGCCGAACGGGACAATGGTGAAAACTATCACAGACGATCAAATTGAGGTGACCAACGCCACCGAGCTAGTCCAAAACTCCTCAACAGGGAAAATATGCAACAATCCCCACAAGATTCTTGATGGGAGGAACTGCACACTAATAGATGCCCTACTAGGGGACCCACACTGTGACGTCTTCCAAAATGAGACATGGGACCTTTTTGTGGAACGAAGCAATGCTTTTAGCAATTGTTACCCTTATGATGTACCAGACTATGCATCCCTCCGATCCATAGTTGCATCATCAGGCACA…
>MH105831_|_A/canine/Korea/AS-09/2012_|_2012-10-15_|_4_(HA)_|_H3N2
ATGAAAACTGTTATTGCTTTAAGCTACATTTTCTGCCTGGCTTTTGGTCAGAGTCTTCCAGGAAATGAAAATAATGCTGCAACACTATGCCTGGGACATCATGCAGTGCCGAACGGGACAATGGTGAAAACTATCACAGACGATCAAATTGAGGTGACCAACGCCACCGAGCTAGTCCAAAACTCCTCAACAGGGAAAATATGCAACAATCCCCACAAGATTCTTGATGGGAGGAACTGCACACTAATAGATGCCCTACTAGGGGACCCACACTGTGACGTCTTCCAAAATGAGACATGGGACCTTTTTGTGGAACGAAGCAATGCTTTTAGCAATTGTTACCCTTATGATGTACCAGACTATGCATCCCTCCGATCCATAGTTGCATCATCAGGCACA…
>GU433345_|_A/canine/Guangdong/1/2006_|_2006-06-_|_4_(HA)_|_H3N2
ATGAAAACTGTTATTGCTTTAAGCTACATTTTCTGCCTGGCTTTTGGTCAGAATCTTCCAGGAAATGAAAATAATGCTGCAACACTATGCCTGGGACATCATGCAGTGCCGAACGGGACAATAGTGAAAACTATCACAGACGATCAAATTGAGGTGACCAACGCCACCGAGCTAGTCCAAAACTCCTCAACAGGGAAAATATGCAACAATCCCCACAAGATCCTTGATGGGAGGGACTGCACACTAATAGATGCCCTACTAGGGGACCCGCACTGTGATGTCTTCCAAAATGAGACATGGGACCTTTTTGTTGAACGAAGCAATGCTTTCAGCAATTGTTACCCTTATGATGTACCAGACTATGCATCCCTTCGATCCATAGTTGCATCATCAGGCACA…
>GU433353_|_A/canine/Guangdong/2/2006_|_2006-08-_|_4_(HA)_|_H3N2
ATGAAAACTGTTATTGCTTTAAGCTACATTTTCTGCCTGGCTTTTGGTCAGAATCTTCCAGGAAATGAAAATAATGCTGCAACACTATGCCTGGGACATCATGCAGTACCGAACGGGACAATAGTGAAAACTATCACAGACGATCAAATTGAGGTGACCAACGCCACCGAGCTAGTCCAAAATTCCTCAACAGGGAAAATATGCAACAATCCCCACAAGATCCTTGATGGGAGGGACTGCACACTAATAGATGCCCTATTAGGGGACCCGCACTGTGATGTCTTCCAAAATGAGACATGGGACCTTTTTGTGGAACGAAGCAATACTTTTAGCAATTGTTACCCTTATGATGTACCAGACTATGCATCCCTTCGATCCGTAGTTGCATCATCAGGCACA…
>GU433361_|_A/canine/Guangdong/2/2007_|_2007-10-18_|_4_(HA)_|_H3N2
ATGAAAACTGTTATTGCTTTAAGCTACATTTTCTGCCTGGCTTTTGGTCAGAATCTTCCAGGAAATGAAAATAATGCTGCAACACTATGCCTGGGACATCATGCAGTACCGAACGGGACAATAGTGAAAACTATCACAGACGATCAAATTGAGGTGACCAACGCCACCGAGCTAGTCCAAAATTCCTCAACAGGGAAAATATGCAACAATCCCCACAAGATCCTTGATGGGAGGGACTGCACACTAATAGATGCCCTATTAGGGGACCCGCACTGTGATGTCTTCCAAAATGAGACATGGGACCTTTTTGTGGAACGAAGCAATGCTTTTAGCAATTGTTACCCTTATGATGTACCAGACTATGCATCCCTTCGATCCGTAGTTGCATCATCAGGCACA…
>GU433369_|_A/canine/Guangdong/1/2007_|_2007-04-18_|_4_(HA)_|_H3N2
ATGAAAACTGTTATTGCTTTAAGCTACATTTTCTGCCTGGCTTTTGGTCAGAATCTTCCAGGAAATGAAAATAATGCTGCAACACTATGCCTGGGACATCATGCAGTACCGAACGGGACAATAGTGAAAACTATCACAGACGATCAAATTGAGGTGACCAACGCCACCGAGCTAGTCCAAAATTCCTCAACAGGGAAAATATGCAACAATCCCCACAAGATCCTTGATGGGAGGGACTGCACACTAATAGATGCCCTATTAGGGGACCCGCACTGTGATGTCTTCCAAAATGAGACATGGGACCTTTTTGTGGAACGAAGCAATGCTTTTAGCAATTGTTACCCTTATGATGTACCAGACTATGCATCCCTTCGATCCGTAGTTGCATYATCAGGCACA…
>MG386676_|_A/canine/China/JLM1/2015_|_2015-11-25_|_4_(HA)_|_H3N2
ATGAAAACTGTTATTGCTTTAAGCTACATTTTCTGCCTGGCTTTTGGTCAGAATCTTCCAGGAAATGAAAATAATGCTGCAACACTATGCCTGGGACATCATGCAGTACCAAACGCGACATTAGTGAAAACTATCACAGACGATCAAATTCAGGTGACCAACGCCACTGAGCTAGTCCAAAACTCCTCAACAGGGAAAATATGCAACAATCCCCACAAGATTCTTGATGGGAGGGACTGCACACTAATAGATGCCCTACTAGGGGACCCGCACTGTGACGTCTTCCAAAATGAGACATGGGACCTTTTTGTGGAACGAAGCAATGCTTTTAGCAATTGTTACCCTTATGATGTACCAGACTATGCATCCCTTCGATCCATAGTTGCATCATCAGGCACA…
>MG386684_|_A/canine/China/JLM2/2015_|_2015-11-25_|_4_(HA)_|_H3N2
ATGAAAACTGTTATTGCTTTAAGCTACATTTTCTGCCTGGCTTTTGGTCAGAATCTTCCAGGAAATGAAAATAATGCTGCAACACTATGCCTGGCTCATCATACAGTACCAAACGGGACAATAGTGAAAACTATCACAGACGATCAAATTGAGGTGACCAACGCCACTGAGCTAGTCCAAAACTCCTCAACAGGGAAAATATGCAACAATCCCCACAAGATTCTTGATGGGAGGGACTGCACACTAATAGATGCCCTACTAGGGGACCCGCACTGTGACGTCTTCCAAAATGAGACATGGGACCTTTTTGTGGAACGAAGCAATGCTTTTAGCAATTGTTACCCTTATGATGTACCAGACTATGCATCCCTTCGATCCATAGTTGCATCATCAGGCACA…
>MK212813_|_A/canine/Beijing/20150118-256/2015_|_2015-01-18_|_4_(HA)_|_H3N2
ATGAAAACTGTTATTGCTTTAAGCTACATTTTCTGCCTGGCTTTTGGTCAGAATCTTCCAGGAAATGAAAATAATGCTGCAACACTATGCCTGGGACATCATGCAGTACCAAACGGGACAATAGTGAAAACTATCACAGACGATCAAATTGAGGTGACCAACGCCACTGAGCTAGTCCAAAACTCCTCAACAGGGAAAATATGCAACAATCCCCACAAGATTCTTGATGGGAGGGACTGCACACTAATAGATGCCCTACTAGGGGACCCGCACTGTGACGTCTTCCAAAATGAGACATGGGACCTTTTTGTGGAACGAAGCAATGCTTTTAGCAATTGTTACCCTTATGATGTACCAGACTATGCATCCCTTCGATCCATAGTTGCATCATCAGGCACA…
>MG309810_|_A/canine/China/LG2/2015_|_2015-12-16_|_4_(HA)_|_H3N2
ATGAAAACTGTTATTGCTTTAAGCTACATTTTCTGCCTGGCTTTTGGTCAGAATCTTCCAGGAAATGAAAATAATGCTGCAACACTATGCCTGGGACATCATGCAGTACCAAACGGGACAATAGTGAAAACTATCACAGACGATCAAATTGAGGTGACCAACGCCACTGAGCTTGTCCAAAACTCCTCTAGAGGGAAAATCTACAACAATCCCCACAAGATTCTTGATGGGAGGGACTGCACACTAATAGATGCCCTACTAGGGGACCCGCACTGTGACGTCTTCCAAAATGAGACATGGGACCTTTTTGTGGAACGAAGCAATGCTTTTAGCAATTGTTACCCTTATGATGTACCAGACTATGCATCCCTTCGATCCATAGTTGCATCATCAGGCACA…
>MH266312_|_A/canine/Illinois/A37/2017_|_2017-11-01_|_4_(HA)_|_H3N2
ATGAAAACTGTTATTGCTTTAAGCTATATTTTCTGCCTGGCTTTTGGTCAGAATCTTCTAGGAAATGAAAATAATGCTGCAACACTATGCTTGGGACATCATGCAGTGCCGAACGGGACAATGGTAAAAACTATCACAGACGATCAAATTGAGGTGACCAACGCCACTGAGCTAGTCCAAAACTCCTCAACAGGGAAAATATGCAACAATCCCCACAAGATTCTTGATGGGAGGGACTGCACGCTAATAGATGCCCTACTAGGGGACCCACACTGTGACGTCTTCCAAAATGAGACATGGGACCTTTTTGTGGAACGAAGCAATGCTTTTAGCAATTGTTACCCTTATGATGTACCAGACTATGCATCCCTCCGATCCATAGTTGCATCATCAGGCACA…
>MH266368_|_A/canine/Ohio/A82/2017_|_2017-10-28_|_4_(HA)_|_H3N2
ATGAAAACTGTTATTGCTTTAAGCTATATTTTCTGCCTGGCTTTTGGTCAGAATCTTCTAGGAAATGAAAATAATGCTGCAACACTATGCTTGGGACATCATGCAGTGCCGAACGGGACAATGGTAAAAACTATCACAGACGATCAAATTGAGGTGACCAACGCCACTGAGCTAGTCCAAAACTCCTCAACAGGGAAAATATGCAACAATCCCCACAAGATTCTTGATGGGAGGGACTGCACGCTAATAGATGCCCTACTAGGGGACCCACACTGTGACGTCTTCCAAAATGAGACATGGGACCTTTTTGTGGAACGAAGCAATGCTTTTAGCAATTGTTACCCTTATGATGTACCAGACTATGCATCCCTCCGATCCATAGTTGCATCATCAGGCACA…
>MK690131_|_A/canine/Ohio/188191/2017_|_2017-10-31_|_4_(HA)_|_H3N2
ATGAAAACTGTTATTGCTTTAAGCTATATTTTCTGCCTGGCTTTTGGTCAGAATCTTCTAGGAAATGAAAATAATGCTGCAACACTATGCTTGGGACATCATGCAGTGCCGAACGGGACAATGGTAAAAACTATCACAGACGATCAAATTGAGGTGACCAACGCCACTGAGCTAGTCCAAAACNCCTCAACAGGGAAAATATGCAACAATCCCCACAAGATTCTTGATGGGAGGGACTGCACGCTAATAGATGCCCTACTAGGGGACCCACACTGTGACGTCTTCCAAAATGAGACATGGGACCTTTTTGTGGAACGAAGCAATGCTTTTAGCAATTGTTACCCTTATGATGTACCAGACTATGCATCCCTCCGATCCATAGTTGCATCATCAGGCACA…
>MH266344_|_A/canine/Minnesota/139684/2017_|_2017-08-10_|_4_(HA)_|_H3N2
ATGAAAACTGTTATTGCTTTAAGCTATATTTTCTGCCTGGCTTTTGGTCAGAATCTTCTAGGAAATGAAAATAATGCTGCAACACTATGCCTGGGACATCATGCAGTGCCGAACGGGACAATGGTAAAAACTATCACAGACGATCAAATTGAGGTGACCAACGCCACTGAGCTAGTCCAAAACTCCTCAACAGGGAAAATATGCAACAATCCCCACAAGATTCTTGATGGGAGGGACTGCACGCTAATAGATGCCCTACTAGGAGACCCACACTGTGACGTCTTCCAAAATGAGACATGGGACCTTTTTGTGGAACGAAGCAATGCTTTTAGCAATTGTTACCCTTATGATGTACCAGACTATGCATCCCTCCGATCCATAGTTGCATCATCAGGCACA…
>MH363664_|_A/canine/Florida/88807.2/2017_|_2017-05-25_|_4_(HA)_|_H3N2
ATGAAAACTGTTATTGCTTTAAGCTATATTTTCTGCCTGGCTTTTGGTCAGAATCTTCTAGGAAATGAAAATAATGCTGCAACACTATGCCTGGGACATCATGCAGTGCCGAACGGGACAATGGTAAAAACTATCACAGACGATCAAATTGAGGTGACCAACGCCACTGAGCTAGTCCAAAACTCCTCAACAGGGAAAATATGCAACAATCCCCACAAGATTCTTGATGGGAGGGACTGCACGCTAATAGATGCCCTACTAGGGGACCCACACTGTGACGTCTTCCAAAATGAGACATGGGACCTTTTTGTGGAACGAAGCAATGCTTTTAGCAATTGTTACCCTTATGATGTACCAGACTATGCATCCCTCCGATCCATAGTTGCATCATCAGGCACA…
>MH266360_|_A/canine/Ohio/174509/2017_|_2017-10-08_|_4_(HA)_|_H3N2
ATGAAAACTGTTATTGCTTTAAGCTATATTTTCTGCCTGGCTTTTGGTCAGAATCTTCTAGGAAATGAAAATAATGCTGCAACACTATGCCTGGGACATCATGCAGTGCCGAACGGGACAATGGTAAAAACTATCACAGACGATCAAATTGAGGTGACCAACGCCACTGAGCTAGTCCAAAACTCCTCAACAGGGAAAATATGCAACAATCCCCACAAGATTCTTGATGGGAGGGACTGCACGCTAATAGATGCCCTACTAGGGGACCCACACTGTGACGTCTTCCAAAATGAGACATGGGACCTTTTTGTGGAACGAAGCAATGCTTTTAGCAATTGTTACCCTTATGATGTACCAGACTATGCATCCCTCCGATCCATAGTTGCATCATCAGGCACA…
>MH363674_|_A/canine/California/84315/2017_|_2017-05-18_|_4_(HA)_|_H3N2
ATGAAAACTGTTATTGCTTTAAGCTATATTTTCTGCCTGGCTTTTGGTCAGAATCTTCTAGGAAATGAAAATAATGCTGCAACACTATGCCTGGGACATCATGCAGTGCCGAACGGGACAATGGTAAAAACTATCACAGACGATCAAATTGAGGTGACCAACGCCACTGAGCTAGTCCAAAACTCCTCAACAGGGAAAATATGCAACAATCCCCACAAGATTCTTGATGGGAGGGACTGCACGCTAATAGATGCCCTACTAGGGGACCCACACTGTGACGTCTTCCAAAATGAGACATGGGACCTTTTTGTGGAACGAAGCAATGCTTTTAGCAATTGTTACCCTTATGATGTACCAGACTATGCATCCCTCCGATCCATAGTTGCATCATCAGGCACA…
>MH266376_|_A/canine/Ohio/A91/2017_|_2017-10-28_|_4_(HA)_|_H3N2
ATGAAAACTGTTATTGCTTTAAGCTATATTTTCTGCCTGGCTTTTGGTCAGAATCTTCTAGGAAATGAAAATAATGCTGCAACACTATGCCTGGGACATCATGCAGTGCCGAACGGGACAATGGTAAAAACTATCACAGACGATCAAATTGAGGTGACCAACGCCACTGAGCTAGTCCAAAACTCCTCAACAGGGAAAATATGCAACAATCCCCACAAGATTCTTGATGGGAGGGACTGCACGCTAATAGATGCCCTACTAGGGGACCCACACTGTGACGTCTTCCAAAATGAGACATGGGACCTTTTTGTGGAACGAAGCAATGCTTTTAGCAATTGTTACCCTTATGATGTACCAGACTATGCATCCCTCCGATCCATAGTTGCATCATCAGGCACA…
>MN653237_|_A/canine/China/Huabei-170607/2017_|_2017-06-07_|_4_(HA)_|_H3N2
ATGAAAACTGTTATTGCTTTAAGCTATATTTTCTGCCTGGCTTTTGGTCAGAATCTTCTAGGAAATGAAAATAATGCTGCAACACTATGCCTGGGACATCATGCAGTGTCGAACGGGACAATGGTAAAAACTATCACAGACGATCAAATTGAGGTGACCAACGCCACTGAGCTAGTCCAAAACTCCTCAACAGGGAAAATATGCAACAATCCCCACAAGATTCTTGATGGGAGGGACTGCACGCTAATAGATGCCCTACTAGGGGACCCACACTGTGACGTCTTCCAAAATGAGACATGGGACCTTTTTGTGGAACGAAGCAATGCTTTTAGCAATTGTTACCCTTATGATGTACCAGACTATGCATCCCTCCGATCCATAGTTGCATCATCAGGCACA…
>MK212405_|_A/canine/Xian/20170601-159/2017_|_2017-06-01_|_4_(HA)_|_H3N2
ATGAAAACTGTTATTGCTTTAAGCTATATTTTCTGCCTGGCTTTTGGTCAGAATCTTCTAGGAAATGAAAATAATGCTGCAACACTATGCCTGGGACATCATGCAGTGCCGAACGGGACAATGGTAAAAACTATCACAGACGATCAAATTGAGGTGACCAACGCCACTGAGCTAGTCCAAAACTCCTCAACAGGGAAAATATGCAACAATCCCCACAAGATTCTTGATGGGAGGGACTGCACGCTAATAGATGCCCTACTAGGGGACCCACACTGTGACGTCTTCCAAAATGAGACATGGGACCTTTTTGTGGAACGAAGCAATGCTTTTAGCAATTGTTACCCTTATGATGTACCAGACTATGCATCCCTCCGATCCATAGTTGCATCATCAGGCACA…
>MK212669_|_A/canine/Beijing/20170604-164/2017_|_2017-06-04_|_4_(HA)_|_H3N2
ATGAAAACTGTTATTGCTTTAAGCTATATTTTCTGCCTGGCTTTTGGTCAGAATCTTCTAGGAAATGAAAATAATGCTGCAACACTATGCCTGGGACATCATGCAGTGCCGAACGGGACAATGGTAAAAACTATCACAGACGATCAAATTGAGGTGACCAACGCCACTGAGCTAGTCCAAAACTCCTCAACAGGGAAAATATGCAACAATCCCCACAAGATTCTTGATGGGAGGGACTGCACGCTAATAGATGCCCTACTAGGGGACCCACACTGTGACGTCTTCCAAAATGAGACATGGGACCTTTTTGTGGAACGAAGCAATGCTTTTAGCAATTGTTACCCTTATGATGTACCAGACTATGCATCCCTCCGATCCATAGTTGCATCATCAGGCACA…
>MK212581_|_A/canine/Beijing/20170711-16/2017_|_2017-07-11_|_4_(HA)_|_H3N2
ATGAAAACTGTTATTGCTTTAAGCTATATTTTCTGCCTGGCTTTTGGTCAGAATCTTCTAGGAAATGAAAATAATGCTGCAACACTATGCCTGGGACATCATGCAGTGCCGAACGGGACAATGGTAAAAACTATCACAGACGATCAAATTGAGGTGACCAACGCCACTGAGCTAGTCCAAAACTCCTCAACAGGGAAAATATGCAACAATCCCCACAAGATTCTTGATGGGAGGGACTGCACGCTAATAGATGCCCTACTAGGGGACCCACACTGTGACGTCTTCCAAAATGAGACATGGGACCTTTTTGTGGAACGAAGCAATGCTTTTAGCAATTGTTACCCTTATGATGTACCAGACTATGCATCCCTCCGATCCATAGTTGCATCATCAGGCACA…
>MK212741_|_A/canine/Beijing/20170510-118/2017_|_2017-05-10_|_4_(HA)_|_H3N2
ATGAAAACTGTTATTGCTTTAAGCTATATTTTCTGCCTGGCTTTTGGTCAGAATCTTCTAGGAAATGAAAATAATGCTGCAACACTATGCCTGGGACATCATGCAGTGCCGAACGGGACAATGGTAAAAACTATCACAGACGATCAAATTGAGGTGACCAACGCCACTGAGCTAGTCCAAAACTCCTCAACAGGGAAAATATGCAACAATCCCCACAAGATTCTTGATGGGAGGGACTGCACGCTAATAGATGCCCTACTAGGGGACCCACACTGTGACGTCTTCCAAAATGAGACATGGGACCTTTTTGTGGAACGAAGCAATGCTTTTAGCAATTGTTACCCTTATGATGTACCAGACTATGCATCCCTCCGATCCATAGTTGCATCATCAGGCACA…
>MK212781_|_A/canine/Beijing/20170314-73/2017_|_2017-03-14_|_4_(HA)_|_H3N2
ATGAAAACTGTTATTGCTTTAAGCTATATTTTCTGCCTGGCTTTTGGTCAGAATCTTCTAGGAAATGAAAATAATGCTGCAACACTATGCCTGGGACATCATGCAGTGCCGAACGGGACAATGGTAAAAACTATCACAGACGATCAAATTGAGGTGACCAACGCCACTGAGCTAGTCCAAAACTCCTCAACAGGGAAAATATGCAACAATCCCCACAAGATTCTTGATGGGAGGGACTGCACGCTAATAGATGCCCTACTAGGGGACCCACACTGTGACGTCTTCCAAAATGAGACATGGGACCTTTTTGTGGAACGAAGCAATGCTTTTAGCAATTGTTACCCTTATGATGTACCAGACTATGCATCCCTCCGATCCATAGTTGCATCATCAGGCACA…
>MK212765_|_A/canine/Beijing/20170417-83/2017_|_2017-04-17_|_4_(HA)_|_H3N2
ATGAAAACTGTTATTGCTTTAAGCTATATTTTCTGCCTGGCTTTTGGTCAGAATCTTCTAGGAAATGAAAATAATGCTGCAACACTATGCCTGGGACATCATGCAGTGCCGAACGGGACAATGGTAAAAACTATCACAGACGATCAAATTGAGGTGACCAACGCCACTGAGCTAGTCCAAAACTCCTCAACAGGGAAAATATGCAACAATCCCCACAAGATTCTTGATGGGAGGGACTGCACGCTAATAGATGCCCTACTAGGGGACCCACACTGTGACGTCTTCCAAAATGAGACATGGGACCTTTTTGTGGAACGAAGCAATGCTTTTAGCAATTGTTACCCTTATGATGTACCAGACTATGCATCCCTCCGATCCATAGTTGCATCATCAGGCACA…
>MK212605_|_A/canine/Beijing/20170616-202/2017_|_2017-06-16_|_4_(HA)_|_H3N2
ATGAAAACTGTTATTGCTTTAAGCTATATTTTCTGCCTGGCTTTTGGTCAGAGTCTTCTAGGAAATGAAAATAATGCTGCAACACTATGCCTGGGACATCATGCAGTGCCGAACGGGACAATGGTAAAAACTATCACAGACGATCAAATTGAGGTGACCAACGCCACTGAGCTAGTCCAAAACTCCTCAACAGGGAAAATATGCAACAATCCCCACAAGATTCTTGATGGGAGGGACTGCACGCTAATAGATGCCCTACTAGGGGACCCACACTGTGACGTCTTCCAAAATGAGACATGGGACCTTTTTGTGGAACGAAGCAATGCTTTTAGCAATTGTTACCCTTATGATGTACCAGACTATGCATCCCTCCGATCCATAGTTGCATCATCAGGCACA…
>MK212597_|_A/canine/Beijing/20170618-206/2017_|_2017-06-18_|_4_(HA)_|_H3N2
ATGAAAACTGTTATTGCTTTAAGCTATATTTTCTGCCTGGCTTTTGGTCAGAATCTTCTAGGAAATGAAAATAATGCTGCAACACTATGCCTGGGACATCATGCAGTGCCGAACGGAACAATGGTAAAAACTATCACAGACGATCAAATTGAGGTGACCAACGCCACTGAGCTAGTCCAAAACTCCTCAACAGGGAAAATATGCAACAATCCCCACAAGATTCTTGATGGGAGGGACTGCACGCTAATAGATGCCCTACTAGGGGACCCACACTGTGACGTCTTCCAAAATGAGACATGGGACCTTTTTGTGGAACGAAGCAATGCTTTTAGCAATTGTTACCCTTATGATGTACCAGACTATGCATCCCTCCGATCCATAGTTGCATCATCAGGCACA…
>MK212653_|_A/canine/Beijing/20170610-173/2017_|_2017-06-10_|_4_(HA)_|_H3N2
ATGAAAACTGTTATTGCTTTAAGCTATATTTTCTGCCTGGCTTTTGGTCAGAATCTTCTAGGAAATGAAAATAATGCTGCAACACTATGCCTGGGACATCATGCAGTGCCGAACGGAACAATGGTAAAAACTATCACAGACGATCAAATTGAGGTGACCAACGCCACTGAGCTAGTCCAAAACTCCTCAACAGGGAAAATATGCAACAATCCCCACAAGATTCTTGATGGGAGGGACTGCACGCTAATAGATGCCCTACTAGGGGACCCACACTGTGACGTCTTCCAAAATGAGACATGGGACCTTTTTGTGGAACGAAGCAATGCTTTTAGCAATTGTTACCCTTATGATGTACCAGACTATGCATCCCTCCGATCCATAGTTGCATCATCAGGCACA…
>MK212645_|_A/canine/Beijing/20170610-174/2017_|_2017-06-10_|_4_(HA)_|_H3N2
ATGAAAACTGTTATTGCTTTAAGCTATATTTTCTGCCTGGCTTTTGGTCAGAATCTTCTAGGAAATGAAAATAATGCTGCAACACTATGCCTGGGACATCATGCAGTGCCGAACGGAACAATGGTAAAAACTATCACAGACGATCAAATTGAGGTGACCAACGCCACTGAGCTAGTCCAAAACTCCTCAACAGGGAAAATATGCAACAATCCCCACAAGATTCTTGATGGGAGGGACTGCACGCTAATAGATGCCCTACTAGGGGACCCACACTGTGACGTCTTCCAAAATGAGACATGGGACCTTTTTGTGGAACGAAGCAATGCTTTTAGCAATTGTTACCCTTATGATGTACCAGACTATGCATCCCTCCGATCCATAGTTGCATCATCAGGCACA…
>MK212773_|_A/canine/Beijing/20170417-81/2017_|_2017-04-17_|_4_(HA)_|_H3N2
ATGAAAACTGTTATTGCTTTAAGCTATATTTTCTGCCTGGCTTTTGGTCAGAATCTTCTAGGAAATGAAAATAATGCTGCAACACTATGCCTGGGACATCATGCAGTGCCGAACGGAACAATGGTAAAAACTATCACAGACGATCAAATTGAGGTGACCAACGCCACTGAGCTAGTCCAAAACTCCTCAACAGGGAAAATATGCAACAATCCCCACAAGATTCTTGATGGGAGGGACTGCACGCTAATAGATGCCCTACTAGGGGACCCACACTGTGACGTCTTCCAAAATGAGACATGGGACCTTTTTGTGGAACGAAGCAATGCTTTTAGCAATTGTTACCCTTATGATGTACCAGACTATGCATCCCTCCGATCCATAGTTGCATCATCAGGCACA…
>MK212637_|_A/canine/Beijing/20170612-183/2017_|_2017-06-12_|_4_(HA)_|_H3N2
ATGAAAACTGTTATTGCTTTAAGCTATATTTTCTGCCTGGCTTTTGGTCAGAATCTTCTAGGAAATGAAAATAATGCTGCAACACTATGCCTGGGACATCATGCAGTGCCGAACGGGACAATGGTAAAAACTATCACAGACGATCAAATTGAGGTGACCAACGCCACTGAGCTAGTCCAAAACTCCTCAACAGGGAAAATATGCAACAATCCCCACAAGATTCTTGATGGGAGGGACTGCACGCTAATAGATGCCCTACTAGGGGACCCACACTGTGACGTCTTCCAAAATGAGATATGGGACCTTTTTGTGGAACGAAGCAATGCTTTTAGCAATTGTTACCCTTATGATGTACCAGACTATGCATCCCTCCGATCCATAGTTGCATCATCAGGCACA…
>MK212733_|_A/canine/Beijing/20170512-120/2017_|_2017-05-12_|_4_(HA)_|_H3N2
ATGAAAACTGTTATTGCTTTAAGCTATATTTTCTGCCTGGCTTTTGGTCAGAATCTTCTAGGAAATGAAAATAATGCTGCAACACTATGCCTGGGACATCATGCAGTGCCGAACGGGACAATGGTAAAAACTATCACAGACGATCAAATTGAGGTGACCAACGCCACTGAGCTAGTCCAAAACTCCTCAACAGGGAAAATATGCAACAATCCCCACAAGATTCTTGATGGGAGGGACTGCACGCTAATAGATGCCCTACTAGGGGACCCACACTGTGACGTCTTCCAAAATGAGACATGGGACCTTTTTGTGGAACGAAGCAATGCTTTTAGCAATTGTTACCCTTATGATGTACCAGACTATGCATCCCTCCGATCCATAGTTGCATCATCAGGCACA…
>MK212709_|_A/canine/Beijing/20170512-133/2017_|_2017-05-12_|_4_(HA)_|_H3N2
ATGAAAACTGTTATTGCTTTAAGCTATATTTTCTGCCTGGCTTTTGGTCAGAATCTTCTAGGAAATGAAAATAATGCTGCAACACTATGCCTGGGACATCATGCAGTGCCGAACGGGACAATGGTAAAAACTATCACAGACGATCAAATTGAGGTGACCAACGCCACTGAGCTAGTCCAAAACTCCTCAACAGGGAAAATATGCAACAATCCCCACAAGATTCTTGATGGGAGGGACTGCACGCTAATAGATGCCCTACTAGGGGACCCACACTGTGACGTCTTCCAAAATGAGACATGGGACCTTTTTGTAGAACGAAGCAATGCTTTTAGCAATTGTTACCCTTATGATGTACCAGACTATGCATCCCTCCGATCCATAGTTGCATCATCAGGCACA…
>MK212701_|_A/canine/Beijing/20170512-137/2017_|_2017-05-12_|_4_(HA)_|_H3N2
ATGAAAACTGTTATTGCTTTAAGCTATATTTTCTGCCTGGCTTTTGGTCAGAATCTTCTAGGAAATGAAAATAATGCTGCAACACTATGCCTGGGACATCATGCAGTGCCGAACGGGACAATGGTAAAAACTATCACAGACGATCAAATTGAGGTGACCAACGCCACTGAGCTAGTCCAAAACTCCTCAACAGGGAAAATATGCAACAATCCCCACAAGATTCTTGATGGGAGGGACTGCACGCTAATAGATGCCCTACTAGGGGACCCACACTGTGACGTCTTCCAAAATGAGACATGGGACCTTTTTGTAGAACGAAGCAATGCTTTTAGCAATTGTTACCCTTATGATGTACCAGACTATGCATCCCTCCGATCCATAGTTGCATCATCAGGCACA…
>MK212629_|_A/canine/Beijing/20170614-185/2017_|_2017-06-14_|_4_(HA)_|_H3N2
ATGAAAAATGTTATTGCTTTAAGCTATATTTTCTGCCTGGCTTTTGGTCAGAATCTTCTAGGAAATGAAAATAATGCTGCAACACTATGTCTGGGACATCATGCAGTGCCGAACGGAACAATGGTAAAAACTATCACAGACGATCAAATTGAGGTGACCAACGCCACTGAGCTAGTCCAAAACTCCTCAACAGGGAAAATATGCAACAATCCCCACAAGATTCTTGATGGGAGGGACTGCACGCTAATAGATGCCCTACTAGGGGACCCACACTGTGACGTCTTCCAAAATGAGACATGGGACCTTTTTGTGGAACGAAGCAATGCTTTTAGCAATTGTTACCCTTATGATGTACCAGACTATGCATCCCTCCGATCCATAGTTGCATCATCAGGCACA…
>MK212573_|_A/canine/Beijing/20170712-18/2017_|_2017-07-12_|_4_(HA)_|_H3N2
ATGAAAACTGTTATTGCTTTAAGCTATATTTTCTGCCTGGCTTTTGGTCAGAATCTTCTAGGAAATGAAAATAATGCTGCAACACTATGCCTGGGACATCATGCAGTGCCGAACGGGACAATGGTAAAAACTATCACAGACGATCAAATTGAGGTGACCAACGCCACTGAGCTAGTCCAAAACTCCTCAACAGGGAAAATATGCAACAATCCCCACAAGATTCTTGATGGGAGGGACTGCACGCTAATAGATGCCCTATTAGGGGACCCACACTGTGACGTCTTCCAAAATGAGACATGGGACCTTTTTGTAGAACGAAGCAATGCTTTTAGCAATTGTTACCCTTATGATGTACCAGACTATGCATCCCTCCGATCCATATTTGCATCATCAGGCACA…
>MN586146_|_A/canine/Ontario/NCFAD-2018-070-12/2018_|_2018-03-13_|_4_(HA)_|_H3N2
ATGAAAACTGTTATTGCTTTAAGCTATATTTTCTGCCTGGCTTTTGGTCAGAATCTTCTAGGAAATGAAAATAATGCTGCAACACTATGCCTGGGACATCATGCAGTGCCGAACGGGACAATGGTAAAAACCATCACAGACGATCAAATTGAGGTGACCAACGCCACTGAGCTAGTCCAAAACTCCTCAACAGGGAAAATATGCAACAATCCCCACAAGATTCTTGATGGGAGGGACTGCACGCTAATAGATGCCCTACTAGGGGACCCACACTGTGACGTCTTCCAAAATGAGACATGGGACCTTTTTGTGGAACGAAGCAATGCTTTTAGCAATTGTTACCCTTATGATGTACCAGACTATGCATCCCTCCGATCCATAATTGCATCATCAGGCACA…
>MN586218_|_A/canine/Ontario/NCFAD-2018-070-7/2018_|_2018-03-02_|_4_(HA)_|_H3N2
ATGAAAACTGTTATTGCTTTAAGCTATATTTTCTGCCTGGCTTTTGGTCAGAATCTTCTAGGAAATGAAAATAATGCTGCAACACTATGCCTGGGACATCATGCAGTGCCGAACGGGACAATGGTAAAAACCATCACAGACGATCAAATTGAGGTGACCAACGCCACTGAGCTAGTCCAAAACTCCTCAACAGGGAAAATATGCAACAATCCCCACAAGATTCTTGATGGGAGGGACTGCACGCTAATAGATGCCCTACTAGGGGACCCACACTGTGACGTCTTCCAAAATGAGACATGGGACCTTTTTGTGGAACGAAGCAATGCTTTTAGCAATTGTTACCCTTATGATGTACCAGACTATGCATCCCTCCGATCCATAATTGCATCATCAGGCACA…
>MK212677_|_A/canine/Beijing/20170528-148/2017_|_2017-05-28_|_4_(HA)_|_H3N2
ATGAAAACTGTTATTGCTTTAAGCTATATTTTCTGCCTGGCTTTTGGTCAGAATCTTCTAGGAAATGAAAATAATGCTGCAACACTATGCCTGGGACATCATGCAGTGCCGAACGGGACAATGGTAAAAACTATCACAGACGATCAAATTGAGGTGACCAACGCCACTGAGCTAGTCCAAAACTCCTCAACAGGGAAAATATGCAACAATCCCCACAAGATTCTTGATGGGAGGGACTGCACGCTAATAGATGCCCTACTAGGGGACCCACACTGTGACGTCTTCCAAAATGAGACATGGGACCTTTTTGTGGAACGAAGCAATGCTTTTAGCAATTGTTACCCTTATGATGTACCAGACTATGCATCCCTCCGATCCATAGTTGCATCATCAGGCACA…
>MN586082_|_A/canine/Ontario/NCFAD-2018-064-1/2018_|_2018-10-15_|_4_(HA)_|_H3N2
ATGAAAACTGTTATTGCTTTAAGCTATATTTTCTGCCTGGCTTTTGGTCAGAATCTTCTAGGAAATGAAAATAATGCTGCAACACTATGCCTGGGACATCATGCAGTGCCGAACGGGACAATGGTAAAAACTATCACAGACGATCAAATTGAGGTGACCAACGCCACTGAGCTAGTCCAAAACTCCTCAACAGGGAAAATATGCAACAATCCCCACAAGATTCTTGATGGGAGGGACTGCACGCTAATAGATGCCCTACTAGGGGACCCACACTGTGACGTCTTCCAAAATGAGACATGGGACCTTTTTGTGGAACGAAGCAATGCTTTTAGCAATTGTTACCCTTATGATGTACCAGACTATGCATCCCTCCGGTCCATAGTTGCATCATCAGGCACA…
>MN586098_|_A/canine/Ontario/NCFAD-2018-069-10/2018_|_2018-10-18_|_4_(HA)_|_H3N2
ATGAAAACTGTTATTGCTTTAAGCTATATTTTCTGCCTGGCTTTTGGTCAGAATCTTCTAGGAAATGAAAATAATGCTGCAACACTATGCCTGGGACATCATGCAGTGCCGAACGGGACAATGGTAAAAACTATCACAGACGATCAAATTGAGGTGACCAACGCCACTGAGCTAGTCCAAAACTCCTCAACAGGGAAAATATGCAACAATCCCCACAAGATTCTTGATGGGAGGGACTGCACGCTAATAGATGCCCTACTAGGGGACCCACACTGTGACGTCTTTCAAAATGAGACATGGGACCTTTTTGTGGAACGAAGCAATGCTTTTAGCAATTGTTACCCTTATGATGTACCAGACTATGCATCCCTCCGGTCCATAGTTGCATCATCAGGCACA…
>MN586090_|_A/canine/Ontario/NCFAD-2018-069-1/2018_|_2018-10-22_|_4_(HA)_|_H3N2
ATGAAAACTGTTATTGCTTTAAGCTATATTTTCTGCCTGGCTTTTGGTCAGAATCTTCTAGGAAATGAAAATAATGCTGCAACACTATGCCTGGGACATCATGCAGTGCCGAACGGGACAATGGTAAAAACTATCACAGACGATCAAATTGAGGTGACCAACGCCACTGAGCTAGTCCAAAACTCCTCAACAGGGAAAATATGCAACAATCCCCACAAGATTCTTGATGGGAGGGACTGCACGCTAATAGATGCCCTACTAGGGGACCCACACTGTGACGTCTTTCAAAATGAGACATGGGACCTTTTTGTGGAACGAAGCAATGCTTTTAGCAATTGTTACCCTTATGATGTACCAGACTATGCATCCCTCCGGTCCATAGTTGCATCATCAGGCACA…
>MK690577_|_A/canine/California/BRW002/2018_|_2018-01-06_|_4_(HA)_|_H3N2
ATGAAAACTGTTATTGCTTTAAGCTATATTTTCTGCCTGGCTTTTGGTCAGAATCTTCTAGGAAATGAAAATAATGCTGCAACACTATGCCTGGGACATCATGCAGTGCCGAACGGGACAATGGTAAAAACTATCACAGACGATCAAATTGAGGTGACCAACGCCACTGAGCTAGTCCAAAACTTCTCAATAGGTAAAATATGCAACAATCCCCACAAGATTCTTGATGGGAGGGACTGCACACTAATAGATGCCCTACTAGGGGACCCACACTGTGACGTCTTCCAAAATGAGACATGGGACCTTTTTGTGGAACGAAGCAATGCTTTTGGCAATTGTTACCCCTATGATGTACCAGACTATGCATCCCTCCGATCCATAGTTGCATCATCAGGCACA…
>MK690601_|_A/canine/Nevada/BRW018/2018_|_2018-03-_|_4_(HA)_|_H3N2
ATGAAAACTGTTATTGCTTTAAGCTATATTTTCTGCCTGGCTTTTGGTCAGAATCTTCTAGGAAATGAAAATAATGCTGCAACACTATGCCTGGGACATCATGCAGTGCCGAACGGGACAATGGTAAAAACTATCACAGACGATCAAATTGAGGTGACCAACGCCACTGAGCTAGTCCAAAACTTCTCAATAGGTAAAATATGCAACAATCCCCACAAGATTCTTGATGGGAGGGACTGCACACTAATAGATGCCCTACTAGGGGACCCACACTGTGACGTCTTCCAAAATGAGACATGGGACCTTTTTGTGGAACGAAGCAATGCTTTTGGCAATTGTTACCCCTATGATGTACCAGACTATGCATCCCTCCGATCCATAGTTGCATCATCAGGCACA…
>MK690617_|_A/canine/New_York/CRP034/2018_|_2018-05-07_|_4_(HA)_|_H3N2
ATGAAAACTGTTATTGCTTTAAGCTATATTTTCTGCCTGGCTTTTGGTCAGAATCTTCTAGGAAATGAAAATAATGCTGCAACACTATGCCTGGGACATCATGCAGTGCCGAACGGGACAATGGTAAAAACTATCACAGACGATCAAATTGAGGTGACCAACGCCACTGAGCTAGTCCAAAACTTCTCAATAGGTAAAATATGCAACAATCCCCACAAGATTCTTGATGGGAGGGACTGCACACTAATAGATGCCCTACTAGGGGACCCACACTGTGACGTCTTCCAAAATGAGACATGGGACCTTTTTGTGGAACGAAGCAATGCTTTTGGCAATTGTTACCCCTATGATGTACCAGACTATGCATCCCTCCGATCCATAGTTGCATCATCAGGCACA…
>MN586074_|_A/canine/Ontario/NCFAD-2018-001-4/2018_|_2018-01-05_|_4_(HA)_|_H3N2
ATGAAAACTGTTATTGCTTTAAGCTATATTTTCTGCCTGGCTTTTGGTCAGAATCTTCTAGGAAATGAAAATAATGCTGCAACACTATGCCTGGGACATCATGCAGTGCCGAACGGGACAATGGTAAAAACTATCACAGACGATCAAATTGAGGTGACCAACGCCACTGAGCTAGTCCAAAACTTCTCAATAGGTAAAATATGCAACAATCCCCACAAGATTCTTGATGGGAGGGACTGCACACTAATAGATGCCCTACTAGGGGACCCACACTGTGACGTCTTCCAAAATGAGACATGGGACCTTTTTGTGGAACGAAGCAATGCTTTTGGCAATTGTTACCCCTATGATGTACCAGACTATGCATCCCTCCGATCCATAGTTGCATCATCAGGCACA…
>MK758007_|_A/canine/China/Shanghai-0103-2019/2019_|_2019-01-08_|_4_(HA)_|_H3N2
ATGAAAACTGTTATTGCTTTAAGCTATATTTTCTGCCTGGCTTTTGGTCAGAATCTTCTAGGAAATGAAAATAATGCTGCAACACTATGCCTGGGACATCATGCAGTGCCAAACGGGACAATGGTAAAAACTATCACAGACGATCAAATTGAGGTGACCAACGCCACTGAGCTAGTCCAAAACTCCTCAACAGGGAAAATATGTAACAATCCCCACAAGATTCTTGATGGGAGGGACTGCACGCTAATAGATGCCCTACTAGGGGACCCACACTGTGACGTCTTCCAAAATGAGACATGGGACCTTTTTGTGGAACGAAGCAATGCTTTTAGCAATTGTTACCCTTATGATGTACCAGACTATGCATCCCTCCGATCCATAATTGCATCATCAGGCACA…
>MK758009_|_A/canine/China/Shanghai-0103-2021/2019_|_2019-01-15_|_4_(HA)_|_H3N2
ATGAAAACTGTTATTGCTTTAAGCTATATTTTCTGCCTGGCTTTTGGTCAGAATCTTCTAGGAAATGAAAATAATGCTGCAACACTATGCCTGGGACATCATGCAGTGCCAAACGGGACAATGGTAAAAACTATCACAGACGATCAAATTGAGGTGACCAACGCCACTGAGCTAGTCCAAAACTCCTCAACAGGGAAAATATGTAACAATCCCCACAAGATTCTTGATGGGAGGGACTGCACGCTAATAGATGCCCTACTAGGGGACCCACACTGTGACGTCTTCCAAAATGAGACATGGGACCTTTTTGTGGAACGAAGCAATGCTTTTAGCAATTGTTACCCTTATGATGTACCAGACTATGCATCCCTCCGATCCATAATTGCATCATCAGGCACA…
>MK758012_|_A/canine/China/Shanghai-0103-2024/2019_|_2019-01-25_|_4_(HA)_|_H3N2
ATGAAAACTGTTATTGCTTTAAGCTATATTTTCTGCCTGGCTTTTGGTCAGAATCTTCTAGGAAATGAAAATAATGCTGCAACACTATGCCTGGGACATCATGCAGTGCCAAACGGGACAATGGTAAAAACTATCACAGACGATCAAATTGAGGTGACCAACGCCACTGAGCTAGTCCAAAACTCCTCAACAGGGAAAATATGTAACAATCCCCACAAGATTCTTGATGGGAGGGACTGCACGCTAATAGATGCCCTACTAGGGGACCCACACTGTGACGTCTTCCAAAATGAGACATGGGACCTTTTTGTGGAACGAAGCAATGCTTTTAGCAATTGTTACCCTTATGATGTACCAGACTATGCATCCCTCCGATCCATAATTGCATCATCAGGCACA…
>MK758011_|_A/canine/China/Shanghai-0103-2023/2019_|_2019-01-25_|_4_(HA)_|_H3N2
ATGAAAACTGTTATTGCTTTAAGCTATATTTTCTGCCTGGCTTTTGGTCAGAATCTTCTAGGAAATGAAAATAATGCTGCAACACTATGCCTGGGACATCATGCAGTGCCAAACGGGACAATGGTAAAAACTATCACAGACGATCAAATTGAGGTGACCAACGCCACTGAGCTAGTCCAAAACTCCTCAACAGGGAAAATATGTAACAATCCCCACAAGATTCTTGATGGGAGGGACTGCACGCTAATAGATGCCCTACTAGGGGACCCACACTGTGACGTCTTCCAAAATGAGACATGGGACCTTTTTGTGGAACGAAGCAATGCTTTTAGCAATTGTTACCCTTATGATGTACCAGACTATGCATCCCTCCGATCCATAATTGCATCATCAGGCACA…
>MK758010_|_A/canine/China/Shanghai-0103-2022/2019_|_2019-01-15_|_4_(HA)_|_H3N2
ATGAAAACTGTTATTGCTTTAAGCTATATTTTCTGCCTGGCTTTTGGTCAGAATCTTCTAGGAAATGAAAATAATGCTGCAACACTATGCCTGGGACATCATGCAGTGCCAAACGGGACAATGGTAAAAACTATCACAGACGATCAAATTGAGGTGACCAACGCCACTGAGCTAGTCCAAAACTCCTCAACAGGGAAAATATGTAACAATCCCCACAAGATTCTTGATGGGAGGGACTGCACGCTAATAGATGCCCTACTAGGGGACCCACACTGTGACGTCTTCCAAAATGAGACATGGGACCTTTTTGTGGAACGAAGCAATGCTTTTAGCAATTGTTACCCTTATGATGTACCAGACTATGCATCCCTCCGATCCATAATTGCATCATCAGGCACA…
>MK905518_|_A/canine/China/Shanghai-0315-2019/2019_|_2019-03-08_|_4_(HA)_|_H3N2
ATGAAAACTGTTATTGCTTTAAGCTATATTTTCTGCCTGGCTTTTGGTCAGAATCTTCTAGGAAATGAAAATAATGCTGCAACACTATGCCTGGGACATCATGCAGTGCCAAACGGGACAATGGTAAAAACTATCACAGACGATCAAATTGAGGTGACCAACGCCACTGAGCTAGTCCAAAACTCCTCAACAGGGAAAATATGTAACAATCCCCACAAGATTCTTGATGGGAGGGACTGCACGCTAATAGATGCCCTACTAGGGGACCCACACTGTGACGTCTTCCAAAATGAAACATGGGACCTTTTTGTGGAACGAAGCAATGCTTTTAGCAATTGTTACCCTTATGATGTACCAGACTATGCATCCCTCCGATCCATAATTGCATCATCAGGCACA…
>MK806575_|_A/canine/China/HA.seq/2019_|_2019-01-10_|_4_(HA)_|_H3N2
ATGAAAACTGTTATTGCTTTAAGCTATATTTTCTGCCTGGCTTTTGGTCAGAATCTTCTAGGAAATGAAAATAATGCTGCAACACTATGCCTGGGACATCATGCAGTGCCAAACGGGACAATGGTAAAAACTATCACAGACGATCAAATTGAGGTGACCAACGCCACTGAGCTAGTCCAAAACTCCTCAACAGGGAAAATATGTAACAATCCCCACAAGATTCTTGACGGGAGGGACTGCACGCTAATAGATGCCCTACTAGGGGACCCACACTGTGACGTCTTTCAAAATGAGACATGGGACCTTTTTGTGGAACGAAGCAATGCTTTTAGCAATTGTTACCCTTATGATGTACCAGACTATGCATCCCTCCGATCCATAATTGCATCATCAGGCACA…
>MG309802_|_A/canine/China/LG1/2015_|_2015-12-16_|_4_(HA)_|_H3N2
ATGAAAACTGTTATTGCTTTAAGCTACATTTTCTGCCTGGCTTTTGGTCAGAATCTTCCAGGAATTGCAGATAATGCTGCAACACTATGCCTGGGACATCATGCAGTACCAAACGGGACAATAGTGAAAACTATCACAGACGATCAAATTGAGGTGACCAACGCCACTGAGCTAGTCCAAAACTCCTCAACAGGGAAAATATGCAACAATCCCCACAAGATTCTTGATGGGAGGGACTGCACACTAATAGATGCCCTACTAGGGGACCCGCACTGTGACGTCTTCCAAAATGAGACATGGGACCTTTTTGTGGAACGAAGCAATGCTTTTAGCAATTGTTACCCTTATGATGTACCAGACTATGCATCCCTTCGATCCATAGTTGCATCATCAGGCACA…
>KT446475_|_A/canine/Korea/S3001/2015_|_2015-04-27_|_4_(HA)_|_H3N2
ATGAAAACTGTTATTGCTTTAAGCTACATTTTCTACCTGGCTTTTGGTCAGAATCTTCCAGGAAGTGAAAATAATGCTGCAACACTATGCCTGGGACATCATACAGTGCCGAACGGGACAATGGTGAAAACCATCACAGACGATCAAATTGAGGTGACCAACGCCACCGAGCTAGTCCAAAACTCATCAACAGGGAAAATATGCAACAATCCCCACAAGATTCTTGATGGGAGGGACTGCACACTAATAGATGCCCTACTAGGGGACCCACACTGTGACGTCTTCCAAAATGAGACATGGGACCTTTTTGTGGAACGAAGCAATGCTTTTAGCAATTGTTACCCTTATGATGTACCAGACTATGCATCCCTCCGATCCATAGTTGCATCATCAGGCACA…
>MH105826_|_A/canine/Korea/AS-03/2012_|_2012-05-10_|_4_(HA)_|_H3N2
ATGAAAACTGTTATTGCTTTAAGCTACATTTTCTGCCTGGCTTTTGGTCAGAATCTTCCAGGAAGTGAAAATAATGCTGCAACACTATGCCTGGGACATCATGCAGTGCCGAACGGGACAATGGTGAAAACCATCACAGACGATCAAATTGAGGTGACCAACGCCACCGAGCTAGTCCAAAACTCATCAACAGGGAAAATATGCAACAATCCCCACAAGATTCTTGATGGGAGGGACTGCACACTAATAGATGCCCTACTAGGGGACCCACACTGTGACGTCTTCCAAAATGAGACATGGGACCTTTTTGTGGAACGAAGCAATGCTTTTAGCAATTGTTACCCTTATGATGTACCAGACTATGCATCCCTCCGATCCATAGTTGCATCATCAGGCACA…
>MH105827_|_A/canine/Korea/AS-04/2012_|_2012-06-11_|_4_(HA)_|_H3N2
ATGAAAACTGTTATTGCTTTAAGCTACATTTTCTGCCTGGCTTTTGGTCAGAATCTTCCAGGAAGTGAAAATAATGCTGCAACACTATGCCTGGGACATCATGCAGTGCCGAACGGGACAATGGTGAAAACCATCACAGACGATCAAATTGAGGTGACCAACGCCACCGAGCTAGTCCAAAACTCATCAACAGGGAAAATATGCAACAATCCCCACAAGATTCTTGATGGGAGGGACTGCACACTAATAGATGCCCTACTAGGGGACCCACACTGTGACGTCTTCCAAAATGAGACATGGGACCTTTTTGTGGAACGAAGCAATGCTTTTAGCAATTGTTACCCTTATGATGTACCAGACTATGCATCCCTCCGATCCATAGTTGCATCATCAGGCACA…
>MH105833_|_A/canine/Korea/AS-14/2013_|_2013-08-09_|_4_(HA)_|_H3N2
ATGAAAACTGTTATTGCTTTAAGCTACATTTTCTGCCTGGCTTTTGGTCAGAATCTTCCAGGAAGTGAAAATAATGCTGCAACACTATGCCTGGGACATCATGCAGTGCCGAACGGGACAATGGTGAAAACCATCACAGACGATCAAATTGAGGTGACCAACGCCACCGAGCTAGTCCAAAACTCATCAACAGGGAAAATATGCAACAATCCCCACAAGATTCTTGATGGGAGGGACTGCACACTAATAGATGCCCTACTAGGGGACCCACACTGTGACGTCTTCCAAAATGAGACATGGGACCTTTTTGTGGAACGAAGCAATGCTTTTAGCAATTGTTACCCTTATGATGTACCAGACTATGCATCCCTCCGATCCATAGTTGCATCATCAGGCACA…
>MH105829_|_A/canine/Korea/AS-06/2012_|_2012-08-24_|_4_(HA)_|_H3N2
ATGAAAACTGTTATTGCTTTAAGCTACATTTTCTGCCTGGCTTTTGGTCAGAATCTTCCAGGAAGTGAAAATAATGCTGCAACACTATGCCTGGGACATCATGCAGTGCCGAACGGGACAATGGTGAAAACCATCACAGACGATCAAATTGAGGTGACCAACGCCACCGAGCTAGTCCAAAACTCATCAACAGGGAAAATATGCAACAATCCCCACAAGATTCTTGATGGGAGGGACTGCACACTAATAGATGCCCTACTAGGGGACCCACACTGTGACGTCTTCCAAAATGAGACATGGGACCTTTTTGTGGAACGAAGCAATGCTTTTAGCAATTGTTACCCTTATGATGTACCAGACTATGCATCCCTCCGATCCATAGTTGCATCATCAGGCACA…
>MH105832_|_A/canine/Korea/AS-11/2013_|_2013-06-08_|_4_(HA)_|_H3N2
ATGAAAACTGTTATTGCTTTAAGCTACATTTTCTACCTGGCTTTTGGTCAGAATCTTCCAGGAAGTGAAAATAATGCTGCAACACTATGCCTGGGACATCATGCAGTGCCGAACGGGACAATGGTGAAAACCATCACAGACGATCAAATTGAGGTGACCAACGCCACCGAGCTAGTCCAAAACTCATCAACAGGGAAAATATGCAACAATCCCCACAAGATTCTTGATGGGAGGGACTGCACACTAATAGATGCCCTACTAGGGGACCCACACTGTGACGTCTTCCAAAATGAGACATGGGACCTTTTTGTGGAACGAAGCAATGCTTTTAGCAATTGTTACCCTTATGATGTACCAGACTATGCATCCCTCCGATCCATAGTTGCATCATCAGGCACA…
>KP137810_|_A/canine/Korea/S1/2012_|_2012-11-05_|_4_(HA)_|_H3N2
ATGAAAACTGTTATTGCTTTAAGCTACATTTTCTGCCTGGCTTTTGGTCAGAATCTTCCAGGAAATGAAAATAATGCTGCGACACTATGCCTGGGACATCATGCAGTGCCGAACGGGACAATGGTGAAAACTATCACAGACGATCAAATTGAGGTGACCAACGCCACCGAGCTAGTCCAAAACTCCTCAACAGGGAAAATATGCAACAATCCCCACAAGATTCTCGATGGGAGGGACTGCACACTAATAGATGCCCTACTAGGGGACCCACACTGTGACGTCTTCCAAAATGAGACATGGGACCTTTTTGTGGAACGAAGCAATGCTTTTAGCAATTGCTACCCTTATGATGTACCCGACTATGCATCCCTCCGATCCATAGTTGCATCATCAGGCACA…
>MH363688_|_A/canine/California/043670/2017_|_2017-03-24_|_4_(HA)_|_H3N2
ATGAAAACTGTTATTGCTTTAAGCTACATTTTCTGCCTGGCTTTTGGTCAGAATCTTCCAGGAAATGAAAACAATGCTGCAACACTATGCCTGGGACATCATGCAGTGCCAAACGGGACAATAGTGAAAACTATCACAGACGATCAAATTGAGGTGACCAACGCCATCGAGCTAGTCCAAAACTCCTCAACAGGGAAAATATGCAACAATCCCCACAAGATTCTTGATGGGAGGGACTGCACACTAATAGATGCCCTACTAGGGGACCCGCACTGTGACGTCTTCCAAAATGAGACATGGGACCTTTTTGTGGAACGAAGCAATGCTTTTAGCAATTGTTACCCTTATGATGTACCAGACTATGCATCCCTTCGATCCATAGTTGCATCATCAGGCACA…
>JX414239_|_A/canine/Guangdong/04/2011_|_2011-02-_|_4_(HA)_|_H3N2
ATGAAGACCGTCATTGCTTTAAGCTACATTTTCTGCCTGGCTTTTGGTCAGAATCTTCCAGGAAATGAAAATACTGCTGCAACACTATGCCTGGGACATAATGCAGTGCCGAACGGGACAATAGTGAAAACTATCACAGACGATCAAATTGAGGTGACCAACGCCACCGAGCTAGTCCAAAACTCCTCAACAGGGAAAATATGCAACAATCCCCACAAGATTCTTGATGGGAGGGACTGCACACTAATAGATGCCCTACTAGGGGACCCGCACTGTGACGTCCCCCAAAATGAGACATGGGACCGTTTTGTGGAACGAAGCAATGCTTTTAGCAATTGTTACCCTTATGATGTACCAGACTATGCATCCCTTCGATCCGTTGTTGCATCATCAGGCACA…
>DQ124157_|_A/canine/Florida/242/2003_|_2003--_|_4_(HA)_|_H3N8
ATGAAGACAACCATTATTTTGATACTACTGACCCATTGGGCCTACAGTCAAAACCCAATCAGTG---ACAACAACACAGCCACACTGTGTCTGGGACACCATGCAGTAGCAAATGGAACATTGGTAAAAACAATAAGTGATGATCAAATTGAGGTGACAAATGCTACAGAATTAGTTCAGAGCATTTCAATGGGGAAAATATGCAACAAATCATATAGAATTCTAGATGGAAGAAATTGCACATTAATAGATGCAATGCTAGGAGACCCCCACTGTGACGCCTTTCAGTATGAGAGTTGGGACCTCTTTATAGAAAGAAGCAGCGCTTTCAGCAATTGCTACCCATATGACATCCCTGACTATGCATCGCTCCGATCCATTGTAGCATCCTCAGGAACA…
>DQ146419_|_A/canine/Iowa/13628/2005_|_2005--_|_4_(HA)_|_H3N8
ATGAAGACAACCATTATTTTAATACTACTGACCCATTGGGCCTACAGTCAAAACCCAATCAGTG---GCAATAACACAGCCACACTGTGTCTGGGACACCATGCAGTAGCAAATGGAACATTGGTAAAAACAATGAGTGATGATCAAATTGAGGTGACAAATGCTACAGAATTAGTTCAGAGCATTTCAATGGGGAAAATATGCAACAAATCATATAGAATTCTAGATGGAAGAAATTGCACATTAATAGATGCAATGCTAGGAGACCCCCACTGTGACGCCCTTCAGTATGAGAGTTGGGACCTCTTTATAGAAAGAAGCAGCGCTTTCAGCAATTGCTACCCATATGACATCCCTGACTATGCATCGCTCCGATCCATTGTAGCATCCTCAGGAACA…
>GU473367_|_A/canine/Florida/14/2006_|_2006-01-04_|_4_(HA)_|_H3N8
ATGAAGACAACCATTATTTTGATACTACTGACCCATTGGGCCTACAGTCAAAACCCAATCAGTG---GCAATAACACAGCCACACTGTGTCTGGGACACCATGCAGTAGCAAATGGAACATTGGTAAAAATAATGAGTGATGATCAAATTGAGGTGACAAATGCTACAGAATTAGTTCAGAGCATTTCAATGGGGAAAATATGCAACAAATCATATAGAATTCTAGATGGAAGAAATTGCACATTAATAGATGCAATGCTAGGAGACCCCCACTGTGACGCCTTTCAGCATGAGAGTTGGGACCTCTTTATAGAAAGAAGCAGCGCTTTCAGCAATTGCTACCCATATGACATCCCTGACTATGCATCGCTCCGATCCATTGTAGCATCCTCAGGAACA…
>AB537183_|_A/canine/Colorado/30604/2006_|_2006--_|_4_(HA)_|_H3N8
ATGAAGACAACCATTATTTTAATACTACTGACCCATTGGGCCTACAGTCAAAACCCAATCAGTG---GCAATAACACAGCCACACTGTGTCTGGGACACCATGCAGTAGCAAATGGAACATTGGTAAAAACAATGAGTGATGATCAAATTGAGGTGACAAATGCTACAGAATTAGTTCAGAGCATTTCAATGGGGAAAATATGCAACAAATCATATAGAATTCTAGATGGAAGAAATTGCACATTAATAGATGCAATGCTAGGAGACCCCCACTGTGACGCCTTTCAGTATGAGAGTTGGGACCTCTTTATAGAAAGAAGCAACGCTTTCAGCAATTGCTACCCATATGACATCCCTGACTATGCATCGCTCCGATCCATTGTAGCATCCTCAGGAACA…
>MF173285_|_A/canine/Florida/15592.1/2004_|_2004--_|_4_(HA)_|_H3N8
ATGAAGACAACCATTATTTTGATACTACTAACCCATTTGGCCTACAGTCAAAACCCAATCAGTG---GCAACAACACAGCCACACTGTGTCTGGGACACCATGCAGTAGCAAATGGAACATTGGTAAAAACAATGAGTGATGATCAAATTGAGGTGACAAATGCTACAGAATTAGTTCAGAGCATTTCAATGGGGAAAATATGCAACAAATCATATAGAATTCTAGATGGAAGAAATTGCACATTAATAGATGCAATGCTAGGAGACCCCCACTGTGACGCCTTTCAGTATGAGAGTTGGGACCTCTTCATAGAAAGAAGCAACGCTTTCAGCAATTGCTACCCATATGACATCCCTGACTATGCATCGCTCCGATCCATTGTAGCATCCTCAGGAACA…
>KM359803_|_A/canine/NY/120106.2/2011_|_2011--_|_4_(HA)_|_H3N8
ATGAAAACAACCATTATTTTAATACTACTGACCCATTGGGCCTACAGTCAAAACCCAATCAGTG---GCAATAACACAGCCACACTGTGTCTGGGACACCATGCAGTAGCAAATGGAACATTGGTAAAGACAATGAGTGATGATCAAATTGAGGTGACAAATGTTACAGAATTAGTTCAGAGCATTTCAATGGGGAAAATATGCAACAAATCATATAGAGTTCTAGATGGAAGAAATTGCACATTAATAGATGCAATGCTAGGAGACCCCCAGTGTGACGCCTTTCAGTATGAGAGTTGGGACCTCTTTATAGAAAGAAGCAACGCTTTCAGCAATTGCTACCCATATGACATCCCTGACTATGCATCGCTCCGATCCATTGTAGCATCCTCAGGAACA…
>KM359805_|_A/canine/VT/11039/2013_|_2013--_|_4_(HA)_|_H3N8
ATGAAAACAACCATTATTTTAATACTACTGACCCATTGGGCCTACAGTCAAAACCCAATCAGTG---GCAATAACACAGCCACACTGTGTCTGGGACACCATGCAGTAGCAAATGGAACATTGATAAAGACAATGAGTGATGATCAAATTGAGGTGACAAATGCTACAGAGTTAGTTCAGAGCATTTCAATGGGGAAAATATGCAACAAATCATATAGAGTTCTAGATGGAAGAAATTGCACATTAATAGATGCAATGCTAGGAGACCCCCAGTGTGACGCCTTTCAGTATGAGAGTTGGGACCTCTTTATAGAAAGAAGCAACGCTTTCAGCAATTGCTACCCATATGACATCCCTGACTATGCATCGCTCCGATCCATTGTAGCATCCTCAGGAACA…
>KM359809_|_A/canine/NY/159903/2012_|_2012--_|_4_(HA)_|_H3N8
ATGAAAACAACCATTATTTTAATACTACTGACCCATTGGGCCTACAGTCAAAACCCAATCAGTG---GCAATAACACAGCCACACTGTGTCTGGGACACCATGCAGTAGCAAATGGAACATTGATAAAGACAATGAGTGATGATCAAATTGAGGTGACAAATGCTACAGAATTAGTTCAGAGCATTTCAATGGGGAAAATATGCAACAAATCATATAGAGTTCTAGATGGAAGAAATTGCACATTAATAGATGCAATGCTAGGAGACCCCCAGTGTGACGCCTTTCAGTATGAGAGTTGGGACCTCTTTATAGAAAGAAGCAACGCTTTCAGCAATTGCTACCCATATGACATCCCTGACTATGCATCGCTCCGATCCATTGTAGCATCCTCAGGAACA…
>KM359810_|_A/canine/VT/2782/2013_|_2013--_|_4_(HA)_|_H3N8
ATGAAAACAACCATTATTTTAATACTACTGACCCATTGGGCCTACAGTCAAAACCCAATCAGTG---GCAATAACACAGCCACACTGTGTCTGGGACACCATGCAGTAGCAAATGGAACATTGATAAAGACAATGAGTGATGATCAAATTGAGGTGACAAATGCTACAGAGTTAGTTCAGAGCATTTCAATGGGGAAAATATGCAACAAATCATATAGAGTTCTAGATGGAAGAAATTGCACATTAATAGATGCAATGCTAGGAGACCCCCAGTGTGACGCCTTTCAGTATGAGAGTTGGGACCTCTTTATAGAAAGAAGCAACGCTTTCAGCAATTGCTACCCATATGACATCCCTGACTATGCATCGCTCCGATCCATTGTAGCATCCTCAGGAACA…
>KX570984_|_A/canine/Massachusetts/26810/2016_|_2016-02-22_|_4_(HA)_|_H3N8
ATGAAAACAACCATTATTTTAATACTACTGACCCATTGGGCCTACAGTCAAAACCCAATCAGTG---GCAATAACACAGCCACACTGTGTCTGGGACACCATGCAGTAGCAAATGGAACATTGATCAAGACAATGAGTGATGATCAAATTGAAGTGACAAATGCTACAGAATTAGTTCAGAGCATTTCAATGGGGAAAATATGCAACAAATCATATAGAGTTCTAGATGGAAGAAATTGCACATTAATAGATGCAATGCTAGGAGACCCCCAGTGTGACGCCTTTCAGTATGAGAGTTGGGACCTCTTTATAGAAAGAAGCAACGCTTTCAGCAATTGCTACCCATATGACATCCCTGATTATGCATCGCTCCGATCCATTGTAGCATCCTCAGGAACA…
>MF173189_|_A/canine/Maine/058124/2016_|_2016--_|_4_(HA)_|_H3N8
ATGAAAACAACCATTATTTTAATACTACTGACCCATTGGGCCTACAGTCAAAACCCAATCAGTG---GCAATAACACAGCCACACTGTGTCTGGGACACCATGCAGTAGCAAATGGAACATTGATCAAGACAATGAGTGATGATCAAATTGAAGTGACAAATGCTACAGAATTAGTTCAGAGCATTTCAATGGAGAAAATATGCAACAAATCATATAGAGTTCTAGATGGAAGAAATTGCACATTAATAGATGCAATGCTAGGAGACCCCCAGTGTGACGCCTTTCAGTATGAGAGTTGGGACCTCTTTATAGAAAGAAGCAACGCTTTCAGCAATTGCTACCCATATGACATCCCTGATTATGCATCGCTCCGATCCATTGTAGCATCCTCAGGAACA…
>MF173187_|_A/canine/New_York/159903/2012_|_2012--_|_4_(HA)_|_H3N8
ATGAAAACAACCATTATTTTAATACTACTGACCCATTGGGCCTACAGTCAAAACCCAATCAGTG---GCAATAACACAGCCACACTGTGTCTGGGACACCATGCAGTAGCAAATGGAACATTGATAAAGACAATGAGTGATGATCAAATTGAGGTGACAAATGCTACAGAATTAGTTCAGAGCATTTCAATGGGGAAAATATGCAACAAATCATATAGAGTTCTAGATGGAAGAAATTGCACATTAATAGATGCAATGCTAGGAGACCCCCAGTGTGACGCCTTTCAGTATGAGAGTTGGGACCTCTTTATAGAAAGAAGCAACGCTTTCAGCAATTGCTACCCATATGACATCCCTGACTATGCATCGCTCCGATCCATTGTAGCATCCTCAGGAACA…
>MF173395_|_A/canine/Vermont/278213/2013_|_2013--_|_4_(HA)_|_H3N8
ATGAAAACAACCATTATTTTAATACTACTGACCCATTGGGCCTACAGTCAAAACCCAATCAGTG---GCAATAACACAGCCACACTGTGTCTGGGACACCATGCAGTAGCAAATGGAACATTGATAAAGACAATGAGTGATGATCAAATTGAGGTGACAAATGCTACAGAGTTAGTTCAGAGCATTTCAATGGGGAAAATATGCAACAAATCATATAGAGTTCTAGATGGAAGAAATTGCACATTAATAGATGCAATGCTAGGAGACCCCCAGTGTGACGCCTTTCAGTATGAGAGTTGGGACCTCTTTATAGAAAGAAGCAACGCTTTCAGCAATTGCTACCCATATGACATCCCTGACTATGCATCGCTCCGATCCATTGTAGCATCCTCAGGAACA…
>KM359807_|_A/canine/CT/85863/2011_|_2011--_|_4_(HA)_|_H3N8
ATGAAAACAACCATTATTTTAATACTACTGACCCATTGGGCCTACAGTCAAAACCCAATCAGTG---GCAATAACACAGCCACACTGTGTCTGGGACACCATGCAGTAGCAAATGGAACATTGGTAAAGACAATGAGTGATGATCAAATTGAGGTGACAAATGCTACAGAATTAGTTCAGAGCATTTCAATGGGGAAAATATGCAACAAATCATATAGAGTTCTAGATGGAAGAAATTGCACATTAATAGATGCAATGCTAGGAGACCCCCAGTGTGACGCCTTTCAGTATGAGAGTTGGGACCTCTTTATAGAAAGAAGCAATGCTTTCAGCAATTGCTACCCATATGACATCCCTGACTATGCATCGCTCCGATCCATTGTAGCATCCTCAGGAACA…
>KM359815_|_A/canine/NY/1623.1/2010_|_2010--_|_4_(HA)_|_H3N8
ATGAAAACAACCATTATTTTAATACTACTGACCCATTGGGCCTACAGTCAAAACCCAATCAGTG---GCAATAACACAGCCACACTGTGTCTGGGACACCATGCAGTAGCAAATGGAACATTGGTAAAAACAATGAGTGATGATCAAATTGAGGTGACAAATGCTACAGAATTAGTTCAGAGCATTTCAATGGGGAAAATATGCAACAAATCATATAGAGTTCTAGATGGAAGAAATTGCACATTAATAGATGCAATGCTAGGAGACCCCCAGTGTGACGCCTTTCAGTATGAGAGTTGGGACCTCTTTATAGAAAGAAGCAACGCTTTCAGCAATTGCTACCCATATGACATCCCTGACTATGCATCGCTCCGATCCATTGTAGCATCCTCAGGAACA…
>KM359814_|_A/canine/NY/133/2010_|_2010--_|_4_(HA)_|_H3N8
ATGAAAACAACCATTATTTTAATACTACTGACCCATTGGGCCTACAGTCAAAACCCAATCAGTG---GCAATAACACAGCCACACTGTGTCTGGGACACCATGCAGTAGCAAATGGAACATTGGTAAAAACAATGAGTGATGATCAAATTGAGGTGACAAATGCTACAGAATTAGTTCAGAGCATTTCAATGGGGAAAATATGCAACAAATCATATAGAGTTCTAGATGGAAGAAATTGCACATTAATAGATGCAATGCTAGGAGACCCCCAGTGTGACGCCTTTCAGTATGAGAGTTGGGACCTCTTTATAGAAAGAAGCAACGCTTTCAGCAATTGCTACCCATATGACATCCCTGACTATGCATCGCTCCGATCCATTGTAGCATCCTCAGGAACA…
>MF173214_|_A/canine/Connecticut/85863/2011_|_2011--_|_4_(HA)_|_H3N8
ATGAAAACAACCATTATTTTAATACTACTGACCCATTGGGCCTACAGTCAAAACCCAATCAGTG---GCAATAACACAGCCACACTGTGTCTGGGACACCATGCAGTAGCAAATGGAACATTGGTAAAGACAATGAGTGATGATCAAATTGAGGTGACAAATGCTACAGAATTAGTTCAGAGCATTTCAATGGGGAAAATATGCAACAAATCATATAGAGTTCTAGATGGAAGAAATTGCACATTAATAGATGCAATGCTAGGAGACCCCCAGTGTGACGCCTTTCAGTATGAGAGTTGGGACCTCTTTATAGAAAGAAGCAATGCTTTCAGCAATTGCTACCCATATGACATCCCTGACTATGCATCGCTCCGATCCATTGTAGCATCCTCAGGAACA…
>MF173308_|_A/canine/New_York/1623.1/2010_|_2010--_|_4_(HA)_|_H3N8
ATGAAAACAACCATTATTTTAATACTACTGACCCATTGGGCCTACAGTCAAAACCCAATCAGTG---GCAATAACACAGCCACACTGTGTCTGGGACACCATGCAGTAGCAAATGGAACATTGGTAAAAACAATGAGTGATGATCAAATTGAGGTGACAAATGCTACAGAATTAGTTCAGAGCATTTCAATGGGGAAAATATGCAACAAATCATATAGAGTTCTAGATGGAAGAAATTGCACATTAATAGATGCAATGCTAGGAGACCCCCAGTGTGACGCCTTTCAGTATGAGAGTTGGGACCTCTTTATAGAAAGAAGCAACGCTTTCAGCAATTGCTACCCATATGACATCCCTGACTATGCATCGCTCCGATCCATTGTAGCATCCTCAGGAACA…
>KM359804_|_A/canine/PA/33225.4/2010_|_2010--_|_4_(HA)_|_H3N8
ATGAAGACAACCATTATTTTAATACTACTGACCCATTGGGCCTACAGTCAAAACCCAATCAGTG---GCAATAACACAGCCACACTGTGTCTGGGACACCATGCAGTAGCAAATGGAACATTGGTAAAAACAATGAGTGATGATCAAATTGAGGTGACAAATGCTACAGAATTAGTTCAGAGCATTTCAATGGGGAAAATATGCAACAAATCATATAGAATTCTAGATGGAAGAAATTGCACATTAATAGATGCAATGTTAGGAGACCCCCACTGTGACGCCTTTCAGTATGAGAGTTGGGACCTCTTTATAGAAAGAAGCAACACTTTCAGCAATTGCTACCCATATGACATCCCTGACTATGCATCGCTCCGATCCATTGTAGCATCCTCAGGAACA…
>KM359806_|_A/canine/PA/27637.3/2010_|_2010--_|_4_(HA)_|_H3N8
ATGAAGACAACCATTATTTTAATACTACTGACCCATTGGGCCTACAGTCAAAACCCAATCAGTG---GCAATAACACAGCCACACTGTGTCTGGGACACCATGCAGTAGCAAATGGAACATTGGTAAAAACAATGAGTGATGATCAAATTGAGGTGACAAATGCTACAGAATTAGTTCAGAGCATTTCAATGGGGAAAATATGCAACAAATCATATAGAATTCTAGATGGAAGAAATTGCACATTAATAGATGCAATGTTAGGAGACCCCCACTGTGACGCCTTTCAGTATGAGAGTTGGGACCTCTTTATAGAAAGAAGCAACACTTTCAGCAATTGCTACCCATATGACATCCCTGACTATGCATCGCTCCGATCCATTGTAGCATCCTCAGGAACA…
>KM359808_|_A/canine/PA/96978/2009_|_2009--_|_4_(HA)_|_H3N8
ATGAAGACAACCATTATTTTAATACTACTGACCCATTGGGCCTACAGTCAAAACCCAATCAGTG---GCAATAACACAGCCACACTGTGTCTGGGACACCATGCAGTAGCAAATGGAACATTGGTAAAAACAATGAGTGATGATCAAATTGAGGTGACAAATGCTACAGAATTAGTTCAGAGCATTTCAATGGGGAAAATATGCAACAAATCATATAGAATTCTAGATGGAAGAAATTGCACATTAATAGATGCAATGCTAGGAGACCCCCACTGTGACGCCTTTCAGTATGAGAGTTGGGACCTCTTTATAGAAAGAAGCAACGCTTTCAGCAATTGCTACCCATATGACATCCCTGACTATGCATCGCTCCGATCCATTGTAGCATCCTCAGGAACA…
>KM359813_|_A/canine/PA/111788.2/2009_|_2009--_|_4_(HA)_|_H3N8
ATGAAGACAACCATTATTTTAATACTACTGACCCATTGGGCCTACAGTCAAAACCCAATCAGTG---GCAATAACACAGCCACACTGTGTCTGGGACACCATGCAGTAGCAAATGGAACATTGGTAAAAACAATGAGTGATGATCAAATTGAGGTGACAAATGCTACAGAATTAGTTCAGAGCATTTCAATGGGGAAAATATGCAACAAATCATATAGAATTCTAGATGGAAGAAATTGCACATTAATAGATGCAATGCTAGGAGACCCCCACTGTGACGCCTTTCAGTATGAGAGTTGGGACCTCTTTATAGAAAGAAGCAACGCTTTCAGCAATTGCTACCCATATGACATCCCTGACTATGCATCGCTCCGATTCATTGTAGCATCCTCAGGAACA…
>MF173144_|_A/canine/Pennsylvania/96978/2009_|_2009--_|_4_(HA)_|_H3N8
ATGAAGACAACCATTATTTTAATACTACTGACCCATTGGGCCTACAGTCAAAACCCAATCAGTG---GCAATAACACAGCCACACTGTGTCTGGGACACCATGCAGTAGCAAATGGAACATTGGTAAAAACAATGAGTGATGATCAAATTGAGGTGACAAATGCTACAGAATTAGTTCAGAGCATTTCAATGGGGAAAATATGCAACAAATCATATAGAATTCTAGATGGAAGAAATTGCACATTAATAGATGCAATGCTAGGAGACCCCCACTGTGACGCCTTTCAGTATGAGAGTTGGGACCTCTTTATAGAAAGAAGCAACGCTTTCAGCAATTGCTACCCATATGACATCCCTGACTATGCATCGCTCCGATCCATTGTAGCATCCTCAGGAACA…
>V01087_|_A/duck/Ukraine/1/1963_|_1963--_|_4_(HA)_|_H3N8
ATGAAGACCGTTATTGCTTTAAGCTACATTCTCTGTCTGACTTTCGGACAGGACCTCCCAGGGAATGACAACAGTACAGCAACACTGTGCCTGGGGCACCATGCAGTGCCGAATGGGACAATAGTGAAGACAATCACAGATGATCAGATTGAGGTGACTAATGCTACTGAGCTAGTTCAAAGCTCCTCAACAGGGAAAATATGCAACAATCCTCACAGGATCCTTGATGGAAGGGCCTGCACATTAATAGATGCTCTACTGGGGGATCCTCATTGCGATGTCTTTCAAAATGAGACGTGGGACCTTTTTGTGGAGCGAAGCAATGCTTTCAGCAACTGTTACCCTTATGATATACCAGATTATGCATCCCTTAGGTCCCTAGTTGCCTCATCAGGCACA…
>AY531037_|_A/turkey/England/1969_|_1969--_|_4_(HA)_|_H3N2
ATGAAGACCGTTATTGCTTTAAGCTACATTTTCTGTCTGACTTTCGGTCAGGACTTCCCAGGGAATGACAACAGTACAGCAACACTGTGCCTGGGGCACCATGCGGTGCCGAATGGGACAATAGTGAAGACAATCACAGATGATCAAATTGAGGTGACTAATGCTACTGAGCTAGTCCAAAGCTCCTCAACTGGGAAAATATGCAACAATCCTCACAAGATCCTTGATGGAAGAGACTGCACACTAATAGATGCTCTACTTGGGGATCCTCATTGCGATGTCTTTCAAGGTGAAACATGGGACCTTTTTGTGGAGCGAAGCAATGCTTCCAGCAACTGTTACCCTTATGATGTACCAGATTATGCATCCCTTAGGTCCCTAGTTGCCTCATCAGGTACA…
>CY041242_|_A/mallard/Netherlands/3/2005_|_2005--_|_4_(HA)_|_H3N8
ATGAAGACCATTATTGCTTTGAGCTGCATTTTCTGTCTGGCTTTCGGCCAGGATCTTTCAGGGAATGATAACAATACAGCAACACTGTGCCTGGGGCACCATGCAGTGCCGAATGGAACAATAGTGAAGACAATCACAGATGACCAGATTGAGGTGACTAATGCTACCGAGCTAGTTCAAAGCTCCTCGACAGGGAAAATATGCAACAATCCTCACAAGATCCTTGATGGAAGGGACTGCACACTAATAGACGCCCTATTGGGGGATCCTCATTGCGATGTCTTTCAAGATGCAACATGGGACCTTTTTGTGGAACGAAGCAATGCTTTCAGCAACTGTTACCCTTATGATGTACCAGATTATGCATCCCTTAGGTCTCTAGTTGCCTCATCAGGTACA…
>M65018_|_A/equine/Jilin/1/1989_|_1989--_|_4_(HA)_|_H3N8
ATGAGGACCGTTATTGCTTTAAGCTACATTTTCTGCCTGGCTTTCGGTCAGGGCCTTCCATGGAATGACAACAATACAGCAACACTGTGCCTGGGACATCATGCAGTGCCGAATGGGACAATAGTGAAGACAATCACAGATGATCAGATTGAGGTGACTAATGCTACCGAGCTAGTTCAAAGCTCTTCAACAGGGAAAATATGCAACAATCCTCACAGGATCCTTGATGGAGGGAACTGCACATTAATAGATGCCCTACTGGGGGATCCTCATTGCAATGTCTTTCAATATGAAACATGGGACCTTTTTGTGGAGCGAACGAATGCTTTCAGCAATTGTTACCCTTACGATGTACCAGATTATGCATCCCTTCGATCCATAGTTGCATCATCAGGCACA…
>KC261669_|_A/duck/Jiangsu/26/2004_|_2004-05-_|_4_(HA)_|_H3N2
ATGAAGACCGTCATTGCTTTAAGCTACATTCTCTGTCTGGCTTTCGGTCAGGACCTTCCAGTGAGTGACAACAGTACAGCAACACTGTGCCTAGGACACCATGCAGTGCCGAACGGGACAATAGTAAAGACAATCACAGATGATCAAATTGAGGTGACTAATGCTACCGAACTAGTTCAGAGCTCTTCAACAGGGAAAATATGCAACAATCCCCACAGAATCCTCGATGGAAGGGACTGTACACTAATAGATGCCCTACTGGGGGATCCTCATTGCGATGTCTTTCAGGATGAAACATGGGACCTTTTTGTAGAGAGGAGTCATGCTTTCAGCAATTGTTACCCTTATGATGTACCAGATTATGCATCCCTTCGATCCCTAATTGCATCATCAGGCACA…
>KC709823_|_A/domestic_green-winged_teal/Hunan/2036/2007_|_2007-02-16_|_4_(HA)_|_H3N6
ATGAAGACCGTTATTGCTTTAAGCTACATTCTCTGTCTGGCTTTCGGTCAGGACCTTCCAGGGAATGACAACAGTACAGCAACACTGTGCCTGGGACACCATGCGGTGCCGAACGGGACGATAGTGAAGACAATCACGGATGATCAGATTGAGGTGACTAATGCTACCGAGCTAGTTCAAAGCTCTTCAACAGGGAAAATATGCAACAATCCCCACAAGATCCTTGATGGAAGGGACTGCAGACTAATAGACGCCCTACTGGGGGACCCTCATTGCGATGTCTTTCAAGATGAAACGTGGGACCTTTTTGTAGAGCGGAGCAATGCTTTCAGCAATTGTTACCCTTACGATGTGCCAGATTATGCATCCCTCCGATCCCTAGTTGCATCATCGGGTACA…
>LC121300_|_A/duck/Mongolia/173/2015_|_2015-08-30_|_4_(HA)_|_H3N8
ATGAAGACCGTTATTGCTTTAAGCTACATTTTCTGCCTGGCTTTTAGTCAGGACCTTTCAGGGAATGACAACAGTACAGCAACACTGTGCCTGGGACACCATGCAGTGCCGAATGGAACAATAGTGAAGACAATTACAGATGATCAGATAGAGGTAACTAATGCTACCGAGCTAGTTCAAAGCTCTTCAACAGGGAAAATATGCAACAACCCTCACAGAATCCTTGATGGAAGGGACTGCACACTAATAGATGCCCTACTGGGGGATCCTCATTGTGATGTCTTTCAAGATGAAACATGGGACCTCTTTGTAGAGAGGAGCAATGCGTTCAGCAATTGTTACCCTTACGATGTACCAGACTATGCATCCCTTCGATCCCTAGTTGCATCATCAGGCACA…
>CY040966_|_A/chicken/Laos/A0573/2007_|_2007--_|_4_(HA)_|_H3N8
ATGAAGACCGTTATTGCTTTAAGCTGCATTTTCTGTCTGGCCTTCGGTCAGGACCTTCCAGGAAATGACAACAGTACAGCAACACTGTGCCTGGGGCACCATGCAGTGCCGAACGGGACAATAGTGAAGACAATCACAGATGATCAGATTGAGGTGACTAATGCTACCGAGCTAGTTCAAAGCTCTTCAACAGGGAAAATATGTAACAATCCCCACAGGATCCTTGATGGAAGGGACTGCACACTAATGGATGCCCTACTGGGGGATCCTCATTGTGATGTCTTTCAAGATGAAACATGGGACCTCTTTGTAGAGCGGAGCAATGCTTTCAGCAATTGTTACCCTTACGATGTACCAGACTATGCATCCCTTCGATCCCTAGTTGCATCATCAGGCACA…
>MH411947_|_A/blue-winged_teal/Alberta/15/2017_|_2017-08-12_|_4_(HA)_|_mixedH3
ATGAGGACCGTTATCGCTTTAAGCTATATTTTCTGTCTGGCTTTCGGTCAAGACCTTCCAGGGAATGACAACAGCACAGCAACACTGTGTCTGGGACACCATGCAGTGCCGAACGGGACAATAGTGAAGACAATCACAGATGATCAGATTGAGGTGACTAATGCAACTGAGCTAGTTCAAAACTCTTCAACAGGGAAGATATGTAACAATCCCCACAGGATCCTTGATGGAAGGGACTGTACACTAGTAGATGCCCTACTGGGGGATCCTCATTGTGATGTCTTTCAAGATGAAACATGGGACCTCTTTGTAGAACGGAGCAATGCTTTCAGCAATTGTTACCCTTATGATGTACCAGACTATGCATCCCTTCGATCCCTAGTCGCATCATCAGGCACA…
>KP767631_|_A/duck/Guangdong/G3604/2014_|_2014-11-20_|_4_(HA)_|_H3
ATGAGGACCGTTATTGCTTTAAGCTACATTTTCTGTCTGGCTTTCGGTCAGGACCTTCCAGGGAATGACAACAGTACAGCAACACTGTGCCTGGGACACCATGCAGTGCCAAACGGGACAATAGTGAAGACAATCACAGATGATCAGATTGAGGTGACTAATGCTACTGAGCTAGTTCAAAGCTCTTCAACAGGGAAAATATGTAACAATCCCCACAAGATCCTTGATGGAAGGGACTGCACACTAATAGACGCTCTACTGGGGGATCCTCATTGCGATGTCTTTCAAGATGAAACATGGGACCTTTTTGTAGAGCGGAGCAATGCTTTCAGCAATTGTTACCCTTATGATGTGCCAGACTATGCATCCCTTCGATCCCTAGTCGCATCATCGGGAACA…
>AB569495_|_A/duck/Zambia/04/2008_|_2008-06-_|_4_(HA)_|_H3N8
ATGAAAACCATTATCGCTTTAAGCTACATTTTCTGTCTGGCCTTCGGTCAGGACCTTTCAGGGAGCGACAATAGCACAGCAACACTCTGCCTGGGACACCATGCAGTGCCGAATGGGACAATAGTGAAGACCATTACAGATGATCAGATTGAAGTGACCAATGCTACCGAGCTAGTTCAAAGCTCCTCAACAGGGAAAATATGTAACAATCCTCACAGGATTCTCGATGGAAGGGACTGCACACTAATAGATGCCCTACTAGGGGATCCTCATTGCGATGTCTTTCAAGATGAAACGTGGGACCTTTTTGTGGAGCGGAGCAATGCTTTCAGCAATTGCTACCCTTACGATGTACCAGATTACGCATCCCTTCGATCCCTAGTTGCATCATCAGGCACA…
>KX978097_|_A/mallard_duck/Netherlands/30/2010_|_2010-09-21_|_4_(HA)_|_H3N8
ATGAAGACCATCATCGCTTTAAGCTACGTTTTCTGTCTGGCCTTCGGTCAGGACCTTCCGGGGGGCGACAATATCACAGCAACACTGTGCCTGGGACATCATGCAGTGCCGAATGGGACAATAGTGAAGACCATCACAGATGATCAAATTGAAGTGACTAATGCTACCGAGCTAGTTCAAAGCTCTTCAACAGGGAAGATATGCAACAATCCTCACAGGATTCTTGATGGAAGGGACTGCACACTAATAGATGCTCTACTGGGGGATCCTCATTGCGATGTCTTTCAGGATGAGACATGGGATCTTTTTGTGGAGCGGAGCAACGCTTTCAGCAATTGCTACCCTTACGATGTACCAGACTATGCATCCCTTCGATCCCTAGTTGCATCGTCAGGCACA…
>MH135332_|_A/duck/Bangladesh/33137/2017_|_2017-07-21_|_4_(HA)_|_H3N2
ATGAAGACTATTATCGCTTTGAGCTACGTTTTCTGTCTGACCTTCGGTCAGGACCTTCCAGAGAGCGACAATAGTACAGCGACACTGTGCCTGGGACACCATGCGGTGCCAAATGGGACAGTAGTGAAGACCATTACAGATGATCAGATTGAGGTGACCAATGCCACCGAGCTAGTTCAAAGCTCTTCAATAGGGAAAATATGCAACAATCCTCACAGGATTCTTGATGGAAGGGACTGCACACTAATAGATGCTCTACTGGGGGATCCTCATTGCGATGTCTTTCAAGATGAGACATGGGATCTTTTTGTGGAGCGAAGCAATGCTTTCAGCGGTTGCTACCCTTACGATGTACCAGACTATGCATCCCTTCGATCCCTAGTTGCATCATCAGGCACA…
>MK414720_|_A/Black-headed_Gull/Netherlands/22/2014_|_2014-12-24_|_4_(HA)_|_mixedH3
ATGAAGACCATTATCGCTTTGAGCTACGTTTTCTGTCTGGCCTTCGGTCAGGACCTTCCAGGGAGCGACAATAGTACAGCAACACTGTGCCTGGGACACCATGCAGTGCCGAATGGGACAATAGTGAAGACCATTACAGATGATCAGATTGAAGTGACTAATGCCACCGAGCTAGTTCAAAGCTCTTCAACAGGGAAAATATGCAACAATCCTCACAGGATTCTTGATGGGAGGGACTGCACACTAATAGATGCCCTACTGGGAGATCCTCATTGCGATGTCTTCCAAGATGAGACATGGGATCTTTTTGTGGAGCGAAGCAATGCTTTCAGCAATTGCTACCCTTACGATGTGCCAGACTATGCATCCCTTCGATCCTTAGTTGCATCATCAGGCACA…
>MT407065_|_A/Anas_platyrhynchos/Belgium/8295/2016_|_2016-08-29_|_4_(HA)_|_H3N1
ATGAAGACCATTATCGCTTTAAGCTATGTTCTCTGTCTGGCCTTCGGTCAGGACCTTTCAGGGAGCGACAATAGTACGGCAACACTGTGCCTGGGACACCATGCAGTGCCGAATGGGACAATAGTGAAGACCATTACAGATGATCAGATTGAAGTGACTAATGCTACTGAGCTAGTCCAAAGCACTTCGACAGGGAAAATATGCAACAATCCTCACAGGATTCTTGACGGAAGGGACTGCACACTAATAGATGCCCTACTGGGAGATCCTCATTGCGATGTCTTTCAAGATGAGACATGGGATCTCTTTGTAGAGCGAAGCAATGCTTTCAGCAATTGCTACCCTTACGATGTACCAGACTATGCATCCCTTCGATCCCTAGTTGCATCATCAGGCACA…
>KP714458_|_A/mule_duck/Bulgaria/87/2010_|_2010-01-12_|_4_(HA)_|_mixedH3
ATGAAGACCATTATTGCTTTAAGCTATATTTTCTGTCTGGCCTTCGGTCAGGAACTTTCAGGGAGCAACAATAGTACAGCAACACTGTGCCTAGGACACCATGCAGTGCCGAATGGGACAATAGTGAAGACCATTACAGATGATCAAGTTGAGGTGACTAATGCTACCGAGCTGGTTCAAAGCTCTTCAACAGGGAAAATATGCAACAATCCTCACAGGGTTCTCGATGGAAGGGACTGCACACTAATAGATGCCCTACTGGGGGATCCTCATTGCGATGTCTTTCAAGGCGAGACATGGGATCTTTTTGTGGAGCGAAGCAATGCTTTCAGCAATTGCTACCCTTACGATGTACCAGACTATGCATCCCTTCGATCCCTAGTTGCATCATCAGGCACA…
>KX978036_|_A/mallard_duck/Netherlands/17/2011_|_2011-09-20_|_4_(HA)_|_H3N8
ATGAAGACCATTATTGCTTTAAGCTACGTTTTCTGTCTGGTCTCCAGTCAGAACCTTCCAGAGAGCGACAATAGCACAGCAACACTGTGCCTGGGACACCATGCAGTGACGAATGGGACAATAGTGAAGACCATTACAGATGATCAGATTGAGGTGACTAATGCCACCGAGCTAGTTCAAAACTCTTCAACAGGGAAAATATGCAACAACCCTCACAAGATTCTCGATGGAAGAGACTGCACACTAATAGATGCCCTACTGGGAGACCCTCATTGTGATGTCTTTCAAGATGAGACATGGGATCTTTTTGTGGAGCGAAGCAATGCTTTCAGCAATTGCTATCCTTACGATGTACCAGACTATGCCTCCCTTCGCTCCTTAGTTGCAACATCAGGCACA…
>HQ165996_|_A/chicken/Pakistan/NARC-16945/2010_|_2010-01-25_|_4_(HA)_|_H3N1
ATGAAGACCATTATCGCGTTAAGCTACGTTTTCTGTCTGGCTTTCGGTCAGGACCTTCCCGGGAATGACAATAGTACAGCAACACTATGCTTGGGACACCATGCAGTGCCGAATGGGACAATAGTGAAAACAATCACAGATGATCAGATTGAGGTGACTAATGCTACCGAGCTAGTTCAAAGCTCTTCAACAGGGAAAATATGCAACAACCCTCACAGGATCCTTGATGGAAGGGACTGCACACTAATAGATGCCCTACTGGGGGATCCTCATTGCGATGTCTTCCAAGATGAGACATGGGACCTTTTTGTGGAGCGAAGCAATGCTTTCAGCAATTGTTATCCTTACGATGTACCAGACTATGCATCCCTTCGGTCCCTAGTTGCATCATCAGGCACA…
>KY415634_|_A/chicken/Ganzhou/GZ157/2016_|_2016-03-03_|_4_(HA)_|_H3N2
ATGAAGACTGTCATTGCTTTGAGCTACATTTTCTGTCTGGCTTTCAGTCAGGACCTTTCAGGGAATGACAACAGTACAGCAACATTATGCCTAGGACATCATGCAGTGCCAAACGGGGCAATAGTGAAGACAATCACAGATGACCAAATTGAGGTGACTAATGCTACCGAGCTAGTTCAAAGCTCTTCAACAGGGAAAATATGCAACAACCCCCACAAAATCCTTGATGGGAGGGACTGCACACTAATAGATGCCTTACTAGGGGATCCTCATTGTGATGTCTTTCAAGATGAAACATGGGACCTCTTCGTAGAGCGGAGCAATGCTTTCAGCAACTGTTACCCTTACGATGTACCAGACTATGCATCCCTTCGATCCTTAGTTGCATCATCAGGCACA…
>AB470296_|_A/pelican/Zambia/01/2006_|_2006-08-_|_4_(HA)_|_H3N6
ATGAAGACCGTTATCGCTTTAAGCTACATTTTCTGCCTGGCCTTCGGTCAGAATTTTCCAGGGAGCGACAATAGCACAGCAACACTATGCCTGGGACACCATGCAGTGCCGAATGGGACAATAGTGAAGACCATTACAGATGATCAGATTGAAGTGACTAATGCCACCGAGCTAGTTCAAAGCTCTTCAACGGGGAAAATATGCAACAATCCTCACAGGATTCTTGATGGACGGGACTGCACACTAATAGATGCCCTACTGGGGGATCCTCATTGCGATGTCTTTCAAGATGAAACATGGGATCTTTTTGTAGAGAGAAGCAATGCTTCCAGCAATTGCTATCCCTACGATGTACCAGACTATGCATCCCTTCGATCCTTAGTTGCATCATCAGGCACA…
>KP287769_|_A/duck/Jiangxi/3779/2009_|_2009-02-27_|_4_(HA)_|_mixedH3
ATGAAGACCGTTATTGCTTTAAGCTACATTTTCTGTCTGGCTTTCAGTCAAGACCTTCCAGGGAACGACAACAGTACGGCAACACTGTGCCTGGGACATCATGCAGTGCCGAACGGAACAATAGTGAAGACAATCACAGATGATCAGATTGAGGTGACTAATGCTACCGAGCTAGTCCAAAGCTCTTCAACAGGGAAAATATGCAACAACCCACACAAAATCCTTGATGGAAGGGACTGCACACTAATAGACGCCTTACTGGGAGACCCTCATTGCGATGTCTTTCAAGATGAAACATGGGACCTTTTCGTAGAGCGGAGCAATGCTTTCAGCAATTGTTATCCTTACGATGTACCAGACTATGCATCCCTTCGATCCCTAGTCGCATCATCGGGCACA…
>LC028080_|_A/duck/Vietnam/LBM48/2011_|_2011-11-22_|_4_(HA)_|_H3N2
ATGAAGACCATTATCGCTTTAAGCTACGTTCTCTGTCTGGCCTTCGGTCAGGACTCTCCAGGGAGCGACAACAGTACAGCAACACTGTGCCTGGGACACCATGCAGTGCCGAATGGGACAATAGTAAAGACCATTACAGATGATCAGGTTGAGGTAATTAATGCTACCGAGCTAGTTCAAAGCTCTTCAACAGGGAAAATATGCAACAATCCTCACAGAATTCTTGATGGAAGAGACTGCACACTAATAGATGCCCTACTGGGGGATCCTCATTGCGATGTTTTTCAAGATGAGACATGGGATCTTTTTGTGGAGCGAAGCAATGCTTTCAGCAATTGCTACCCTTACGATGTACCAGATTATGCATCCCTTCGGTCCCTAGTTGCATCATCAGGCACA…
>CY035807_|_A/American_widgeon/Interior_Alaska/1/2007_|_2007-09-06_|_4_(HA)_|_H3N8
ATGAAGACCGTTATTGCCTTAAGCTACATTTTCTGTCTAGCTTTCGGTCAGAACCTTCAAGGGAATGACAACAGTACAGCAACACTGTGCCTAGGACACCATGCAGTGCCGAATGGGACAATAGTGAAGACAATCACAAATGATCAGATTGAGGTGACTAATGCTACCGAGCTAGTTCAGAGCTCTTCAACAGGGAAAATATGCAACAATCCTCATAGGATCCTTGATGGAAGGGACTGCACACTAATAGATGCCCTACTGGGGGATCCTCATTGCGATGTCTTTCAAGATGAAACATGGGATCTTTTTGTGGAGCGAAGCAATGCCTTCAGCAATTGTTACCCTTACGATGTACCAGATTATGCCTCCCTTCGATCCCTAGTTGCCTCATCAGGTACA…
>AB593455_|_A/chicken/Vietnam/G14/2008_|_2008-01-_|_4_(HA)_|_H3N8
ATGAAGACCATCATTGCATTGAGCTACATTTTCTGCCTGGCTGTTGGTCAGAACCTTCCAGGGAATGACAGCAGTACAGCAACACTGTGCCTGGGGCATCATGCAGTGCCGAATGGGACAATAGTGAAGACAATCACAGACGATCAGATTGAGGTGACTAATGCTACTGAGCTAGTTCAAAGCTCCTCAACAGGGAAAATATGCAACAATCCTCATAAGATCCTTGATGGAAGAGACTGCACATTAATAGATGCCCTACTTGGAGATCCTCATTGCGATGTTTTTCAAGATGAAACATGGGATCTCTTTGTTGAGCGAAGCAGCGCTTTCAGCAATTGTTACCCTTATGATGTACCAGACTATGCCTCCCTTCGATCCCTAGTTGCTTCATCAGGCACA…
>KF258949_|_A/duck/Guangdong/455/2000_|_2000--_|_4_(HA)_|_H3N9
ATGAAGACCATTATTGCCTTGAGCTACATTTTCTGCCTGGCCTTTGGTCAGAACCTTCCAGGGAATGACAGCAGTACAGCAACACTGTGCCTGGGACATCATGCGGTGCTGAACGGGACAATAGTGAAGACAATCACCGATGATCAGATTGAGGTGACTAATGCTACCGAGCTGGTTCAAAGCTCTTCAACAGGGAAAATATGCAACAATCCTCATAAGATCCTTGATGGAAGGGACTGCACACTAATAGATGCCCTGCTGGGGGATCCTCATTGCGATGTCTTTCAAGATGAAACATGGGATCTTTTTGTGGAGCGAAGCAGCGCTTTCAGCAATTGTTACCCTTATGATGTACCAGATTATGCCTCCCTTCGATCCCTAGTTGCTTCATCAGGCACA…
>KR919740_|_A/duck/Guangxi/175D12/2014_|_2014-07-_|_4_(HA)_|_H3N6
ATGAAGACCATTATTGCATTGAGCTACATTCTCTGCCTGGCTTTTGGACAGAACCTTCCAGGGAATGACAGCAGTACAGCAACACTATGCCTGGGACATCATGCAGTGCCGAATGGAACAGTAGTGAAAACAATCACCGACGATCAGATTGAGGTGACCAATGCTACTGAGCTGGTTCAAAGTTCCTCAACAGGGAAAATATGCAACAATCCCCACAAGATCCTTGATGGAAGAGACTGCACATTAATAGATGCCATGCTTGGAGATCCTCATTGCGATATTTTTCAAGATGAGACGTGGGATCTCTTTGTTGAGCGAAGTAGTGCTTTCAGCAATTGTTATCCTTATGATGTACCGGATTATGCCTCCCTTCGATCCCTAGTTGCTTCATCAGGCACA…
>KY415603_|_A/duck/Hubei/ZYSYF4/2015_|_2015-11-15_|_4_(HA)_|_H3N6
ATGAAGACCATTATTGCATTGAGCTACATTTTCTACCTGACTTCTGGACAGAACCTTCCAGGAAATGACAGCAGTACAGCAACACTATGCCTAGGACATCATGCGGTGCCGAATGGAACAATAGTGAAGACAATCACTGACGATCAGATTGAAGTGACCAATGCTACTGAGCTGGTTCAGAGTTCCTCAACAGGGAAAATATGCAACAATCCTCATAAGATCCTTGATGGGAGAGACTGCACTTTAATAGATGCCCTGCTTGGAGACCCTCACTGCGATGTTTTTCAAGATGAGACATGGGATCTCTTTGTTGAGCGGAGCAGTGCTTTCAGCAATTGTTACCCTTATGATGTGCCGGATTATGCCTCCCTTCGATCCCTAGTTGCCTCATCAGGCACA…
>KJ439850_|_A/duck/Zhejiang/6D7/2013_|_2013-12-14_|_4_(HA)_|_H3N2
ATGAAGAGAATTATTGCCTTGAGCTGCATTTTCTATCTGGCCTTTTGTCAGAACCTTCCAGGGAATGACAGCAGTACAGCAACACTGTGCTTGGGACACCACGCGGTGCCGAACGGAACACTAGTGAAGACAATCACCGATGACCAGATTGAGGTGACTAATGCTACCGAGCTGGTTCAAAGTTCCTCAACAGGGAAGATATGCAACAATCCTCATAAAATCCTTGATGGGAGGGACTGCACACTAATAGATGCCCTGCTGGGGGATCCTCATTGTGATATCTTTCAAGATGAAACATGGGACCTTTTCGTGGAGCGGAGCAGCGCTTTCAGCAATTGTTACCCTTATGATGTACCAGACTATGCCTCCCTACGATCCCTGATTGCTTCATCAGGCACA…
>JX308801_|_A/duck/Shanghai/C84/2009_|_2009-03-01_|_4_(HA)_|_H3N2
ATGAAGACCATTATTGCATTAAGCTACATTTTCTATTTGTCTTTTGGTCAGAACCTCCCAGGGAACGACAGCAGTACAGCAACATTATGCCTGGGGCATCATGCAGTGCCGAATGGAACAATAGTGAAGACGATCACCGACGATCAGATTGAGGTGACTAATGCTACTGAGCTGGTTCAAAGTTCTTCAACAGGGAAGATATGCAACAATCCTCATAAGATCCTTGATGGGAGGGATTGCACACTAATAGATGCCTTGCTGGGGGATCCTCATTGCGATGTTTTCCAAGATGAGACATGGGACCTTTTTGTTGAGCGGAGCAATGCTTTCAGCAATTGTTACCCTTACGATGTACCAGACTATGCCTCTCTTCGATCTCTAGTTGCTTCATCAGGCACA…
>KT022237_|_A/chicken/Guangxi/015C10/2009_|_2009-04-_|_4_(HA)_|_H3N2
ATGAAGACTGTTATTGCGCTGAGCTACATTTTCTATTTGTCTTTTGGTCAGAACCTTCCAGGGAATGACAGCAGTACAGCAACACTGTGCCTGGGACATCATGCAGTACCGAATGGAACAATAGTGAAGACAATCACCGACGATCAGATTGAGGTGACTAATGCTACTGAGCTGGTTCAAAGCTCTTCGACAGGGAAGATATGCAACAATCCCCATAAGATCCTTGATGGGAGGGATTGCACACTAATAGATGCCCTGCTGGGGGATCCTCATTGCGATGTTTTCCAAGATGAGACATGGGACCTTTTTGTTGAGCGGAACAATGCTTTCAGCAATTGTTACCCTTACGATGTACCAGACTATGCCTCCCTTCGATCCCTAGTTGCTTCATCAGGCACA…
>LC053492_|_A/duck/Quang_Ninh/220/2014_|_2014-09-17_|_4_(HA)_|_H3N2
ATGAAGACCATTATTGCACTGAGCTACATTTTCTGTTTATCTTTTGGTCAGGACCTTCCAGGAAACGACAGCAGCACAGCAACACTATGCCTGGGGCATCATGCAGTGTCGAATGGAACAATAGTGAAGACGATCACTGACGATCAGATTGAGGTGACTAATGCTACTGAGCTGGTTCAAAGCTCTTCGACAGGGAAGATATGTAACAATCCTCATAAGATCCTTGATGGAAGGGATTGCACACTAATAGATGCCCTGCTGGGGGATCCTCACTGCGATGTTTTCCAAGATGAGACATGGGACCTTTATGTTGAGCGGAGCAATGCTTTCAGCAATTGTTACCCTTACGATGTACCAGACTATGCCTCTCTTCGATCCCTAGTTGCTTCATCAGGCACA…
>CY094935_|_A/chestnut_teal/Victoria/1/2004_|_2004--_|_4_(HA)_|_H3N2
ATGAAGACCGTTATTGCTTTAAGCTACATTTTCTGTCTGGCTTTCGGTCAGGACCTTCCAGGGAATGACAACAGTACAGCAACACTGTGCCTGGGACATCATGCCGTAGCGAATGGGACAATAGTGAAGACAATCACAGATGATCAGATTGAGGTGACTAATGCTACCGAATTGGTTCAAAGCTCTTCAATAGGGAAAATATGCAACAATCCTCACAGAATTCTTGATGGAAGGGACTGCACACTAGTAGATGCCTTACTGGGGGATCCTCATTGCGATGTCTTTCAAGATGAAACATGGGACCTTTTTGTGGAGCGGAGCAATGCTTTCAGCAATTGTTACCCTTACGATGTACCAGACTATGCATCCCTCCGATCTCTAGTTGCATCATCAGGCACA…
>KJ579956_|_A/pigeon/Anhui/08/2013_|_2013-08-03_|_4_(HA)_|_H3N8
ATGAAGACCGTCATTGCTTTAAGCTACATTTTCTGTCTGGCTTTCGGTCAGGATCTTCCAGGGAATGACAACAGTACAGCGACACTGTGCCTGGGACATCATGCAGTACCGAATGGACCAATAGTAAAGACAATCACAGATGATCAAATTGAGGTAACTAATGCTACTGAGCTAGTTCAAAGCTCCTCAACAGGGAAAATATGCAACAATCCCCACAGGGTCCTCGATGGAAGAGACTGTGCACTAATAGACGCCCTATTGGGGGATCCCCACTGTGATGTCTTTCAAGATGAAACATGGGACCTTTTTGTGGAGCGGAGCAATGCTTTCAGCAATTGTTACCCTTACGATGTACCAGACTATGCATCCCTTCGATCCTTAGTTGCATCATCGGGCACA…
>MK943067_|_A/duck/Viet_Nam/HN-2632/2016_|_2016-02-10_|_4_(HA)_|_H3
ATGAAGACCGTCATTGCTCTAAGCTACATTTTCTGTCTGGCTTTCGGCCAGGACCTCCCGGGGAATAACAACAATACAGCGACACTGTGCCTGGGACATCATGCAGTACCGAACGGAACAATAGTAAAGACAATCACAGATGATCAGATTGAGGTAACTAACGCTACTGAGCTAGTTCAAAGCTCCTCAACAGGGAAAATATGCAACAATCCCCATAAGATCCTTGATGGAAGAGACTGTGCACTAATAGACGCTCTGTTGGGAGACCCCCACTGTGATGTCTTTCAAGATGAAACATGGGACCTTTTTGTGGAGCGAAGTAATGCTTTCAGCAATTGTTACCCTTATGATGTACCAGATTATGCATCCCTTCGATCCCTAGTTGCATCATCGGGCACA…
>KP765926_|_A/duck/Anhui/A1832/2014_|_2014-04-22_|_4_(HA)_|_H3N2
ATGAAAACTGTCATTGCTTTAAGCTACATTTTCTGTCTGGCTTTCAGTCAGGACCTCCCAGGGAATGACAACAGTACAGCAACACTGTGCCTGGGACATCATGCAGTACCAAATGGGACAATAGTGAAGACAATCACAGATGATCAGATTGAAGTAACTAATGCTACCGAATTAGTTCAAAGCTCCTCAACGGGGAAAATATGTAACAATCCCCACAGGGTCCTCGATGGAAGAGACTGCACACTGATAGATGCCCTATTGGGGGATCCCCATTGTGATGTCCTTCAAGATGAAACATGGGACCTTTTTGTGGAGCGGAGCAATGCTTTCAGCAACTGTTATCCTTATGATGTACCAGACTATGCATCCCTTCGATCCTTAATTGCATCATCGGGCACA…
>JN003630_|_A/duck/GuangXi/N42/2009_|_2009-11-24_|_4_(HA)_|_H3N2
ATGAAGACCGTTATTGCTTTAAGCTACGTTTTATGTCTGGCTTTCGGTCAGAACCTTTCAAAGAATGACAACAGTACAGCAACACTGTGCCTAGGACATCATGCAGTGCCAAACGGAACAATAGTGAAAACAATTACAGACGATCAGATTGAAGTGACTAATGCTACCGAGCTAGTTCAAAGCTCTTCAATGGGGAAAATATGCAACAACCCCCACAGAATCCTTGATGGAAGGGACTGTACACTAATAGATGCTCTACTGGGGGATCCTCATTGCGATGTTTTTCAGGATGAAACATGGGACCTTTTTGTAGAGCGGAGCAATGCTTTCAGCAATTGTTACCCTTACGATGTGCCAGACTATGCATCCCTTCGATCCCTAGTTGCATCATCGGGAACA…
>KT022309_|_A/goose/Guangxi/139G20/2013_|_2013-06-_|_4_(HA)_|_H3N2
ATGAAGACCGTCATTGCTTTAAGCTACATTTTCTGTCTGGCTCTCGGTCAGGACCTTCCAAAGAGTGACAACAGTACAGCAACACTGTGCCTAGGACGTCATGCAGTGCCAAACGGGACGATAGTGAAAACAATCACAGATGATCAGATTGAAGTGACTAATGCCACCGAGCTAGTTCAAAGCTCTTCAACGGGGAAAATATGCAACAACCCCCACAGAATCCTTGATGGGAGGGACTGCACACTAATAGATGCTCTACTGGGGGATCCCCATTGTGATGTTTTTCAAGATGAAACATGGGACCTTTTTGTAGAGAGGAGTAATGCTTTCAGCAATTGTTATCCCTACGACGTACCAGACTATGCATCCCTTCGATCCCTAATTGCATCATCGGGAACT…
>KJ764713_|_A/goose/Guangxi/020G/2009_|_2009-05-15_|_4_(HA)_|_H3N8
ATGAAGACCGTTATTGCTTTAAGCTTCACTTTCTGTCTGGCTTTAAGTCAGGACCTTCCAAGGGATGACAACAGTACAGCAACACTGTGCCTAGGACATCATGCAGTGCCTAACGGGACAATAGTGAAGACAATCACAGATGATCAGATTGAGGTGACTAATGCTACCGAGCTAGTTCAAGGCTCCTCAACAGGGAAAATATGCAATAATCCCCACAGAATCCTTGATGGAAGGGACTGCACATTAATAGATGCTCTGCTTGGGGATCCTCATTGTGACGTCTTTCAAGATGAAACATGGGACCTCTTTGTAGAGCGGAGCAATGCTTTCAGCAATTGTTACCCTTACGACGTATCAGATTATGCATCTCTACGGTCCCTAGTTGCATCATCGGGCACA…
>MH487492_|_A/duck/Jiangsu/AD/2016_|_2016--_|_4_(HA)_|_H3N8
ATGAAGACCGTTATTGCTTTAAGCTACATTTTCTGTCTGGCTTTCGGTCAGAACCTTCCAGGGAATGACAGCAGTACAGCAACACTGTGCCTAGGACACCATGCAGTACCGAATGGGACAATAGTGAAGACAATCACAGATGATCAAATTGAAGTAACTAATGCTACCGAGCTAGTTCAAAGCTCCTCAACGGGGAAGATATGTAACAATCCCCACAGAATTCTTGATGGAAGAGACTGCACACTGATAGATGCTTTATTGGGGGATCCTCATTGCGATGTCTTTCAAGATGAAACATGGGACCTCTTTATAGAGCGGAGCAATGCCTTCAGCAGTTGTTATCCCTATGATGTGCCAGACTATGCATCTCTCCGATCCCTAATTGCATCATCGGGCACA…
>MK942920_|_A/duck/Viet_Nam/HN-2676/2016_|_2016-03-08_|_4_(HA)_|_mixedH3
ATGAAGACCGTTATTGCTTTAAGCTACATCTTCTGTCTGGCTTTCGGTCAGAACCTTTCAGGGAATAACAGCAATACAGCAACACTATGCCTGGGACACCATGCAGTACCGAATGGAACAATAGTGAAGACAATCACAGATGATCAGATTGAAGTAACTAATGCTACTGAGCTAGTTCAAAACTCCTCAACGGGGAAGATATGCAACAATCCCCACAGAATCCTTGATGGAAGAGACTGCACACTAATAGATGCTCTACTGGGGGATCCTCATTGCGATGTTTTTCAAGATGAAACATGGGACCTCTTTGTAGAGCGGAGCAGTGCTTACAGCAATTGTTACCCCTATGATGTGCCAGACTATGCATCTCTCCGATCCCTAATTGCGTCATCGGGCACA…
>CY077537_|_A/mallard/New_Zealand/449-84/2004_|_2004--_|_4_(HA)_|_H3N2
ATGAAGACTGTTATTGCTTTAGGCTACATTTTCTGTTTGGCATTCGGTCAGGACCTTTCAGGGAATGACAACAGTACAGCAACACTGTGCCTGGGACACCATGCTGTTCCGAACGGAACAATAGTGAAGACAATCACGGATGATCAGATTGAGGTGACTAATGCTACCGAACTAGTTCAAAGCTCTTCCACAGGGAAAATATGCAACAATCCTCACAAAATCCTTGATGGAAGGGACTGCACACTAGTAGATGCACTACTGGGAGATCCTCACTGCGATGTCTTTCAAGATGAAACGTGGGACCTCTTTGTGGAGCGGAGCAATGCTTTCAGCAATTGTTATCCTTACGATGTACCAGACTACGCATCACTTCGATCTCTAGTTGCATCATCAGGCACA…
>KP767633_|_A/duck/Jiangsu/J3602/2014_|_2014-11-06_|_4_(HA)_|_H3
ATGAGGACCGTCATTGCTTTAAGCTACATTTTCTGTCTGGCTTTCGGTCAGGACCTTACAGGGAATGACAACAGTACAGCAACACTGTGCCTGGGACATCATGCAGTGCCGAACGGGACAATAGTGAAGACAATCACAGATGATCAAATTGAGGTAACTAATGCTACTGAGCTGGTTCAAAGCTCCTCAACAGGGAAAATATGCAACAATCCCCACAGGGTCCTCGATGGAAGAAACTGTGCACTAATAAACGCCCTATTGGGGGATCCCCACTGTGATGTCTTTCAAGATGAAACATGGGACCTTTTTGTGGAACGGAGCAATGCTTTCAGCAACTGTTACCCTTATGATGTACCATACTATGCATCCCTTCGATCCTTAGTTGCATCATCAGGCACA…
>KP767634_|_A/duck/Jiangsu/J3722/2014_|_2014-11-06_|_4_(HA)_|_H3
ATGAAGACCGTTATCGCTTTAAGCTACATTTTCTGTCTGGCTTTCGGACAGGACCTTCCAGGGAATGACAACAGTACAGCAACACTGTGCCTGGGACACCATGCAGTGCCGAATGGGACAATAGTGAAGACCATCACAGATGATCAGATTGAGGTGACTAATGCCACCGAGCTAGTTCAAAGCTCTTCAACAGGGAAGATATGCAACAATCCTCGCAGGATTCTTGATGGAAGGGACTGCGCACTAATAGATGCTCTACTGGGGGATCCTCATTGCGATGTCTTTCAAGATGAGACATGGGATCTTTTTGTGGAGCGAAGCAATGCTTTCAGCAATTGCTACCCTTACGATGTACCAGACTATGCATCCCTTCGATCCCTAGTTGCATCATCAGGCACA…
>LC028128_|_A/muscovy_duck/Vietnam/LBM437/2013_|_2013-06-05_|_4_(HA)_|_H3N8
ATGAAGACAATCATTGCTTTGAGCTGCATTTTCTGCCTGGTTTTCGGTCAAGATCTTCCGGGGAATGAAAACAGTACAGCAACACTGTGCTTGGGACATCATGCAGTGCCGAATGGAACGATAGTGAAAACAATCACAGATGATCAAATTGAGGTGACCAATGCTACTGAGCTAGTTCAAAGCTCTTCAACAGGGAAAATATGCAACAATCCCCACAGAATCCTTGATGGAAGAGACTGCACATTAATAGATGCCTTACTGGGAGACCCTCATTGTGATGTTTTTCAAGATGAGACATGGGACCTTTTTGTGGAACGAAGCAATGCTTTCAGCAATTGCTATCCTTATGATGTGCCAGATTATGCATCCCTTCGATCCCTAGTTGCATCATCAGGCACA…
>EU301237_|_A/duck/Korea/LPM86/2006_|_2006--_|_4_(HA)_|_H3N2
ATGAAGACCATTATTGCTTTAAGCTACATTTTCTGCCTGGCTTTTGGTCAGAATCTCCCAGGAAATGAAAATAATACAGCAACACTATGCCTGGGACATCATGCAGTACCGAACGGGACAGTAGTGAAAACAATCACAGACGATCAAATTGAAGTGACCAACGCCACCGAGCTAGTCCAAAACTCCTCAACAGGGAAAATATGCAACAATCCCCACAAAATCCTTGATGGGAGAGACTGCACACTAATAGATGCCCTACTAGGAGATCCACACTGTGATGTCTTTCAAGATGAGACGTGGGACCTTTTTGTGGAACGGAGCAATGCTTTCAGCAATTGTTACCCTTATGATGTACCAGACTATACGTCCCTTCGATCCCTAGTTGCATCATCAGGCACA…
>JN087176_|_A/duck/Korea/U14-1/2007_|_2007-05-15_|_4_(HA)_|_H3N2
ATGAAGACCGTCATTGCTTTAAGCTATATTTTCTGCCTGGCTTTTGGTCAGAATCTTCCAGGAAATGAAAATAACACAGCAACACTATGCCTGGGACATCATGCAGTGCCGAATGGGACAATAGTGAAAACAATCACAGACGATCAAATTGAAGTGACCAACGCCACTGAGCTAGTCCAAAACTCCTCAACAGGGAAAATATGCAACAATCCCCACAAAATCCTTGATGGGAGAGACTGCACACTAATAGATGCCCTACTAGGGGACCCGCACTGTGATGTTTTTCAAGATGAGACATGGGACCTTTTTGTGGAACGGAGTAATGCTTTCAGCAATTGTTACCCTTATGATGTACCAGACTATGCATCCCTTCGATCCCTAGTTGCATCATCAGGCACA…
>JN087128_|_A/duck/Korea/U2-5/2007_|_2007-05-01_|_4_(HA)_|_H3N8
ATGAAGACCGCTATTGCTTTAAGCTACATTTTTTGCCTGGCTTTTGGCCAGAATCTTCCAGGAAATGAAAATAACACAGCAACATTATGTCTGGGACACCATGCAGTGCCGAACGGGACAATAGTGAAGACAATCACAGACGATCAAATTGAGGTGACCAACGCCACTGAGCTAGTTCAAAATTCCTCAACAGGGAAAATATGCAACAATCCTCACAAAATTCTTGATGGGAGGGACTGCACACTAATAGATGCCCTATTAGGGGACCCGCACTGTGATGTCTTTCAAGATGAGACATGGGATCTTTTTGTAGAACGGAGCAATGCTTTCAGCAACTGTTACCCTTATGATGTGCCAGACTATGCATCCCTTCGATCCCTGGTTGCATCATCAGGCACA…
>JX163256_|_A/canine/Korea/01/2007_|_2007-05-_|_4_(HA)_|_H3N2(2)
ATGAAAACTGTTATTGCTTTAAGCTACATTTTCTGCCTGGCTTTTGGTCAGAATCTTCCAGGAAATGAAAATAATGCTGCAACACTATGCCTGGGACATCATGCAGTGCCGAACGGGACAATAGTGAAAACTATCACAGACGATCAAATTGAGGTGACCAACGCCACCGAGCTAGTCCAAAACTCCTCAACAGGGAAAATATGCAACAATCCCCACAAGATTCTTGATGGGAGGGACTGCACACTAATAGATGCCCTACTAGGGGACCCGCACTGTGATGTCTTCCAAAATGAGACATGGGACCTTTTTGTGGAACGAAGCAATGCTTTTAGCAATTGTTACCCTTATGATGTACCAGACTATGCATCCCTTCGATCCATAGTTGCATCATCAGGCACA…
>JN087160_|_A/duck/Korea/U10-2/2007_|_2007-05-09_|_4_(HA)_|_H3N6
ATGAAGACCATTATTGCCCTAAGCTACATTTTCTGTCTGGCTTCTGGTCAGAATCTTCCAGGAAATGAAAACAACACAGCAACACTATGTCTGGGACATCATGCAGTGCCGAATGGAACAATAGTAAAAACAATCACAGACGATCAAATTGAAGTGACTAACGCCACTGAGTTGGTTCAAAACTCCTCAACAGGGAAAATATGCAACAATCCCCATAAAATCCTTGATGGGAAGGGCTGCACACTAATAGATGCCCTATTAGGGGACCCGCACTGTGATGTCTTTCAAGATGAGACATGGGACCTTTTTGTGGAACGGAGCAGTGCTTTCAGCAATTGTTACCCTTATGATGTACCGGACTATGCATCCCTTCGATCTCTAGTTGCATCATCAGGCACA…
>JN087168_|_A/duck/Korea/U12/2007_|_2007-05-10_|_4_(HA)_|_H3N2
ATGAAGACTGCTATTGCTTTAAGCTACATTCTCTGCCTGGCTTCTGGTCAGAATCTTCCAGGAAGTGAAAACAATACAGCTACACTATGCCTGGGACATCATGCAGTCCCGAACGGAACAATTGTGAAAACAATCACAGATGATCAAATCGAGGTGACTAACGCCACCGAGCTAGTTCAAAACTCCTCAACAGGGAAAATATGCAACAATCCTCACAAGATCCTTGATGGGAGGGACTGCACACTAATAGATGCTCTACTAGGGGACCCGCACTGTGATGTCTTCCAAGATGAGACATGGGACCTTTTTGTGGAACGAAGCAATGCTTTCAGCAATTGCTACCCTTATGATGTGCCAGATTATGCATCCCTTCGATCTCTAGTTGCATCATCAGGCACA…
>JN244246_|_A/duck/Korea/A122/2010_|_2010-11-_|_4_(HA)_|_H3N6
ATGAAGACTGTTATTGCTTTAAGCTACATTTTCTGCGTGGCTCTTGGTCAGAATCTTCCAAAAAGTGAAAACAATACAGCAACACTATGCCTAGGACATCATGCAGTGCCGAACGGAACAATTGTGAAAACAATCACAGATGATCAAATAGAGGTGACCAATGCCACTGAACTAGTTCAAAACTCTTCAACAGGGAAAATATGCAACAATCCTCACCAAGTCCTTGATGGGGGGGACTGCACACTAATAGATGCTCTACTAGGAGACCCGCATTGTGATGTTTTCCAAGATGAGACATGGGACCTTTTTGTGGAACGAAGCAATGCTTTCAGCAATTGCTATCCTTATGATATACCAGATTATGCATCTCTTCGATCTCTAGTTGCATCATCGGGCACA…
>CY006011_|_A/pigeon/Nanchang/9-058/2000_|_2000-09-07_|_4_(HA)_|_H3N3
ATGAAGACCATCATTATTCTGAGCTACATTTTCTGTCTGGCTTTTGGCCAGGACTATCCAGATAATGGAAACAATACGGCAACACTGTGCCTAGGACACCATGCAGTGCCAAATGGGACAATAGTGAAGACAATCACAGACGACCAAATTGAAGTGACCAATGCCACTGAGCTAGTCCAAAGCTCCTCAACAGGGAAAATATGCAACAATCCCCATAAGATTCTTGATGGAAGAGACTGCACACTGATAGATGCTCTACTTGGGGATCCTCATTGCGATGTCTTTCAAGACGAGACATGGGATCTCTTTGTGGAACGAAGCAATGCTTTCAGCAACTGTTACCCTTATGATGTACCAGATTACGCATCCCTTAGATCTCTAGTTGCCTCATCAGGCACA…
>KU158892_|_A/duck/Hebei/B1646-2/2011_|_2011--_|_4_(HA)_|_H3N2
ATGAAGACCACAATTATCCTGAGCTACATTTTCTGTCTGGCTTTTGGCCAGGACTATCCAGATAATGGAAACAACACAGCAACACTGTGCCTAGGACACCATGCAGTGCCCAATGGAACAATAGTGAAGACAATTACAGACGATCAAATTGAAGTGACCAATGCCACTGAGCTAGTCCAAAGCTCCTCAACAGGGAAAATATGCAACAACCCTCATAAGATCCTTGATGGGAGAGACTGCACACTAATAGATGCTTTACTTGGAGATCCTCATTGCGATGTATTTCAAGAAGAGACATGGGATCTCTTTCTGGAACGAAGCAATGCTTTCAGCAACTGTTACCCTTACGATATACCAGATTACGCATCCCTTAGATCACTAGTTGCCTCATCAGGCACA…
>CY060261_|_A/mallard/Netherlands/2/1999_|_1999-10-07_|_4_(HA)_|_H3N5
ATGAAGACCATCATTGCTCTGAGCTACATCCTCTGTCTGGCTTTTGGCCAGAACTTTCCAGATAATGGCAACAATACAGCAACACTGTGCCTAGGACACCATGCAGTGCCAAATGGAACGATAGTGAAGACAATCACTGATGACCAAATTGAAGTGACCAATGCCACTGAGCTAGTTCAAAGCTCCTCAACAGGGAAAATATGCAACAATCCCCATAAGATCCTTGATGGAAGAGACTGTACACTGATAGATGCTCTAATTGGGGATCCTCATTGCGACGTCTTTCAAGATGAGACATGGGACCTCTTTGTGGAGCGAAACAATGCTTTCAGCAACTGTTACCCTTATGATGTGCCAGATTATGCATCCCTTAGATCCCTAGTTGCCTCATCAGGCACA…
>CY101089_|_A/ruddy_turnstone/Delaware/24/1990_|_1990-05-09_|_4_(HA)_|_mixedH3
ATGAAGACCATCATTGCTCTGATCTACATTTTCTGTCTGGCTTCTGGCCGGGACTTTTCGGGTAATGGCAGCAATACAGCGACATTGTGCCTAGGACACCATGCAGTGCCGAATGGGACAATAGTGAAGACAATCACAGACGATCAAATTGAAGTGACCAATGCCACTGAGCTAGTTCAGAGCTCCTCAACAGGGAAAATATGCAACAACCCCTATAGAATCCTTGATGGAAGAGACTGCAGGTTAATAGATGCTCTAATTGGGGATCCTCATTGCGATCCCTTTCAAGATGAGACGTGGGACCTCTTTGTGGAGCGAAGCAATGCTTTCAGCAACTGTTACCCTTATGATGTCCCAGATTATGCATCCCTTAGATCCCTAGTTGCCTCATCAGGCACA…
>AB545597_|_A/duck/Vietnam/OIE-2382/2009_|_2009--_|_4_(HA)_|_H3N2
ATGAAGACCATTGTTGCTTTAAGCTGCATTTTCTGTCTGGCTTTCACTCAGGACCTTCCAGGGAATGACAACAACACAGCAACACTGTGTTTAGGACATCATGCAGTGCAGAATGGGACAATAGTGAAAACAATCACAGATGATCAGATTGAGGTGACTAATGCTACTGAATTAGTCCAAAGCTCTTCAACAGGGAAAATATGCAACAATCCTCACAAAATTCTTGATGGAAGGGATTGTACACTAGTAGATGCCCTGTTGGGGGATCCTCACTGTGATGTCTTTCAAGATGAAACATGGGACCTTTTTGTGGAACGAAGCAATGCTTTCAGCAATTGTTACCCATATGATGTACCAGATTACGCATCCCTTCGATCCCTGGTTGCATCATCAGGCACA…
>MH560271_|_A/duck/France/161005/2016_|_2016-03-13_|_4_(HA)_|_H3N2
ATGAAGACCATTATTGCTTTGAGCTTCATTTTCTGTCTGACTTTCGGCCAGGACTTCTTGGAGAACGGCAACAACACAGCGACACTGTGTCTAGGGCACCATGCAGTGCCGAATGGGACAATAGTGAAGACAATCACAGACAATCAGGTTGAAGTAACCAATGCCACTGAACTAGTCCAAAGCTCTTCAACAGGGAAAATATGCAGCAATCCCCACAAGATCCTTGATGGAAGAGACTGCACACTTATAGACGCCCTACTTGGGGATCCTCATTGCGATGTCTTCCAAGACGAGACGTGGGATCTCTTTGTAGAGCGGAGCAGTGCTTTCAGTAACTGTTACCCTTATGATGTTCCAGATTATGCCTCCCTTAGATCTCTAGTTGCCTCATCTGGCACG…
>J02132_|_A/Memphis/1/1971_|_1971--_|_4_(HA)_|_H3N2
ATGAAGACCATTATTGCTTTGAGCCACATTTTCTGTCTGGTTCTCGGCCAATACCTTCCAGGAAATGACAACAGCACAGCAACGCTGTGTCTGGGACATCATGCAGTGCCAAACGGAACACTAGTGAAAACAATCACAAATGATCAGATTGAAGTGACTAATGCTACTGAGCTAGTTCAGAGCTCCTCAACGGGGAAAATATGCAACAATCCTCATCGAATCCTTGATGGAATAGACTGCACACTGATAGATGCTCTATTGGGGGACCCTCATTGTGATGGTTTTCAAAATGAGACATGGGACCTTTTCGTTGAACGCAGCAAAGCTTTCAGCAACTGTTACCCCTATGATGTGCCAGATTATGCCTCCCTTAGATCACTAGTTGCCTCGTCAGGCACT…
>CY077919_|_A/swine/Italy/526/1985_|_1985--_|_4_(HA)_|_H3N2
ATGAAGACTGTCATTGCTTTGAGCTACGCTTTCTGCCTGATTCTTGGCCAAGACCTTCCGGGAAATGGCAACAGCACAGCAACGCTGTGCCTGGGACATCATGCGGTGCCAAACGGAACGCTAGTGAAAACAATCACGAGTGATCAGATCGAAGTGACTAATGCTACTGAGCTGGTCCAGAGTTCCTCAACGGGTAAAATATGCAGCAATCCTCATCGAATCCTTGATGGAACAAACTGCACACTGATAGATGCTCTATTGGGGGACCCTCATTGTGATGGCTTTCAAAATGAGAAATGGGACCTCTTCATTGAACGCAGCAAAGCTTTCAGCGACTGTTATCCTTATGATGTGCCAGATTATGCCTCCCTTAGGTCACTAGTTGCCTCATCAGGCACT…
>KC620455_|_A/swine/HuNan/01/2008_|_2008-03-10_|_4_(HA)_|_H3N2
ATGAAGACTATCATTGCTTTGAGCTACATTTTCTGTCTGGTTTTCGCCCAAGACCTTCCAGGAAATGACAACAACACAGCAACTCTTTGCCTGGGACATCATGCGGTGCCAAACGGAACGCTAGTGAAAACAATCACGAATGATCAGATTGAAGTGACTAATGCTACTGAACTGGTTCAGAGTTCCTCAACGGGTAAAATATGCGACAATCCTCATCGAATCCTTGATGGAATAAACTGCACACTGATAGATGCTCTATTGGGGGACCCTCATTGTGATGGCTTTCAAAATGAGAAATGGGACCTTTTCGTTGAACGCAGCAAAGCTTTCAGCAACTGTTACCCTTATGATGTGCCAGATTATGCCTCCCTTAGGTCACTAGTTGCCTCGTCAGGCACT…
>CY006026_|_A/duck/Hong_Kong/7/1975_|_1975--_|_4_(HA)_|_H3N2
ATGAAGACCATCATTGCTTTGAGCTACATTTTCTGTCTGGCTTTCGGCCAAGACCTCCCAAGAAACGACAACAGCACAGCAACACTGTGCCTGGGGCATCACGCAGTGCCAAATGGAACAATAGTGAAGACAATCACAGATGATCAGATTGAAGTGACTAATGCTACTGAGCTAGTCCAGAGCTCCTCAACGGGGAAAATATGCAACAATCCTCATAAGATCCTTGATGGAAGAGACTGCACACTGATAGATGCTCTCTTGGGGGACCCTCATTGCGATGTCTTCCAAGATGAGACATGGGACCTTTTCGTTGAACGCGGCAATGCTTTCAGCAGTTGTTACCCTTATGATGTGCCAGATTATGCCTCCCTTAGGTCACTAGTTGCCTCGTCAGGCACT…
>M73775_|_A/swine/Ukkel/1/1984_|_1984--_|_4_(HA)_|_H3N2
ATGAAGACTCTCATTGCTTTGAGCTACATTTTCTGTCTGGTTCTTGGCCAAGACCTTCCAGGAAATGGCAACAGCACAGCAACACTGTGCCTGGGACATCATGCGGTGCCAAACGGAACGCTAGTGAAAACAATCACGGATGATCAGATCGAAGTGACTAATGCTACTGAGCTGGTCCAGAATTTCTCAATGGATAAAATATGCAACAATCCTCATCGAATTCTTGATGGAGCAAACTGCACACTGATAGATGCTCTATTGGGGGACCCTCATTGTGATGACTTTCAAAATGAGAAATGGGACCTTTTCGTTGAACGCAGCAAGGCTTTCAGCAACTGTTACCCTTATGATGTGCCAGATTATACCTCCCTTAGGTCACTAATTGCCTCGTCAGGCACT…
>AM746616_|_A/wild_boar/Germany/WS169/2006_|_2006--_|_4_(HA)_|_H3N2
ATGAAAACTGTCATTGCTTTGAGCTACATCCTCTGTCTGGTTCTTGGCCAAGACCTTCCAGGAAAGGGCAACAATACAGCAACGCTGTGCCTGGGACATCATGCGGTGCCAAACGGAACGCTAGTGAAAACAATCACGGATGATCAAATCGAGGTAACTAATGCTACTGAACTGGTCCAGAATTTCTCAATGGGTAAAATATGCAACAATCCTCATCGAATTCTTGATGGAGCAAATTGCACACTGATAGACGCTCTATTGGGGGACCCTCATTGTGATGATTTTCAAAATGAGAAATGGGACCTTTTCATTGAACGCAGCAAGGCTTTCAGCAACTGTTACCCTTATGATGTGCCGGAGTATACCTCCCTTAGGTCACTAATTGCCTCGTCAGGCACC…
>MK361799_|_A/swine/Laar/IDT4126/2005_|_2005-05-18_|_4_(HA)_|_H3N2
ATGAAGACTGTCATTGCTTTAAGCTACATCTTTTGTCTGGTTTTTGGCCAAGACCTTCCAGGAAAGGGCAACAACACAGCAACGCTGTGCCTGGGACATCATGCAGTGCCAAATGGAACACTGGTGAAAACAATCACGGATGATCAGATCGAAGTAACCAATGCTACTGAACTGGTCCAGAATTTCTCAATGGGTAAAATATGCAAGAACCCTCATCGAATTCTTGATGGGGCAAATTGCACACTGATAGACTCTCTATTGGGGGACCCTCATTGTGATGGTTTTCAAAATGAGAAATGGGACCTTTTCATTGAACGCAGCAAGGCTTTCAGCAACTGTTACCCTTATGATGTGCCGGAATATACCTCCCTTAGGTCACTAATTGCCTCGTCAGGCACC…
>EU045371_|_A/swine/Italy/297576/2004_|_2004--_|_4_(HA)_|_H3N2
ATGAAGACTGTCATTGCTTTAAGCTACATCTTCTGTCTGGTTTTTGGCCAAGAACTTCCAGGAAAGGGCAACAACACAGCAACGCTGTGCCTAGGACATCATGCAGTACCAAATGGAACACTGGTGAAAACAATCACGGATGATCAGATCGAAGTAACTAATGCTACTGAACTGGTCCAGAATTTCTCAATGGGTAAAATATGCAACAATCCTCATCGAATTCTCGATGGAGCAAATTGCACACTAATGGACTCTCTATTGGGGGACCCTCATTGTGATGGGTTTCAAAATGAGAAATGGGATCTTTTCATTGAACGCAGCAAGGCTTTCAGCAACTGCTACCCTTATGATGTGCCGGAGTATACCTCCCTTAGGTCACTAATTGCCTCGTCAGGCACC…
>MF872855_|_A/swine/Spain/45690-1/2016_|_2016-12-27_|_4_(HA)_|_H3N2
ATGAGGACTGTCATTGCTTTAAGCTACATCTTCTGTCTGGTTTCTGGCCAAGGCATTCCAGGAAAGGGCAACAACACAGCAACGCTGTGCCTGGGGCATCATGCAGTGCCAAATGGAACACTAGTGAAAACAATCGCGGATGATCAGGTCGAAGTAACCAATGCTACTGAACTGGTCCAGAATTTTTCAATGGGTAAAATATGCAACACTCCTCATCGAATTCTTGATGGGGCAAATTGCACACTGATAGACTCTTTATTGGGGGACCCTCACTGTGATGGCTTTCAAAATAAGAAATGGGACCTTTTCATTGAACGCAGCAAGGCTTTCAGTAACTGTTACCCTTATGATGTGCCGGAGTATGCCTCCCTTAGGTCATTAATTGCATCGTCAGGTACT…
>MK362649_|_A/swine/Lohne/9719a/2009_|_2009-06-04_|_4_(HA)_|_H3N2
ATGAAGACTATCATTGCTTTAAGCTACATCTTCTGTCTGGTTTTTGGTCAAGACATCCCAGGAAAAGGCAACAACACAGCAACGCTGTGCCTGGGGCATCATGCAGTGCCAAATGGAACACTAGTAAAAACAATCACGGATGATCAGATCGAAGTAACCAATGCTACTGAACTGGTTCAGAATTTCTCAATGGGTAAAATATGCAACAATCCTCATCGAATTCTTGATGGGGCAAATTGCACACTGATAGACTCTCTATTGGGGGACCCTCATTGTGATGGCTTTCAGAATGAGCAATGGGACCTTTTCATTGAACGCAGCAAGGCTTTCAGCAACTGTTACCCTTATGATGTGCCGGAGTATACCTCCCTTAGATCACTAATTGCCTCGTCAGGCACC…
>KC222516_|_A/swine/Wuerusreuth/IDT10990/2009_|_2009-11-17_|_4_(HA)_|_H3N1
ATGAAGACTGTCATTGCTTTAAGCTACGTCTTTTGTCTAGTTTTTGGCCAAGATCTTCCAGGAAAGGGCAACAACACAGCAACACTGTGCCTGGGACATCATGCAGTGCCAAATGGAACACTAGTGAAAACAATCACAGATGATCAGATCGAAGTAACCAATGCTACAGAACTGGTCCAAAATTTCTCAATGGGTAAAATATGCAAGAATCCTCATCGAATTCTTGATGGGGCAAATTGCACACTGATAGACTCTCTATTGGGGGACCCTCACTGTGATGGTTTTCAAAATGAGAAATGGGACCTTTTCATTGAACGCAGCAAGGCTTTCAGCAACTGTTACCCTTATGATGTGCCAGAGTATACCTCTCTTAGGTCACTAATTGCCTCATCAGGCACC…
>CY006031_|_A/black_duck/AUS/751/1978_|_1978-01-26_|_4_(HA)_|_H3N8
ATGAAGACCATCATTGCTCTGAGCTACATCCTCTGTCTAGCTTTCGGCCAAGACCTCTCAGGAAACGATAACAGCACAGCAACACTGTGTCTGGGACATCACGCAGTGTCAAATGGAACAGTAGTGAAGACAATCACAGATGACCGAATTGAAGTGACCAATGCTACAGAGTTAGTTCAGAGCTCCTCAACGGGGAAAATATGCAACAATCCCCATAGAATCCTTGATGGAAGAGACTGCACACTGGTAGATGCTCTCTTGGGGGACCCTCACTGCGATGTTTTCCAAGATGAAACATGGGACCTTTTCATAGAACGCAGCAATGCTTTCAGCAATTGTTACCCTTATGATGTGCCAGATCATGCCTCCCTTAGGTCACTAGTTGCCTCGTCAGGCACT…
>CY014633_|_A/red-necked_stint/Australia/4500/1980_|_1980-12-06_|_4_(HA)_|_H3N8
ATGAAGACCATCATTGCCTTGAGCTACATTTTCTGTCTGGCTTTCAGTCAAGACCTTCCAGGAAATGACAACAGCACTGCAACACTGTGCCTGGGACATCATGCAGTGCCAAACGGAACACTAGTGAAAACAATCACAGATGATCAGATTGAAGTGACTAATGCTACTGAGCTAGTTCAGAGCTCTTCAACGGGGAAAATATGCAATAATCCTCATAGGATCCTTGATGGAAGAGACTGCACACTTATAGATGCCCTATTGGGGGACCCTCATTGTGATGGTTTCCAAGATGAGACATGGGACCTCTTCGTTGAACGCAGCAATGCTTTCAGCAACTGTTACCCTTATGATGTACCAGATTATGTCTCCCTTAGATCATTAGTTGCTTCGTCAGGCACT…
>AJ252132_|_A/swine/Potsdam/35/82_|_1982--_|_4_(HA)_|_H3N2
ATGAAGACTATCATTGCTTTAAGCTACATTTTCTGTCTGGTTCTCGGCCAAGATTTTCCAGGAAATGACAAAAACACAGCAACGCTGTGCCTGGGACATCATGCGGTGCCAAACGGAACACTAGTGAAGACAATCACAGATGATCAGATTGAAGTAACTAATGCTACTGAGCTAGTTCAGAGTTCCTCAACGGGGAAAATATGCAACAATCCCCATCGAATCCTTGATGGAGTAGACTGCACACTGATAGATGCTCTACTGGGGGACCCTCATTGTGATGGCTTTCAAAATGAGACATGGGACCTTTTCGTTGAACGCAGCAAAGCTTTCAGTAACTGTTACCCTTATGATGTGCCAGATTATGCATCCCTTAGGTCAATAGTTGCCTCGTCAGGCACT…
>CY077927_|_A/swine/Italy/6/1981_|_1981--_|_4_(HA)_|_H3N2
ATGAAGACCATCACTGCCCTGAGCTACATTTTCTGTCTGGCTCTCAGCCAAGACCTTCCAAAAAATGAAAAAAACACAGCAACGCTGTGCCTGGGACATCATGCGGTGCCAAACGGAACACTAGTGAAAACAATCACAAGTGATCAGATTGAAGTAACTAATGCTACTGAGCTGGTTCAGAGCTCCTCAACGGGGAAAATATGCAACAATCCTCATCGAATCCTTGATGGAATAAACTGCACACTGATAGATGCTCTATTGGGGGACCCTCATTGTGATGGCTTTCAGAATGAAACATGGGACCTTTTTGTTGAACGCAGCAAAGCTTTTAGCAACTGTTACCCCTATGATGTGCCGGATTATGCCTCCCTTAGATCACTAGTTGCCTCGTCAGGCAAT…
>LC431436_|_A/swine/Hong_Kong/126/1982_|_1982--_|_4_(HA)_|_H3N2
ATGAAGACCATCATTGCTTTGAGCTACATTTTCTATCTGACTCTCGGCCAAGACCTTCCTGGAAATGACAACAGCAAGGCAACTCTGTGCCTGGGACATCATGCGGTGCCAAACGGGACACTAGTGAAAACAATCACAGATGATCAGACTGAAGTGACTAATGCTACTGAGTTAGTTCAGAGCTCCTCAACGGGGAAAATATGTAACAGTCCTCATCGAATCCTTGATGGAATGAACTGCACACTGATAGATGCTTTATTGGGGGACCCTCATTGTGATGTTTTTCAAAATAAGACATGGGACCTTTTCGTTGAACGCAGCAAAGCTTTCAGCAACTGCTACCCTTATGATGTTCCAGATTATGCCTCCCTTAGATCACTAGCTGCTTCGTCAGGCACT…
>KR701439_|_A/swine/Hungary/4025/2013_|_2013-02-25_|_4_(HA)_|_H3N2
ATGAAGACTGTCATTGCTTTAAGCTACATCTTTTGTCTGGCTTTTGGCCAATACCTTCCAGAAAGGGGAAACAACACAGCAACGCTGTGCCTGGGACATCATGCAGTGCCAAATGGAACACTAGTGAAAACACTCACAGATGATCAAATCGAAGTAACCAATGCTACTGAACTGGTCCAGAATTTCTTAATGGGTAAAATATGCAATAATCCTCATAACATTCTTGATGGGGCAAATTGCACACTGATAGACTCTCTATTGGGAGACCCTCATTGTGATATGTTTCAAAATGAGAAATGGGACCTTTTCATTGAACGCAGCAAGGCTTTCAGCAACTGTTACCCTTATGATATACCGGAGTATACCTCACTTAGGTCACTAGTTGCCTCATCAGGCACC…
>EF409247_|_A/swine/Leipzig/145/92_|_1992--_|_4_(HA)_|_H3N2
ATGAAGACCATCATTGCCTTGAGCTACATTTTCTGTCTGGTTCTCGGCCAGGACATACCAGGAAATGACAACAACACAGCAATGCTGTGCCTGGGGCATCATGCAGTGCCAAACGGAACACTAGTGAAAACAATTACGGATGATCAGATTGAAGTGACTAATGCTACTGAGCTGGTTCAGAGCTCTTCAACGGGCAAAATATGCAACAGCCCTCATCGAATCCTTGATGGAATAAACTGCACATTGGTAGATGCTCTATTGGGGGACCCCCATTGTGATGACTTTCAAAATGAAAAGTGGGACCTTTTCATTGAACGCAGCAAAGCTTTCAGCAGCTGTTACCCTTATGATGTGCCAGATTATGCCTCCCTTAGGTCATTAGTTGCCTCATCAGGAACC…
>CY115996_|_A/swine/England/163266/1987_|_1987--_|_4_(HA)_|_H3N2
ATGAATGCTATCATCGCTTTAAGCTACATTCTCTGTCTGGTTCTTGGTCAAGGATTCTCAAGAAATGACGACAACATAGCAACACTGTGCCTGGGACATCATGCGGTGCCAAATGGGACACTAGTGAAAACAATAACAAATGATCAGATTGAAGTGACTAATGCTACTGAACTGGTTCAGAGTTCCTCAACGGGGAAAATATGCAATAATCCTCATCGAATCCTCGACGGAATGGACTGCACACTGGTGGATGCTCTATTGGGAGACCCTCATTGTGATGGCTTTCAAAATGAGACATGGGACCTTTTCGTTGAACGCAGCAAAGCATTCAGCAACTGTTACCCTTATGATGTGCCAGATTATGCCTCCCTTAGATCACTAGTTGCCTCATCTGGCACT…
>CY116050_|_A/swine/England/203759/1992_|_1992-03-12_|_4_(HA)_|_H3N1
ATGAAGACAATCATTGCTTTAAGCTACATTTTCTGTCTAGTTTTCGGCCAAGGAATTTCAAGAAATGACGACAGCATAGCAACGCTGTGCCTAGGACATCATGCGGTGCCAAATGGAACACTAGTAAAAACAATAACAAGTGATCAGATTGAAGTGACTAATGCTACTGAACTGGTTCAGAGTTCCTCAACGGGAGAAATATGTAATAGTCCTCATCGAATCCTCGACGGAATGGACTGCTCACTGATAGATGCTCTATTGGGAGATCCTCATTGTGATGGCCTTCAAAATGAGACATGGGACCTTTTTATTGAACGAAGCAAAGCTTCCAGCAACTGTTACCCTTATGACGTGCCAGATTATGCCTCCCTTAGGTCACTAGTAGCCTCATCTGGTACT…
>CY116095_|_A/swine/England/285393/1993_|_1993-04-21_|_4_(HA)_|_H3N2
ATGAAGACTATCATTGCTTTAAGCTACATTTTCTGTCTGGTTCTCGGCCAAGGAATTTCAAGAAATGACTACAGCATAGCAACGCTGTGCCTGGGACATCATGCGGTACCAAATGGAACACTAGTAAAAACAATAACAAGTGATCAGATTGAAGTGACTAATGCTACTGAATTGGTTCAGAGTTCCTCAACAGGGAAAATATGTAATAATCCTCATCGAATCCTCGACGGGATGGACTGCTCACTGGTAGATGCTCTATTGGGAGACCCTCATTGTGATGACCTTCAAAATGAGACATGGGACCTTTTTGTTGAACGCAGCAAAGCTTTCAGCAACTGTTACCCTTATGACGTGCCAGATTATGCCTCCCTTAGGTCACTAGTAGCCTCATCTGGCACT…
>CY116330_|_A/swine/England/90591/1997_|_1997-02-10_|_4_(HA)_|_H3N2
ATGAAGACTATTATCGCTTTGAGCTACATTTTTTGTCTGGGTCTGGGGCAAGAATTTTCAAAAAATGACGAAAGCATAGCAATGCTGTGTCTGGGACATCATGCGGTGCCAAATGGAACTCTAGTGAAAACAATCACAAATGATCAGGTTGAAGTGACTAATGCTACTGAACTGGTTCAGAGTTCCTCAACAGGGAAAATATGCAATCATCCTCATCGAATTCTCGATGGAATGGACTGCACACTGATAGATTCTCTATTGGGAGACCCCCACTGTGATAGCTTTCAAAATGAGACATGGGACCTATTCGTTGAACGCAGCAGAGCTTTCAGCAATTGTTATCCTTATGATGTGCCTGATTATGCTTCTCTTAGGTCACTAGTTGCTTCGTCCGGCACT…
>KC900244_|_A/swine/Denmark/14348-9/2003_|_2003--_|_4_(HA)_|_H3N2
ATGAAGACTGTCGTTGCTTTGAGCTACATTTTCTGTGTGGTTCTTGGCCAAGACCTTCCAGGAAATGGCAACAACACAGCAACGCTGTGCTTGGGGCATCATGCGGTACCAAATGGGACACTAGTGAAAACAATCACAGGTGAACAGATCGAAGTAACTAATGCTACTGAACTGGTCCAGAATCTCTCAATGGGTAAGATATGCAAAAATCCTCATCGAATTCTTGATGGAGCAAATTGCACACTGATGGACGCTCTATTAGGGGACCCTCATTGTGATGGTTTTCAAAATGAGAAATGGGACCTTTTCATTGAACGCAGCAAGGCCTTCAGCAACTGTTACCCTTATGATGTGCCTGAGTATACCTCCCTCAGATCAATCATTGCCTCGTCAGGCACT…
>CY028644_|_A/duck/Victoria/1992_|_1992--_|_4_(HA)_|_H3N8
ATGAAGACCATCATTGCTCTGAGCTGCATTCTCTGCCTGGCTCTCGGCCAAGACCTCCCTAAAAACAATGACAGCACGGCAACACTATGTCTAGGACATCACGCAGTGCCAAATGGAACAGTAGTAAAGACAATTACAGATAATCAGATTGAAGTGACTAATGCTACTGAATTAGTCCAAAGCTCCTCAACGGGGAGAATATGCAACAATCCCCACAGAGTTCTCGATGGAAGAGACTGCACACTGATAGATGCTCTCTTGGGGGATCCTCACTGCGATGTTTTCCAAGATGAAACATGGGACCTCTTTATCGAACGCAGCAATGCTTTCAGCAATTGTTACCCCTATGATGTGCCAGATCGCGCCTCCCTCAGGTCACTGGTTGCCTCTTCAGGCACT…
>FJ688268_|_A/swine/Thailand/S1/2005_|_2005-08-_|_4_(HA)_|_H3N2
ATGAAGACTATTATTGTCCTAAGCTACATTTTTTGCCTGGCTTTGGGCCAAGAGTACTCAAGAAATGGCGACAGCATGGCAACACTGTGCCTGGGGCATCATGCAGTGCAAAATGGGACACTGGTGAAAACAATCACAAATGATCAAGTTGAAGTGACTAATGCTACTGAAATGGTTCAGAGTTCCTCAACAGGGGAAATATGCAATAATCCCCATCGAGTTCTCGACGGAATGGACTGCACGCTAATAGATGCTCTATTGGGAGACCCTCATTGTGATAGCCTTCAGAATGAGACATGGGACCTCTTCATTGAGCGCAGCGAAACTTCCAGCAACTGTTACCCTTATGATGTGCCAGGTTATGCTTCACTTAGGTCAATAGTTGCTTCGTCCGGCACT…
>DQ447186_|_A/swine/Taiwan/0408/2004_|_2004--_|_4_(HA)_|_H3N1
ATGAAGACCATCATTGCTTTGAGCTACATTCTTCGTCTGGTTTTCGCGCAGAAACTTCCCGAAAATGAAAAAAGCACAGCAACGCTTTGCCTGGGGCATCATGCAGTGCCAAACGGAACGCTAGTGCAAACAATAACAGATGATCAGGTTGAAGTGACCAATGCTACTGAGCTAGTCCAGAGTTCCTCAGTGGGTAGGATTTGCAACAGTCCTCACCGAATCCTTGATGGGGGAAACTGCACACTGATAGATGCCCTATTGGGAGATCCTCATTGTGATGCCTTTCAAAATGAGAAATGGGACCTTTTTGTTGAACGCAGTAAGGCTTTCAGCAACTGTTACCCTTATGATATGCAGGATTATGTGTCCCTTAGGTCACTAGTTGCCTCGTCGGGCACC…
>AY377927_|_A/swine/Pingtung/199-2/2002_|_2002-11-29_|_4_(HA)_|_H3N2
ATGAAGACCATCATTGCTTTGAGCTACATTCTCCGTCTGGTTTTCGCCCAAAACTTTCCCGAAAATGACAAAAGCACAGCAACGCTGTGCCTAGGGCATCATGCAGTGCCAAACGGAACGCTAGTGAAAACAATAACGGATGATCAGGTTGAAGTGACTAATGCTACTGAGCTAGTTCAGAGTTTCTCAGCAGGTAGAATCTGCAACAGTCCCCACCGAATCCTTGATGGGGAAAACTGCACACTGATAGATGCTCTATTGGGAGACCCTCATTGTGATGGCTTTCAAAATGAGAAATGGGACCTTTTTGTTGAACGCAACAAAGCTTTTAGCAATTGTTACCCTTATGATGTGCAAGATTATGCATCCCTTAGGTCACTAGTTGCCTCGTCAGGCACC…
>KM276899_|_A/swine/Taiwan/NPUST0004/2013_|_2013-11-27_|_4_(HA)_|_H3N2
ATGAAGACCATCGTTGCTTTGAACTGCATTCTTCATCTTGTTTTCGCACGGAATCTTCCTGAAAATAGAGAAAACACGGCAACATTGTGCCTGGGGCATCATGCAGTGCCAAACGGAACACTAGTGAAAACAATAACGGATGATCAGGTTGAGGTGACTAATGCTACCGAGCTAGTCCAGAGTGCCTCAGCAGGTAGGATTTGTAACAATCCTCACCGAATCCTTGATGGGGAAAACTGCACACTGATAGATGCCCTATTGGGAGACCCCCATTGTGATAGCTTTCAAAATGAGAAATGGGACCTTTTTGTTGAGAGACGCAAAGCTTTCAGCAATTGTTACCCTTACGACGTGCAAGATTATGCGTCCCTCAGATCACTAGTTGCCTCATCAGGCACC…
>CY003064_|_A/Memphis/1/1990_|_1990--_|_4_(HA)_|_H3N2
ATGAAGACTATCATTGCTTTGAGCTACATTTTCTGTCTGGTTTTCGCCCAAAAACTTCCCGGAAATGACAACAGCACAGCAACGCTGTGCCTGGGACATCATGCAGTGCCAAACGGAACGCTAGTGAAAACAATCACGAATGATCAAATTGAAGTGACTAATGCTACTGAGTTGGTTCAGAATTCCTCAACAGGTAGAATATGCGACAGTCCTCACCGAATCCTTGATGGAAAAAACTGCACACTGATAGATGCTCTATTGGGAGACCCTCATTGTGATGGCTTCCAAAATAAGGAATGGGACCTTTTTGTTGAACGCAGCAAAGCTTACAGCAACTGTTACCCTTATGATGTGCCGGATTATGCCTCCCTTAGGTCACTAGTTGCCTCATCAGGCACC…
>EU798790_|_A/swine/Korea/CAN04/2005_|_2005--_|_4_(HA)_|_H3N2
ATGAAGACTATCATTGCTTTGAGCTACATTTTATGTCTGGTTTTTGCTCAAAAACTTCCCGGAAATGACGACAGCACAGCAATGCTGTGCCTGGGACACCATGCAGTGCCAAACGGAACCCTAGTGAAAACAATCACGAATGATCAAATTGAAGTGACTAATGCTACTGAGCTGGTTCAGAGTCCCTCAACAGGTAGAATATGCGACAGTCCTCACCGAATCCTTGATGGGAAAAACTGCACATTGATAGATGCTCTACTGGGAGACCCTCATTGCGATGGCTTTCAAAATAAGGAATGGGACCTTTTTATTGAACGCAGCAAAGCTTACAGCAACTGTTACCCTTATGATGTGCCGGATTATTCCTCCCTTAGGTCACTAGTTGCCTCATCAGGCACC…
>EU798793_|_A/swine/Korea/CY04/2007_|_2007--_|_4_(HA)_|_H3N2
ATGAAGACTATCATTGCTTTGAGCCATACTTTATGTCTGGTTTTCGCTCAAAAACTCCCCGGAAATGACAACAGCACAGCAAAGCTGTGCCTGGGACATCATGCAGTGCCAAACGGAACGCTAGTGAAAACAATCACGGATGATCAAATTGAAGTGACCAATGCTACTGAGCTGGTTCAGAGTTCCTCAACAGGTAGAATATGCGACAGTCCTCACCGAATCCTTGATGGGAAAAACTGCACACTGATAGATGCTCTATTGGGAGACCCTCATTGTGATGGCTTCCAAAATAAGGAATGGGACCTTTTTGTTGAACGCAGCGAAGCTTACAGCAACTGTTACCCTTATGATGTGCCGGATTATGCCTCCCTTAGGTCACTAGTTGCCTCATCAGGCACC…
>JX879784_|_A/swine/Vladimir/VL/2009_|_2009-08-07_|_4_(HA)_|_H3N2
ATGAAGACCATCATTGCTTTGACCTACATTTTATGTCTGGTTTTCGCTCAAAAACTTGCCGAAAATAATAACAACACGGCAACGCTGTGCTTAGGACACCATGCAGTGCCGAACGGAACGCTAGTGAAAACAATCACGGATGACCAAGTTGAAGTGACTAATGCTACTGAGCTGGTACAGAGTTCCTCAACAAGTAAAATATGCGACAGTCCTCATCAAATTCTTGACGGAGAAAACTGCACACTGATAGATGCTCTATTGGGGGACCCACACTGTGATGGCTTCCAAAATAAGGAATGGGACCTTTTTGTTGAGCGCAGCGAAGCCTATAGCAACTGTTACCCTTATGATGTGCCGGATTATGCCTCCCTTAGGTCACTAGTTGCCTCATCTGGCACA…
>KF277766_|_A/swine/Henan/1/2010_|_2010-02-_|_4_(HA)_|_H3N2
ATGAAGACTATCATTGCTTTGAGCTACATTTTATGTCTGGCTTTCGCTCAAAAACTTCCCGGAAATGACAACAGCACGGCAACGCTGTGCCTGGGACACCATGCAGTGCCAAACGGAACGCTAGTGAAAACAATCACGAATGACCAAATTGAAGTGACTAATGCTACTGAGCTGGTTCAGAGTTCCTCAACAGGTAGAATATGCGACAGTCCTCACCAAATCCTTGATGGAGAAAACTGCACACTGATAGATGCTCTATTGGGAGACCCACATTGTGATGGCTTCCAAAATAAGGAATGGGACCTTTTTGTTGAACGCAGCAAAGCCTACAGCAACTGTTACCCTTATGATGTGCCGGATTATGCCTCCCTTAGGTCACTAGTTGCCTCATCCGGCACC…
>CY157703_|_A/swine/Texas/SG1186/2004_|_2004-10-22_|_4_(HA)_|_H3N2
ATGAAGACTATCATTGCTTTGAGCTACATTTTATGTCTGGTTTTCGCTCAAAAACTTCCCGGAAATGACAACAGCAAGGCAACGCTGTGTCTGGGACACCATGCAGTGCCAAACGGAACGCTAGTGAAAACAATCACGAATGACCAAATTGAAGTGACGAATGCTACTGAGCTGGTTCAGAGTTCCTCAACAGGTAGAATATGCGACAGTCCTCACCAAATCCTTGATGGGAACAATTGCACACTGATAGATGCCCTACTGGGAGACCCTCATTGTGATGGCTTCCAAAATAAGGAATGGGACCTTTTTGTTGAACGCAGCACAGCTTACAGCAAATGTTACCCTTATGATGTGCCAGATTATGCATCCCTCAGGTCACTAGTTGCCTCATCCGGCACC…
>KR859569_|_A/swine/Missouri/01040/2006_|_2006--_|_4_(HA)_|_H3N2
ATGAAGACTATCATTGCTTTGAGCTACATTTTATGTCTGGTTTTTGCTCAAAAACTTCCCGGAAATGACAACGGCACGGCAACGCTGTGCCTGGGACACCATGCAGTGACAAATGGAACGCTCGTGAAAACAATCACAAATGAACAAATTGAAGTGACTAATGCTACTGAGCTGGTTCAAAGTTACTCAACAGGTAGAATATGCAACAGTCCTCACCAAATCCTTGATGGGAAAAATTGCACACTGATAGATGCCCTCTTGGGAGACCCTCATTGTGATAGCTTCCAAAGTGAGGAATGGGACCTTTTTGTTGAACGCAGCACCGCTTACAGCAACTGTTATCCTTATGATGTGCCGGATTATGCCTCCCTTAGGTCACTAGTTGCCTCATCCGGCACC…
>CY159185_|_A/swine/North_Carolina/SG1462/2004_|_2004-03-03_|_4_(HA)_|_H3N2
ATGAAGACTATCATTGCTTCGAGCTACATTTTATGTATCGTTTTCGCTCAAAAACTTCCCGGAAATGACAACAGCACGGCAACGCTGTGCCTGGGACACCATGCAGTGCCAAACGGAACGCTAGTGAAAACAATCACAGATGACCAAATTGAAGTGACTAATGCTACTGAGCTGGTTCAGAGTTTCTCAACAGGTGGAATATGCGACAGCCCTCACCAAATCCTTGATGGGAAAAATTGCACACTGATAGATGCTCTATTGGGAGACCCTCATTGTGATGGCTTCCAAAATAAGGAATGGGACCTTTTTGTTGAACGAAGCACAGCTTACAGCAACTGTTACCCTTATGATGTGCCGGATTATGCCTCCCTTAGGTCACTAGTTGCCTCATCCGGCACC…
>EU296619_|_A/swine/Ratchaburi/NIAH9426/2005_|_2005--_|_4_(HA)_|_H3N2
ATGAAGACTATCATTGCTGTAAGCAACATCTTATGTCTGGTTTTCGCTCAAAAACTTCCCGGAAATGACAACACCACGGCAACGCTGTGCCTGGGACACCATGCAGTGCCAAACGGAACGCTAGTGAAAACACTCACGGATGACCAAATTGAAGTGACTAATGCTACTGAGCTGGTTCAGAGCTCTTCCACAGGTGGAATATGTGACAGTCCTCACCGAATCCTTGATGGGAAAAACTGCACATTGATAGATGCTCTATTGGGAGACCCCCATTGTGATGACTTCCAAAATAAGGAGTGGGACCTTTTTATTGAACGCAGCGAAGCTTACAGCGACTGTTACCCTTATGATGTGCCAGATTATGCTTCCCTTAGGTCACTAGTTGCCTCATCCGGCACC…
>KC841920_|_A/swine/Thailand/PB483/2009_|_2009-11-17_|_4_(HA)_|_H3N2
ATGAAGACTGTCATTGCTTTGAGCTACATTTTATGCCTGGTTTCTCCTCAAAAACTCCCCGGAAATGACAACACCACGGCAACGCTGTGTCTGGGACACCATGCAGTGCCAAACGGAACTCTAGTGAAAACAATCACGGATGACCAAATTGAAGTAACTAATGCTACTGAGCTGGTTCAGAGCTCCTCCACAGGTAGAATATGTGACAGTATTCACAGAATCCTTGATGGGAAAAACTGCACACTGATAGATGCTCTATTGGGAGACCCCCATTGTGATGACTTTCAAAATAAGGAGTGGGACCTTTTTATTGAACGCAGCGAAGCTTACAGCGATTGTTACCCTTATGATGTGCCGGATTATGCTTCCCTCAGATCACTAGTCGCCTCATCCGGAACC…
>KC609988_|_A/swine/Thailand/CU-BN54/2012_|_2012-03-15_|_4_(HA)_|_H3N2
ATGAAGACTGTCATTGCTTTTAGCTACATTGTATGCCTGATTTTCGCTCAAAAACATTCCGGAAATGACAACACCACGGCAACGTTATGCCTGGGACACCATGCAGTGCCAAACGGAACGCTTGTGAAAACAATCACGGATGACCAAATTGAAGTGACTAATGCTACGGAGCTAGTTCAAAGCTCTTCCACAGGCAGAATATGCGACAGTCCCCATCGAATCCTTGATGGGAAAAACTGCACACTAATAGATGCTCTATTGGGAGACCCCCATTGTGATGGCTTTCAAAATAAGGAGTGGGACCTTTTTATTGAACGCAGCGGAGCTTACAGCAACTGTTATCCTTATGATGTGCCGGATTATGCTTCCCTCAGGTCACTAGTTGCCTCATCCGGCACC…
>FJ966245_|_A/Victoria/502/2009_|_2009-01-25_|_4_(HA)_|_H3N2
ATGAAGACTATCATTGCTTTGAGCTACATTCTATGTCTGGTTTTCGCTCAAAAACTTCCTGGAAATGACAACAGCACGGCAACGCTGTGCCTTGGGCACCATGCAGTACCAAACGGAACGATAGTGAAAACAATCACGAATGACCAAATTGAAGTTACTAATGCTACTGAGCTGGTTCAGAGTTCCTCAACAGGTGAAATATGCAACAGTCCTCATCAGATCCTTGATGGAGAAAACTGCACACTAATAGATGCTCTATTGGGAGACCCTCAGTGTGATGGCTTCCAAAATAAGAAATGGGACCTTTTTGTTGAACGCAGCAAAGCCTACAGCAACTGTTACCCTTATGATGTGCCGGATTATGCCTCCCTTAGGTCACTAGTTGCCTCATCCGGCACA…
>MK705329_|_A/swine/Iowa/18Tosu0373/2018_|_2018-06-07_|_4_(HA)_|_H3N2
ATGAAGACCATTATTGCTTTGAACCACATTCTATGTCTGGTTTTCGCTCAAAAACTTCCTGGTAATGACAACAACATGGCAACGCTGTGCCTTGGACACCATGCAGTGCCAAACGGAACGATAGTGAAAACAATCACGAATGACCAAATTGAAGTTACTAATGCTACTGAGCTGGTTCAGAGTTTCTCTACAGGTGAAATATGCAACAGTCCTTATCAGATCCTTGATGGAGAAAACTGCACACTAATAGATGCTCTATTGGGAGATCCTCAGTGTGATGGCTTCCAAAACAATAAATGGGACCTTTTTGTTGAACGAAGCAAAGCCCACAGCAACTGTTACCCTTATGATGTGCCGGATTATGCCTCCCTTAGGTCACTAGTTGCCTCATCCGGTACA…
>MK363097_|_A/swine/Rietberg/19732/2014_|_2014-02-19_|_4_(HA)_|_H3N2
ATGAAGACTATCATTGCTTTGAGCTACACTCTATGTCTGGTTTTCGCTCAAAAACTTCCCGAAAATGACAACAGCACAGCAACGCTGTGCCTTGGGCACCATGCAGTACCAAACGGAACGATAGTGAAAACAATCACAAATGACCAAGTTGAAGTTACTAATGCTACTGAGCTGGTTCAAAATTCCTCAACAGGTAGAATATGCGACAGCCCTTATCAGATCCTTGATGGAGAAAATTGCACACTAATAGATGCTCTATTGGGAGACCCTCAGTGTGATGGCTTCCAAAATAAGAAATGGGACCTTTTTGTTGAACGCAGCAGAGCCTACAGCAACTGTTACCCTTATGATGTTCCGGATTATGCCTCCCTTAGGTCACTGATTGCATCATCCGGCACA…
>MK117070_|_A/Guangdong/YueFang277/2017_|_2017-03-31_|_4_(HA)_|_H3N2
ATGAAGACTATCATTGCTTTGGGCTACATTCTATGTCTGGTTTTCGCTCAAAAATTACCTGGAAATGACAACAACATGGCAATGCTGTGCCTTGGGCACCATGCAGTACCAAACGGAACGATGGTGAAAACAATCACGAATGACCAAATTGAAGTTACTAATGCTACCGAGCTGGTTCAGAATTCCTCAACAGGTGGAATATGCAACAGCCCTTATCAGATCCTTGATGGAGGAAACTGCACACTAATAGATGCTCTATTGGGAGACCCTCAGTGTGATGGCTTCCAGAATAAGAAATGGGACCTTTTTGTTGAACGCAGCAAAGCCTACAGCAACTGTTACCCTTATGATGTGCCGGATTATGCCTCCCTTAGATCAATAGTTGCCTCATCCGGAACG…
>MN865146_|_A/swine/China/JG13/2019_|_2019-01-_|_4_(HA)_|_H3N2
ATGAAGACTATCATTGCTTTGAGCTACATTCTATGTCTGGTTTTCGCTCAAAAATTCCCAGGAAATGACAACAGCATGGCAACGCTGTGCCTTGGGCACTATGCAGTACCAAACGGAACGATGGTGAAAACAATAACGAATGACCAAATTGAAGTCACTAATGCTACTGAGCTGGTTCAGAGTTCCTCAACAGGTGGGATATGCAACAGCCCTCATCAGATCCTTGATGGAGGAAATTGCACACTCATAGATGCTCTACTGGGAGACCCTCAGTGTGATGGCTTCCAGAATAAGAAATGGGACCTTTTTGTTGAACGCAGCAAAGCCTACAGCAACTGTTACCCTTATGATGTGCCGGATTATGCATCTCTCAGGTCAATAGTTGCCTCATCCGGCACA…
>KR863449_|_A/swine/Argentina/CIP051-C07-D2P1/2013_|_2013-04-22_|_4_(HA)_|_H3N2
ATGAAGACTACCATTGCTTTGAGCTACATTTTATGTCTGGTTTTTGCTCAAAAACTTCCCGGAAATGACAACAGCACGGCAACGCTGTGCCTGGGGCACCATGCAGTGCCAAACGGAACTCTAGTGAAAACAATCACGAATGACCAAATTGAAGTGACTAATGCTACTGAGCTGGTTCAGAATTCTTCAACAGATAGAATATGCGACAGTCCTCACCAAATCCTTGATGGAGAAAACTGCACACTAATAGATGCTCTACTGGGTGACCCTCACTGTGAAGGCTTCCAAAATAAGGAATGGGACCTTTTTGTTGAACGCAGCAAAGCCTACAGCAACTGTTACCCTTATAATGTGCCAGATTATGTCTCCCTTAGGTCACTAATTGCCTCATCAGGCACA…
>DQ923506_|_A/swine/Korea/PZ72-1/2006_|_2006--_|_4_(HA)_|_H3N1
ATGAAGACTATCATTGCTCTGAGCTACATTTTATGTCTGGTCTTCGCTCAAAAACTTCCCCGAAATGACAACAGCACGGCAACGCTGTGCTTGGGACACCATGCAGTGTCAAACGGAACACTAGTGAAAACAATCACGAATGACCAAATTGAAGTGACTAATGCTACTGAATTGGTTCAGAGTTCCTCAACAGGTAGAATATGTGACCGACCTCATCGAATCCTTGATGGGGAAAACTGCACACTGATAGATGCTCTCTTGGGAGACCCTCATTGTGATAGTTTCCAAAACAAGGAATGGGACCTTTTTGTAGAACGCAGCACAGCTTACAGCGACTGTTACCCTTATGATGTGCCGGATTATGCCTCCCTTAGGTCACTAGTTGCCTCATCCGGCACC…
>AB921006_|_A/swine/Miyazaki/2/2013_|_2013--_|_4_(HA)_|_H3N2
ATGAAGACAATCATTGCTTTGAGCTACATCTTATGTCTGGTTTTCGCCCGGAAACATCCCTTAAATAGCAACAGCATGGCAATGCTGTGCCTGGGACACCATGCAGTGCCAAACGGAACGCTAGTGAAGACAATCACAAATGACCACATTGAAGTGACTAATGCTACTGAACTGGTTCAAAGTTCTTCGATGGGTAGAATATGCAACAGTCCTCACCAAATCCTTGATGGGGAAAACTGCACACTAATAGATGCTCTATTGGGAGACCCTCATTGTGATGCCTTCCAAAATAAGGAATGGGATCTTTTTGTTGAACGCAGCACTGCATACAGCAACTGTTACCCCTATGATGTACCGGATTATGCCTCCCTTAGGGCACTAGTTGCCTCATCCGGCACG…
>CY246516_|_A/swine/Saskatchewan/D0458/2016_|_2016-09-29_|_4_(HA)_|_H3N2
ATGAAGGCTATCATTGCTTTGAGCTACACTTTATGCCTGATTTTCGCTCAAAAACTTCCCGAAAATGACAACAGCACAGCAACACTGTGTCTGGGGCATCATGCAGTGCCAAACGGAACGCTGGTGAAAACAATCACGAATGAACAAATTGAAGTAACTAATGCTACCGAGTTGGTTCAGAGCTCCTCAATAGGTAGAATATGTGACAGTCCTCACCAAATCCTTGATGGAGAAAACTGCACACTAATAGATGCTCTATTGGGAGACCCTCATTGTGATGGCTTCCAAGATAAGGAATGGGACCTTTTTGTTGAACGCAGCAAAGCCTACAGCAACTGTTACCCTTATGATGTTCCGGATTATGTCTCCCTTAGGTCACTAGTTGCCTCATCAGGCACG…
>KM507511_|_A/swine/Brazil/365-11-7/2011_|_2011-11-10_|_4_(HA)_|_H3N2
ATGAAGACTATCATTACTTTGAGCTACATTTTATGCCATGTTTTCGCTCAAAAAATCCACGGAAGTGACAGCAGCACGGCAACATTGTGCCTGGGACACCATGCAGTGCCAAACGGAACGCTAGTGAAAACAATCACAAATGACCAAATTGAAGTGACTAATGCCACTGAGCTGGTTCAGAGTTCCTCAACAGGTAGAATATGCGACAATCCTCACCGAATCCTTGATGGGAAAAACTGCACATTGATAGATGCTCTATTAGGAGACCCTCATTGCGACGAATTCCAAAATAAGGAATGGGACCTTTTTGTTGAACGCAGCAATGCTTACAGCGACTGTTACCCTTATTATGTGCCGGATTATGCCTCTCTTAGGTCACTAGTTGCCTCATCCGGCACG…
>KC610033_|_A/swine/Thailand/CU-P53/2012_|_2012-01-09_|_4_(HA)_|_H3N2
ATGAGGGCTATCATTGCTTTGAGCTACATTTTATGTCTGGCTTTCGCTCAAAAACTACCTGGAAATGACAACATCACGGCAACGCTGTGCCTGGGACACCATGCAGTACCAAATGGAACGCTAGTGAAAACAATCACGGATGACCAAGTTGAGGTGACTAATGCTACTGAGCTGGTTCAGAATTCCTCTGCAGGTAGAATATGCGACAATCCTCACCGAATCCTTGATGGGAAAAACTGTACCCTGATAGATGCTCTATTGGGAGACCCCCATTGTGACAGCTTCAAAAATAAAGAATGGGACCTTTTTGTTGAACGCAGCGAAGCTTACAGCGACTGTTACCCTTATGATGTTCCGGATTATGATTACATTAGGTCAATAGTTGCCTCATCAGGCACC…
>KU976524_|_A/swine/Mexico/AVX13/2012_|_2012-01-05_|_4_(HA)_|_H3N2
ATGAAGACTATCATTGCTTTGAGCTACATTCTATGTCTGGTTTTCGCTCAAAAACTTCCCGGAAATGACGACAGCACGGCAACACTGTGTCTGGGACACCATGCAGTGCCAAACGGAACGCTAGTGAAAACAGTCACGGATGACCAAATTGAAGTGACTAATGCTACTGAGCTGGTTCAGAGTCTCTCAACAGGTAAAATATGCAACAGTCCTCACCAAATCCTTGATGGGGGAAATTGCACACTGATAGATGCTCTATTGGGTGACCCTCATTGTGATAGATTCCAAAATAGAAAATGGGACCTTTTTGTTGAACGTAGCACAGCTTACAGCAACTGTTACCCTTATGATGTGCCGGATTATGCCTCCCTTAGGTCACTAATTGCCTCATCCGGCACC…
>AB704799_|_A/swine/Chonburi/NIAH106952-026/2011_|_2011-02-_|_4_(HA)_|_H3N2
ATGAAAACTATCATTGCTTTGAGCTACATCTTATGCCTAGTTTTCACTCAAAAACTTCCCGGAAATGACAACAGCAAGGCAACACTGTGCCTGGGACACCATGCAGTGCCAAATGGAACACTCGTGAAAACAATCACGAATGACCAAATTGAAGTGACCAATGCTACTGAGCTGGTTCAGAGTTCCTCAATAGGTGAAATATGCAACAGTCCTCACCGAATCCTTGATGGGGGAAACTGCACACTAATAGATGCTCTATTGGGAGACCCCCATTGTGATGGTTTTCAAAATAAGGAATGGGACCTTTTTGTTGAACGCAGCGAAGCCTACAGCGACTGTTATCCTTATGATGTGCCAGACCATGCTTCACTTAGGTCTCTAGTTGCCTCATCCGGCACG…
>AB914508_|_A/swine/Tochigi/14/2013_|_2013-02-_|_4_(HA)_|_H3N2
ATGAAGACTATCATTGCTCTGAGCTACATCTCATGTCTGATTTTCGCTCAAAAAATTCCCGGAAATGACGACAGCACGGCAACGCTGTGCCTGGGACACCATGCAGTGCCAAACGGGACGCTAGTAAAAACAATCACGAGTGACCAAATCGAAGTGACTAATGCTACTGAGCTGGTTCAGAATTCCTCAACAGGTAGAATATGTGACAGTCCTCATCAAATCCTTGATGGAGAAAACTGCACATTGATAGATGCTCTGTTGGGGGACCCCCATTGTGATAGCTTCCAAAATAAGGAATGGGACCTTTTTATTGAACGCAGCAGAGCCTACAGCAACTGTTACCCTTATGATGTGCCGGATTATGCCTCCCTTAGGTCATTAGTTGCCTCATCCGGCACC…
>MG962496_|_A/swine/Western_Australia/AS16-2465-03/2016_|_2016-09-12_|_4_(HA)_|_H3N2
ATGAAGACCATCATTGCTTTGAGCTGCACTTTATGTCTGGTTTTCACTCAAGAAATTCCAGGAAATGACAACCGCAGGGCAACGCTGTGCCTGGGACACCATGCAGTGCCAAACGGAACAATAGTAAAAACAATCACAACTGACCATATTGAAGTGACTAATGCTACTGAGCTGGTTCAGAGCTCCTCAACAGGTAGAATATGCGATAGTCCTCACCGAATCCTTGATGGAAAAAACTGCACATTGATAGACGCTCTATTGGGAGACCCCCACTGTGATGGCTTCCAAAATAAGGAATGGGATCTTTTTGTTGAGCGCAGCGAAGCTTACAGCAACTGTTACCCTTATGATGTACCGAATTATGCTTCCCTTAGGTCGCTAGTTGCATCATCCGGCACT…
>FJ410140_|_A/swine/Minnesota/1145/2007_|_2007--_|_4_(HA)_|_H3N2
ATGAAGACTATCATTGCTTTTAGCTGCATTTTATGTCTGATTTCCGCTCAAAAACTTCCCGGAAGTGACAACAGCATGGCAACGCTGTGCCTGGGACACCATGCAGTACCAAACGGAACGTTAGTGAAAACAATCACGGATGACCAAATTGAAGTGACTAATGCTACTGAGCTGGTTCAGAGTTCCTCAACAGGTAGAATATGCAACAGTCCTCATCAAATCCTTGATGGGAAAAATTGCACACTGATAGATGCTCTATTGGGAGACCCTCATTGTGATGACTTCCAAAACAAGGAATGGGACCTTTTTGTTGAACGAAGCACAGCCTACAGCAACTGTTACCCTTATTATGTGCCGGATTATGCCTCCCTTAGGTCACTAGTTGCCTCATCCGGCACC…
>KT924292_|_A/swine/Illinois/A01857632/2015_|_2015-09-29_|_4_(HA)_|_H3N2
ATGAAGGCTATCATTGCTTTTAGCTGCACCCTATGTCTGGTCTTCGCTCAAAAACTTCCCGGAAGTGACAACAGCATGGCAACGCTGTGCCTGGGACATCATGCAGTACCAAACGGAACGTTAGTGAAAACAATCACGGACGACCAAATTGAAGTGACTAATGCTACTGAGCTGGTTCAAAGTTACTCAATAGGTAGAATATGCAACAGTCCTCACCAAATCCTTGATGGGAAAAACTGTACACTGATAGATGCTTTATTGGGAGACCCTCACTGTGATGACTTCCAAAACAAGGAATGGGACCTTTTTGTTGAACGAAGCACAGCCTACAGCAATTGTTACCCTTATTATGTGCCGGATTATGCCTCCCTTAGGTCACTAATTGCCTCATCTGGCACC…
>KR780642_|_A/swine/South_Dakota/A01847612/2015_|_2015-04-20_|_4_(HA)_|_H3N2
ATGAAAGCTATCATTGCTTTTAGCTGCATTCTATGTCTAGTTTTCGCTCAAAAACTTCCTGGAAGTGACAAAAACATGGCAACACTGTGCCTGGGACACCATGCAGTACCAAACGGAACATTAGTAAAAACAATCACGGATGACCAAATTGAGGTAACTAATGCTACTGAGCTGGTTCAGAGTTCTTCAACAGGTAGAATATGCAATAGTCCTCACCAAATCCTTGATGGGAAAAATTGCACACTGATAGATGCTCTATTGGGAGACCCTCATTGTGATGATTTCCAAAACAAGGAATGGGATCTTTTCATTGAACGAAGCACAGCCTACAGCAACTGTTACCCTTATTATGTGCCGGATTATGCCTCCCTTAGGTCACTAGTTGCCTCATCCGGAACC…
>CY245857_|_A/swine/Alberta/SD0109/2015_|_2015-06-17_|_4_(HA)_|_H3N2
ATGAAGACTATCATTGCTTTCAGCTGCATTTTATGTCTGATTTTCGCCCAAAAACTCCCCGAAAGTAGCAGCAACATGGCAACGCTGTGCCTGGGACATCATGCAGTACCAAACGGAACGTTAGTGAAAACAATTACAGATGACCAAATTGAAGTGACTAATGCTACTGAGCTGGTTCAAAGTTCCTCAACAGGTAGAATATGCAACAGTCCTCACCAGATCCTTGATGGGAAAAATTGCACACTGATAGATGCACTATTGGGAGACCCTCATTGTGATGACTTCCAAAACAAGGAATGGGACCTTTTTATTGAACGAAGCACAGCCTACAGCAACTGTTACCCTTATTATGTGCCGGATTATGCCTCTCTTAGGTCACTAGTTGCCTCGTCCGGCACC…
>CY195367_|_A/swine/Saskatchewan/SD0045/2014_|_2014-11-13_|_4_(HA)_|_H3N2
ATGAAGACTGTCATTGCTTTTAGCTGCATTTTGTGCCTGGTTTTCGCTCAAAAACTTCCCGGAAGTGAAAAAAGCATGGCAACGCTGTGCCTGGGGCACCATGCAGTACCAAACGGAACGTTAGTGAAAACGATCACGGATGACCAAATTGAAGTAACTAATGCTACTGAGCTGGTTCAGAGTTCCTCAACAGATAGAATATGCAACAGGCCTTACCAAATCCTTGATGGGGAAAATTGCACACTGATAGATGCTCTACTGGGGGACCCTCATTGTGATGACTTCCAAAACAAGGGATGGGACCTTTTTGTTGAACGAAGCACAGCCTACAGCAATTGTTACCCCTATTATGTTCCGGATTATGTCTCCCTTAGGTCACTAGTTGCCTCATCCGGCACC…
>CY245977_|_A/swine/British_Columbia/SD0122/2015_|_2015-10-21_|_4_(HA)_|_H3N2
ATGAATACTATCATTGCGTTTAGCTACATTTTATGTCTGACTTTCGCTCAAGAACTTCCCGGAAGTGGGAACAGCAGGGCAACGCTGTGCCTGGGACACCATGCAGTACCAAACGGAACGTTAGTGAAAACAATCACGGATGATCAAATTGAAGTAACTAATGCTACTGAGCTGGTTCAGAGTTCCTCAACAGATAGAATATGCAACAGCCCTCACCAAATCCTAGATGGGAAAAATTGCACACTGATAGATGCTCTATTAGGAGACCCTCATTGTGATGACTTCCAAAACAAAGAATGGGATCTTTTTGTTGAACGAAGCACAGCCTACAGCAACTGTTACCCTTATTATGTGCCGGATTATGCCTCCATTAGGTCACTAGTTGCCTCATCCGGCACC…
>KM821573_|_A/swine/Kansas/A01477353/2014_|_2014-08-18_|_4_(HA)_|_H3N2
ATGAAGACTATCATTGCTTTTAGCTACATCGTATGTCTGATTTTCGCTCAAAAACTTCCCGGAAGTGACAACGGCATGGCAACGCTGTGCCTGGGACACCATGCAGTACCGAACGGAACGTTAGTGAAAACAATTACGGATGACCAAATTGAAGTGACTAATGCTACTGAGCTGGTTCAGAGTTCCTCAACAGGAAGAATATGCAACAGTCCTCACCAAATTCTTGATGGGAAAAATTGCACACTGGTAGATGCTCTATTGGGAGACCCTCATTGTGATGACTTCCAAAACAAGGAATGGGACCTTTTTGTTGAACGAAGCACAGCCTACAGCAGCTGTTACCCTTATTATGTGCCGGATTATGCCTCCCTAAGGTCACTAGTTGCCTCATCCGGCACA…
>CY245689_|_A/swine/Alberta/SD0079/2015_|_2015-02-04_|_4_(HA)_|_H3N2
ATGAAGACCATCATTGCTCTCAGCTACATTTTGTGCCAGATTTTCGCTCAAAAACTTCCTGGAAGTGACAACAGCAGGGCAACATTGTGCCTGGGACACCATGCAGTACCAAACGGGACGTTAGTGAAAACAATCACGGATGATCAAATTGAAGTGACCAATGCTACTGAGCTGGTCCAGAGTTCCTCAACAGGTAGAATATGCAGTAGTCCTCACCACATCCTTGATGGAAGGAATTGCACACTGATAGATGCTCTATTGGGAGACCCTCATTGTGATGACTTCCAAAACAAGGAATGGGACCTTTTTGTTGAACGAAGCACAGCCTACAGCAACTGTTACCCTTATTATGTGCCAGATTATACCTCCCTTAGATCACTAGTTGCCTCATCCGGCACC…
>KP691549_|_A/swine/Illinois/A01567281/2014_|_2014-12-23_|_4_(HA)_|_H3N2
ATGAAGACTATCATTGCTTTCAGCTGCATTTTATGTCAAATTTTCGCTCAAAAACTTCCCGGAAGTGACAACAGCATGGCAACGCTGTGCTTGGGACACCATGCAGTACCAAACGGAACGTTAGTGAAAACAATCACGGATGACCAAATTGAGGTGACTAATGCGACTGAACTGGTCCAAAGTTCCTCAACGGGTAGAATATGCAGCAGTCCTCACCAAATCCTTGATGGGAAAAATTGCACACTGATAGATGCTCTATTGGGAGACCCTCATTGTGATGACTTCCAAGACAAGAAATGGGACCTTTTTGTTGAACGAAGCACAGCCTACAGCAACTGTTACCCTTATTATGTGCCAGATTATGCCTCTCTTAGATCACTAGTTGCCTCATCTGGTACC…
>MF092733_|_A/swine/Iowa/A01667087/2017_|_2017-03-27_|_4_(HA)_|_H3N2
ATGAGGACTATCATTGCTTTCAGCTGCATTTTATGTCAGATTTTCGCTCAAAAACTTCCCGGAAGTGACAACAGCATGGCAACGCTGTGCCTGGGACACCATGCAGTACCAAACGGAACATTAGTGAAAACAATCACGGATGACAAAATTGAAGTGACCAATGCCACTGAGCTGGTCCAGAGTTCCCCAACAGATAGAATATGCAGCAGCCCTCACAAAATCCTTGATGGGAAAAATTGCACACTGATAGATGCTCTATTGGGAGACCCTCATTGTGATGACTTCCAAAACAAGAAATGGGACCTTTTTATTGAACGAAGCAAAGCCTACAGCAATTGTTACCCTTATTATGTGCCTGATTATGCCTCCCTTAGATCACTAGTTGCCTCATCCGGTACT…
>CY246660_|_A/swine/Manitoba/D0471/2016_|_2016-12-01_|_4_(HA)_|_H3N2
ATGAAGACTACCATTGCTTTCAGCTGCATTTTATGTCAGATTCTCGCTCAAAAACTTCCCGGAAGTAGCAACAGCATGGCAACGCTGTGTCTAGGACACCATGCAGTACCAAACGGAACGTTAGTGAAAACAATCACAGATGACCAAATAGAAGTGACTAATGCTACTGAGCTGGTCCAGAGCTCCTCAACAGGTAGAATATGCAGCAGCCCTCACCAAACCCTTGATGGGAAAAATTGCACACTGATAGATGCTCTCTTGGGAGACCCTCATTGTGATGACTTACAAAACAAGAAATGGGACCTTTTTGTTGAACGAAGCACAGCCTACAGCAACTGTTACCCTTATTATGTGCCAGATTATGCCTCCCTTAGATCACTAGTTGCCTCATCCGGCACC…
>CY245657_|_A/swine/Saskatchewan/SD0067/2015_|_2015-01-21_|_4_(HA)_|_H3N2
ATGAAGACTATCATTGCTTTTAGCTGCATTTTATGTCTGATTCTCGCCCAAAAAATCCCCGAAAGTGACAACAGCATGGCAACGCTGTGCCTGGGACACCATGCAGTATCAAATGGAACGTTAGTGAAAACAATCACTGATGACCAAGTCGAAGTTACTAATGCTACTGAGCTAGTTCAGAGTTCCTCAACAGGTAGAATATGCAACAGTCCTCACCGAATCCTTGATGGGAAAAATTGTACAATGATAGATGCTCTATTGGGAGACCCTCATTGCGATGACTTCCAAAACAAAAAATGGGACCTTTTTGTTGAACGAAGCACAGCCTACAGCAACTGTTACCCTTATTTTGTGCCGGATTATGCCTCCCTTAGATCACTAGTTGCCTCATCCGGCACC…
>CY245785_|_A/swine/Saskatchewan/SD0100/2015_|_2015-04-22_|_4_(HA)_|_H3N2
ATGAAGGCTATCATTGCTTTTAGCTGCATTTTATGTCTGATTTTCGCCCAAAAACTTCCCGAAAGTGACGACAGCATGGCAACACTGTGCCTGGGACACCATGCAGTATCAAACGGAACGTTAGTGAAAACAATCACTGATGACCAAATCGAAGTTACCAATGCTACTGAGTTGGTTCAGAATTCCTCAACAGATAGAATATGCAACAGCCCTCATAGAATCCTTGATGGGAAAAATTGTACACTGATAGATGCTCTATTGGGAGACCCTCATTGTGATGACTTCCAAAACAAGGAATGGGACCTTTTTGTTGAGCGAAGCACAGCCTACAGCGACTGTTACCCCTATTATGTGCCGGATTATGCCTCCCTTAGGTCACTAGCTGCCTCATCCGGCACC…
>KY935555_|_A/environment/Indiana/16TOSU3546/2016_|_2016-06-01_|_4_(HA)_|_H3N2
ATGAAGACTATCATTGCTTTTAGCTGCATTCTATGTCTGATTTTTGCTCAAAAACTTCCCGGAAGTGACAACAGCATGACAACGCTGTGCCTAGGACACCACGCAGTGCCAAACGGAACATTAGTGAAAACAATCACGGATGACCAAATTGAAGTGACTAATGCTACTGAGCTGGTCCAGAGTTCCTCAATAGGTAGAATATGCAACAGTCCTCACCAAATCCTTGATGGGAAAAATTGCACACTGATAGATGCTCTATTGGGAGACCCTCATTGTGATGACTTCCAAAACAAGAAATGGGACCTTTTTGTTGAACGAAGCACAGCCTACAGCAACTGTTACCCTTATTATGTGCCAGACTATGCTACCCTTAGGTCACTAATTGCCTCATCTGGCAAC…
>MK039823_|_A/swine/Nebraska/A02257337/2018_|_2018-09-14_|_4_(HA)_|_H3N2
ATGAAGACTATCATTGCTTTTAGCTGCATTCTATGTCTGATTTTCGCCCAAGAACTTCCCGGGAATGACAACAGCATGGCAACGCTGTGCCTGGGACACCATGCAGTACCAAACGGAACATTTGTGAAAACAATCACTGATGACCAAATTGAAGTGACTAATGCTACTGAGCTGGTCCAGAATTCCTCAACGGGTAGAATATGCAACAGTCCTCACCAAATCCTTGATGGAGGAAATTGCACACTGATAGATGCTCTATTGGGGGACCCTCATTGTGATAATCTCCGAGACAAGGAATGGGACCTTTTTGTTGAACGAAGCACAGCCTACAGCAACTGTTACCCTTATTATGTGCCAGATTATGCTACCCTTAGGTCACTAGTTGCCTCATCTGGCAAC…
>CY246476_|_A/swine/Alberta/SD0181/2016_|_2016-08-30_|_4_(HA)_|_H3N2
ATGAAGACTATCATAGCTTTTAGCTGCATTTTACATCTGATTTCCGCCCAAAAACTTCCCGAAAGTGACAACAGCATGGCAACGCTATGCCTGGGACACCATGCAGTATCAAACGGAACGTTAGTAAAAACAATCACTGATGACCAAATCGAAGTTACTAATGCTACTGAGCTGGTTCAGAATTCCCCAACAGATAGAATATGCAACAGTCCTCACCGAATCCTTGATGGGAAAAATTGTACACTGATAGATGCTCTATTGGGAGATCCTCATTGTGATGAATTCCAAAACAAGGAATGGGACCTTTTTATTGAACGAAGCACAGCCTACAGCAACTGTTACCCTTATTATGTGCCGGATTATGTCTCCCTTAGGTCACTAGTTGCCTCATCCGGCACT…
>CY246137_|_A/swine/Manitoba/SD0151/2016_|_2016-02-25_|_4_(HA)_|_H3N2
ATGAAGACTATCATTGCTTTTAGCTGCATTTTATGTCTGATTTTCGCTCAAAAACTCCCCAGAAATGACAACAGCATGGCAACACTGTGCCTGGGGCACCATGCAGTACCAAACGGAACGTTAGTGAAAACAATCACGGATGACCAAATTGAAGTGACTAATGCTACTGAGCTGGTTCAGAGTTCCTCAACAGGTAGAATCTGCACCAGTCCTCATCAAATCCTTGATGGGGAAAATTGCACACTGATAGATGCTCTATTGGGAGACCCTCACTGTGATGACTTCCAAAACAAGGGATGGGACCTTTTTGTTGAAAGAAGCACAGCCTACAGCAACTGTTACCCTTATTATGTGCCGGATTATGCCACCCTTAGGTCACTAGTTGCCTCATCCGGCACC…
>CY195391_|_A/swine/Saskatchewan/SD0051/2014_|_2014-11-27_|_4_(HA)_|_H3N2
ATGAAGACCATCATTGCTTTTAGCTGCACTTTATGTCTGATTTTCGCTCGAAAACTTCCCGGAGGTGACAACAGTATGGCAACGCTGTGCCTGGGACACCATGCAGTACCAAACGGAACGTTGGTGAAAACAATCACGGATGATCAAATTGAAGTGACTAATGCTACTGAGCTAGTTCAAAGTTCCTCAACAGGTAGAATATGCAACAGTCCTCACAAAGTCCTTGATGGGAAAAATTGCACACTGATAGATGCTCTATTGGGAGACCCTCATTGTGATGGCTTCCAAAACAAGGAATGGGACCTTTTTGTTGAACGAAGCACAGCCTACAGCAACTGTTACCCTTATTTTGTACCGGATTATGCCTCCCTTAGGTCACTAGTTGCCTCATCCGGAACC…
>CY245921_|_A/swine/Saskatchewan/SD0118/2015_|_2015-09-02_|_4_(HA)_|_H3N2
ATGAAGACTATCATTGCTTTTAGCTGCATTTTATGTCTGGTTTTCGCTCAAACACTTCCCGGAAGTGACAACAGCATGGCAACGTTGTGCCTGGGACATCATGCAGTACAAAACGGAACGCTAGTGAAAACAATCACGGATGACCAAATTGAAGTGGTTAATGCTACTGAGCTGGTTCAGAGTTCCTCAATAGGTAAAATATGCAACAGCCCTCACCAAATCCTTGATGGGAAAAATTGCACACTAATAGATGCTCTATTGGGAGACCCTCATTGTGATGACTTCAAAAACAAGGAATGGGATCTTTTTGTTGAACGAAGCACAGCCTACAGCGACTGTTACCCTTATTATGTGCCAGATCATGCATCCCTTAGGTCACTAGTTGCCTCATCCGGCACC…
>MF599463_|_A/swine/Kansas/A01378028/2017_|_2017-07-26_|_4_(HA)_|_H3N2
ATGAAGACTATCATTGCTTTTAGCTGCATCTTATGTCAGATCTCCGCTCAAAACCTCCCCGGAAGTGACAACAGCATGGCAACGCTGTGCCTGGGGCATCACGCAGTACCAAACGGAACGTTAGTGAAAACAATAACCGATGAACAAATTGAAGTGACTAATGCTACTGAGCTGGTCCAGAGTACCTCAAAAGGTGAAATATGCAGTAGTCCTCACCAAATCCTTGATGGAAAAAATTGTACACTGATAGATGCTCTATTGGGAGACCCTCATTGTGATGATTTCCAAAACAAGACATGGGACCTTTTTGTTGAACGAAGCACAGCTTACAGCGACTGTTACCCTTATTATGTGCCGGAGTATGCCTCCCTTAGGTCACTAGTTGCCTCATCCGGCACC…
>CY246065_|_A/swine/British_Columbia/SD0132/2016_|_2016-01-13_|_4_(HA)_|_H3N2
ATGAAGACTATCATTGCTTTTAGCTGCATCTTATGTCAGATCTCCGCTCAAAAACTCCCTGGAAGTGACAATAGCATGGCAACGCTGTGCCTGGGGCACCACGCAGTACCAAACGGAACGTTAGTGAAAACAATAACGGATGACCAAATTGAAGTGACTAATGCTACTGAGCTGGTCCAGAATACCTTAGAAGGTGGAATATGCAACAGTCCTCACCAAATCCTTGATGGGAAAAATTGTACACTGATAGATGCTCTATTGGGAGACCCTCATTGTGATGACTTCCAAAACAAGAAATGGGACCTTTTTGTTGAACGAAGCACAGCCTACAGCAACTGTTACCCTTATTATGTGCCGGATTATGCCTCCCTTAGGGCATTAGTTGCCTCATCCGGCACC…
>KY593221_|_A/swine/Illinois/A01672426/2017_|_2017-01-20_|_4_(HA)_|_H3N2
ATGAAGACTATCATTGCTTTCAGCTGCATTTTATGTCTGACTTTCGCTCAAAAACTTCCCGAGAGTAACAACAACATGGCAACGCTGTGTCTGGGACACCATGCAGTATCAAACGGGACGTTAGTGAAAACAATCACTGATGACCAAATTGAAGTGACTAATGCTACTGAGTTGGTTCAGAGTTCCTCAAAAGGTAGAATATGCAACAGACCTCACAAAATCCTTGATGGGAAAAATTGCACACTGATAGATGCTCTATTGGGAGACCCTCATTGTGATGGCCTCCAAAACAAGGAATGGGATCTTTTTGTTGAACGAAACACAGCCTACAGCAACTGTTACCCTTATTATGTGCCAGATTATGCCTCCCTTAGGTCACTAATTGCCTCATCAGGCACC…
>CY245881_|_A/swine/Manitoba/SD0112/2015_|_2015-07-15_|_4_(HA)_|_H3N2
ATGAAGACTATCATTGCTTTTAGCTGCATTTTATGTCTGATTTTCGCTCAAAAACTTCCCGGGAGTGACAAAAGCACGGCAACGCTGTGCCTGGGACACCATGCAGTACCAAACGGAACGTTAGTGAAAACAATCACGGATGATCAAATTGAAGTGACTAATGCTACTGAACTGGTTCAGAGTTCCTCAACAGATAGAATATGCAACAGTCCACACAAGATCCTTGATGGGGGAAACTGCACACTGATAGATGCTCTATTGGGAGACCCTCATTGTGATGACTTCAAAAACAAGGAATGGGACCTTTTTGTTGAACGAAGCACAGCCTACAGCAACTGTTACCCTTATTATGTGCCGGATTATGCCTCCCTTAGGTCACTAGTTGCTTCATCCGGCACC…
>MK328572_|_A/swine/Quebec/DM_06/2016_|_2016-12-13_|_4_(HA)_|_H3N2
ATGAAGACTATCATTGCCTTTAGCAGCATTTTATGTATGATTTTCGCTCAAAAACTTCCCGGAAGTGACAACAGCATGGCAACGCTGTGCCTGGGACACCATGCAGTACCAAATGGAACATTAGTGAAAACAATCACGGATGACCAAGTTGAAGTGACTAATGCTACTGAGCTGGTTCAGAGTTCCTCAACAGGTGGAATATGCGACAGTCCTCATCAAATCCTTGATGGGAAAAATTGCACACTGATAGATGCTCTATTAGGAGATCCACATTGTGATGACTTCCAAGACAAGGAATGGAACCTCTTTGTTGAACGAAGCACAGCCTACAGCAACTGTTACCCTTATTATGTGCCGGATTATGCCTCCCTTAGGTCACTAGTTGCCTCATCCGGCACT…
>MK328733_|_A/swine/Quebec/DM_12/2017_|_2017-03-13_|_4_(HA)_|_H3N2
ATGAAGAATATCATTGCTTTTAGCTGCATTTTATATATGACTTTAGCTCAAAAAATTCCCGAAAGTGACAACAGCATGGCAACGCTGTGCCTGGGACACCATGCAGTATCAAATGGAACATTAGTGAAAACAATCACGGATGACCAGATTGAAGTGACTAATGCTACTGAACTGGTTCAGAGCTCTTCAATAGGTGGGATATGCAACAGTCCTCACCAAATCCTTGATGGGGAAAATTGCACACTGATAGATGCTCTATTAGGAGATCCACATTGTGAAGAATTCCAAAACAAGAAATGGGACCTTTTTGTTGAACGAAGCACAGCCTACAGCAACTGTTACCCTTATTATGTGCCAGATTATGTATCCCTTAGGTCACTAGTTGCCTCATCCGGCACT…
>KU976665_|_A/swine/Mexico/AVX53/2013_|_2013-05-29_|_4_(HA)_|_H3N2
ATGAAGACTATCATTGCTTTTAGCTACATTTTGTGCCTGAATTTCGCTCAAAAACTTCCCGGAAGTGACAAAAGCATGGCAACGCTATGTCTAGGACACCATGCAGTACCAAACGGGACGTTAGTGAAAACACTAACGGATGACCAAATTGAAGTGACTAATGCTACTGAGCTGGTTCAGAATTCCTCAACAGGTAGAATATGCAACAGTCCCTACCAACTCCTTGATGGGAAAAATTGCACACTGATAGATGCTCTATTGGGAGATCCTCATTGTGATGACTTCCAAAACAAGGAATGGGACCTTTTTGTTGAGCGAAGCACAGCCTACAGCAACTGTTACCCTTATTATGTGCCGGATTATGCCTCCCTTAGGTCACTAGTTGCCGCATCCGGCACC…
>MK462314_|_A/swine/Manitoba/D0477/2017_|_2017-01-17_|_4_(HA)_|_H3N2
ATGAAGACTATCATTGCTTTTAGCTGCATTTTATGTCTGATTTTCGCTCAAAAAATCCCCAGAAATGGCAACAGCATGGCAACACTGTGCCTGGGGCACCATGCAGTATCAAACGGAACGTTAGTGAAAACAATCACTGATGACCAAATTGAAGTTACCAATGCTACTGAGCTGGTTCAGAGTTCCTCAACAGGCAAAATATGCACCAGTCCCCACCAAATCCTTGATGGGGAAAATTGCACACTGATAGATGCTCTATTAGGAGACCCTCATTGTGATGACCTCCAAAACAAGGAGTGGGACCTTTTTATAGAAAGAAGCACAGCCTACAGCAACTGTTATCCTTATTTTGTACCAGATTATGCCTCCCTTAGGTCACTAGTTGCCTCATCCGGAACC…
>CY246251_|_A/swine/Manitoba/D0420/2016_|_2016-04-28_|_4_(HA)_|_H3N2
ATGAATACTATCATTGCGTTTAGCTGCATTTTATATCTGATTTACGCTCAAAAACTCCCCGAAAATGACAACAGCATGGCAACGCTGTGCCTGGGGCACCATGCAGTACCAAACGGAACGTTAGTGAAAACAATCACGGATGACCAAATTGAGGTGACTAATGCTACTGAGCTGGTCCAGAGTTCCTCTACAGGTAAAATATGCAACAGTCCTCACCAGATCCTTGATGGGGAAAATTGCACACTGATGGACGCTCTATTGGGAGACCCTCATTGTGATGGCTTCCAAAACAAGGAGTGGGACCTTTTTGTCGAACGGAGCACAGCCTATAGCAATTGTTACCCTTATTATGTTCCGGATTATGCCTCCCTTAGGTCACTAATTGCTTCATCCGGCACC…
>CY246652_|_A/swine/Alberta/SD0197/2016_|_2016-11-23_|_4_(HA)_|_H3N2
ATGAAGACTATCATTGCATTTAGCTGCATTCTATGTCTGGTTTTTGCTCAAAAACTCCCCAGAAGTGACAACAGCATGGCAACGCTGTGCCTGGGACACCATGCAGTACCAAACGGAACATTAGTAAAAACACTCACAGATGACCAAATTGAAGTGACTAATGCTACTGAGCTGGTTCAGAGTTCCTCAACAGGTAGAATATGCAACAGTCCTTACCAAATCCTTGATGGGAAAAATTGCACACTGATAGATGCTCTATTGGGAGACCCTCATTGTGATGACTACCAAAACAAGGAATGGAACCTTTTTGTTGAACGGAGCACAGCCTACAGCAACTGTTACCCTTATTATGTGCCGGATTATGCCTCCCTTAGGTCACTAGTTGCCTCATCCGGCACC…
>CY195399_|_A/swine/Alberta/SD0049/2014_|_2014-11-26_|_4_(HA)_|_H3N2
ATGAAAACTATCATTGCTTTTAGCTGCATTTTGAATCTGATTTTCGCTCAAAAACTTCCCGGAAGAGACAACAGCATGGCAACGCTGTGCCTGGGACATCATGCAGTACCAAACGGAACGTTAGTGAAAACAATCACGGATGAACAAATTGAGGTGACTAATGCTACAGAGCTGGTTCAGATTTCCTCAACAGGTAGAATATGCAACAGTCCTCATCAAATCCTTGATGGGAAAAACTGCACACTGATAGATGCTCTATTGGGAGACCCTCATTGTGATGAATTCCAAAACAAGGAATGGGACCTTTTTGTTGAACGAAGCACAGCCTATAGCAACTGTTACCCTTATTATGTGCCGGATTATGCCTCCCTTAGGTCACTAGTTGCCTCATCCGGCACC…
>MK462926_|_A/swine/Alberta/SD0261/2017_|_2017-12-07_|_4_(HA)_|_H3N2
ATGAAGACTATCATTGCTTTTAGCTGCATTTTATATCTGATTTTCGCTCAAAAACTTCCCGGAGGAGACAACAGCATGGCAACGCTGTGCCTGGGACACCATGCAGTACCGAACGGGACGTTAGTGAAAACAATCACAGATGACCAAATTGAAGTGACTAATGCCACAGAGCTGGTTCAGAGTTCCTCAACAGGTAAAATATGCAACAGTCCTCATCAAATCCTTGATGGGAAAAACTGCACACTGATAGATGCTCTATTGGGAGACCCTCATTGTGATAACTTCCAAAACAAGAAATGGGACCTTTTTGTCGAACGAAGCACAGCCTACAGCAATTGTTACCCTTATTACGTTCCGGATTATGCCTCCCTTAGGTCACTAGTTGCCTCATCTGGCACC…
>MK462675_|_A/swine/Manitoba/D0497/2017_|_2017-04-20_|_4_(HA)_|_H3N2
ATGAAGACTATCATTGCTTTCAGCTGCATTTCATGTCTAATTTTCGCTCAAAAACTTCCCGGGAGTGACAACAACATGGCGACGCTGTGCCTGGGACACCATGCAGTGCAAAACGGGACGTTAGTGAAAACAATCACGGATGACAAAATTGAAGTGACCAATGCTACTGAGCTGGTTCAGAGTTCCTCAACAGGTAGAATATGCAACAGTCCTCATCAAATCCTTGATGGGAGAAATTGCACACTGATAGATGCTCTATTGGGAGACCCTCATTGTGATGACTTCCAAAATAAGGAATGGGACCTTTTTGTTGAAAGAAGCACAGCCTACAGCAACTGTTACCCGTACTACGTGCCCGATTATGCCTCCCTTAGGTCACTAGTTGCATCATCCGGCACC…
>KF735650_|_A/swine/Minnesota/A01392534/2013_|_2013-10-03_|_4_(HA)_|_H3N2
ATGAAGACTATCATTGCTTTTAGCTGCATTTTATATCTGGTTTTCGCCCAAAAAATTACCGGAAATGACAACAGCATGGCAACGTTGTGCTTGGGGCACCATGCAGTACCAAACGGGACATTAGTGAAAACAATCACGGATGACCAAGTTGAAGTGACTAATGCCACTGAGCTGGTCCAGAGTTCCTCAACAAGTAGAATATGCAACAGTCCTCATCAAATCCTTGATGGGAAAAATTGCACTCTGATAGATGCTCTATTGGGGGACCCTCATTGTGATGAATTCCAAAACACGGAATGGGACCTTTTTATTGAAAGAAGCACAGCCTACAGCAACTGTTACCCTTATTATGTGCCGGATTATTCATCCCTTAGGTCACTAGTTGCCTCATCCGGAACT…
>JX898902_|_A/swine/Montana/21/2012_|_2012-09-14_|_4_(HA)_|_H3N2
ATGAAGGCTATCATTGCTTTTAGCTGCATTTTATGTCTGGTTTTCGCTCAAAAACTTCCCGGAAGTGACAACAGCATGGCAACGCTGTGCCTGGGACATCATGCAGTACCAAACGGAACAGTAGTGAAAACAATAACGGATGACCAAGTTGAAGTGACCAATGCTACTGAACTGGTTCAGAGTTCCTCTACAGGTAGAATATGCAACAGTCCTCACCAAATCCTTGATGGGAGAAATTGCACACTGATAGATGCCCTATTGGGAGATCCTCATTGTGATGATTTCCAAAACAAGAAATGGGACCTTTTTATTGAACGAAGCACAGCTTACAGCAACTGTTTCCCTTATGATGTGCCGGATTATGCCTCCCTTAGGTCACTAGTTGCCTCGTCCGGCACC…
>MT052064_|_A/swine/Iowa/A02478972/2019_|_2019-12-26_|_4_(HA)_|_H3N2
ATGGAGACTATCATTGCTTTTAGCTGCATTTTAAGTCTGATTTTCGCTCAAGAAATTCCCGAAAGCGACAACAGCATGGCAACGCTGTGCCTGGGGCACCATGCAGTATCAAACGGAACGTTAGTGAAAACAATCACTGATGACCAAGTCGAAGTTACTAATGCTACTGAGCTGGTTCAGAGTTTCTCAACAGATATGATATGCAACAGCCCTCACCGAATCCTTGATGGGGAAAATTGTACACTGATAGATGCTCTATTAGGAGACCCACATTGTGATGGCCTCCAAAACAAGGAATGGGACCTTTTTGTTGAACGAAGTAAAGCCTACAGCAACTGTTACCCTTATTATGTGCCGGATTATGCATCCCTTAGGTCACTAGTTGCCTCATCCGGCACC…
>CY107015_|_A/swine/North_Carolina/A01076178/2009_|_2009-12-06_|_4_(HA)_|_H3N2
ATGAAGACTACCATTGCTTTAAGCTGCATTTTATGCTCGATTCTCGCCCAAAAACTTCCTGGAAATGGCGATAGCACGGCAACGCTTTGCCTGGGACACCATGCAGTGCCAAACGGAACACTAGTGAAAACAATCACTGATGACCAAATTGAAGTGACTAATGCTACTGAATTGGTTCATAGTTCCTCAACAGGTAGAATATGCAACAGTCCTCATCAAATTCTTGATGGGGAAAACTGCACACTGATAGATGCTCTATTAGGAGACCCTAATTGTGATGGATTCCAAAATAAAGAATGGGACCTTTTTGTTGAACGAAGCACAGCTTACAGCAACTGTTACCCTTATGATGTGCCGGATTATGCCTCCCTTAGGTCACTAGTGGCTTCATCAGGCACC…
>KU976694_|_A/swine/Mexico/AVX64/2014_|_2014-06-05_|_4_(HA)_|_H3N2
ATGAAGACTATTATTGCTTTTAGCCACATTTTATGCCTGATTTTCGCTAAAAAACCTCCTGAAAGTGATAACAGCATGGCAACACTGTGCCTGGGACACCATGCAGTACCAAACGGAACGCTAGTGAAAACAATCACGGATGACCAAATTGAAGTGACTAATGCTACTGAGCTGGTCCAGAGTTCCTTAACAGGTAGAATATGTAACAGTCCTCACCAAATCCTTGATGGGAAAAATTGCACACTGATAGATGCTCTATTGGGAGACCCCCATTGTGATGACTTCCAAAACAAGAAATGGGATCTCTTTGTTGAACGGAGCACAGCTTCCAGCAACTGCTACCCTTATGATGTGCCGGATTATGCCTCGCTTAGGTCACTAGTTGCCTCATCAGGCACC…
>JX658775_|_A/swine/Colorado/A01203748/2012_|_2012-08-13_|_4_(HA)_|_H3N2
ATGAAGACTATCATTGCTTTGAGCTACATTTCATGTCTGGCTCTCGCTCAAAACCTTCCTGGAGATGACAGCAACACAGCAACACTGTGCCTGGGGCACCATGCGGTGCCAAACGGAACACTAGTGAAAACAATCACGAATGACCAAATTGAGGTGACCAATGCTACTGAGCTGGTCCAGAGTTCCTCAACCGGTAAAATATGCAACAGTCCTCACCAAATCCTTGATGGGAAAAATTGCACACTGATAGATGCTCTATTGGGTGACCCTCATTGTGAAGAATTCCAAAACAAGGAGTGGGACCTTTTTGTTGAACGAAGCACAGCTTACAGTAACTGTTATCCTTATTACGTGCCAGATTATGCCTCCCTTAGGTCACTAGTTGCCTCATCCGGCACC…
>MH347124_|_A/swine/Los_Andes/VN1401-3086/2017_|_2017-09-29_|_4_(HA)_|_H3N2
ATGAGAACTATCATTGCGTTGAGCTACATTTTATATCAGGTTTTCGCTCAAGAACTTTCCAGAAATAATAAGAATACGGCAACACTGTGCCTGGGACACCATGCAGTTCCAAACGGAACGCTAGTGAAAACAATCACTAGTGATCAAATTGAAGTAACTAATGCTACTGAGCTAGTTCAGAGTTCCTCAACTGGCAAAATATGCGACATTCCTCACCGGATCCTTGATGGAAAGAATTGCACATTAATAGATGCCCTATTGGGAGACCCTCATTGTGATGACTTCCAAAACAAAGAATGGGACCTTTTTGTTGAACGCAGCAAAGCTTACAGCAACTGCTACCCTTATGATGTGCCGGATTATGCCTCCCTCAGATCACTAGTTGCCTCATCAGGCACC…
>MG836811_|_A/swine/Mexico/84706352130/2015_|_2015-05-24_|_4_(HA)_|_H3N2
ATGAAGACTATCATTGCTTTGAGCCACATCTTATGTATGGTTTCCGCCCAAAAACTTCCCGGAAGTGAAAACAGAACAGCAACGCTGTGCCTAGGACATCATGCAGTGCAAAACGGGACGCTTGTGAAAACAATCACGAATGATCAAATTGAGGTAACTAATGCAACTGAACTGGTTCAGAGTTCCTCAACAGGTAGAATATGTGACAATCCTCACCGAGTCCTTGATGGAAGAGACTGCACACTGATAGATGCTCTATTGGGAGATCCTCATTGTGATAGCTTCCAAAATAAGGAATGGGACCTTTTCATTGAAAGAAGCAAAGCCTACAGCAACTGTTACCCTTATGATGTGCCGGATTATGCCTCCCTTAGGTCACTAGTTGCCTCATCAGGTACC…
>MH282502_|_A/swine/USA/A01812268/2017_|_2017-08-30_|_4_(HA)_|_H3N1
ATGAAGACTATCATTGCTTTGAGCTACATTTTATGTCTGGTTTTCGCTCAAAAACTTCCCGGAAATGACAACAGCACAGCAACGCTGTGCCTGGGACACCATGCAGTGCCAAACGGAACCCTAGTGAAAACAATCACGAATGATCAAATTGAAGTGACTAATGCTACTGAGCTGGTTCAGAGTTCCTCAACAGGTAGAATATGCGACAGTCCTCACCGAATCCTTGATGGAAAAAACTGCACATTGATAGATGCTCTACTGGGAGACCCTCATTGCGATGGCTTTCAAAATAAGGAATGGGACCTTTTTATTGAACGCAGCAAAGCTTACAGCAACTGTTACCCTTATGATGTGCCGGATTATTCCTCCCTTAGGTCACTAGTTGCCTCATCAGGCACC…
>MN571199_|_A/South_Australia/85/2018_|_2018-09-13_|_4_(HA)_|_H3N2
ATGAAGACTATCATTGCCTTGAACTACATCTTATACGTGGTTTTCACTCAAAAACTTCCCGAGAATGACAACAGCAAGGCAACGCTGTGCCTGGGACACCATGCAGTGCCAAACGGAACGCTAGTGAAAACAATAACGAGTGACCAAATTGAAGTGACTAATGCTACTGAGCTGGTTCAGAATTACTCAACAGGTGGAATATGTGACAGTCCCCACCGAATCCTTGATGGGAAAAACTGCACACTGATAGATGCTCTATTAGGAGATCCTCATTGTGATGACTTCAGAAACAAGGAGTGGGACCTTTTTGTTGAACGCAGCACAGCTTATAGCAACTGTTACCCTTATGATGTGCCAGATTATGCTTCCCTTAGATCATTAGTTGCCTTATCCGGCACT…
>MF099075_|_A/swine/Chile/33/2014_|_2014-07-21_|_4_(HA)_|_H3N2
ATGAAGACCATCATTGCTTTGAGCCATATTCTCTGTCTGGTTTTTGCACAAAAACTTCCCGGAAACAACAAAAGCACAGCAACGCTGTGCCTGGGACATCATGCAGTGCCAAATGGAACGCTAGTGAGAACAATCACAAATGACCAAATTGAAGTAACTAATGCTACTGAGCTGGTCCAGAGTTCCTCAATAGGCCGAATATGCAACAGCCCCCATCGAATCATTGATGGGAGAAATTGCACACTGATAGATGCTCTATTAGGAGACCCTCATTGTGATGGTTTCCAAAACAAGGAATGGGATCTTTTTGTTGAACGCAGCAGAGCTTACAGCGGTTGTTACCCTTATGATGTCTCGGGTTATGCCTCCCTTAGGTCTCTAGTTGCCTCATCAGGCACT…
>GU931688_|_A/swine/Indonesia/P6-09-04/2004_|_2004--_|_4_(HA)_|_H3N1
ATGAAGACTATCATTACTTTGAGCCACATTTTCAGTCTGATTTTTGCCCAAAACCTCCCCTTAAATGACGACAGCACAGCAACACTGTGCCTGGGACACCATGCAGTTTCAAATGGAACACTAGTGAAAACACTAACGAATGATCAGATTGAAGTGACTAACGCTACTGAGCTGGTTCAGAGTTCCTCAACAGGTATAATATGCGACAGTCCCCACCGAATCCTTGATGGGAGAAATTGCACACTGATAGATGCTCTACTGGGAGACCCTCATTGTGATGGATTCCAAAATGAGAAATGGGATCTCTTTGTTGAACGAAGCAAAGCTTTCAGCAACTGTTACCCTTATGATGTACCGGATTATGCCTCCCTCAGGTCACTAGTTGCCTCATCAGGCAGT…
>AB571803_|_A/swine/Chachoengsao/2002_|_2002--_|_4_(HA)_|_H3N2
ATGAAGACTGTCATTGCTTTAAGTTACCTCCTCTATCAGGTTCTTGGCCAAGACCTTCCAAGAAAGGGCAACAACACTGCGACACTGTGCCTAGGACATCATGCAGTGCCAAATGGAACACTAGTGAGAACAATAACAAGTGATCAAATAGAGGTGACAAATGCCACCGAACTGGTCCAGAGCTTCTCAATGGGAAAAATATGTGACAGTCCTCATCGAGTTCTTGACGGAGCAAATTGTACACTAATAGATGCTTTATTGGGGGACCCCCATTGTGAAAGGTTTGAAAATGAGAGATGGGACCTTTTCATTGAGCGCAGCAAGGCTTTCAGCAATTGTTATCCTTATGATGTGCCAGATTATGTCTCCCTTAGATCACTAGTTGCCTCGTCAGGTACT…
>M73771_|_A/duck/Alberta/78/1976_|_1976--_|_4_(HA)_|_H3N2
ATGAAGACCATCATTGTTCTAAGCTACTTTTTCTGTCTGGCTCTCAGCCAAGACTACTCAGAAAGCAACAACAGCACTGCAACACTGTGCTTGGGGCATCATGCGGTACCAAATGGGACAATAGTGAAGACAATTACTGATGACCAAATTGAAGTGACCAATGCCACTGAGCTGGTCCAGAGCTCCTCAACAGGGAAAATATGCAACAACCCTCATAGAATCCTTGATGGAAGGGACTGTACACTGATAGATGCCCTACTGGGGGACCCCCACTGTGATGTATTCCAAGATGAAACCTGGGACCTTTATGTGGAACGTAGCAGCGCCTTCAGCAACTGCTACCCATATGATGTACCAGACTATGACTCACTCAGGTCTCTAGTTGCTTCCTCAGGAACC…
>CY005943_|_A/mallard_duck/ALB/26/1976_|_1976-08-11_|_4_(HA)_|_H3N1
ATGAAGACCATCATTGTTCTAAGCTACTTTTTCTGTCTGGCTTTCAGCCAAGACCACTCAGAAAGCAACAACAGCACTGCAACACTGTGCTTGGGGCACCACGCAGTACCAAATGGGACAATAGTGAAGACGATCACGGATGACCAAATTGAAGTGACTAATGCCACTGAACTGGTCCAGAGCTCCTCAACAGGGAAAATATGCAACAACCCTCACAGAATCCTTGATGGAAGAGACTGCACACTAATAGATGCCCTACTGGGGGACCCCCACTGTGATGTATTCCAAGATGAAACCTGGGACCTTTATGTGGAACGTAGCAGCGCCTTTAGCAACTGCTATCCATATGATGTACCAGACTATGCATCACTCAGATCTCTAGTTGCTTCTTCAGGAACC…
>CY180291_|_A/blue-winged_teal/Wisconsin/548/1979_|_1979--_|_4_(HA)_|_mixedH3
ATGAAGACCATCATTGCTCTAAGCTACTTCTTCTGTCTGGCTTTTAGCCAAAACCCCTCAGAAAGCAATAACAGCACTGCAACACTGTGCCTGGGGCATCATGCAGTACCAAATGGGACAGTGGTGAAGACAATTACGGATGACCAAATCGAAGTGACCAATGCCACTGAACTGGTCCAGAGCTCCTCAACAGGGAAAATATGCAACAACCCTCACAGAGTACTTGATGGAAGAGACTGCACACTAATAGATGCCCTACTGGGGGACCCCCACTGTGATGTATTCCAGGATGAGACCTGGGACCTTTATGTGGAACGTAGCAGCGCCTTCAGCAACTGCTATCCATATGATGTACCAGACTATGCATCACTCAGATCTCTAGTTGCTTCTTCAGGGACC…
>CY125253_|_A/green-winged_teal/New_Brunswick/02526/2007_|_2007-09-24_|_4_(HA)_|_mixedH3
ATGAAGACCATCGTTGTCCTAAGCTATTTTTTCTGTCTGGCTCTCAGCCAAGACCACTCAGAAAGCAACAACAGCACTGCAACATTGTGCTTGGGGCATCATGCGGTACCAAATGGAACAATAGTGAAGACAATTACGGATGACCAAATTGAGGTGACCAATGCCACTGAGCTGGTCCAAAGCTCCTCGACAGGGAAAATATGCAACAACCCTCATAGAATCCTTGATGGAAGGGACTGTACACTGATAGATGCCCTACTGGGAGACCCCCACTGTGATGTATTCCAAGATGAAACCTGGGACCTTTATGTGGAGCGTAGTGGTGCCTTCAGCAACTGCTATCCATATGATGTACCAGACTATGCATCACTCAGGTCTCTAGTCGCCTCCTCAGGAACC…
>CY004692_|_A/mallard/Alberta/118/1995_|_1995-08-01_|_4_(HA)_|_H3N5
ATGAAGACCATCATTGTTCTAAGCTATCTTTTCTGTCTGGCTCTCAGCCAAGATTACTCAGAGAACAACAACAGCACTGCAACACTGTGCTTGGGGCATCATGCGGTACCAAATGGGACAATAGTGAAGACAATTACGGATGACCAAATTGAGGTGACCAATGCCACTGAGTTGGTCCAGAGCTCCTCAACAGGGAAAATATGCAACAACCCACATAGAATTCTTGATGGGAGGGACTGTACACTGATAGATGCCCTGCTGGGAGACCCTCACTGTGATGTATTCCAAGATGAAACCTGGGACCTCTATGTGGAACGTAGCAGCGCCTTCAGCAACTGCTATCCCTATGATGTACCAGACTATGCATCGCTCAGATCTCTAGTTGCTTCCTCAGGGACC…
>CY035799_|_A/mallard/Interior_Alaska/2/2007_|_2007-09-06_|_4_(HA)_|_H3N8
ATGAGGACCATCATTGTTCTAAGCTATCTTTTCTGTCTGGCTCTCAGCCAAGATTACTCAGAGAACAACAATAGCACTGCAACACTGTGTCTGGGGCATCATGCGGTACCGAATGGAACAATAGTGAAGACAATTACGGATGACCAAATTGAGGTGACCAATGCCACTGAATTGGTCCAGAGCTCCTCAACAGGGAAAATATGCAACAACCCACATAGAATCCTTGATGGGAGGGACTGCACACTGATAGATGCCCTACTGGGAGACCCCCACTGCGATGTATTCCAAGATGAAACCTGGGACCTTTATGTGGAACGTAGCAGCGCCTTCAGCAACTGCTATCCCTATGATGTACCAGACTATGCATCGCTCAGATCTCTGATTGCTTCCTCAGGAACC…
>MG280372_|_A/pintail_duck/Ohio/16OS5000/2016_|_2016-11-12_|_4_(HA)_|_H3N8
ATGAAGACCATCATTGTTCTAAGCCATCTTCTCTGTCTGGCTCTCAGCCAAGATTACTCAGAAAACAACAACAGCACTGCAACACTGTGCTTAGGGCACCATGCGGTACCGAATGGAACGATAGTGAAGACAATTACGGATGACCAAATTGAGGTGACCAATGCAACCGAGTTGGTCCAGAGCTCCTCAACAGGGAAAATATGCAACAACCCACACAGAATCCTTGATGGGAGGGGCTGCACACTGATAGATGCCCTACTGGGAGATCCCCACTGTGATGTATTCCAAGATGAAACCTGGGATCTTTATGTGGAACGTAGCAGCGCCTTCAGCAACTGCTATCCCTATGATGTGCCAGACTATGCATCGCTCAGGTCTCTAGTTGCTTCCTCAGGAACT…
>CY101233_|_A/sanderling/Delaware_Bay/65/1999_|_1999-05-23_|_4_(HA)_|_mixedH3
ATGAAGACCATCATTGTTCTAAATTACCTTTTCTGTCTGGCTTTCAGCCAAGATTACTCAGAGAACAACAACAGCACTGCAACACTGTGCTTGGGGCATCATGCAGTACCGAACGGGACAATAGTGAAGACAATTACGGATGACCAAATTGAGGTGACCAATGCCACTGAGTTGGTCCAGAGCTCCTCGACAGGGAAAATATGCAACAACCCACATAAAATCCTTGATGGGAGGGACTGTACACTGATAGATGCCCTACTGGGAGACCCCCACTGTGATGTATTCTCAGATGAAACCTGGGATCTTTATGTGGAACGTAGCAGTGCCTTCAGTAACTGCTATCCCTATGACGTACCAGACTATGCATCGCTCAGGTCTCTAGTTGCTTCCTCAGGAACC…
>CY142850_|_A/northern_pintail/Interior_Alaska/9BM11789R0/2009_|_2009-08-19_|_4_(HA)_|_H3N8
ATGAAGACCATCATTGTTCTAAGCTATCTTTTCTGTATGGCTCTCGGCCAAGATTACTCAGAGAACAACAACAGCACTGCGACACTATGCTTAGGGCATCATGCAGTACCGAATGGAACAGTAGTGAAGACAATTACGGATGACCAAATTGAGGTGACCAATGCCACCGAGTTGGTTCAGAGCTCCTCAACAGGGAAAATATGTAACAACCCACATAGAATCCTTGATGGGAGGGACTGCACACTGATAGATGCACTATTAGGAGACCCCCACTGTGATGTATTCCAAGATGAAACCTGGGACCTTTATGTGGAACGTAGCAGTGCCTTCAGCAACTGCTATCCCTATGATGTACCAGACTATGCATCACTCAGGTCTCTAGTTGCTTCCTCAGGAACC…
>KF487543_|_A/Anas_discors/New_Mexico/A00704709/2008_|_2008-10-16_|_4_(HA)_|_H3N8
ATGAAGACCATCATTGTCCTAAGCTATCTTTTCTGTCTGGCTCTCAGCCAGGATTATTCAGGGAGCAACAACAGTACTGCAACACTGTGCTTAGGGCATCATGCAGTGCCGAACGGGACAATAGTGAAGACAATTACGGATGACCAAATTGAAGTGACCAATGCCACTGAACTGGTCCAAAGCTCCTCAACAGGGAAAATATGCAACAACCCACATAGAATCCTTGATGGAAGGGACTGTACACTGATAGACGCTCTACTGGGAGACCCCCACTGTGATGTATTCCAAGATGAAACCTGGGACCTTTATGTGGAACGTAGCAGCGCCTTCAGCAACTGCTATCCATACGATGTACCAGACTATGCATCACTCAGGTCCCTAGTTGCTTCCTCAGGAACC…
>MN253571_|_A/Mallard/Minnesota/AH0031699S.4.A/2015_|_2015--_|_4_(HA)_|_H3N8
ATGAAGACCATCATTGTTCTAAGTTATCTTTTCTGTCTGGCTCTCGGCCAAGATTACTCAGGGAACAACAACAGCACTGCAACACTGTGCTTGGGGCATCATGCAGTACCGAATGGAACAATAGTGAAGACAATCACGGATGATCAAATTGAAGTGACCAATGCCACTGAGTTAGTCCAGAGCTCCTCAACAGGGAAAATATGCAACAACCCACATAAAATCCTTGATGGGAGGGACTGTACACTGATAGATGCCCTACTGGGAGACCCCCACTGTGATGTATTCCAAGATGAAACCTGGGACCTTTATGTGGAACGTAGCAACGCATTCAGCAACTGCTATCCCTATGACGTACCAGACTATGCATCGCTCAGGTCTCTAGTTGCCTCCTCAGGAACC…
>GU052283_|_A/seal/Massachusetts/3911/1992_|_1992--_|_4_(HA)_|_H3N3
ATGAAGACCATTATTGCTCTAAGTTGTTTTTTCTGTCTGGCTTTCAGCCAAGATCTTCCAGAGAACAACAACAACACTGCAACACTGTGCTTGGGACATCATGCAGTACCAAATGGAACAATAGTGAAAACAATAACGGATGATCAAATTGAAGTGACTAATGCTACTGAACTGGTTCAGAGCTCCTCAACAGGGAAAATATGCAACAATCCTCACAAAATCCTCGATGGGAGAGACTGCACACTAATAGATGCTCTACTAGGGGACCCTCATTGTGATGTATTCCAAGATGAAACATGGGACCTTTATGTAGAGCGCAACAATGCCTTCAGCAACTGCTACCCATATGACGTGCCAGACTATGCATCTCTCAGATCTCTAGTTGCCTCATCAGGAACT…
>CY033332_|_A/northern_shoveler/California/HKWF1046/2007_|_2007-12-02_|_4_(HA)_|_H3N5
ATGAAGACCATTATTGTTCTGAGTTGTTTCTTCTGTCTGGCTTTCAGCCAAAATCCTTCAGAGAACAACAACAACACTGCAACACTGTGCTTAGGGCATCATGCAGTACCAAACGGAACAATAGTGAAAACAATAACGGATGATCAAATTGAAGTAACTAATGCAACTGAACTGGTTCAGAGCTCCTCAACAGGAAAGATATGCAACAATCCTCACAGAATTCTCGATGGAAGAGACTGCACATTAATGGATGCTCTACTAGGGGACCCTCATTGTGATGTATTTCAAGATGAAACATGGGACCTTTATGTAGAGCGCAGCAATGCCTTCAGCAACTGCTACCCATATGACGTGCCAGACTATGCATCTCTCAGATCTCTAGTGGCCTCATCAGGAACC…
>MN253573_|_A/Mallard/Minnesota/AH0031714S.4.A/2015_|_2015--_|_4_(HA)_|_H3N8
ATGAAGACCATTATTGTTCTGAGTTGTTTTTTCTGTCTGGCTTTCTGCCAAAATCCTCCAGAGAACAACAACAACACTGCAACACTGTGCTTGGGGCATCATGCAGTACCGAATGGAACAATAGTGAAAACAATAACGGATGATCAAATTGAAGTAACTAATGCGACTGAACTGGTTCAGAGCTCCTCAACAGGGAAAATATGCAACAATCCTCACAGAATTCTCGATGGAAGAGACTGCACATTGATGGATGCCTTACTAGGGGACCCTCATTGTGATGTGTTTCAAGATGAAACATGGGACCTTTATGTAGAGCGCAGTAATGCCTTCAGCAACTGCTACCCATATGATGTGCCAGACTATGCATCTCTCAGGTCTCTAGTGGCCTCATCAGGGACC…
>MN253565_|_A/Mallard/North_Dakota/AH0004266S.4.B/2015_|_2015--_|_4_(HA)_|_mixedH3
ATGAAGACCATTATCGTTCTGAGTTGTTTTTTCTGTCTGGCTTTCAGCCAAAATCCTTCAGAGAACAAAAACAACACTGCAACACTGTGCTTAGGACATCATGCAGTACCAAACGGAACAATAGTGAAAACAATAACGGATGATCAAATTGAAGTAACTAATGCGACTGAACTGGTTCAGAGCTTATCAACAGGGAAGATATGCAACAATCCTCACAGAATTCTCGATGGGAGAGACTGCACATTAGTGGATGCTCTGCTAGGGGACCCTCATTGTGATGTTCTCCAAGATGAAACATGGGACCTTTATGTAGAGCGCAGCAATGCCTTCAGCAATTGCTACCCATATGACGTGCCAGACTATGCATCTCTCAGATCTCTAGTGGGCTCATCAGGAACC…
>MH135712_|_A/ruddy_turnstone/Delaware_Bay/606/2017_|_2017-05-24_|_4_(HA)_|_H3N8
ATGAAGACCATTATAGTTCTGAGTTGTTTTTTCTGTCTGGCTTCCAGCCAAAATCCCTCAGAGAACAACAACAACACTGCAACACTGTGCTTAGGACATCATGCAGTATCAAACGGAACAATAGTGAAAACAATAACGGATGATCAAATTGAAGTAACTAATGCGACTGAGTTGGTTCAGAGTTCCTCAACAGGGAAAATATGCAACAATCCACACAAAATTCTTGATGGAAGAGACTGCACACTAATAGATGCTTTACTAGGGGACCCTCATTGTGATGTGTTTTCGGATGAAACATGGGACCTTTATGTGGAGCGCAGCAATGCATTCAGCAACTGTTACCCATATGACGTGCCAGACTATGCGTCTCTCAGGTCTCTAGTGGCCTCATCAGGAACT…
>EU735834_|_A/duck/NY/13822/1995_|_1995--_|_4_(HA)_|_H3N8
ATGAGGACCATTATTGTTTTAAGTTGTTTTTTCTGTCTGACAACAAGCCAAGATCTCTTGGGAGACAACAACAACACTGCAACACTATGCTTGGGTCATCATGCGGTACCGAATGGAACAATAGTGAAGACAATAACGGATGATCAGATTGAAGTAACCAATGCCACTGAACTAGTCCAGAGCTCTTCAACAGGGAAAATATGCAACAATCCCCACAAAATTCTTGATGGAAGAGGCTGCACATTAATAGATGCTCTGCTAGGAGATCCTCATTGTGATGTATTTCAAGATGAAACATGGGACCTTTATGTAGAACGTAGCAATGCCTTCAGCAACTGCTACCCATATGATGTGCCAGACTATGCATCCCTCAGATCTCTAGTGGCTTCCTCAGGAACC…
>CY179547_|_A/mallard/Wisconsin/162/1977_|_1977--_|_4_(HA)_|_H3N2
ATGAAGACCATTATTGTTCTAAGCTGTTTTTTCTGTCTGGCTTCAAGCCAAGACCTCTCGGGGAACAACAACAACACTGCAACACTGTGCTTGGGGCATCATGCAGTACCAAATGGAACAATAGTGAAAACAATAACGGATGATCAGATTGAAGTGACTAATGCCACTGAGCTGGTTCAGAGCTCCTCAACAGGGAAAATATGCAACAATCCTCACAAAATTCTTGATGGAAGAGACTGCACACTAATAGATGCTCTACTAGGGGATCCTCATTGTGATGTATTCCAAGATGAAACATGGGACCTTTATGTGGAGCGCAGCAATGCCTTCAGCAACTGCTACCCATATGATGTGCCAGACTATGCATCCCTCAGATCTCTAGTGGCTTCCTCAGGAACC…
>MH932322_|_A/mallard/Alberta/30/2017_|_2017-08-12_|_4_(HA)_|_H3N8
ATGAAGACCATTATAGTTCTGAGTTGTTTTTTCTGTCTGGCTTCCAGCCAAAATCCCTCAGAGAACAACAACAACACTGCAACACTGTGCTTAGGACATCATGCAGTATCAAACGGAACAATAGTGAAAACAATAACGGATGATCAAATTGAAGTTACTAATGCTACTGAGTTGGTTCAGAATTCCTCAATAGGTGAAATATGCGACAGTCCTCATCAGATCCTTGATGGAGAAAACTGCACACTAATAGATGCTCTATTGGGAGACCCTCAGTGTGATGGCTTTCAAAATAAGAAATGGGACCTTTTTGTTGAAAGAAGCAAAGCCTACAGCAACTGTTACCCTTACGATGCTAGGGATTATGCCTCCCTTAGGTCACTAGTTGCCTCATCCGGCACA…
>CY006035_|_A/duck/New_Zealand/38/1984_|_1984-02-09_|_4_(HA)_|_H3N8
ATGAAGACCATCATTGCCTTAAGCTACATTCTCTGTCTGGTTTCTGGCCAGAACCCTTCAGAAAACAATAACAACACAGCAACACTATGCCTAGGACATCATGCAGTGCCTAATGGAACAATGGTGAAGACAATCACAGATGACCAGATTGAAGTGACTAACGCCACTGAACTAGTTCAAAGCTCCTCATTGGGAAAGATATGCAATAATCCTCACAAAATCCTTGATGGAAGGGATTGCACATTGATAGATGCTCTATTGGGAGATCCTCACTGCGATGTCTTCCAGGATGAGACATGGGATCTTTTTGTGGAACGAGGTAATGCTTTCAGCAACTGCTATCCTTATGATGTGCCAGACTATGCAACTCTTAGATCAATAGTTGCCTCGTCAGGCACC…
>CY032720_|_A/northern_pintail/California/HKWF792/2007_|_2007-11-28_|_4_(HA)_|_H3N8
ATGAAGGCAATCATTGCACTAAGCTATTTTTTCTGTCTGGCTTTCAGCCAAGACCTCACAGGAAGCAACACTAGTGATGCAACCCTATGTCTGGGACATCATGCAGTCCCTAATGGGACAATAGTGAAAACAATCACGGATGATCAAATAGAAGTGACTAATGCCACTGAATTAGTTCAAAGCGTCTCCACAGGAACAATTTGCAACAACCCCCATAGGGTTCTTGATGGGAGAGACTGCACTCTTATAGATGCCCTATTAGGAGATCCTCATTGTGACTCATTCCAAGATGCTACATGGGATCTCTATGTAGAGCGAAGCAGCGCATTCAGCAACTGTTATCCATATGATGTGCCAGACTATGCATCTCTTAGATCTCTTGTTGCTTCATCAGGAACC…
>M24721_|_A/equine/Algiers/1972_|_1972--_|_4_(HA)_|_H3N8
ATGAAGACAACCATTATTTTGATACTACTAATCCATTGGGTCCACAGCCAAATCCC---AATTAGTGACAACAACACAGCCACACTATGCCTGGGACACCATGCAGTAGCAAATGGAACACTGGTAAAAACATTAACTGATGACCAGACTGAGGTGACAAATGCTACTGAATTAGTTCAAAGTACTTCAACAGGAAAAATATGCAATAACCCATATAGGGTCCTAGATGGGAAAAACTGCACATTAATAGATGCAATGCTGGGAGATCCCCATTGTGATGTTTTTCNGTATGAGAATTGGGACCTCTTCGTTGAAAGAAGCAGTGCTTTCAGCAATTGCTACCCATACGACGTCCCTGACTATGCATCGCTCCGGTCTATTGTAGCATCCTCAGGAACG…
>CY032397_|_A/equine/Sao_Paulo/1/1969_|_1969--_|_4_(HA)_|_H3N8
ATGAAGACAACCACTATTTTGATACTACTGACCCATTGGGTCCACAGTCAAAACCC---AATCAGTGACAACAACACAGCCACACTGTGCCTGGGACACCATGCAGTAGCAAATGGAACACTGGTAAAAACAATAACTGATGACCAGATTGAGGTGACAAATGCTACTGAATTAGTTCAGAGCACTTCAACAGGGAGAATATGCAACAATCCATATAGGGTCCTAGATGGAAGAAACTGCACTTTAATAGATGCAATGCTGGGAGATCCCCATTGTGATGTTTTTCAGTATGGGAATTGGGACCTCTTCATTGAAAGAAGCAGTGCTTTCAGCAATTGCTACCCATATGACATCCCTGACTATGCATCTCTCCGGTCTCTTGTGGCATCTTCAGGAACA…
>U58195_|_A/equine/Kentucky/1/1981_|_1981--_|_4_(HA)_|_H3N8
ATGAAGACAACCATTATTTTGATACTACTGACCCATTGGGTCTACAGTCAAAACCC---AACCAGTGGCAACAACACAGCCACACTATGTCTGGGACACCATGCAGTAGCAAATGGAACATTGGTAAAAACAATAACTGATGACCAAATTGAGGTGACAAATGCTACTGAATTAGTTCAGAGCACTTCAATAGGGAAAATATGCAACAACCCATATAGGGTTCTAGATGGAAGAAACTGCACATTAATAGATGCAATGCTAGGAGATCCCCACTGTGATGTTTTTCAGTATGAGAATTGGGACCTCTTCATAGAAAGAAGCAGCGCTTTCAGCAATTGCTACCCATATGACATCCCTGACTATGCATCGCTCCGGTCTATTGTGGCATCTTCAGGAACA…
>KX101146_|_A/red-fronted_coot/Chile/5/2013_|_2013-10-24_|_4_(HA)_|_H3N6
ATGAAGACAATCACTGCTCTGCTGCTATTTGCCCATTGGGCCTACAGTCAAAACCC---AATCAATGGCAATGAAACAGCCACACTGTGTTTGGGACACCATGCAGTGGCAAATGGAACGCTAGTGAAAACGATAACCGATGATCAGATCGAAGTAACCAATGCCACGGAACTGGTCCAGAGCACTTCAACAGGGAAGATATGTAACAACCCACACAGAGTCTTGGATGGGAGAGATTGCACTTTGATAGATGCGATGCTAGGAGACCCCCATTGTGATGTCTTCCAGGGTGAAAATTGGGACCTTTTCGTAGAACGAAGCAGTGCCTTCAGCAATTGCTACCCATATGACGTTCCTGATTATGCATCACTCCGGTCTCTTGTGGCATCCTCAGGGACA…
>MH499154_|_A/cinnamon_teal/Chile/C19368/2016_|_2016-11-22_|_4_(HA)_|_H3N8
ATGAAGACAATCACTGCTCTGGTTCTACTTGCCCATTGGGCCTACAGTCAAAACCC---AATCAATGGCAATGACACAGCCACACTATGCCTAGGACACCATGCAGTGGCAAATGGAACACTAGTGAAAACAATAACTGATGATCAGATCGAAGTAACCAATGCCACGGAACTGGTCCAGAGCACCTCAACAGGGAAGATATGCAACAACCCACACAGAGTCTTGGATGGAAGAGACTGCACCTTGATAGATGCAATGCTAGGAGACCCTCATTGTGATGTCTTCCAGGATGAAAATTGGGACCTTTTCATAGAAAGAAGCAATGCTTTCAGCAATTGCTACCCATATGATGTTCCTGATTATGCATCACTCCGTTCTCTTGTGGCATCCTCGGGGACA…

## Sheet: MP
>A/Canine/Guandong/06/2019_segment_7
ATGAGTCTTCTAACCGAGGTCGAAACGTACGTTCTCTCTATCATCCCATCAGGCCCCCTCAAAGCCGAGATCGCGCAGAGACTTGAAGATGTCTTTGCAGGGAAAAACACCGATCTTGAGGCTCTCATGGAATGGCTAAAGACAAGACCAATCCTGTCACCTTTAACCAAGGGGATTTTAGGATTTGTGTTCACGCTCACCGTGCCCAGTGAGCGAGGACTGCAGCGTAGACGCTTTGTCCAAAATGCCCTAAATGGGAATGGAGACCCAAACAACATAGACAAGGCAGTCAAACTGTACAGGAAGTTGAAAAGAGAGATAACATTCCACGGGGCTAAAGAAGTTGCACTCAGCTACTCAACCGGTGCACTTGCCAGTTGTATGGGTCTCATATACAAC…
>A/Canine/Guandong/01/2019_segment_7
ATGAGTCTTCTAACCGAGGTCGAAACGTACGTTCTCTCTATCATCCCATCAGGCCCCCTCAAAGCCGAGATCGCGCAGAGACTTGAAGATGTCTTTGCAGGGAAAAACACCGATCTCGAGGCTCTCATGGAATGGCTAAAGACAAGACCAATCCTGTCACCTTTAACCAAGGGGATTTTAGGATTTGTGTTCACGCTCACCGTGCCCAGTGAGCGAGGACTGCAGCGTAGACGCTTTGTCCAAAATGCCCTAAATGGGAATGGAGACCCAAACAACATGGACAAGGCAGTCAAACTGTACAGGAAGTTGAAAAGAGAGATAACATTCCACGGGGCTAAAGAAGTTGCACTCAGCTACTCAACCGGTGCACTTGCCAGTTGTATGGGTCTCATATACAAC…
>CY067393_|_A/canine/California/70645-4/2006_|_2006-06-06_|_7_(MP)_|_H3N8
ATGAGTCTTCTAACCGAGGTCGAAACGTACGTTCTCTCTATCGTACCATCAGGCCCCCTCAAAGCCGAGATCGCGCAGAGACTTGAAGATGTCTTTGCGGGAAAGAACACCGATCTTGAGGCACTCATGGAATGGCTAAAGACAAGACCAATCCTGTCACCTCTGACTAAAGGGATTTTAGGATTTGTATTCACGCTCACCGTGCCCAGTGAGCGAGGACTGCAGCGTAGACGCTTTGTCCAAAATGCCCTTAGTGGAAACGGAGATCCAAACAACATGGACAGAGCAGTAAAACTGTACAGGAAGCTTAAAAGAGAAATAACATTCCATGGGGCAAAAGAGGTGGCACTCAGCTATTCCACTGGTGCACTAGCCAGCTGCATGGGACTCATATACAAC…
>DQ124160_|_A/canine/Florida/242/2003_|_2003--_|_7_(MP)_|_H3N8
ATGAGTCTTCTAACCGAGGTCGAAACGTACGTTCTCTCTATCGTACCATCAGGCCCCCTCAAAGCCGAGATCGCGCAGAGACTTGAAGATGTCTTTGCAGGGAAGAACACCGATCTTGAGGCACTCATGGAATGGCTAAAGACAAGACCAATCCTGTCACCTCTGACTAAAGGGATTTTAGGATTTGTATTCACGCTCACCGTGCCCAGTGAGCGAGGACTGCAGCGTAGACGCTTTGTCCAAAATGCCCTTAGTGGAAACGGAGATCCAAACAACATGGACAGAGCAGTAAAACTGTACAGGAAGCTTAAAAGAGAAATAACATTCCATGGGGCAAAAGAGGTGGCACTCAGCTATTCCACTGGTGCACTAGCCAGCTGCATGGGACTCATATACAAC…
>CY067361_|_A/canine/Colorado/8880/2006_|_2006-01-25_|_7_(MP)_|_H3N8
ATGAGTCTTCTAACCGAGGTCGAAACGTACGTTCTCTCTATCGTACCATCAGGCCCCCTCAAAGCCGAGATCGCGCAGAGACTTGAAGATGTCTTTGCGGGAAAGAACACCGATCTTGAGGCACTCATGGAATGGCTAAAGACAAGACCAATCCTGTCACCTCTGACTAAAGGGATTTTAGGATTTGTATTCACGCTCACCGTGCCCAGTGAGCGAGGACTGCAGCGTAGACGCTTTGTCCAAAATGCCCTTAGTGGAAACGGAGATCCAAACAACATGGACAGAGCAGTAAAACTGTACAGGAAGCTTAAAAGAGAAATAACATTCCATGGGGCAAAAGAGGTGGCACTCAGCTATTCCACTGGTGCACTAGCCAGCTGCATGGGACTCATATACAAC…
>EU534197_|_A/canine/Jacksonville/2005_|_2005--_|_7_(MP)_|_H3N8
ATGAGTCTTCTAACCGAGGTCGAAACGTACGTTCTCTCTATCGTACCATCAGGCCCCCTCAAAGCCGAGATCGCGCAGAGACTTGAAGATGTCTTTGCGGGAAAGAACACCGATCTTGAGGCACTCATGGAATGGCTAAAGACAAGACCAATCCTGTCACCTCTGACTAAAGGGATTTTAGGATTTGTATTCACGCTCACCGTGCCCAGTGAGCGAGGACTGCAGCGTAGACGCTTTGTCCAAAATGCCCTTAGTGGAAACGGAGATCCAAACAACATGGACAGAGCAGTAAAACTGTACAGGAAGCTTAAAAGAGAAATAACATTCCATGGGGCAAAAGAGGTGGCACTCAGCTATTCCACTGGTGCACTAGCCAGCTGCATGGGACTCATATACAAC…
>CY067489_|_A/canine/Pennsylvania/16699/2007_|_2007-02-15_|_7_(MP)_|_H3N8
ATGAGTCTTCTAACCGAGGTCGAAACGTATGTTCTCTCTATCGTACCATCAGGCCCCCTCAAAGCCGAGATCGCGCAGAGACTTGAAGATGTCTTTGCGGGAAAGAACACCGATCTTGAGGCACTCATGGAATGGCTAAAGACAAGACCAATCCTGTCACCTCTGACTAAAGGGATTTTAGGATTTGTATTCACGCTCACCGTGCCCAGTGAGCGAGGACTGCAGCGTAGACGCTTTGTCCAAAATGCCCTTAGTGGAAACGGAGATCCAAACAACATGGACAGAGCAGTAAAACTGTACAGGAAGCTTAAAAGAGAAATAACATTCCATGGGGCAAAAGAGGTGGCACTCAGCTATTCCACTGGTGCACTAGCCAGCTGCATGGGACTCATATACAAC…
>CY067497_|_A/canine/Pennsylvania/10909/2007_|_2007-01-30_|_7_(MP)_|_H3N8
ATGAGTCTTCTAACCGAGGTCGAAACGTATGTTCTCTCTATCGTACCATCAGGCCCCCTCAAAGCCGAGATCGCGCAGAGACTTGAAGATGTCTTTGCGGGAAAGAACACCGATCTTGAGGCACTCATGGAATGGCTAAAGACAAGACCAATCCTGTCACCTCTGACTAAAGGGATTTTAGGATTTGTATTCACGCTCACCGTGCCCAGTGAGCGAGGACTGCAGCGTAGACGCTTTGTCCAAAATGCCCTTAGTGGAAACGGAGATCCAAACAACATGGACAGAGCAGTAAAACTGTACAGGAAGCTTAAAAGAGAAATAACATTCCATGGGGCAAAAGAGGTGGCACTCAGCTATTCCACTGGTGCACTAGCCAGCTGCATGGGACTCATATACAAC…
>CY067505_|_A/canine/Pennsylvania/10915/2007_|_2007-01-30_|_7_(MP)_|_H3N8
ATGAGTCTTCTAACCGAGGTCGAAACGTATGTTCTCTCTATCGTACCATCAGGCCCCCTCAAAGCCGAGATCGCGCAGAGACTTGAAGATGTCTTTGCGGGAAAGAACACCGATCTTGAGGCACTCATGGAATGGCTAAAGACAAGACCAATCCTGTCACCTCTGACTAAAGGGATTTTAGGATTTGTATTCACGCTCACCGTGCCCAGTGAGCGAGGACTGCAGCGTAGACGCTTTGTCCAAAATGCCCTTAGTGGAAACGGAGATCCAAACAACATGGACAGAGCAGTAAAACTGTACAGGAAGCTTAAAAGAGAAATAACATTCCATGGGGCAAAAGAGGTGGCACTCAGCTATTCCACTGGTGCACTAGCCAGCTGCATGGGACTCATATACAAC…
>CY067481_|_A/canine/Kentucky/118778/2006_|_2006-10-20_|_7_(MP)_|_H3N8
ATGAGTCTTCTAACCGAGGTCGAAACGTATGTTCTCTCTATCGTACCATCAGGCCCCCTCAAAGCCGAGATCGCGCAGAGACTTGAAGATGTCTTTGCGGGAAAGAACACCGATCTTGAGGCACTCATGGAATGGCTAAAGACAAGACCAATCCTGTCACCTCTGACTAAAGGGATTTTAGGATTTGTATTCACGCTCACCGTGCCCAGTGAGCGAGGACTGCAGCGTAGACGCTTTGTCCAAAATGCCCTTAGTGGAAACGGAGATCCAAACAACATAGACAGAGCAGTAAAACTGTACAGGAAGCTTAAAAGAGAAATAACATTCCATGGGGCAAAAGAGGTGGCACTCAGCTATTCCACTGGTGCACTAGCCAGCTGCATGGGACTCATATACAAC…
>CY067401_|_A/canine/Florida/78592-2/2006_|_2006-06-20_|_7_(MP)_|_H3N8
ATGAGTCTTCTAACCGAGGTCGAAACGTATGTTCTCTCTATCGTACCATCAGGCCCCCTCAAAGCCGAGATCGCGCAGAGACTTGAAGATGTCTTTGCGGGAAAGAACACCGATCTTGAGGCACTCATGGAATGGCTAAAGACAAGACCAATCCTGTCACCTCTGACTAAAGGGATTTTAGGATTTGTATTCACGCTCACCGTGCCCAGTGAGCGAGGACTGCAGCGTAGACGCTTTGTCCAAAATGCCCTTAGTGGAAACGGAGATCCAAACAACATGGACAGAGCAGTAAAACTGTACAGGAAGCTTAAAAGAGAAATAACATTCCATGGGGCAAAAGAGGTGGCACTCAGCTATTCCACTGGTGCACTAGCCAGCTGCATGGGACTCATATACAAC…
>CY067521_|_A/canine/Florida/61156-2/2006_|_2006-05-15_|_7_(MP)_|_H3N8
ATGAGTCTTCTAACCGAGGTCGAAACGTACGTTCTCTCTATCATACCATCAGGCCCCCTCAAAGCCGAGATCGCGCAGAGACTTGAAGATGTCTTTGCGGGAAAGAACACCGATCTTGAGGCACTCATGGAATGGCTAAAGACAAGACCAATCCTGTCACCTCTGACTAAAGGGATTTTAGGATTTGTATTCACGCTCACCGTGCCCAGTGAGCGAGGACTGCAGCGTAGACGCTTTGTCCAAAATGCCCTTAGTGGAAACGGAGATCCAAACAACATGGACAGAGCAGTAAAACTGTACAGGAAGCTTAAAAGAGAAATAACATTCCATGGAGCAAAAGAGGTGGCACTCAGCTATTCCACTGGTGCACTAGCCAGCTGCATGGGACTCATATACAAC…
>DQ124152_|_A/canine/Florida/43/2004_|_2004--_|_7_(MP)_|_H3N8
ATGAGTCTTCTAACCGAGGTCGAAACGTACGTTCTCTCTATCGTACCATCAGGCCCCCTCAAAGCCGAGATCGCGCAGAGACTTGAAGATGTCTTTGCAGGAAAGAACACCGATCTTGAGGCACTCATGGAATGGCTAAAGACAAGACCAATCCTGTCACCTCTGACTAAAGGGATTTTAGGATTTGTATTCACGCTCACCGTGCCCAGTGAGCGAGGACTGCAGCGTAGACGCTTTGTCCAAAATGCCCTTAGTGGAAACGGAGATCCAAACAACATGGACAGAGCAGTAAAACTGTACAGGAAGCTTAAAAGAGAAATAACATTCCATGGGGCAAAAGAGGTAGCACTCAGCTATTCCACTGGTGCACTAGCCAGCTGCATGGGACTCATATACAAC…
>CY067281_|_A/canine/New_York/115809/2005_|_2005-09-30_|_7_(MP)_|_H3N8
ATGAGTCTTCTAACCGAGGTCGAAACGTACGTTCTCTCTATCGTACCATCAGGCCCCCTCAAAGCCGAGATCGCGCAGAGACTTGAAGATGTCTTTGCGGGAAAGAACACCGATCTTGAGGCACTTATGGAATGGCTAAAGACAAGACCAATCCTGTCACCTCTGACTAAAGGGATTTTAGGATTTGTATTCACGCTCACCGTGCCCAGTGAGCGAGGACTGCAGCGTAGACGCTTTGTCCAAAATGCCCTTAGTGGAAACGGAGATCCAAACAACATGGACAGAGCAGTAAAACTGTACAGGAAGCTTAAAAGAGAAATAACATTCCATGGGGCAAAAGAGGTGGCACTCAGCTATTCCACTGGTGCACTAGCCAGCTGCATGGGACTCATATACAAC…
>CY067441_|_A/canine/New_York/100528-1/2006_|_2006-08-16_|_7_(MP)_|_H3N8
ATGAGTCTTCTAACCGAGGTCGAAACGTACGTTCTCTCTATCATACCATCAGGCCCCCTCAAAGCCGAGATCGCGCAGAGACTTGAAGATGTCTTTGCGGGAAAGAACACCGATCTTGAGGCACTTATGGAATGGCTAAAGACAAGACCAATCCTGTCACCTCTGACTAAAGGGATTTTAGGATTTGTATTCACGCTCACCGTGCCCAGTGAGCGAGGACTGCAGCGTAGACGCTTTGTCCAAAATGCCCTTAGTGGAAACGGAGATCCAAACAACATGGACAGAGCAGTAAAACTGTACAGGAAGCTTAAAAGAGAAATAACATTCCATGGGGCAAAAGAGGTGGCACTCAGCTATTCCACTGGTGCACTAGCCAGTTGCATGGGACTCATATACAAC…
>CY067433_|_A/canine/New_York/100525-1/2006_|_2006-08-16_|_7_(MP)_|_H3N8
ATGAGTCTTCTAACCGAGGTCGAAACGTACGTTCTCTCTATCATACCATCAGGCCCCCTCAAAGCCGAGATCGCGCAGAGACTTGAAGATGTCTTTGCGGGAAAGAACACCGATCTTGAGGCACTTATGGAATGGCTAAAGACAAGACCAATCCTGTCACCTCTGACTAAAGGGATTTTAGGATTTGTATTCACGCTCACCGTGCCCAGTGAGCGAGGACTGCAGCGTAGACGCTTTGTCCAAAATGCCCTTAGTGGAAACGGAGATCCAAACAACATGGACAGAGCAGTAAAACTGTACAGGAAGCTTAAAAGAGAAATAACATTCCATGGGGCAAAAGAGGTGGCACTCAGCTATTCCACTGGTGCACTAGCCAGTTGCATGGGACTCATATACAAC…
>CY067609_|_A/canine/New_York/158402-1/2008_|_2008-12-31_|_7_(MP)_|_H3N8
ATGAGTCTTCTAACCGAAGTCGAAACGTACGTTCTCTCTATCATACCATCAGGCCCCCTCAAAGCCGAGATCGCGCAGAGACTTGAAGATGTCTTTGCGGGAAAGAACACCGATCTTGAGGCACTTATGGAATGGCTAAAGACAAGACCAATCCTGTCACCTCTGACTAAAGGGATTTTAGGATTTGTATTCACGCTCACCGTGCCCAGTGAGCGAGGACTGCAGCGTAGACGCTTTGTCCAAAATGCCCTTAGTGGAAACGGAGATCCAAACAACATGGACAGAGCAGTAAAACTRTACAGGAAGCTTAAAAGAGAAATAACATTCCATGGGGCAAAAGAGGTGGCACTCAGCTATTCCACTGGTGCACTAGCCAGTTGCATGGGACTCATATACAAC…
>KP636497_|_A/canine/NY/105447/2008_|_2008--_|_7_(MP)_|_H3N8
ATGAGTCTTCTAACCGAAGTCGAAACGTACGTTCTCTCTATCATACCATCAGGCCCCCTCAAAGCCGAGATCGCGCAGAGACTTGAAGATGTCTTTGCGGGAAAGAACACCGATCTTGAGGCACTTATGGAATGGCTAAAGACAAGACCAATCCTGTCACCTCTGACTAAAGGGATTTTAGGATTTGTATTCACGCTCACCGTGCCCAGTGAGCGAGGACTGCAGCGTAGACGCTTTGTCCAAAATGCCCTTAGTGGAAACGGAGATCCAAACAACATGGACAGAGCAGTAAAACTATACAGGAAGCTTAAAAGAGAAATAACATTCCATGGGGCAAAAGAGGTGGCACTCAGCTATTCCACTGGTGCACTAGCCAGTTGCATGGGACTCATATACAAC…
>CY067353_|_A/canine/New_York/4986-2/2006_|_2006-01-16_|_7_(MP)_|_H3N8
ATGAGTCTTCTAACCGAAGTCGAAACGTACGTTCTCTCTATCATACCATCAGGCCCCCTCAAAGCCGAGATCGCGCAGAGACTTGAAGATGTCTTTGCGGGAAAGAACACCGATCTTGAGGCACTTATGGAATGGCTAAAGACAAGACCGATCCTGTCACCTCTGACTAAAGGGATTTTAGGATTTGTATTCACGCTCACCGTGCCCAGTGAGCGAGGACTGCAGCGTAGACGCTTTGTCCAAAATGCCCTTAGTGGAAACGGAGATCCAAACAACATGGACAGAGCAGTAAAACTATACAGGAAGCTTAAAAGAGAAATAACATTCCATGGGGCAAAAGAGGTGGCACTCAGCTATTCCACTGGTGCACTAGCCAGTTGCATGGGACTCATATACAAC…
>CY067585_|_A/canine/New_York/51854/2008_|_2008-04-24_|_7_(MP)_|_H3N8
ATGAGTCTTCTAACCGAGGTCGAAACGTACGTTCTCTCTATCATACCATCAGGCCCCCTCAAAGCCGAGATCGCGCAGAGACTTGAAGATGTCTTTGCGGGAAAGAACACCGATCTTGAGGCACTTATGGAATGGCTAAAGACAAGACCAATCCTGTCACCTCTGACTAAAGGGATTTTAGGATTTGTATTCACGCTCACCGTGCCCAGTGAGCGAGGACTGCAGCGTAGACGCTTTGTCCAAAATGCCCTTAGTGGAAACGGAGATCCAAACAACATGGACAGAGCAGTAAAACTGTACAGGAAGCTTAAAAGAGAAATAACATTCCATGGGGCAAAAGAGGTGGCACTCAGCTATTCCACTGGTGCACTAGCCAGTTGCATGGGACTCATATACAAC…
>CY067537_|_A/canine/New_York/115719/2007_|_2007-09-07_|_7_(MP)_|_H3N8
ATGAGTCTTCTAACCGAGGTCGAAACGTACGTTCTCTCTATCATACCATCAGGCCCCCTCAAAGCCGAGATCGCGCAGAGACTTGAAGATGTCTTTGCGGGAAAGAACACCGATCTTGAGGCACTTATGGAATGGCTAAAGACAAGACCAATCCTGTCACCTCTGACTAAAGGGATTTTAGGATTTGTATTCACGCTCACCGTGCCCAGTGAGCGAGGACTGCAGCGTAGACGCTTTGTCCAAAATGCCCTTAGTGGAAACGGAGATCCAAACAACATGGACAGAGCAGTAAAACTGTACAGGAAGCTTAAAAGAGAAATAACATTCCATGGGGCAAAAGAGGTGGCACTCAGCTATTCCACTGGTGCACTAGCCAGTTGCATGGGACTCATATACAAC…
>KM359830_|_A/canine/NY/3699/2010_|_2010--_|_7_(MP)_|_H3N8
ATGAGTCTTCTAACCGAAGTCGAAACGTACGTTCTCTCTATCATACCATCAGGCCCCCTCAAAGCCGAGATCGCGCAGAGACTTGAAGATGTCTTTGCGGGAAAGAACACCGATCTTGAGGCACTTATGGAATGGCTAAAGACAAGACCAATCCTGTCACCTCTGACTAAAGGGATTTTAGGATTTGTATTCACGCTCACCGTGCCCAGTGAGCGAGGACTGCAGCGTAGACGCTTTGTCCAAAATGCCCTTAGTGGAAACGGAGATCCAAACAACATGGACAGAGCAGTAAAACTATACAGGAAGCTTAAAAGAGAAATAACATTCCATGGGGCAAAAGAAGTGGCACTCAGCTATTCCACTGGTGCACTAGCCAGTTGCATGGGACTCATATACAAC…
>KM359829_|_A/canine/NY/1623.1/2010_|_2010--_|_7_(MP)_|_H3N8
ATGAGTCTTCTAACCGAAGTCGAAACGTACGTTCTCTCTATCATACCATCAGGCCCCCTCAAAGCCGAGATCGCGCAGAGACTTGAAGATGTCTTTGCGGGAAAGAACACCGATCTTGAGGCACTTATGGAATGGCTAAAGACAAGACCAATCCTGTCACCTCTGACTAAAGGGATTTTAGGATTTGTATTCACGCTCACCGTGCCCAGTGAGCGAGGACTGCAGCGTAGACGCTTTGTCCAAAATGCCCTTAGTGGAAACGGAGATCCAAACAACATGGACAGAGCAGTAAAACTATACAGGAAGCTTAAAAGAGAAATAACATTCCATGGGGCAAAAGAAGTGGCACTCAGCTATTCCACTGGTGCACTAGCCAGTTGCATGGGACTCATATACAAC…
>CY067337_|_A/canine/New_York/5183-6/2006_|_2006-01-16_|_7_(MP)_|_H3N8
ATGAGTCTTCTAACCGAGGTCGAAACGTACGTTCTCTCTATCATACCATCAGGCCCCCTCAAAGCCGAGATCGCGCAGAGACTTGAAGATGTCTTTGCGGGAAAGAACACCGATCTTGAGGCACTTATGGAATGGCTAAAGACAAGACCAATCCTGTCACCTCTGACTAAAGGGATTTTAGGATTTGTATTCACGCTCACCGTGCCCAGTGAGCGAGGACTGCAGCGTAGACGCTTTGTCCAAAATGCCCTTAGTGGAAACGGAGATCCAAACAACATGGACAGAGCAGTAAAACTGTACAGGAAGCTTAAAAGAGAAATAACATTCCATGGGGCAAAAGAGGTGGCACTCAGCTATTCCACTGGTGCACTAGCCAGCTGCATGGGACTCATATACAAC…
>CY067553_|_A/canine/Colorado/6723-8/2008_|_2008-01-17_|_7_(MP)_|_H3N8
ATGAGTCTTCTAACCGAGGTCGAAACGTACGTTCTCTCTATCGTACCATCAGGCCCCCTCAAAGCCGAGATCGCGCAGAGACTTGAAGATGTCTTTGCGGGAAAGAACACCGATCTTGAGGCACTCATGGAATGGCTAAAGACAAGACCAATCCTGTCACCTCTGACTAAAGGGATTTTAGGATTTGTATTCACGCTCACCGTGCCCAGTGAGCGAGGACTGCAGCGTAGACGCTTTGTCCAAAATGCCCTTAGTGGAAACGGAGATCCAAACAACATGGACAGAGCAGTAAAACTGTACAGGAAGCTTAAAAGAGAAATAACATTCCATGGGGCAAAAGAGGTGGCACTCAGCTATTCCACTGGTGCACTAGCCGGCTGCATGGGACTCATATACAAC…
>MF173222_|_A/canine/Florida/15592.1/2004_|_2004--_|_7_(MP)_|_H3N8
ATGAGTCTTCTAACCGAGGTCGAAACGTACGTTCTCTCTATCGTACCATCAGGCCCCCTCAAAGCCGAGATCGCGCAGAGACTTGAAGATGTCTTTGCAGGAAAGAACACCGATCTTGAGGCACTCATGGAATGGCTAAAGACAAGACCAATCCTGTCACCTCTGACTAAAGGGATTTTAGGATTTGTATTCACGCTCACCGTGCCCAGTGAGCGAGGACTGCAGCGTAGACGCTTTGTCCAAAATGCCCTTAGTGGAAACGGAGATCCAAACAACATGGACAGAGCAGTAAAACTGTACAGGAAGCTTAAAAGAGAAATAACATTCCATGGGGCAAAAGAGGTAGCACTCAGCTATTCCACTGGTGCACTAGCCAGCTGCATGGGACTCATATACAAC…
>DQ124197_|_A/canine/Texas/1/2004_|_2004--_|_7_(MP)_|_H3N8
ATGAGTCTTCTAACCGAGGTCGAAACGTACGTTCTCTCTATCGTACCATCAGGCCCCCTCAAAGCCGAGATCGCGCAGAGACTTGAAGATGTCTTTGCAGGAAAGAACACCGATCTTGAGGCACTCATGGAATGGCTAAAGACAAGACCAATCCTGTCACCTCTGACTAAAGGGATTTTAGGATTTGTATTCACGCTCACCGTGCCCAGTGAGCGAGGACTGCAGCGTAGACGCTTTGTCCAAAATGCCCTTAGTGGAAACGGAGATCCAAACAACATGGACAGAGCAGTAAAACTGTACAGGAAGCTTAAAAGAGAAATAACATTCCATGGGGCAAAAGAGGTGGCACTCAGCTATTCCACTGGTGCACTAGCCAGCTGCATGGGACTCATATACAAC…
>MF173379_|_A/canine/New_York/3699/2010_|_2010--_|_7_(MP)_|_H3N8
ATGAGTCTTCTAACCGAAGTCGAAACGTACGTTCTCTCTATCATACCATCAGGCCCCCTCAAAGCCGAGATCGCGCAGAGACTTGAAGATGTCTTTGCGGGAAAGAACACCGATCTTGAGGCACTTATGGAATGGCTAAAGACAAGACCAATCCTGTCACCTCTGACTAAAGGGATTTTAGGATTTGTATTCACGCTCACCGTGCCCAGTGAGCGAGGACTGCAGCGTAGACGCTTTGTCCAAAATGCCCTTAGTGGAAACGGAGATCCAAACAACATGGACAGAGCAGTAAAACTATACAGGAAGCTTAAAAGAGAAATAACATTCCATGGGGCAAAAGAAGTGGCACTCAGCTATTCCACTGGTGCACTAGCCAGTTGCATGGGACTCATATACAAC…
>MF173311_|_A/canine/New_York/1623.1/2010_|_2010--_|_7_(MP)_|_H3N8
ATGAGTCTTCTAACCGAAGTCGAAACGTACGTTCTCTCTATCATACCATCAGGCCCCCTCAAAGCCGAGATCGCGCAGAGACTTGAAGATGTCTTTGCGGGAAAGAACACCGATCTTGAGGCACTTATGGAATGGCTAAAGACAAGACCAATCCTGTCACCTCTGACTAAAGGGATTTTAGGATTTGTATTCACGCTCACCGTGCCCAGTGAGCGAGGACTGCAGCGTAGACGCTTTGTCCAAAATGCCCTTAGTGGAAACGGAGATCCAAACAACATGGACAGAGCAGTAAAACTATACAGGAAGCTTAAAAGAGAAATAACATTCCATGGGGCAAAAGAAGTGGCACTCAGCTATTCCACTGGTGCACTAGCCAGTTGCATGGGACTCATATACAAC…
>KM359827_|_A/canine/PA/111788.2/2009_|_2009--_|_7_(MP)_|_H3N8
ATGAGTCTTCTAACCGAGGTCGAAACGTACGTTCTCTCTATCATACCATCAGGCCCCCTCAAAGCCGAGATCGCGCAGAGACTTGAAGATGTCTTTGCGGGAAAGAACATCGATCTTGAGGCACTTATGGAATGGCTAAAGACAAGACCAATCCTGTCACCTCTGACTAAAGGGATTTTGGGATTTGTGTTCACGCTCACCGTGCCCAGTGAGCGAGGACTGCAGCGTAGACGCTTTGTCCAAAATGCCCTTAGTGGAAACGGAGATCCAAACAACATGGACAGAGCAGTAAAACTGTACAGGAAGCTTAAAAGAGAAATAACATTCCATGGAGCAAAAGAGGTGGCACTCAGTTATTCCACTGGTGCACTAGCCAGTTGCATGGGACTCATATACAAT…
>CY067593_|_A/canine/Pennsylvania/137154/2008_|_2008-10-28_|_7_(MP)_|_H3N8
ATGAGTCTTCTAACCGAGGTCGAAACGTACGTTCTCTCTATCATACCATCAGGCCCCCTCAAAGCCGAGATCGCGCAGAGACTTGAAGATGTCTTTGCGGGAAAGAACACCGATCTTGAGGCACTTATGGAATGGCTAAAGACAAGACCAATCCTGTCACCTCTGACTAAAGGGATTTTAGGATTTGTGTTCACGCTCACCGTGCCCAGTGAGCGAGGACTGCAGCGTAGACGCTTTGTCCAAAATGCCCTTAGTGGAAACGGAGATCCAAACAACATGGACAGAGCAGTAAAACTGTACAGGAAGCTTAAAAGAGAAATAACATTCCATGGAGCAAAAGAGGTGGCACTCAGCTATTCCACTGGTGCACTAGCCAGTTGCATGGGACTCATATACAAT…
>KM359822_|_A/canine/PA/96978/2009_|_2009--_|_7_(MP)_|_H3N8
ATGAGTCTTCTAACCGAGGTCGAAACGTACGTTCTCTCTATCATACCATCAGGCCCCCTCAAAGCCGAGATCGCGCAGAGACTTGAAGATGTCTTTGCGGGAAAGAACACCGATCTTGAGGCACTTATGGAATGGCTAAAGACAAGACCAATCCTGTCACCTCTGACTAAAGGGATTTTAGGATTTGTGTTCACGCTCACCGTGCCCAGTGAGCGAGGACTGCAGCGTAGACGCTTTGTCCAAAATGCCCTTAGTGGAAACGGAGATCCAAACAACATGGACAGAGCAGTAAAACTGTACAGGAAGCTTAAAAGAGAAATAACATTCCATGGAGCAAAAGAGGTGGCACTCAGTTATTCCACTGGTGCACTAGCCAGTTGCATGGGACTCATATACAAT…
>MF173378_|_A/canine/Pennsylvania/96978/2009_|_2009--_|_7_(MP)_|_H3N8
ATGAGTCTTCTAACCGAGGTCGAAACGTACGTTCTCTCTATCATACCATCAGGCCCCCTCAAAGCCGAGATCGCGCAGAGACTTGAAGATGTCTTTGCGGGAAAGAACACCGATCTTGAGGCACTTATGGAATGGCTAAAGACAAGACCAATCCTGTCACCTCTGACTAAAGGGATTTTAGGATTTGTGTTCACGCTCACCGTGCCCAGTGAGCGAGGACTGCAGCGTAGACGCTTTGTCCAAAATGCCCTTAGTGGAAACGGAGATCCAAACAACATGGACAGAGCAGTAAAACTGTACAGGAAGCTTAAAAGAGAAATAACATTCCATGGAGCAAAAGAGGTGGCACTCAGTTATTCCACTGGTGCACTAGCCAGTTGCATGGGACTCATATACAAT…
>KM359823_|_A/canine/NY/159903/2012_|_2012--_|_7_(MP)_|_H3N8
ATGAGTCTTCTAACCGAAGTCGAAACGTACGTTCTCTCTATCATACCATCAGGCCCCCTCAAAGCCGAGATCGCGCAGAGACTTGAAGATGTCTTTGCGGGAAAGAACACCGATCTTGAGGCACTTATGGAATGGCTAAAGACAAGACCAATCCTGTCACCTCTGACTAAAGGGATTTTAGGATTTGTATTCACGCTCACCGTGCCCAGTGAGCGAGGACTGCAGCGTAGACGCTTTGTCCAAAATGCCCTTAATGGAAACGGAGATCCAAATAACATGGACAGAGCAGTAAAACTATACAGGAAGCTTAAAAGAGAAATAACATTCCATGGGGCAAAAGAAGTGGCACTCAGCTATTCCACAGGTGCACTAGCCAGTTGCATGGGACTCATATACAAC…
>KM359819_|_A/canine/VT/11039/2013_|_2013--_|_7_(MP)_|_H3N8
ATGAGTCTTCTAACCGAAGTCGAAACGTACGTTCTCTCTATCATACCATCAGGCCCCCTCAAAGCCGAGATCGCGCAGAGACTTGAAGATGTCTTTGCGGGAAAGAACACCGATCTTGAGGCACTTATGGAATGGCTAAAGACAAGACCAATCCTGTCACCTCTGACTAAAGGGATTTTAGGATTTGTATTCACGCTCACCGTGCCCAGTGAGCGAGGACTGCAGCGTAGACGCTTTGTCCAAAATGCCCTTAATGGAAACGGAGATCCAAATAACATGGACAGAGCAGTAAAACTATACAGGAAGCTTAAAAGAGAAATAACATTCCATGGGGCAAAAGAAGTGGCACTCAGCTATTCCACAGGTGCACTAGCCAGTTGCATGGGACTCATATACAAC…
>KM359817_|_A/canine/NY/120106.2/2011_|_2011--_|_7_(MP)_|_H3N8
ATGAGTCTTCTAACCGAAGTCGAAACGTACGTTCTCTCTATCATACCATCAGGCCCCCTCAAAGCCGAGATCGCGCAGAGACTTGAAGATGTCTTTGCGGGAAAGAACACCGATCTTGAGGCACTTATGGAATGGCTAAAGACAAGACCAATCCTGTCACCTCTGACTAAAGGGATTTTAGGATTTGTATTCACGCTCACCGTGCCCAGTGAGCGAGGACTGCAGCGTAGACGCTTTGTCCAAAATGCCCTTAGTGGAAACGGAGATCCAAACAACATGGACAGAGCAGTAAAACTATACAGGAAGCTTAAAAGAGAAATAACATTCCATGGGGCAAAAGAAGTGGCACTCAGCTATTCCACTGGTGCACTAGCCAGTTGCATGGGACTCATATACAAC…
>KM359821_|_A/canine/CT/85863/2011_|_2011--_|_7_(MP)_|_H3N8
ATGAGTCTTCTAACCGAAGTCGAAACGTACGTTCTCTCTATCATACCATCAGGCCCCCTCAAAGCCGAGATCGCGCAGAGACTTGAAGATGTCTTTGCGGGAAAGAACACCGATCTTGAGGCACTTATGGAATGGCTAAAGACAAGACCAATCCTGTCACCTCTGACTAAAGGGATTTTAGGATTTGTATTCACGCTCACCGTGCCCAGTGAGCGAGGACTGCAGCGTAGACGCTTTGTCCAAAATGCCCTTAGTGGAAACGGAGATCCAAACAACATGGACAGAGCAGTAAAACTATACAGGAAGCTTAAAAGAGAAATAACATTCCATGGGGCAAAAGAAGTGGCACTCAGCTATTCCACTGGTGCACTAGCCAGTTGCATGGGACTCATATACAAC…
>MF173268_|_A/canine/New_York/159903/2012_|_2012--_|_7_(MP)_|_H3N8
ATGAGTCTTCTAACCGAAGTCGAAACGTACGTTCTCTCTATCATACCATCAGGCCCCCTCAAAGCCGAGATCGCGCAGAGACTTGAAGATGTCTTTGCGGGAAAGAACACCGATCTTGAGGCACTTATGGAATGGCTAAAGACAAGACCAATCCTGTCACCTCTGACTAAAGGGATTTTAGGATTTGTATTCACGCTCACCGTGCCCAGTGAGCGAGGACTGCAGCGTAGACGCTTTGTCCAAAATGCCCTTAATGGAAACGGAGATCCAAATAACATGGACAGAGCAGTAAAACTATACAGGAAGCTTAAAAGAGAAATAACATTCCATGGGGCAAAAGAAGTGGCACTCAGCTATTCCACAGGTGCACTAGCCAGTTGCATGGGACTCATATACAAC…
>MF173132_|_A/canine/Vermont/278213/2013_|_2013--_|_7_(MP)_|_H3N8
ATGAGTCTTCTAACCGAAGTCGAAACGTACGTTCTCTCTATCATACCATCAGGCCCCCTCAAAGCCGAGATCGCGCAGAGACTTGAAGATGTCTTTGCGGGAAAGAACACCGATCTTGAGGCACTTATGGAATGGCTAAAGACAAGACCAATCCTGTCACCTCTGACTAAAGGGATTTTAGGATTTGTATTCACGCTCACCGTGCCCAGTGAGCGAGGACTGCAGCGTAGACGCTTTGTCCAAAATGCCCTTAATGGAAACGGAGATCCAAATAACATGGACAGAGCAGTAAAACTATACAGGAAGCTTAAAAGAGAAATAACATTCCATGGGGCAAAAGAAGTGGCACTCAGCTATTCCACAGGTGCACTAGCCAGTTGCATGGGACTCATATACAAC…
>MF173399_|_A/canine/Maine/058124/2016_|_2016--_|_7_(MP)_|_H3N8
ATGAGTCTTCTAACCGAAGTCGAAACGTACGTTCTCTCTATCATACCATCAGGCCCCCTCAAAGCCGAGATCGCGCAGAGACTTGAAGATGTCTTTGCGGGAAAGAACACCGATCTTGAGGCACTTATGGAATGGCTAAAGACAAGACCAATCCTGTCACCTCTGACTAAAGGGATTTTAGGATTTGTATTCACGCTCACCGTGCCCAGTGAGCGAGGACTGCAGCGTAGACGCTTTGTCCAAAATGCCCTTAATGGAAACGGAGATCCAAATAACATGGACAGAGCAGTAAAGCTATACAGGAAGCTTAAAAGAGAAATAACATTCCATGGGGCAAAAGAAGTGGCACTCAGCTATTCCACAGGTGCACTAGCCAGTTGCATGGGACTCATATACAAC…
>KX571009_|_A/canine/Massachusetts/26810/2016_|_2016-02-22_|_7_(MP)_|_H3N8
ATGAGTCTTCTAACCGAAGTCGAAACGTACGTTCTCTCTATCATACCATCAGGCCCCCTCAAAGCCGAGATCGCGCAGAGACTTGAAGATGTCTTTGCGGGAAAGAACACCGATCTTGAGGCACTTATGGAATGGCTAAAGACAAGACCAATCCTGTCACCTCTGACTAAAGGGATTTTAGGATTTGTATTCACGCTCACCGTGCCCAGTGAGCGAGGACTGCAGCGTAGACGCTTTGTCCAAAATGCCCTTAATGGAAACGGAGATCCAAATAACATGGACAGAGCAGTAAAGCTATACAGGAAGCTTAAAAGAGAAATAACATTCCATGGGGCAAAAGAAGTGGCACTCAGCTATTCCACAGGTGCACTAGCCAGTTGCATGGGACTCATATACAAC…
>MF173147_|_A/canine/Connecticut/85863/2011_|_2011--_|_7_(MP)_|_H3N8
ATGAGTCTTCTAACCGAAGTCGAAACGTACGTTCTCTCTATCATACCATCAGGCCCCCTCAAAGCCGAGATCGCGCAGAGACTTGAAGATGTCTTTGCGGGAAAGAACACCGATCTTGAGGCACTTATGGAATGGCTAAAGACAAGACCAATCCTGTCACCTCTGACTAAAGGGATTTTAGGATTTGTATTCACGCTCACCGTGCCCAGTGAGCGAGGACTGCAGCGTAGACGCTTTGTCCAAAATGCCCTTAGTGGAAACGGAGATCCAAACAACATGGACAGAGCAGTAAAACTATACAGGAAGCTTAAAAGAGAAATAACATTCCATGGGGCAAAAGAAGTGGCACTCAGCTATTCCACTGGTGCACTAGCCAGTTGCATGGGACTCATATACAAC…
>M63529_|_A/equine/Tennessee/5/1986_|_1986--_|_7_(MP)_|_H3N8
ATGAGTCTTCTGACCGAGGTCGAAACGTACGTTCTCTCTATCGTACCATCAGGCCCCCTCAAAGCCGAGATCGCGCAGAGACTTGAAGATGTCTTTGCAGGGAAGAACACCGATCTTGAGGCACTCATGGAATGGCTAAAGACAAGACCAATCCTGTCACCTCTGACTAAAGGGATTTTAGGATTCGTGTTCACGCTCACCGTGCCCAGTGAGCGAGGACTGCAGCGTAGACGCTTTGTCCAAAATGCCCTTAGTGGAAACGGAGATCCAAACAACATGGACAGAGCAGTAAAACTGTACAGGAAGCTTAAAAGAGAAATAACATTCCATGGGGCAAAAGAGGTGGCACTCAGCTATTCCACTGGTGCACTAGCCAGCTGCATGGGACTCATATACAAC…
>KM359828_|_A/canine/NY/133/2010_|_2010--_|_7_(MP)_|_H3N8
ATGAGTCTTCTAACCGAAGTCGAAACGTACGTTCTCTCTATCATACCATCAGGCCCCCTCAAAGCCGAGATCGCGCAGAGACTTGAAGATGTCTTTGCGGGAAAGAACACCGATCTTGAGGCACTTATGGAATGGCTAAAGACAAGACCAATCCTGTCACCTCTGACTAAAGGGATTTTAGGATTTGTATTCACGCTCACCGTGCCCAGTGAGCGAGGACTGCAGCGTAGACGCTTTGTCCAAAATGCCCTTAGTGGAAACGGAGATCCAAATAACATGGACAGAGCAGTAAAACTGTACAGGAAGCTTAAAAGAGAAATAACATTCCATGGGGCAAAAGAAGTGGCACTCAGCTATTCCACTGGTGCACTAGCCAGTTGCATGGGACTCATATACAAC…
>MK690096_|_A/Equus_caballus/USA/149632/2018_|_2018-08-23_|_7_(MP)_|_H3N8
ATGAGTCTTCTAACCGAGGTCGAAACGTACGTTCTCTCTATCATGCCATCAGGCCCCCTCAAAGCCGAGATCGCGCAGAGACTTGAAGATGTCTTTGCAGGGAAGAACACCGATCTTGAGGCACTCATGGAGTGGCTAAAGACAAGACCAATCCTGTCACCTCTAACTAAAGGGATTTTAGGATTTGTATTCACGCTCACCGTGCCCAGTGAGCGAGGACTGCAGCGTAGACGCTTTGTCCAAAATGCCCTTAGTGGAAACGGAGATCCAAACAACATGGACAGAGCGGTAAAACTGTACAGGAAGCTTAAAAGAGAAATAACATTCCATGGGGCAAAAGAGGTGGCACTCAGCTATTCCACCGGTGCACTAGCCAGCTGCATGGGACTCATATACAAC…
>MK215818_|_A/equine/China/Ulumuqi/2015_|_2015-01-05_|_7_(MP)_|_H3N8
ATGAGCCTTCTTACCGAGGTCGAAACGTACGTTCTCTCTATCATACCATCAGGCCCCCTCAAAGCCGAGATCGCGCAGAGACTTGAAGATGTCTTTGCAGGGAAGAACACCGATCTTGAGGCACTCATGGAATGGCTAAAGACAAGACCAATCCTGTCACCTCTGACTAAAGGGATTTTAGGATTTGTGTTCACGCTCACCGTGCCCAGTGAGCGAGGACTGCAGCGTAGACGCTTTATCCAAAATGCCCTTAGTGGAAACGGAGATCCAAACAACATGGACAAAGCAGTAAAACTATACAGGAAGCTTAAAAGAGAAATAACATTCCATGGGGCAAAAGAGGTGGCACTCAGCTATTCCACTGGTGCACTGGCCAGCTGTATGGGACTCATATACAAC…
>CY096916_|_A/equine/Tokyo/2/1971_|_1971--_|_7_(MP)_|_H3N8
ATGAGTCTTCTGACCGAGGTCGAAACGTACGTTCTCTCTGTCATACCATCAGGCCCCCTCAAAGCCGAGATCGCGCAGAGACTTGAAGATGTCTTTGCAGGAAAGAACACCGATCTTGAGGCACTCATGGAATGGCTAAAGACAAGACCAATCCTGTCACCTCTGACTAAGGGGATTTTAGGATTTGTGTTCACGCTCACCGTGCCCAGTGAGCGAGGACTGCAGCGTAGACGCTTTGTCCAAAATGCCCTTAATGGGAACGGAGATCCAAACAACATGGACAGAGCAGTGAAACTGTACAAGAAGCTTAAAAGAGAAATAACATTCCATGGAGCAAAAGAGGTGGCACTCAGCTATTCCACTGGTGCACTAGCCAGCTGCATGGGACTTATATACAAC…
>AF073192_|_A/Chicken/Pennsylvania/11767-1/97__|_1997--_|_7_(MP)_|_H7N2
ATGAGTCTTCTAACCGAGGTCGAAACGTACGTTCTCTCTATCATCCCGTCAGGCCCCCTCAAAGCCGAGATCGCGCAGAGACTTGAAGATGTCTTTGCAGGAAAGAACACAGATCTTGAAGCACTCATGGAATGGCTAAAGACAAGACCAATCCTGTCACCTCTGACTAAGGGGATTTTGGGATTTGTGTTCACGCTCACCGTGCCCAGCGAGCGAGGACTGCAGCGTAGACGCTTTGTCCAGAATGCTCTCAATGGGAATGGAGATCCAAACAACATGGACAGGGCAGTCAAACTGTATAGGAAGCTCAAAAGGGAAATAACATTCCATGGGGCCAAAGAGGTAGCGCTCAGTTATTCCACTGGTGCACTTGCCAGTTGCATGGGCCTCATATACAAC…
>EU742889_|_A/chicken/FL/90348-4/2001_|_2001--_|_7_(MP)_|_H7N2
ATGAGTCTTCTAACCGAGGTCGAAACGTACGTTCTCTCTATCATCCCATCAGGCCCCCTCAAAGCCGAGATCGCGCAGAGACTTGAAGATGTCTTTGCAGGGAAGAACACAGATCTTGAGGCACTCATGGAATGGCTAAAGACAAGACCAATCCTGTCACCTCTGACTAAGGGGATTTTAGGATTTGTGTTCACGCTCACCGTGCCCAGTGAGCGAGGACTGCAGCGTAGACGCTTTGTCCAAAATGCTCTTAATGGGAATGGAGATCCAAACAACATGGACAGGGCAGTCAAACTGTACAGGAAACTAAAAAGGGAAATTACATTCCATGGGGCCAAAGAGGTAGCACTCAGTTATTCCACTGGTGCACTTGCCAGTTGCATGGGCCTTATATACAAC…
>EU743254_|_A/chicken/NJ/294508-12/2004_|_2004--_|_7_(MP)_|_H7N2
ATGAGTCTTCTAACCGAGGTCGAAACGTACGTTCTCTCTATCGTCCCGTCAGGCCCCCTCAAAGCCGAGATCGCGCAGAGACTTGAAGATGTTTTTGCAGGGAAGAACACAGATCTTGAGGCACTCATGGAATGGCTAAAGACAAGACCAATCCTGTCACCTCTGACTAAGGGGATTTTAGGATTTGTGTTCACGCTCACCGTGCCCAGTGAGCGAGGACTGCAGCGTAGACGCTTTGTCCAAAATGCTCTCAATGGGAATGGAGATCCAAACAACATGGACAGGGCAGTCAAACTGTACAGGAAATTAAAAAGGGAAATTACATTCCATGGGGCCAAAGAGGTAGCACTCGGTTATTCCACTGGTGCACTTGCTAGTTGCATGGGCCTTATATACAAC…
>CY033226_|_A/Muscovy_duck/New_York/23165-13/2005_|_2005-03-04_|_7_(MP)_|_H7N2
ATGAGTCTTCTAACCGAGGTAGAAACGTACGTTCTCTCTATCATCCCCTCAGGCCCCCTCAAAGCCGAGATCGCGCAGAGACTTGAAGATGTTTTTGCAGGGAAAAACACAGACCTTGAGGCACTCATGGAATGGCTAAAGACAAGACCAATCCTGTCACCTCTGACTAAGGGGATTTTAGGATTTGTGTTCACACTCACCGTGCCCAGTGAGCGAGGACTGCAGCGTAGACGCTTTGTCCAAAATGCTCTTAATGGGAATGGAGATCCAAACAACATGGACAGGGCAGTCAAACTGTACAGGAAATTAAAAAGGGAAATTACATTCCATGGGGCCAAAGAGGTATCACTCAGTTATTCCACTGGTGCACTTGCCAGTTGCATGGGCCTTATATACAAC…
>MF978407_|_A/feline/New_York/WVDL-14/2016_|_2016--_|_7_(MP)_|_H7N2
ATGAGCCTTCTAACCGAGGTCGAAACGTACGTTCTCTCTATCATCCCATCAGGCCCCCTCAAAGCCGAGATCGCGCAGAGACTTGAAGATGTCTTTGCAGGGAAGAACACAGATCTTGAGGCACTCATGGAATGGCTAAAGACAAGACCAATCCTGTCACCTCTGACTAAGGGAATTTTAGGATTTGTATTCACGCTCACCGTGCCCAGTGAACGAGGACTGCAGCGTAGACGCTTTGTCCAGAATGCTCTTAATGGGAATGGAGATCCAAATAACATGGACAGAGCAATCAAACTGTACAGGAAATTAAAAAGGGAAATTACATTCCATGGGGCCAAAGAGGTAGCACTCAGTTATTCCACTGGTGCACTTGCAAGTTGCATGGGCCTTATATACAAC…
>CY028492_|_A/environment/New_York/139052/2005_|_2005--_|_7_(MP)_|_H7N2
ATGAGTCTTCTAACCGAGGTCGAAACGTACGTTCTCTCTATCATCCCATCAGGCCCCCTCAAAGCCGAGATCGCGCAGAGACTTGAGGATGTTTTTGCAGGGAAGAACTCAGATCTCGAGGCAATCATGGAATGGTTAAAGACAAGACCAATCCTGTCACCTCTGACTAAGGGGATTTTAGGATTTGTGTTCACGCTCACCGTGCCCAGTGAGCGAGGACTGCAGCGTAGACGCTTTGTCCAAAATGCTCTTAATGGGAATGGAGATCCAAACAATATGGACAGGGCAGTCAAACTGTACAGGAAATTAAAAAGGGAAATTACATTCCATGGAGCCAAAGAGGTAGCACTCGGTTATTCCACTGGTGCACTTGCCAGTTGCATGGGCCTTATATACAAC…
>GU052645_|_A/chicken/Texas/298313-2/2004_|_2004--_|_7_(MP)_|_H5N2
ATGAGTCTTCTAACCGAGGTCGAAACGTACGTTCTCTCTATCGTCCCATCAGGCCCCCTCAAAGCCGAGATCGCGCAGAGACTTGAAGATGTATTTGCAGGGAAAAATGCAGATCTTGAGGCACTCATGGAATGGCTAAAGACAAGACCAATCCTGTCACCTCTGACTAAGGGGATTTTAGGATTTGTGTTCACGCTCACCGTGCCCAGTGAGCGAGGACTGCAGCGTAGACGCTTTGTTCAGAATGCTCTTAATGGGAATGGAGATCCAAACAATATGGACAAGGCAGTCAAACTGTATAAGAAGCTAAAAAGAGAAATTACATTCCATGAGGCCAAAGGGGTAGCACTCAGTTATTCCACTGGTGCACTTACCAGTTGTATGGGCCTCATATACAAC…
>CY185546_|_A/black-headed_gull/Republic_of_Georgia/8/2011_|_2011-05-01_|_7_(MP)_|_H9N3
ATGAGCCTTCTAACCGAGGTCGAAACGTACGTTCTCTCTATCGTCCCGTCAGGCCCCCTCAAAGCCGAGATCGCGCAGAGACTTGAAGATGTATTTGCAGGAAAGAACACAGATCTTGAGGCACTCATGGAATGGCTAAAGACAAGACCAATCCTGTCACCTCTGACTAAGGGGATTTTAGGGTTTGTGTTCACGCTCACCGTGCCCAGTGAGCGAGGCCTGCAGCGTAGACGCTTTGTCCAGAATGCCCTTAACGGCAATGGAGATCCGAATAACATGGACAGGGCCGTCAAACTGTATAGAAAACTCAAAAGGGAAATTACATTCCATGGAGCCAAGGAAGTAGCACTCAGTTACTCTACTGGTGCACTTGCCAGTTGCATGGGCCTAATATACAAC…
>KF435052_|_A/duck/Manitoba/1953_|_1953--_|_7_(MP)_|_H10N7
ATGAGTCTTCTAACCGAGGTCGAAACGTACGTTCTCTCTATCGTCCCGTCAGGCCCCCTCAAAGCCGAGATCGCACAGAGACTTGAAGATGTCTTTGCAGGGAAGAACACTGACCTTGAGGCACTCATGGAATGGCTAAAGACAAGACCAATCCTGTCACCTCTGACTAAGGGGATTTTAGGATTTGTGTTCACGCTCACCGTGCCCAGTGAGCGAGGACTGCAGCGTAGACGCTTTGTCCAAAATGCCCTTAATGGGAACGGAGATCCAAATAACATGGACAGAGCAGTCAAACTGTACAGGAAGCTTAAAAGGGAGATAACATTCCATGGGGCCAAAGAGGTAGCACTCAGTTATTCCACTGGTGCACTTGCCAGTTGTATGGGCCTCATATACAAC…
>AY130766_|_A/Brevig_Mission/1/1918_|_1918--_|_7_(MP)_|_H1N1
ATGAGTCTTTTAACCGAGGTCGAAACGTACGTTCTCTCTATCGTCCCGTCAGGCCCCCTCAAAGCCGAGATCGCGCAGAGACTTGAAGATGTCTTTGCAGGGAAGAACACCGATCTTGAGGCTCTCATGGAATGGCTAAAGACAAGACCAATCCTGTCACCTCTGACTAAGGGGATTTTAGGATTTGTGTTCACGCTCACCGTGCCCAGTGAGCGAGGACTGCAGCGTAGACGCTTTGTCCAAAATGCCCTTAATGGGAACGGGGATCCAAATAACATGGACAGAGCAGTTAAACTGTACAGGAAGCTTAAGAGGGAGATAACATTCCATGGGGCCAAAGAAGTAGCACTCAGTTATTCCGCTGGTGCACTTGCCAGTTGTATGGGCCTCATATACAAC…
>AY790298_|_A/swine/Korea/S190/2004_|_2004--_|_7_(MP)_|_H9N2
ATGAGTCTTCTAACCGAGGTCGAAACGTACGTTCTCTCTATCGTCCCGTCAGGCCCCCTCAAAGCCGAGATCGCACAGAGACTTGAAGATGTCTTTGCAGGGAAGAACACCGATCTTGAGGTTCTCATGGAATGGCTAAAGACAAGACCAATCCTGTCACCTCTGACTAAGGGGATTTTAGGATTTGTGTTCACGCTCACCGTGCCCAGTGAGCGGGGACTGCAGCGTAGACGCTTTGTCCAAAATGCTCTTAATGGGAACGGAGATCCAAATAACATGGACAAAGCAGTTAAACTGTATAGGAAGCTTAAGAGGGAGATAACATTCCATGGGGCCAAAGAAATAGCACTCAGTTATTCTGCTGGTGCACTTGCCTGTTGTATGGGCCTCATATACAAC…
>EF467824_|_A/Puerto_Rico/8/1934_|_1934--_|_7_(MP)_|_H1N1
ATGAGTCTTCTAACCGAGGTCGAAACGTACGTACTCTCTATCATCCCGTCAGGCCCCCTCAAAGCCGAGATCGCACAGAGACTTGAAGATGTCTTTGCAGGGAAGAACACCGATCTTGAGGTTCTCATGGAATGGCTAAAGACAAGACCAATCCTGTCACCTCTGACTAAGGGGATTTTAGGATTTGTGTTCACGCTCACCGTGCCCAGTGAGCGAGGACTGCAGCGTAGACGCTTTGTCCAAAATGCCCTTAATGGGAACGGGGATCCAAATAACATGGACAAAGCAGTTAAACTGTATAGGAAGCTCAAGAGGGAGATAACATTCCATGGGGCCAAAGAAATCTCACTCAGTTATTCTGCTGGTGCACTTGCCAGTTGTATGGGCCTCATATACAAC…
>MH085234_|_A/Puerto_Rico/8/1934_|_1934--_|_7_(MP)_|_H1N1
ATGAGTCTTCTAACCGAGGTCGAAACGTACGTTCTCTCTATCATCCCGTCAGGCCCCCTCAAAGCCGAGATCGCGCAGAGACTTGAAAATGTCTTTGCAGGGAAAAACACCGATCTTGAGGTTCTCATGGAATGGCTAAAGACAAGACCAATCCTGTCACCTCTGACTAAGGGGATTTTAGGATTTGTGTTCACGCTCACCGTGCCCAGTGAGCAGGGACTGCAGCGTAGACGCTTTGTCCAAAATGCCCTTAATGGGAACGGGGATCCAAATAACATGGACAAAGCAGTTAAACTGTATAGGAAGCTTAAGAGGGAGATAACATTCTATGGGGCTAAAGAAATAGCACTCAGTTATTCCGCTGGTGCACTTGCCTGTTGTATGGGCCTCATATACAAC…
>AJ298947_|_A/Fiji/15899/83_|_1983--_|_7_(MP)_|_H1N1
ATGAGTCTTCTAACCGAGGTCGAAACGTACGTTCTCTCTATCGTCCCGTCAGGCCCCCTCAAAGCCGAGATCGCACAGAGACTTGAAGATGTTTTTGCTGGGAAGAACACCGATCTTGAGGCTCTCATGGAATGGCTAAAGACAAGACCGATCCTGTCACCTCTGACTAAGGGGATTTTAGGATTAGTATTCACGCTCACCGTGCCCAGTGAGCGAGGACTGCAGCGTAGACGCTTTGTCCAAAATGCCCTTAATGGGAATGGGGATCCCAACAACATGGACAGAGCAGTTAAACTGTATAGAAAGCTTAAGAGGGAGATAACATTCCATGGGGCCAAAGAAATAGCACTCAGTTATTCTGCTGGTGCACTTGCCAGTTGTATGGGCCTCATATACAAC…
>EU004440_|_A/swine/Tianjin/01/2004_|_2004--_|_7_(MP)_|_H1N1
ATGAGTCTTCTAACCGAGGTCGAAACGTATGTTTTCTCTATCGTTCCATCAGGCCCCCTCAAAGCCGAGATAGCGCAGAGACTTGAGGATGTTTTTGCAGGGAAGAACACCGACCTTGAGGCACTCATGGAATGGCTAAAGACAAGACCAATCCTGTCACCTCTGACTAAGGGGATTTTAGGATTTGTGTTCACGCTCACCGTGCCCAGTGAGCGAGGACTGCAGCGTAGACGCTTTGTCCAGAATGCCCTTAATGGGAATGGGGATCCAAATAATATGGACAGAGCCGTTAAACTGTATAGAAAGCTTAAGAGGGAGATAACATTCCATGGGGCCAAAGAAATAGCACTCAGTTATTCTGCTGGTGCACTTGCCAGTTGTATGGGCCTCATATACAAC…
>M23978_|_A/Ann_Arbor/6/1960_|_1960--_|_7_(MP)_|_H2N2
ATGAGTCTTCTAACCGAGGTCGAAACGTACGTTCTCTCTATCATCCCGTCAGGCCCCCTCAAAGCCGAGATCGCACAGAGACTTGAAGATGTCTTTGCTGGGAAAAACACCGATCTTGAGGCTCTCATGGAATGGCTAAAGACAAGACCAATCCTGTCACCTCTGACTAAGGGGATTTTGGGATTTGTATTCACGCTCACCGTGCCCAGTGAGCGAGGACTGCAGCGTAGACGCTTTGTCCAAAATGCCCTCAATGGGAATGGGGATCCAAATAACATGGACAGAGCAGTTAAACTGTATAGAAAGCTTAAGAGGGAGATAACATTCCATGGGGCCAAAGAAATAGCGCTCAGTTATTCTGCTGGTGCACTTGCCAGTTGTATGGGCCTCATATACAAC…
>CY077843_|_A/Bilthoven/2668/1970_|_1970--_|_7_(MP)_|_H3N2
ATGAGCCTTCTAACCGAGGTCGAAACGTACGTTCTCTCTATCGTCCCGTCAGGCCCCCTCAAAGCCGAGATCGCACAGAGACTTGAAGATGTCTTTGCAGGGAAGAACACAGATCTTGAGGCTCTCATGGAATGGCTAAAGACAAGACCAATCCTGTCACCTCTGACTAAGGGGATTTTGGGATTTGTGTTCACGCTCACCGTGCCCAGTGAGCGAGGACTGCAGCGTAGACGCTTTGTCCAAAATGCCCTCAATGGGAATGGGGATCCAAATAACATGGACAGAGCAGTTAAACTGTATAGAAAGCTTAAGAGGGAGATAACATTCCATGGGGCCAAAGAAATAGCACTCAGTTATTCTGCTGGTGCACTTGCCAGTTGCATGGGCCTCATATACAAC…
>U02084_|_A/Fort_Monmouth/1/1947_|_1947--_|_7_(MP)_|_H1N1
ATGAGTCTTCTAACCGAGGTCGAAACGTACGTTCTCTCTATCGTCCCGTCAGGCCCCCTCAAAGCCGAGATCGCACAGAGACTTGAAGATGTCTTTGCTGGGAAAAACACCGACCTTGAGGCTCTCATGGAATGGCTAAAGACAAGACCAATCCTGTCACCTCTGACTAAGGGGATTTTAGGGTTTGTGTTCACGCTCACCGTGCCCAGTGAGCGAGGACTGCAGCGTAGACGCTTTGTCCAAAATGCCCTTAATGGGAACGGGGATCCAAATAACATGGACAGAGCAGTTAAACTGTATAGGAAGCTTAAGAGGGAGATAACATTCCATGGGGCCAAAGAGATAGCACTCAGTTATTCTGCTGGTGCACTTGCCAGTTGTATGGGCCTTATATACAAC…
>AF258523_|_A/Hong_Kong/427/1998_|_1998--_|_7_(MP)_|_H1N1
ATGAGTCTTCTAACCGAGGTCGAAACGTACGTTCTCTCTATCGTCCCGTCAGGCCCCCTCAAAGCCGACATCGCACAGAGACTTGAATATGTCTTTGCCGGAAAGAACACCGATCTTGAGGCTCTCATGGAATGGCTAAAGACAAGACCGATCCTGTCACCTCTGACTAAGGGGATTTTAGGATTTGTATTCACGCTCACCGTGCCCAGTGAGCGGGGACTGCAGCGTACACGCTTTGTCCAAAATGCCCTTAATGGGAATGGGGATCCAAATAACATGGACAGAGCGGTTAAACTGTATAGAAAGCTTAAGAGAGAGATAACATTTCATGGGGCCAAAGTAATAGCACTCAGTTATTCTGCTGGTGCACTTGCCAGTTGTATGGGCCTCATATACAAC…
>M63518_|_A/swine/March/1952__|_1952--_|_7_(MP)_|_H1N1
ATGAGCCTTCTAACCGAGGTCGAAACGTACGTTCTCTCTATCGTCCCATCAGGCCCCCTCAAAGCCGAGATCGCACAGAGACTTGAAGATGTTTTTGCAGGGAAAAACACCGATCTTGAGGCTCTCATGGAATGGCTAAAGACAAGACCAATCCTGTCACCTCTGACTAAGGGAATTTTAGGATTTGTGTTCACGCTCACCTGTCCCAGTGAGCGAGGACTGCAGCGTAGACGCTTTGTCCAAAATGCCCTTAACGGGAATGGTGACCCAAATAACATGGACAAAGCAGTTAAACTGTATAGAAAACTTAAGAGGGAGATAACATTCCATGGGGCCAAAGAAGTAGCGCTCAGTTATTCTGCTGGTGCACTTGCCAGTTGCATGGGCCTCATATACAAC…
>M63519_|_A/swine/Wisconsin/1/1961_|_1961--_|_7_(MP)_|_H1N1
ATGAGCCTTCTAACCGAGGTCGAAACGTACGTTCTCTCTATTGTTCCATCAGGCCCCCTCAAAGCCGAGATAGCGCAGAGACTTGAAGATGTCTTTGCAGGGAAGAACACCGATCTTGAGGCTCTCATGGAATGGCTAAAGACAAGACCAATCCTGTCACCTCTGACTAAGGGAATTTTAGGATTTGTGTTCACGCTCACCTGTCCCAGTGAGCGAGGACTGCAGCGTAGACGCTTTGTCCAGAATGCCCTCAACGGGAACGGTGACCCAAACAACATGGACAAAGCGGTCAAACTGTACAGAAAACTTAAGAGGGAAATAACATTCCATGGGGCCAAAGAAGTAGCACTCAGTTATTCTGCTGGTGCACTTGCCAGTTGCATGGGCCTCATATACAAC…
>M33045_|_A/swine/Iowa/15/1930_|_1930--_|_7_(MP)_|_H1N1
ATGAGCCTTCCAACCGAGGTCGAAACGTACGTTCTCTCTATCGTCCCATCAGGCCCCCTCAAAGACGAGGTCGCACAGGGACTTGAAGGTGTTTTTGCAGGGAAAAACGCCGATCTTGAGGTTCTCTTGGAATGGCTAAAGACAAGACCAGTCCTGTCACCTCTGACTAAGGGAATTTTAGGATTTGTGTTCACGCTCACCGTGCCCGGTGAGCGAGGACTGCAGCGTAGACGCTTTGTCCAAAATGCCCTTAACGGGAACGGTGACCCAAATAACATGGACAAAGCAGTTAAACTGTACGGAAAACTTAAGAGGGAGATAACATTCCACGGGGCCAAAGAAGTAGCGCTCAGTTATTCTGCTGGTGCACTTGCCAGTTGTATGGGCCTCATATACAAC…
>DQ021781_|_A/green-winged_teal/AK/5937/01_|_2001--_|_7_(MP)_|_H4N8
ATGAGTCTTCTAACCGAGGTCGAAACGTACGTTCTCTCTATCGTCCCGTCAGGCCCCCTCAAAGCCGAGATCGCGCAGAGACTTGAAGATGTCTTTGCAGGGAAGAACACTGATCTTGAGGCTCTCATGGAATGGCTAAAGACAAGACCAATCCTGTCACCTCTGACTAAGGGAATTTTAGGATTTGTGTTCACGCTCACCGTGCCCAGTGAGCGAGGACTGCAGCGTAGACGCTTTGTCCAGAATGCCCTTAATGGAAATGGAGACCCGAATAACATGGACAGAGCAGTCAAACTGTACAGGAAGCTAAAAAGGGAGATAACATTCCATGGGGCCAAAGAGGTTGCACTCAGTTATTCCACTGGTGCACTTGCCAGTTGCATGGGCCTTATATACAAC…
>CY043516_|_A/Niigata/08F188/2009_|_2009-01-26_|_7_(MP)_|_H1N1
ATGAGTCTTCTAACCGAGGTCGAAACGTACGTTCTCTCTATCATCCCGTCAGGCCCCCTCAAAGCCGAGATCGCACAGAGACTTGAAGATGTATTTGCTGGAAAGAATACCGATCTTGAGGCTCTCATGGAGTGGCTAAAGACAAGACCAATCCTGTCACCTCTGACTAAGGGGATTTTAGGATTTGTGTTCACGCTCACCGTGCCCAGTGAGCGAGGACTGCAGCGTAGACGCTTTGTCCAAAATGCCCTTAATGGGAATGGGGATCCAAATAATATGGACAGAGCAGTCAAACTTTATCGAAAGCTTAAGAGGGAGATAACATTCCATGGGGCCAAAGAAATAGCACTCAGTTATTCTGCTGGTGCACTTGCCAGTTGTATGGGACTCATATACAAC…
>AJ458307_|_A/Thessalonika/12/97_|_1997--_|_7_(MP)_|_H3N2
ATGAGCCTTCTAACCGAGGTCGAAACGTATGTTCTCTCTATCGTTCCGTCAGGCCCCCTCAAAGCCGAAATCGCGCAGAGACTTGAAGATGTCTTTGCTGGGAAGAACACAGATCTTGAGGCTCTCATGGAATGGCTAAAGACAAGACCAATCCTGTCACCTCTGACTAAGGGGATTTTGGGGTTTGTGTTCACGCTCACCGTGCCCAGTGAGCGAGGACTGCAGCGTATACGCTTTGTCCAAAATGCCCTCAATGGGAATGGGGATCCAAATAACATGGACAGAGCAGTTAAACTGTATAGAAAACTTAAGAGGGAGATAACATTCCATGGGGCCAAAGAAATCGCACTCAGTTATTCTGCTGGTGCACTTGCCAGTTGCATGGGCCTCATATACAAT…
>AB573674_|_A/swine/Obihiro/10/1985_|_1985--_|_7_(MP)_|_H3N2
ATGAGCCTTCTAACCGAGGTCGAAACGTATGTTCTCTCTATCGTTCCATCAGGCCCCCTCAAAGCCGAAATCGCGCAGAGACTTGAAGATGTCTTTGCTGGGAAAAACACAGATCTTGAGGCTCTCATGGAATGGCTAAAGACAAGACCAATCCTGTCACCTCTGACTAAGGGGATTTTGGGATTTGTGTTCACGCTCACCGTGCCCAGTGAGCGAGGACTGCAGCGTAGACGCTTTGTCCAAAATGCCCTCAATGGGAATGGGGATCCAAATAACATGGACAGAGCAGTTAAACTGTACAGAAAACTTAAGAGGGAGATAACATTCCATGGGGCCAAAGAAATAGCATTCAGTTATTCTGCTGGTGCACTTGCCAGTTGCATGGGCCTCATATACAAC…
>KC620457_|_A/swine/HuNan/01/2008_|_2008-03-10_|_7_(MP)_|_H3N2
ATGAGCCTTCTAACCGAGGTCGAAACGTATGTTCTCTCTATCGTTCCGTCAGGCCCCCTCAAAGCCGAAATCGCGCAGAGACTTGAAGATGTCTTTGCTGGAAAGAACACAGATCTTGAGGCTCTCATGGAATGGCTAAAGACAAGACCAATCCTGTCACCTCTGACTAAGGGGATTTTGGGATTTGTATTCACGCTCACCGTGCCCAGTGAGCGAGGACTGCAGCGTAGACGCTTTGTCCAAAATGCCCTCAATGGGAATGGGGATCCAAATAACATGGACAAAGCAGTTAAACTGTACAGAAAACTTAAGAGGGAGATAACATTCCATGGGGCCAAAGAAATAGCACTCAGTTATTCTGCTGGTGCACTTGCCAGTTGCATGGGCCTCATATACAAC…
>JQ396193_|_A/Kenya/089/2010_|_2010-11-18_|_7_(MP)_|_H3N2
ATGAGCCTTCTAACCGAGGTCGAAACGTATGTTCTCTCTATCGTTCCATCAGGCCCCCTCAAAGCCGAGATCGCGCAGAGACTTGAAGATGTCTTTGCTGGGAAAAACACAGATCTTGAGGCTCTCATGGAATGGCTAAAGACAAGACCAATTCTGTCACCTCTGACTAAGGGGATTTTGGGGTTTGTGTTCACGCTCACCGTGCCCAGTGAGCGAGGACTGCAGCGTAGACGCTTTGTCCAAAATGCCCTCAATGGGAATGGAGACCCAAATAACATGGACAAAGCAGTTAAACTGTATAGGAAACTTAAGAGGGAGATAACTTTCCATGGGGCCAAAGAAATAGCTCTCAGTTATTCTGCTGGTGCACTTGCCAGTTGCATGGGCCTCATATACAAT…
>KX351469_|_A/Rochester/0047/2011_|_2011-03-_|_7_(MP)_|_H3N2
ATGAGCCTTCTAACCGAGGTCGAAACGTATGTTCTCTCTATCGTTCCATCAGGCCCCCTCAAAGCCGAGATCGCGCAGAGACTTGAAGATGTCTTTGCTGGGAAAAACACAGATCTTGAGGCTCTCATGGAATGGCTAAAGACAAGACCAATTCTGTCACCTCTGACTAAGGGGATTTTGGGGTTTGTGTTCACGCTCACCGTGCCAAGTGAGCGAGGACTGCAGCGTAGACGCTTTGTCCAAAATGCCCTCAATGGGAATGGAGACCCAAATAATATGGACAAAGCAGTTAAACTGTATAGGAAACTTAAGAGAGAGATAACGTTCCATGGGGCCAAAGAAATAGCTCTCAGTTATTCTGCTGGTGCACTTGCCAGTTGCATGGGCCTCATATACAAT…
>MG966336_|_A/Olive_baboons/Kenya/PAN3342/2016_|_2016-05-17_|_7_(MP)_|_H3N2
ATGAGCCTTCTAACCGAGGTCGAAACGTATGTTCTCTCTATCGTTCCATCAGGCCCCCTCAAAGCCGAGATCGCGCAGAGACTTGAAGATGTCTTTGCTGGGAAAAACACAGATCTTGAGGCTCTCATGGAATGGCTGAAGACAAGACCAATTCTGTCACCTTTGACTAAGGGGATTTTAGGGTTTGTTTTCACGCTCACCGTGCCCAGTGAGCGAGGACTGCAGCGTAGACGCTTTGTCCAAAATGCCCTCAATGGGAATGGAGACCCAAATAACATGGACAAAGCAGTTAAACTGTATAGGAAACTTAAGAGGGAGATAACGTTCCACGGGGCCAAAGAAATAGCTCTTAGTTATTCTGCTGGTGCACTTGCCAGTTGCATGGGCCTCATATACAAT…
>CY006372_|_A/New_York/466/2004_|_2004-11-27_|_7_(MP)_|_H3N2
ATGAGCCTTCTAACCGAGGTCGAAACGTATGTTCTCTCTATCGTTCCATCAGGCCCCCTCAAAGCCGAGATCGCGCAGAGACTTGAAGATGTCTTTGCTGGGAAAAACACAGATCTTGAGGCTCTCATGGAATGGCTAAAGACAAGACCAATTCTGTCACCTCTGACTAAGGGGATTTTGGGGTTTGTGTTCACGCTCACCGTGCCCAGTGAGCGAGGACTGCAGCGTAGACGCTTTGTCCAAAATGCCCTCAATGGGAATGGAGATCCAAATAACATGGACAAAGCAGTTAAACTGTATAGGAAACTTAAGAGGGAGATAACGTTCCATGGGGCCAAAGAAATAGCTCTCAGTTATTCTGCTGGTGCACTTGCCAGTTGCATGGGCCTCATATACAAT…
>CY118435_|_A/Malaysia/07832/1995_|_1995-09-27_|_7_(MP)_|_H3N2
ATGAGCCTTCTAACCGAGGTCGAAACGTATGTTCTCTCTATCGTTCCATCCGGCCCCCTCAAAGCCGAGATCGCACAGAGACTTGAAGATGTCTTTGCTGGGAAAAACACAGATCTTGAGGCTCTCATGGAATGGCTAAAGACAAGACCAATCCTGTCACCTCTGACTAAGGGGATTTTAGGGTTTGTGTTCACGCTCACCGTGCCCAGTGAGCGAGGACTGCAGCGTAGACGCTTTGTCCAAAATGCCCTCAATGGGAATGGGGATCCAAATAACATGGACAGAGCAGTTAAACTATACAGAAAACTTAAGAGGGAGATTACATTCCATGGGGCCAAAGAAATAGCACTCAGTTATTCTGCTGGTGCACTTGCCAGTTGCATGGGCCTCATATACAAC…
>CY092327_|_A/swine/Argentina/CIP051-A2/2008_|_2008-11-_|_7_(MP)_|_H3N2
ATGAGCCTTCTAACAGAGGTCGAAACGTATGTTCTCTCTATTGTTCCGTCAGGCCCCCTCAAAGCCGAGATCGCGCAGAGACTTGAAGATGTCTTTGCTGGGAAAAACACAGATCTTGAGGCTCTCATGGAATGGCTAAAGACAAGACCAATCTTGTCACCTCTAACTAAGGGGATTTTGGGGTTTGTGTTCACGCTCACCGTGCCCAGTGAACGAGGACTGCAGCGTAGACGATTTGTCCAGAATGCCCTCAATGGGAATGGAGATCCAAATAACATGGACAAAGCAGTTAAAATATATAGAAAACTTAAGAGGGAGATAACATTCCATGGGGCCAAAGAAATAGCACTCAGTTATTCAGCTGGTGCACTTGCCAGCTGCATGGGCCTCATATACAAT…
>CY158746_|_A/swine/Saskatchewan/02903/2009_|_2009-09-24_|_7_(MP)_|_H3N2
ATGAGCCTTCTAACAGAGGTCGAAACGTATGTTCTCTCTATCGTTCCATCAGGCCCCCTCAAAGCCGAAATCGCGCAGAGACTTGAAGATGTCTTTGCTGGGAAAAACACAGATCTTGAGGTTCTCATGGAATGGCTAAAGACAAGACCAATCCTGTCACCTCTAACTAAGGGGATTTTGGGGTTTGTGTTCACGCTCACCGTGCCCAGTGAGCGGGGACTGCAGCGTAGACGCTTTGTCCAAAATGCCCTCAATGGGAATGGGGATCCAAATAACATGGACAAAGCAGTCAAACTGTATAGAAAACTTAAGAGGGAGATAACATTCCATGGGGCCAAAGAAATAGCACTCAGTTATTCTGCTGGTGCACTTGCCAGTTGCATGGGCCTCATATACAAT…
>MH158551_|_A/swine/Mumbai/mum15/2018_|_2018-03-13_|_7_(MP)_|_H3N2
ATGAGTCTTCTTACCGAGGTCGAAACGTATGTTCTCTCTATCGTTCCATCAGGCCCCCTCAAAGCAAAGAAGGCGCAGAGACTTGAAGATGTCTTTGCTGGGAAAAACAAAAATCTGGAGGCTCTCATGGAATGGCTAAAGACAAGACCAATTCTGTCACCTTTGACTAAGGGGATTTTAGGGTTTCTTTCCAAAAACACCGTGCCCAGTGAGCGAGGACTGCAGCGTAGACGCTTTGTCCAAAATGCCCTCAATGGGAATGGAGACCCAAATAACATGGACAAAGCAGTTAAACTGTATAGGAAACTTAAGAGGGAGATAACGTTCCATGGGGCCAAAGAAATACCTCTCACTTATTCTGCTGGGGCACTTGCCAGTTGCATGGGCCTCATATACAAT…
>CY077930_|_A/swine/Italy/6/1981_|_1981--_|_7_(MP)_|_H3N2
ATGAGCCTTCTAACCGAGGTCGAAACGTATGTTCTCTCTATCGTCCCATCGGGCCCCCTCAAAGCCGAGATAGCGCAGAGACTTGAAGATGTCTTTGCTGGAAAGAACACAGATCTTGAGGCTCTCATGGAATGGCTAAAGACAAGACCAATCCTGTCACCTCTGACTAAAGGGATTCTGGGATTTGTATTCACGCTCACCGTGCCCAGTGAGCGAGGACTGCAGCGTAGACGCTTTGTCCAAAATGCCCTCAATGGAAATGGGGATCCAAATAACATGGACAGAGCAGTTAAACTATATAGAAAACTTAAGAGGGAGATAACATTCCATGGGGCTAAAGAAATAGCACTCAGTTATTCTGCTGGTGCACTTGCCAGTTGCATGGGCCTCATATACAAC…
>KM366696_|_A/Helsinki/743M/2014_|_2014-02-18_|_7_(MP)_|_H1N1
ATGAGCCTTCTAACCGAGGTCGAAACGTATGTTCTCTCTATCGTTCCGTCAGGCCCCCTCAAAGCCGAGATCGCGCAGAGACTTGAAGATGTCTTTGCTGGGAAAAACACAGATCTTGAGGCTCTCATGGAATGGCTAAAGACAAGACCAATTCTGTCACCTCTGACTAAGGGGATTTTGGGATTTGTGTTCACGCTCACCGTGCCCAGTGAGCGAGGACTGCAGCGTAGACGCTTTGTCCAAAATGCCCTCAATGGGAATGGAGACCCAAATAACATGGATAGAGCAGTTAAACTATACAAGAAGCTCAAAAGAGAAATAACGTTCCATGGGGCCAAAGAGGTAGCACTAAGCTATTCAGCTGGTGCACTTGCCAGTTGCATGGGCCTCATATACAAT…
>CY115999_|_A/swine/England/163266/1987_|_1987--_|_7_(MP)_|_H3N2
ATGAGCCTTCTAACCGAGGTCGAAACGTATGTTCTCTCTATCGTTCCGTCAGGCCCCCTCAAAGCCGAGATAGCGCAGAGACTTGAAGATGTCTTTGCTGGAAAGAACACTGATCTTGAGGTTCTCATGGAGTGGCTAAAGACAAGACCAATCCTGTCACCTCTGACTAAAGGGATTTTGGGATTTGTATTCACGCTCACCGTGCCCAGTGAGCGAGGACTGCAACGTAGACGCTTTGTCCAAAATGCCCTTAATGGGAATGGGGATCCAAATAACATGGACAGAGCAGTTAAACTGTATAGAAAGCTCAAGAGGGAGATAACATTCCATGGAGCCAAAGAAATAGCACTAAGCTATTCTGCTGGTGCGCTTGCCAGTTGCATGGGCCTCATATACAAC…
>KR701363_|_A/swine/England/201635/1992_|_1992--_|_7_(MP)_|_H3N2
ATGAGCCTTCTAACCGAGGTCGAAACGTATGTTCTCTCTATCGTTCCGTCAGGCCCCCTCAAAGCCGAGATAGCGCAGAGACTTGAAGATGTCTTTGCTGGAAAGAACACAGATCTCGAGGTTCTCATGGAGTGGCTAAAGACAAGACCAATCCTGTCACCTCTGACTAAAGGGATTTTAGGATTTGTATTCACGCTCACCGTGCCCAGTGAGCGAGGACTGCAACGTAGACGCTTTGTCCAAAATGCCCTTAATGGGAATGGGGATCCAAATAACATGGACAGAGCAGTTAAACTGTATAGAAAACTCAAGAGGGAGATAACATTCCATGGAGCAAAAGAAATAGCACTCAGTTATTCTGCTGGTGCGCTTGCCAGTTGCATGGGCCTCATATACAAC…
>CY015109_|_A/chicken/Pennsylvania/1370/1983_|_1983--_|_7_(MP)_|_H5N2
ATGAGTCTTCTAACCGAGGTCGAAACGTACGTTCTCTCTATCGTCCCGTCAGGCCCCCTCAAAGCCGAGATCGCGCAGAGACTTGAAGATGTCTTTGCAGGGAAAAACACTGATCTTGAGGTGCTTATGGAATGGCTAAAGACAAGACCAATCCTGTCACCTCTGACTAAGGGGATTTTAGGATTTGTATTTACGCTCACCGTGCCCAGTGAGCGAGGACTGCAGCGTAGACGCTTTGTCCAAAATGCCCTCAATGGGAATGGGGATCCAAACAACATGGACAGAGCAGTCAAGCTATACAGGAAGCTCAAAAGAGAAATAACATTCCATGGGGCAAAGGAAGTGGCACTCAGTTATTCAACTGGTGCACTTGCCAGTTGCATGGGCCTCATATACAAC…
>MH733735_|_A/red_knot/Delaware_Bay/225/2012_|_2012-05-18_|_7_(MP)_|_H1N8
ATGAGTCTTCTAACCGAGGTCGAAACGTACGTTCTCTCTATCGTCCCGTCAGGCCCCCTCAAAGCCGAGATCGCGCAGAGACTTGAAGATGTGTTTGCAGGGAAGAACACCGACCTTGAGGCACTCATGGAGTGGCTAAAGACAAGACCAATCCTGTCACCTCTGACTAAGGGGATTTTAGGATTTGTGTTCACGCTCACCGTGCCCAGTGAGCGAGGACTGCAGCGTAGACGCTTTGTTCAAAATGCCCTTAATGGGAATGGGGATCCAAATAACATGGACAGAGCAGTCAAACTGTACAGGAAATTGAAAAGGGAAATAACATTCCATGGGGCAAAAGAAGTGGCACTCAGTTATTCAACTGGTGCACTTGCCAGCTGCATGGGCCTCATATACAAC…
>KC895631_|_A/common_murre/Newfoundland/AB331/2011_|_2011-07-21_|_7_(MP)_|_H1N2
ATGAGTCTTCTAACCGAGGTTGAAACGTACGTTCTCTCTATCATTCCATCAGGCCCCCTCAAAGCCGAGATCGCGCAGAGACTTGAAGATGTGTTTGCGGGGAAAAACACCGATCTTGAGGCGCTCATGGAATGGCTAAAGACAAGACCAATCCTGTCACCTCTGACTAAGGGGATTTTAGGATTTGTGTTCACGCTCACCGTGCCCAGTGAGCGAGGACTGCAGCGTAGACGCTTTGTCCAAAATGCCCTTAATGGGAATGGAGATCCAAACAACATGGACAGAGCGGTCAAACTGTACAGGAAGCTGAAGAGAGAAATAACGTTCCATGGTGCAAAAGAGGTGGCACTCAGCTATTCAACTGGTGCACTTGCCAGCTGCATGGGCCTCATATACAAC…
>CY004081_|_A/mallard_duck/ALB/1081/1979_|_1979-08-22_|_7_(MP)_|_H6N5
ATGAGTCTTCTAACCGAGGTCGAAACGTACGTTCTCTCTATCATTCCGTCAGGCCCCCTCAAAGCCGAGATCGCGCAGAGACTTGAAGATGTTTTTGCAGGGAAGAATACCGATCTTGAAGCACTCATGGAGTGGCTAAAGACAAGACCAATCCTGTCACCTCTGACTAAGGGAATTTTAGGGTTCGTGTTCACGCTCACCGTGCCCAGTGAGCGAGGACTGCAGCGTAGACGCTTTGTTCAAAACGCCCTTAATGGGAATGGAGATCCAAACAACATGGACAGAGCAGTTAAGCTGTACAGAAAACTTAAAAGGGAAATAACATTCCATGGGGCCAAAGAGGTATCACTCAGTTATTCCACTGGTGCACTCGCAAGTTGCATGGGCCTCATATACAAC…
>CY014651_|_A/turkey/Massachusetts/3740/1965_|_1965--_|_7_(MP)_|_H6N2
ATGAGTCTTCTAACCGAGGTCGAAACGTACGTTCTCTCTATCGTCCCGTCAGGCCCCCTCAAAGCCGAGATCGCGCAGAGACTTGAAGATGTCTTTGCAGGGAAGAACACCGATCTTGAGGCACTCATGGAATGGCTAAAGACAAGACCAATCCTGTCACCTCTGACTAAGGGGATTTTAGGGTTCGTGTTCACGCTCACCGTGCCCAGTGAGCGAGGACTGCAGCGTAGACGCTTTGTCCAAAATGCCCTTAATGGGAATGGGGATCCAAACAACATGGACAGAGCAGTTAAGCTGTACAGGAAGCTTAAAAGGGAAATAACATTCCATGGGGCCAAAGAGGTAGCACTCAGTTATTCCACGGGTGCACTTGCCAGTTGTATGGGCCTCATATACAAC…
>CY139730_|_A/mallard/Minnesota/182718/1998_|_1998-09-01_|_7_(MP)_|_H6N2
ATGAGTCTTCTGACCGAGGTTGAAACGTATGTTCTCTCTACCATTCCGTCAGGCCCCCTCAAAGCCGAAATCGCGCAGAGACTTGAGGATGTTTTTGCAGGGAAGAACACCGATCTTGAGGCACTCATGGAGTGGCTAAAGACAAGACCAATCCTGTCACCTCTGACTAAGGGGATTTTAGGGTTCGTGTTTACGCTCACCGTGCCCAGTGAGCGAGGACTGCAGCGTAGACGCTTTGTTCAAAATGCCCTTAATGGGAATGGAGATCCGAGCAACATGGACAAAGCAGTTAAGCTGTATAGGAAACTCAAAAGGGAGATAACATTCCATGGGGCCAAAGAGGTATCACTCAGTTATTCCACTGGTGCACTTGCAAGTTGCATGGGCCTCATATACAAC…
>EU743218_|_A/environment/NY/19019-6/1998_|_1998--_|_7_(MP)_|_H3N8
ATGAGCCTTCTAACCGAGGTCGAAACGTACGTTCTCTCTATCATCCCGTCAGGCCCCCTCAAAGCCGAGATAGCACAGAGACTTGAGGATGTTTTTGCAGGGAAAAATACCGATCTTGAGGCACTCATGGAATGGCTGAAGACAAGACCAATCCTGTCACCTCTGACTAAGGGGATTTTAGGGTTCGTTTTTACGCTCACCGTGCCCAGTGAGCGGGGACTGCAGCGTAGACGATTTGTTCAGAACGCCCTTAATGGGAATGGGGATCCAAATAATATGGACAGAGCAGTTAAGCTGTACAGGAAACTTAAAAGAGAAATAACATTTCATGGGGCCAAGGAGGTGTCACTCAGTTATTCCACTGGTGCACTCGCAAGTTGCATGGGCCTCATCTACAAC…
>KM455924_|_A/chicken/Durango/1433-9/2006_|_2006--_|_7_(MP)_|_H5N2
ATGAGTCTTCTAACCGAGGTCGAAACGTACGTTCTCTCTATCATCCCGTCAGGCCCCCTCAAAGCCGAGATCGCGCAGAGACTTGAAGATGTTTTTGCAGGGAAGAACACTGATCTTGAGGCACTCATGGAGTGGCTAAAGACAAGACCGATCCTGTCACCTCTGACTAAGGGGATTTTAGGATTTGTGTTCACGCTCACCGTGCCCAGTGAGCGAGGACTGCAGCGTAGACGCTTTGTTCAAAATGCCCTTAATGGGAATGGAGATCCAAATAACATGGACAAAGCAGTCAAACTGTACAGGAAGCTAAAAAGGGAAATAACATTCCATGGGGCAAAAGAAGTGGCAATCAGTTACTCAGCTGGTGCACTTGCCAGTTGCATGGGCCTCATATACAAC…
>GU052637_|_A/chicken/El_Salvador/102711-2/2001_|_2001--_|_7_(MP)_|_H5N2
ATGAGTCTTCTAACCGAGGTCGAAACGTACGTTCTCTCTATCATACCGTCAGGCCCCCTCAAAGCCGAGATCGCGCAGAGACTTGAAGATGTTTTTGCAGGGAAGAACACCGATCTTGAGGCACTCATGGAGTGGCTAAAGACAAGACCAATCCTGTCACCTCTGACTAAGGGGATTTTAGGATTTGTGTTCACGCTCACCGTGCCCAGTGAGCGAGGACTGCAGCGTAGACGCTTTGTCCAAAATGCCCTTAATGGGAATGGAGACCCAAATAACATGGACAAAGCGGTCAAACTGTACAGGAAGCTAAAAAGGGAGATAACATTCCATGGGGCAAAAGAAGTGGCAATCAGTTACTCAGCTGGTGCACTTGCCAGTTGCATGGGCCTCATATACAAC…
>KM657862_|_A/chicken/Aguascalientes/IA13/2010_|_2010-04-_|_7_(MP)_|_H5N2
ATGAGTCTTCTAACCGAGGTCGAAACGTACGTTCTCTCTATCATACCGTCAGGCCCCCTCAAAGCCGAGATCGCGCAGAGACTTGAAGATGTTTTTGCAGGGAAAAACACTGATCTTGAGGCACTCATGGAGTGGCTAAAGACAAGACCAATCCTGTCACCTCTGACTAAGGGGATTTTAGGGTTTGTGTTCACGCTCACCGTGCCCAGTGAGCGAGGACTGCAGCGTAGACGTTTTGTTCAAAATGCCCTTAATGGGAATGGAGATCCAAATAACATGGACAAGGCAGTCAAACTGTACAGGAAGCTAAAAAGGGAAATAACATTCCATGGTGCAAAAGAGGTGGCAATCAGTTACTCAGCTGGCGCACTTGCCAGTTGCATGGGCCTCATATACAAC…
>KM657870_|_A/chicken/Coahuila/IA05/2009_|_2009-05-_|_7_(MP)_|_H5N2
ATGAGCCTTCTAACCGAGGTCGAAACGTACGTTCTCTCTATCATACCGTCAGGCCCCCTCAAAGCCGAGATCGCTCAGAGACTTGAAGATGTTTTTGCAGGGAAGAACACTGATCTTGAGGCACTCATGGAGTGGCTAAAGACAAGACCAATCCTGTCACCTCTGACTAAGGGGATTTTAGGATTTGTGTTTACGCTCACCGTGCCCAGTGAGCGAGGACTGCAGCGTAGACGCTTTGTCCAAAATGCCCTTAATGGGAATGGAGATCCAAATAACATGGACAAGGCAGTCAAACTGTACAGGAAGCTAAAAAGAGAAATAACTTTCCATGGAGCAAAAGAAGTGGCAATCAGTTACCCAGCTGGTGCACTTGCCAGTTGCATGGGCCTCATATACAAC…
>KM455948_|_A/chicken/Coahuila/1433-15/2006_|_2006--_|_7_(MP)_|_H5N2
ATGAGTCTTCTAACCGAGGTCGAAACGTACGTTCTCTCTATCATACCGTCCGGCCCCCTCAAAGCCGAGATCGCGCAGAGACTTGAAGATGTTTTTGCAGGGAAGAACACCGATCTTGAGGCACTCATGGAGTGGTTAAAGACAAGACCAATCCTGTCACCTCTGACTAAGGGGATTTTAGGGTTTGTGTTCACGCTCACCGTGCCCAGTGAGCGAGGACTGCAGCGTAGACGCTTTGTCCAAAATGCCCTTAATGGGAATGGAGATCCAAATAACATGGACAAAGCAGTCAAACTGTACAGGAAACTAAAAAGGGAAATAACATTCCATGGGGCAAAAGAAGTGGCAATCAGTTACTCAGCTGGTGCACTTGCCAGTTGCATGGGCCTCATATACAAC…
>KJ729346_|_A/chicken/Mexico/07/2007_|_2007--_|_7_(MP)_|_H5N2
ATGAGCCTTCTAACCGAGGTCGAAACGTACGTTCTCTCTATCACACCATCAGGCCCCCTCAAAGCCGAGATCGCGCAGAGACTTGAAGATGTTTTTGCAGGAAAGAACACCGATCTTGAGGCACTAATGGAATGGCTAAAGACAAGACCAATCCTGTCACCTCTGACTAAGGGGATTTTAGGATTTGTGTTCACGCTCACCGTGCCCAGTGAGCGAGGACTGCAGCGTAGACGCTTTGTCCAAAATGCCCTTAATGGGAATGGGGATCCAAATAACATGGACAAAGCGGTCAAACTGTACAGGAAGCTAAAAAGGGAAATAACATTCCATGGGGCAAAAGAAGTGGCAATCAGTTACTCAGCTGGTGCACTTGCCAGTTGCATGGGCCTCATATACAAC…
>JN391240_|_A/swine/Kinmen/135-21/2003_|_2003-09-05_|_7_(MP)_|_H1N2
ATGAGTCTTCTAACCGAGGTCGAAACGTATGTTCTCTCTATCGTTCCGTCAGGCCCCCTCAAAGCCGAGATAGCGCAGAGAATTGAAGATGTTTTTGCAGGGAAAAACACCGATCTTGAGGCACTCATGGAATGGCTAAAGACAAGACCGATCCTGTCACCTCTGACTAAGGGGATTTTAGGATTTGTATTCACGCTCACCGTGCCCAGTGAGCGAGGACTGCAGCGTAGACGCTTTGTCCAGAATGCCCTCAATGGGAATGGTGACCCTAACAACATGGACAAGGCGGTCAAACTGTACAGAAAACTTAAAAGGGAAATAACATTCCACGGTGCCAAAGAAGTAGCACTTAGTTACTCTGCTGGTGCACTTGCCAGTTGTATGGGCCTCATATACAAC…
>JN391235_|_A/swine/Changhua/126-8/2003_|_2003-08-27_|_7_(MP)_|_H1N2
ATGAGTCTTCTAACCGAGGTCGAAACGTATGTTCTCTCTATCGTCCCGTCAGGCCCCCTCAAAGCCGAGATAGCGCAGAGAATTGAAGATGTTTTTGCAGGGAAAAACACCGATCTTGAGGCACTCATGGAATGGTTAAAGACAAGACCGATCCTGTCACCTCTGACTAAGGGGATTTTGGGATTTGTATTCACGCTCACCGTGCCCAGTGAGCGAGGACTGCAGCGTAGACGCTTTGTCCAGAATGCCCTTAATGGGAATGGTGACCCGAACAACATGGACAAGGCAGTCAAACTGTACAGAAAACTCAAAAGGGAAATAACATTCCACGGGGCCAAAGAAGTAGCACTTAGTTACTCTGCTGGTGCACTTGCCAGTTGTATGGGCCTCATATACAAC…
>JN391256_|_A/swine/Tainan/46-4/2005_|_2005-04-14_|_7_(MP)_|_H1N2
ATGAGTCTTCTAACCGAGGTCGAAACGTATGTTCTCTCTATCGTTCCGTCAGGCCCCCTCAAAGCCGAGATAGCGCAGAGGATTGAAGATGTTTTTGCAGGGAAAAACACCGATCTTGAGGCACTCATGGAATGGCTAAAGACAAGACCAATCTTGTCACCTCTGACTAAGGGGATTTTAGGATTTGTATTCACGCTCACCGTGCCCAGTGAGCGAGGACTGCAGCGTAGACGCTTTGTCCAGAATGCCCTCAATGGGAATGGTGACCCGAACAACATGGACAAAGCAGTCAAACTGTACAGAAAACTTAAAAGGGAAATAACATTCCACGGGGCCAAAGAAGTAGCACTCAGTTACTCTGCTGGTGCACTTGCTAGTTGTATGGGCCTCATATACAAC…
>JN391208_|_A/swine/Chiayi/68-5/2002_|_2002-03-26_|_7_(MP)_|_H1N2
ATGAGTCTTCTAACCGAGGTCGAAACGTATGTTCTCTCTATCGTTCCGTCAGGCCCCCTCAAAGCCGAGATAGCGCAGAGAATTGAAGATGTTTTTGCAGGGAAAAACACCGATCTTGAGGCACTCATGGAATGGCTAAAGACAAGACCAATCCTGTCACCTCTGACTAAGGGGATTTTAGGATTTATATTCACGCTCACCGTGCCCAGTGAGCGAGGACTGCAGCGTAGACGCTTTGTCCAGAATGCCCTCAATGGAAATGGTGACCCGAACAACATGGACAAGGCAGTCAGATTATACAGAAAACTCAAAAGGGAAATAACATTCCACGGGGCCAAGGAAGTAGCGCTCAGTTACTCTGCTGGTGCACTTGCCAGTTGTATGGGCCTCATATACAAC…
>JN391265_|_A/swine/Taoyuan/9-5/2010_|_2010-03-16_|_7_(MP)_|_H1N1
ATGAGTCTTCTAACCGAGGTCGAAACGTATGTTCTCTCTATCGTTCCGTCAGGCCCCCTCAAAGCCGAGATAGCGCAAAGAATTGAAGATGTTTTTGCAGGGAAAAACACCGATCTTGAGGCACTCATGGAATGGCTAAAGACAAGACCAATCCTGTCACCTCTGACTAAGGGGATTTTAGGATTTGTATTCACGCTCACCGTGCCCAGTGAGCGAGGACTGCAGCGTAGACGCTTTGTCCAGAATGCCCTCAATGGGAATGGTGATCCGAACAACATGGACAAAGCAGTCAAGCTGTACAGAAAACTGAAAAGGGAAATAACATTCCACGGGGCCAAGGAAGTAGCACTCAGTTACTCTGCTGGTGCACTTGCCAGTTGTATGGGCCTCATATACAAC…
>JN391248_|_A/swine/Tainan/18-1/2004_|_2004-02-19_|_7_(MP)_|_H1N2
ATGAGTCTTCTAACCGAGGTCGAAACGTATGTTCTCTCTATTGTCCCGTCAGGCCCCCTCAAAGCCGAGATAGCGCAGAGAATTGAAGATGTTTTTGCAGGGAAAAACACCGATCTTGAGGCACTCATGGAATGGCTAAAGACAAGACCAATCCTGTCACCTCTGACTAAGGGGATTTTAGGATTTGTATTCACGCTCACCGTGCCCAGTGAGCGAGGACTGCAGCGTAGACGCTTTGTCCAGAATGCCCTCAATGGGAATGGTGATCCGAACAACATGGACAAAGCAGTCAGACTGTACAGAAAACTCAAAAGGGAAATAACATTCCATGGGGCCAAAGAAGTAGCACTCAGTTACACAGCCGGTGCACTTGCCAGTTGTATGGGCCTCATATACAAC…
>JN391190_|_A/swine/Taichung/14-6/1999_|_1999-01-19_|_7_(MP)_|_H1N2
ATGAGTCTTCTAACCGAGGTCGAAACGTATGTTCTCTCTATCGTTCCGTCAGGCCCCCTCAAAGCCGAGATAGCGCAGAGAATTGAAGATGTTTTTGCAGGGAAAAACACCGATCTTGAGGCACTCATGGAATGGCTAAAGACAAGACCGATCCTGTCACCTCTGACCAAGGGGATTTTAGGATTTGTATTCACGCTCACCGTGCCCAGTGAGCGAGGACTGCAGCGTAGACGCTTTATCCAGAATGCCCTTAATGGAAATGGTGACCCAAACAACATGGACAAAGCAGTCAAACTGTACAGAAAACTTAAAAGGGAAATAACATTCCACGGGGCCAAAGAAGTAGCACTCAGTTACTCTGCTGGTGCACTTGCCAGCTGTATGGGACTCATATACAAC…
>JN391218_|_A/swine/Miaoli/178-9/2002_|_2002-11-08_|_7_(MP)_|_H1N2
ATGAGTCTTCTAACCGAGGTCGAAACGTATGTTCTCTCTATCGTTCCGTCAGGCCCCCTCAAAGCCGAAATAGCGCAGAGAATTGAAGATGTTTTTGCAGGGAAAAACACCGATCTTGAGGCACTCATGGAATGGCTAAAGACAAGACCGATCCTGTCACCTCTGACTAAGGGGATTTTAGGATTTGTATTCACGCTCACCGTGCCCAGTGAGCGAGGACTGCAGCGTAGACGCTTTGTCCAGAATGCCCTAAATGGGAATGGTGACCCGAACAACATGGACAAGGCAGTCAAACTGTACAGAAAACTTAAAAGGGAAATAACATTTCACGGGGCCAAAGAAGTAGCACTCAGTTACTCTGCCGGTGCACTTGCTAGTTGCATGGGCCTCATATACAAC…
>FJ829867_|_A/swine/Pingtung/64-26/2007_|_2007-06-05_|_7_(MP)_|_H1N1
ATGAGTCTTCTAACCGAGGTCGAAACGTATGTTCTCTCTATCGTTCCGTCAGGCCCCCTCAAAGCCGAAATAGCGCAAAGAATTGAGGATGTTTTTGCAGGGAAAAACACCGATCTTGAGGCACTCATGGAATGGCTAAAGACAAGACCGATCCTGTCACCTCTGACTAAGGGGATTTTAGGATTTGTATTCACGCTCACCGTGCCCAGTGAGCGAGGACTGCAGCGTAGACGCTTTGTCCAGAATGCCCTCAATGGGAATGGTGACCCGAACAACATGGACAAGGCAGTCAAACTGTACAAAAAACTTAAAAGAGAAATAACATTTCACGGGGCAAAAGAGGTAGCACTCAGTTACTCTGCTGGTGCACTTGCCAGTTGTATGGGTCTCATATACAAC…
>CY096884_|_A/swine/Iowa/2/1986_|_1986--_|_7_(MP)_|_H1N1
ATGAGCCTTCTGACCGAGGTCGAAACGTATGTTCTCTCTATCGTTCCGTCAGGCCCCCTCAAAGCCGAGATAGCGCAGAGACTTGAAGATGTTTTTGCAGGGAAAAACACCGATCTTGAGGCACTCATGGAATGGCTAAAGACAAGACCAATCTTGTCACCTCTGACTAAGGGGATCTTAGGATTTGTATTCACGCTCACCGTGCCCAGTGAGCGAGGACTGCAGCGTAGACGCTTTGTCCAGAATGCCCTCAATGGGAATGGTGACCCGAACAATATGGACAAAGCAGTCAAACTGTACAGAAAACTTAAACGGGAAATAACATTCCACGGGGCAAAAGAAGTAGCACTCAGTTATTCTGCTGGTGCACTTGCCAGTTGCATGGGCCTAATATACAAC…
>CY028172_|_A/swine/Iowa/2/1987_|_1987--_|_7_(MP)_|_H1N1
ATGAGTCTTCTAACCGAGGTCGAAACGTATGTTCTCTCTATCGTTCCGTCAGGCCCCCTCAAAGCCGAGATAGCGCAGAGACTTGAAGATGTTTTTGCAGGGAAAAACACCGATCTTGAGGCACTCATGGAATGGCTAAAGACAAGACCAATCCTGTCACCTCTGACTAAGGGGATTTTAGGATTTGTGTTCACGCTCACCGTGCCCAGTGAGCGAGGACTGCAGCGTAGACGCTTTGTCCAGAATGCCCTCAATGGGAATGGTGACCCGAACAACATGGACAAAGCGGTTAAACTGTACAGAAAACTTAAAAGGGAAATAACATTCCACGGGGCCAAAGAAGTAGCACTCAGTTACTCTGCTGGTGCACTTGCCAGTTGCATGGGCCTCATATACAAC…
>CY115970_|_A/swine/England/114065/1990_|_1990-12-07_|_7_(MP)_|_H1N1
ATGAGCCTTCTAACCGAGGTCGAAACGTATGTTCTCTCTATCGTTCCATCAGGCCCCCTCAAAGCCGAGATAGCGCAGAGACTTGAAGATGTTTTTGCAGGGAAAAACACCGATCTTGAGGCACTCATGGAATGGCTAAAGACAAGACCAATCTTGTCACCTCTGACTAAGGGGATTTTAGGATTTGTATTCACGCTCACCGTGCCCAGTGAGCGAGGACTGCAGCGTAGACGCTTTGTCCAGAATGCCCTCAATGGGAATGGTGACCCGAACAACATGGACAAAGCGGTCAAACTGTACAGAAAGCTTAAAAGGGAAATAACGTTCCACGGGGCCAAAGAAGTAGCGCTCAGCTATTCTGCTGGTGCACTTGCCAGTTGCATGGGCCTCATATACAAT…
>CY159322_|_A/swine/North_Carolina/00925/2005_|_2005-12-13_|_7_(MP)_|_H1N1
ATGAGTCTTCTAACCGAGGTCGAAACGTATGTTCTCTCTATCATTCCGTCAGGCCCCCTCAAAGCCGAGATAGCGCAGAAACTTGAAGATGTTTTTGCAGGAAAAAACACCGATCTTGAGGCACTCATGGAATGGCTAAAGACAAGACCAATCCTGTCACCTCTGACTAAGGGGATTTTAGGATTTGTGTTCACGCTCACCGTGCCCAGTGAGCGAGGACTGCAGCGTAGACGCTTTGTCCAGAATGCCCTCAATGGGAATGGTGACCCGAACAACATGGACAAAGCGGTCAAACTATACAGAAAACTTAAAAGGGAAATAACATTCCACGGGGCCAAAGAAGTAGCGCTCAGTTACTCTGCTGGAGCACTTGCCAGTTGCATGGGCCTAATATACAAC…
>GU086140_|_A/swine/Guangdong/423/2006_|_2006--_|_7_(MP)_|_H3N2
ATGAGCCTTCTGACCGAGGTCGAAACGTATGTTCTCTCTATTGTTCCGTCAGGCCCCCTCAAAGCCGAGATAGCGCAGAGACTTGAAGATGTTTTTGCAGGGAAAAACACCGATCTTGAGGCGCTCATGGAATGGCTAAAGACAAGACCAATCCTGTCACCTCTGACTAAGGGGATTTTAGGATTTGTGTTCACGCTCACCGTGCCCAGTGAGCGAGGACTGCAGCGTAGACGCTTTGTCCAGAATGCCCTCAATGGGAACGGTGACCCGAACAACATGGACAAAGCGGTCAAACTGTACAGAAAACTTAAAAGGGAAATAACATTCCACGGGGCCAAAGAAGTAGCGCTCAGTTATTCTGCTGGTGCACTTGCCAGTTGTATGGGCCTCATATACAAC…
>DQ280196_|_A/swine/Ontario/57561/03_|_2003--_|_7_(MP)_|_H1N1
ATGAGTCTTCTAACCGAGGTCGAAACGTATGTTCTCTCTATCGTTCCGTCAGGCCCCCTCAAAGCCGAGATAGCGCAGAGACTTGAAGATGTTTTTGCAGGGAAAAACACCGATCTTGAGGCACTCATGGAATGGCTAAAGACAAGACCAATCCTGTCACCTCTGACTAAGGGGATTTTAGGATTTGTGTTCACGCTCACCGTGCCCAGTGAGCGAGGACTGCAGCGTAGACGCTTTGTCCAGAATGCCCTCAATGGGAATGGTGACCCGAACAACATGGACAAAGCGGTCAAACTGTACAGAAAACTTAAAAGGGAAATAACATTCCACGGGGCCAAAGAAGTAGCGCTCAGTTACTCTGCTGGTGCACTTGCCAGTTGCATGGGCCTCATATACAAC…
>AF188004_|_A/swine/Quebec/5393/91_|_1991--_|_7_(MP)_|_H1N1
ATGAGTCTTCTAACCGAGGTCGAAACGTATGTTCTCTCTATTGTTCCGTCAGGCCCCCTCAAAGCCGAGATAGCGCAGAGACTTGAAGATGTTTTTGCAGGGAAAAACACCGATCTAGAGGCACTCATGGAATGGCTAAAGACAAGACCAATCCTGTCACCTCTGACTAAGGGGATTTTAGGATTTGTATTCACGCTCACCGTGCCCAGTGAGCGAGGACTGCAGCGTAGACGCTTTGTCCAGAATGCCCTCAATGGGAATGGTGACCCGAACAACATGGACAAAGCAGTCAAACTGTACAGAAAACTTAAAAGGGAAATAACATTTCACGGGGCTAAAGAAGTAGCGCTCAGTTACTCTGCTGGTGCACTTGCCAGTTGTATGGGCCTCATTTACAAC…
>CY099192_|_A/swine/Illinois/SG1141/2003_|_2003-03-07_|_7_(MP)_|_H1N1
ATGAGTCTTCTAACCGAGGTCGAAACGTATGTTCTCTCTATCGTTCCGTCAGGCCCCCTCAAAGCCGAGATAGCGCAGAGACTCGAAGACGTTTTTGCAGGGAAAAACACCGATCTTGAGGCACTCATGGAATGGCTAAAGACAAGGCCAATCCTGTCACCTCTGACTAAGGGGATTTTAGGATTTGTGTTCACGCTCACCGTGCCCAGTGAGCGAGGACTGCAGCGTAGACGCTTTGTCCAGAATGCCCTCAATGGGAACGGTGACCCGAACAACATGGACAAAGCGGTCAAACTGTACAGGAAACTTAAAAGGGAAATAACTTTCCATGGGGCCAAAGAAATAGCGCTCAGTTACTCTGCTGGTGCACTTGCCAGTTGCATGGGCCTCATATATAAC…
>CY159130_|_A/swine/Nebraska/00188/2003_|_2003-10-03_|_7_(MP)_|_H3N2
ATGAGTCTTCTAACCGAGGTCGAAACGTATGTTCTCTCTATTGTTCCGTCAGGCCCCCTCAAAGCCGAGATAGCGCAGAGACTCGAAGACGTTTTTGCAGGGAAAAACACCGATCTTGAGGCACTCATGGAATGGCTAAAGACAAGACCAATCCTGTCACCTCTGACTAAAGGGATTCTAGGGTTTGTGTTCACGCTCACCGTGCCCAGTGAGCGAGGACTGCAGCGTAGACGTTTTGTCCAGAATGCCCTCAATGGGAATGGTGACCCGAACAATATGGACAAAGCGGTCAAACTGTACAGGAAACTTAAAAGGGAGATAACATTCCATGGGGCCAAAGAAGTAGCGCTCAGTTACTCTGCTGGTGCACTTGCCAGTTGCATGGGCCTCATATACAAC…
>CY157808_|_A/swine/Oklahoma/SG1217/2005_|_2005-12-06_|_7_(MP)_|_H1N1
ATGAGTCTTCTAACCGAGGTCGAAACGTATGTTCTCTCTATCATTCCGTCAGGCCCCCTCAAAGCCGAGATAGCACAGAGACTCGAAGATGTTTTTGCAGGGAAAAACACCGATCTTGAGGCACTCATGGAATGGCTAAAGACAAGACCAATCCTGTCACCTCTGACTAAGGGAATTTTAGGATTTGTGTTCACGCTCACCGTGCCCAGTGAGCGAGGACTGCAGCGTAGACGCTTTGTCCAGAATGCCCTCAATGGGAATGGTGACCCGAACAACATGGACAAAGCGGTCAGACTGTACAGGAAACTTAAAAGGGAAATAACGTTCCATGGGGCCAAAGAAGTAGCGCTCAGTTACTCTGCTGGTGCACTTGCCAGTTGCATGGGCCTCATATATAAC…
>DQ139322_|_A/swine/Zhejiang/1/2004_|_2004--_|_7_(MP)_|_H1N2
ATGAGTCTTCTAACCGAGGTCGAAACGTATGTTCTCTCTATCGTTCCATCAGGCCCCCTCAAAGCCGAGATAGCGCAGAGACTTGAGGATGTTTTTGCAGGGAAGAACACCGACCTTGAAGCACTCATGGAATGGCTAAAGACAAGACCAATCCTGTCACCTCTGACTAAGGGGATTTTAGGATTTGTGTTCACGCTCACCGTGCCCAGTGAGCGAGGACTGCAGCGTAGACGCTTTGTCCAGAATGCCCTCAATGGGAATGGTGACCCGAACAATATGGACAAAGCGGTCAAACTGTACAGAAAACTTAAAAGGGAAATAACATTCCACGGGGCCAAAGAAGTAGCGCTCAGTTACTCTGCTGGTGCACTTGCCAGTTGCATGGGCCTCATATATAAC…
>CY085305_|_A/swine/Hong_Kong/6250/2000_|_2000-03-30_|_7_(MP)_|_H1N1
ATGAGTCTTCTGACCGAGGTCGAAACGTATGTTCTCTCTATCGTCCCATCAGGCCCCCTCAAAGCCGAGATAGCGCAGAGACTTGAAGATGTTTTTGCAGGGAAAAACACCGATCTTGAAGCACTCATGGAATGGCTAAAGACAAGACCAATCCTGTCACCTTTGACTAAGGGGATTTTAGGATTTGTGTTCACGCTCACCGTGCCCAGTGAGCGAGGACTGCAGCGTAGACGCTTTGTCCAGAATGCCCTCAATGGTAATGGTGACCCGAACAACATGGACAAAGCGGTCAAACTGTACAGAAAACTTAAAAGGGAAATAACATTTCACGGGGCCAAAGAAGTAGCGCTCAGTTACTCTGCTGGTGCACTTGCCAGTTGCATGGGCCTCATATACAAC…
>CY085321_|_A/swine/Hong_Kong/7191/2000_|_2000-07-11_|_7_(MP)_|_H1N1
ATGAGTCTTCTAACCGAGGTCGAAACGTATGTTCTCTCTATCGTTCCGTCTGGCCCCCTCAAAGCCGAGATAGCGCAGAGACTTGAAGATGTTTTTGCAGGGAAAAACACCGATCTTGAAGCACTCATGGAATGGCTAAAGACAAGACCAATCCTGTCACCTCTGACTAAGGGGATTTTAGGATTTGTGTTCACGCTCACCGTGCCCAGTGAGCGAGGACTGCAGCGTAGACGCTTTGTTCAGAATGCCCTCAATGGGAATGGTGACCCGAACAACATGGACAAAGCGGTCAAATTGTACAGAAAACTTAAAAGGGAAATAACATTCCACGGGGCCAAAGAAGTAGCGCTTAGTTACTCTGCTGGTGCACTTGCCAGTTGCATGGGCCTCATATACAAC…
>CY085521_|_A/swine/Hong_Kong/NS728/2002_|_2002-08-13_|_7_(MP)_|_H1N2
ATGAGTCTTCTAACCGAGGTCGAAACGTATGTTCTCTCTATCATTCCGTCTGGCCCCCTCAAAGCCGAGATAGCGCAGAGACTTGAAGATGTTTTTGCAGGGAAAAACACCGATCTTGAAGCACTCATGGAATGGCTAAAGACAAGACCAATCCTGTCACCTCTGACTAAAGGGATTTTAGGATTTGTGTTCACGCTCACCGTGCCCAGTGAGCGAGGACTGCAGCGTAGACGCTTTGTCCAGAATGCCCTCAATGGGAATGGTGACCCGAATAACATGGACAAAGCGGTCAAACTTTACAGAAAACTTAAAAGGGAAATAACCTTCCACGGAGCCAAAGAGGTAGCGCTCAGTTACTCTGCAGGTGCACTTGCCAGTTGCATGGGCCTCATATACAAC…
>GU086084_|_A/swine/Guangdong/1222/2006_|_2006--_|_7_(MP)_|_H1N2
ATGAGTCTTCTAACCGAGGTCGAAACGTACGTTCTCTCTATCGTTCCGTCAGGCCCCCTCAAAGCCGAGATAGCACAAAGACTTGAAGACGTTTTTGCAGGGAAAAACACCGATCTTGAGGCCCTCATGGAATGGCTAAAGACAAGACCAATCCTGTCACCTCTGACTAAGGGGATTTTAGGGTTTGTGTTCACGCTCACCGTGCCCAGTGAGCGAGGACTGCAGCGTAGACGCTTTGTTCAGAATGCCCTCAATGGGAATGGTGACCCTAACAACATGGACAAAGCGGTCAAACTATACAGGAAACTTAAAAGGGAAATAACATTCCATGGGGCCAAAGAAGTATCGCTCAGTTACCCTGCTGGTGCACTTACCAGTTGCATGGGCCTCATATACAAC…
>GU051891_|_A/equine/North_Carolina/152429/2002_|_2002--_|_7_(MP)_|_H3N8
ATGAGTCTTCTAACCGAGGTCGAAACGTATGTTCTCTCTATCGTTCCGGCAGGCCCCCTCAAAGCCGAGATAGCACAGAGACTCGAAGACGTTTTTGCAGGGAAAAACACCGATCTTGAGGCTCTCATGGAATGGCTAAAGACAAGACCAATCCTGTCACCTCTGACTAAGGGGATTTTAGGGTTTGTATTCACGCTCACCGTGCCCAGTGAGCGAGGACTGCAGCGTAGACGCTTTGTCCAGAATGCCCTCAATGGGAATGGTGACCCGAACAACATGGACAAAGCAGTCAAACTGTACAGGAAACTCAAAAGGGAAATAACATTCCATGGGGCCAAAGAAGTAGCGCTCAGTTACTCTGCTGGTGCACTTGCCAGTTGCATGGGTCTCATATACAAC…
>JX983103_|_A/swine/Minnesota/27/2012_|_2012-10-04_|_7_(MP)_|_H1N1
ATGAGTCTTCTAACCGAGGTCGAAACGTATGTTCTCTCTATTGTCCCGTCAGGCCCCCTCAAAGCCGAAATAGCACAGAGACTCGAAGACGTTTTTGCAGGGAAAAACACCGATCTTGAGGCTCTCATGGAATGGCTAAAGACAAGACCAATCCTGTCACCTCTGACTAAGGGGATTTTAGGGTTTGTGTTCACGCTCACCGTGCCCAGTGAGCGAGGACTGCAGCGTAGACGTTTTGTCCAGAATGCCCTCAATGGGAATGGTGACCCTAACAACATGGACAAGGCAGTCAAACTGTACAGGAAACTAAAAAGAGAAATAACATTCCATGGGGCCAAAGAAGTAGCACTCAGTTACTCTGCTGGTGCACTTGCCAGTTGCATGGGCCTCATATACAAC…
>DQ666934_|_A/swine/Korea/S11/2005_|_2005--_|_7_(MP)_|_H1N2
ATGAGTCTTCTAACCGAGGTCGAAACGTATGTTCTCTCTATCGTCCCGTCAGGCCCCCTCAAAGCCGAGATAGCACAGAGACTCGAAGACGTTTTTGCAGGGAAAAACACCGATCTTGAGGCTCTCATGGAATGGCTAAAGACAAGACCAATCCTGTCACCTCTGACTAAGGGGATTTTAGGGTTTGTGTTCACGCTCACCGTGCCCAGTGAGCGAGGACTGCAGCGTAGACGTTTTGTCCAGAACGCCCTCAATGGGAATGGTGACCCGAACAACATGGACAAGGGTGTCAAACTGTACAGAAAACTAAAAAGGGAAATAACATTCCATGGGGCCAAAGAAGTAGCGCTCAGTTACTCTGCTGGTGCACTTGCCAGTTGCATGGGCCTCATATACAAC…
>CY107838_|_A/swine/Korea/1204/2009_|_2009-02-_|_7_(MP)_|_H1N2
ATGAGTCTTCTAACCGAGGTCGAAACGTATGTTCTCTCTATCGTCCCGTCAGGCCCCCTCAAAGCCGAGATAGCACAGAGACTCGAAGACGTTTTTGCAGGGAAAAACACCGATCTTGAGGCTCTCATGGAATGGCTAAAGACAAGACCAATCCTGTCACCTCTGACTAAGGGGATTTTAGGGTTTGTGTTCACGCTCACCGTGCCCAGTGAGCGAGGACTGCAGCGTAGACGTTTTGTCCAGAATGCCCTCAATGGGAACGGTGACCCGAATAACATGGATAAGGGTGTCAAATTGTACAGAAAACTAAAAAGGGAGATAACATTCCATGGGGCCAAAGAAGTAGCGCTCAGTTACTCAGCTGGTGCACTTGCCAGTTGCATGGGCCTCATATACAAC…
>KP100894_|_A/swine/Minnesota/35-0323/2011_|_2011-03-22_|_7_(MP)_|_H1N1
ATGAGTCTTCTAACCGAGGTCGAAACGTACGTTCTCTCTATCATCCCGTCAGGCCCCCTCAAAGCCGAGATAGCACAAAGACTTGAAGACGTTTTTGCAGGGAAAAACGCCGATCTTGAGGCTATCATGGAGTGGCTAAAGACAAGACCAATCCTGTCACCTCTGACTAAGGGGATTTTAGGGTTTGTGTTCACGCTCACCGTGCCCAGTGAGCGAGGACTGCAGCGTAGACGTTTTATCCAGAATGCCCTCAATGGGAATGGTGACCCGAACAATATGGACAAGGCGGTCAAACTTTACAGGAAACTAAAAAGGGAAATAACATTCCATGGGGCCAAAGAAGTAGCGCTCAGTTACTCTGCTGGTGCACTTGCCAGTTGCATGGGCCTCATATACAAC…
>CY107018_|_A/swine/North_Carolina/A01076178/2009_|_2009-12-06_|_7_(MP)_|_H3N2
ATGAGTCTTCTAACCGAGGTCGAAACGTATGTTCTCTCTATCCTCCCATCAGGCCCCCTCAAAGCCGAGATAGCGCAAAGACTCGAAGACGTTTTTGCAGGGAAAAACACCGATCTTGAGGCTCTCATGGAATGGCTAAAGACAAGACCAATCTTGTCACCTCTGACTAAAGGAATTTTAGGGTTTGTGTTCACGCTCACCGTGCCCAGTGAGCGAGGACTGCAGCGTAGACGTTTTGTCCAGAATGCCCTCAATGGGAATGGTGACCCGAACAATATGGACAAAGCGGTCAAACTGTACAGGAAACTAAAAAGGGAGATAACATTCCATGGGGCCAAAGAAGTAGCACTCAGTTATTCTGCTGGTGCACTTGCCAGTTGCATGGGCCTCATATACAAT…
>KP100958_|_A/swine/Indiana/23-0414/2011_|_2011-04-12_|_7_(MP)_|_H1N1
ATGAGTCTTCTAACCGAGGTCGAAACGTATGTTCTCTCTATCGTCCCGTCAGGCCCCCTCAAAGCCGAGATAGCACAGAGACTCGAAGACGTTTTTGCAGGGAAAAACACCGATCTTGAGGCTCTCATGGAATGGCTAAAGACAAGACCAATCCTGTCACCTCTGACTAAGGGGATTTTAGGGTTTGTGTTCACGCTCACCGTGCCCAGTGAGCGAGGACTGCAGCGTAGACGCTTTGTCCAAAATGCCCTTAATGGGAATGGGGATCCAAACAACATGGACAGAGCAGTCAAACTTTATCGAAAGCTTAAAAGGGAAATAACATTCCATGGGGCCAAGGAAGTAGCGCTCAGTTACTCTGCTGGTGCACTTGCCAGTTGCATGGGCCTCATATACAAC…
>KU976592_|_A/swine/Mexico/AVX47/2013_|_2013-01-08_|_7_(MP)_|_H1N1
ATGAGTCTTCTAACCGAGGTCGAAACGTATGTTCTCTCTATCGTCCCGTCAGGCCCCCTCAAAGCCGAGATAGCACAGAGACTCGAGGACGTTTTTGCAGGGAAAAACACCGATCTTGAGGCTCTCATGGAATGGCTGAAGACAAGACCAATCCTGTCACCTCTGACTAAGGGGATTTTAGGGTTTGTGTTCACGCTCACCGTGCCCAGTGAGCGAGGACTGCAACGTAGACGTTTTGTCCAGAACGCCCTCAATGGGAATGGTGACCCGAACAACATGGATAAGGCGGTCAAACTGTACAGGAAACTAAAAAGGGAAATAACATTCCATGGGGCCAAGGAAGTAGCCCTCAGTTACTCCGCTGGTGCACTTGCCAGTTGCATGGGCCTCATATACAAC…
>MF194973_|_A/swine/Iowa/MT_12_07_4284/2012_|_2012-08-31_|_7_(MP)_|_H3N2
ATGAGTCTTCTAACCGAGGTCGAAACGTATGTTCTCTCTATCGTCCCGTCAGGCCCCCTCAAAGCCGAGATAGCACAGAGACTAGAAGATGTTTTTGCAGGGAAAAACACCGATCTTGAGGCTCTCATGGAATGGCTAAAGACAAGACCAATCCTGTCACCTCTGACTAAGGGGATTTTAGGGTTTGTGTTCACGCTCACCGTGCCCAGTGAGCGAGGACTGCAGCGTAGACGTTTTGTCCAGAATGCCCTCAATGGGAATGGTGACCCGAACAACATGGACAAGGCGGTCAAACTGTACAGGAAACTAAAAAGGGAAATAACATTCCATGGGGCCAAGGAAGTAGCGCTCAGTTACTCTGCTGGTGCACTTGCCAGTTGCATGGGCCTTATATACAAC…
>CY245994_|_A/swine/Saskatchewan/SD0126/2015_|_2015-11-12_|_7_(MP)_|_H3N2
ATGAGTCTTCTGACCGAGGTCGAAACGTATGTTCTCTCTATTGTCCCGTCAGGCCCCCTCAAAGCCGAGATAGCACAGAGACTCGAAGACGTCTTTGCAGGGAAAAACACCGATCTTGAGGCTCTCATGGAGTGGCTAAAGACAAGACCAATCCTGTCACCTCTGACTAAGGGGATTTTAGGGTTTGTGTTCACGCTCACCGTGCCCAGTGAGCGAGGACTGCAGCGTAGACGTTTTATCCAGAATGCCCTCAATGGGAATGGTGACCCGAACAACATGGACAAGGCGGTCAGACTGTACAGGAAACTAAAAAGGGAAATAACATTCCATGGGGCCAAGGAAGTAGCACTCAGTTACTCTGCTGGTGCACTTGCCAGTTGTATGGGCCTCATATATAAC…
>CY245722_|_A/swine/Saskatchewan/SD0082/2015_|_2015-03-18_|_7_(MP)_|_H1N1
ATGAGTCTTCTAACCGAGGTCGAAACGTATGTTCTCTCTATCGTCCCGTCAGGCCCCCTCAAAGCCGAGATAGCACAGAGACTCGAAGACGTTTTTGCAGGGAAAAACACCGATCTTGAGGCTCTCATGGAATGGCTAAAGACAAGACCAATCCTGTCACCTCTGACTAAGGGGATTTTAGGGTTTGTGTTCACGCTCACCGTGCCCAGTGAGCGAGGACTGCAGCGTAGACGTTTTGTCCAGAATGCCCTCAATGGGAATGGTGACCCGAACAACATGGACAAGGCGGTCAAACTGTACAGGAAACTAAAAAGGGAAATAACATTCCATGGGGCCAAGGAAGTAGCACTCAGTTATTCTGCTGGTGCACTTGCTAGTTGCATGGGCCTCATATACAAC…
>CY245978_|_A/swine/British_Columbia/SD0122/2015_|_2015-10-21_|_7_(MP)_|_H3N2
ATGAGTCTTCTAACCGAGGTCGAAACGTATGTTCTCTCTATCGTTCCATCAGGCCCCCTCAAAGCCGAGATAGCACAGAGACTCGAAGACGTTTTTGTAGGGAAAAACACCGATCTTGAGGCTCTCATGGAATGGCTAAAGACAAGACCAATCCTGTCACCTCTGACTAAGGGGATTTTAGGGTTTGTGTTCACGCTCACCGTGCCCAGTGAGCGAGGACTGCAGCGTAGACGTTTTGTCCAGAATGCCCTCAATGGGAGTGGTGACCCGAACAACATGGACAAGGCTGTCAAACTGTACAGGAAATTAAAAAGGGAAATAACATTCCATGGGGCCAAGGAAGTAGCGCTCAGTTACTCTGCTGGTGCACTTGCAAGTTGCATGGGCCTCATATACAAC…
>MK462668_|_A/swine/Alberta/SD0228/2017_|_2017-05-08_|_7_(MP)_|_H1N2
ATGAGTCTTCTGACCGAGGTTGAAACGTATGTTCTCTCTATCGTCCCATCAGGCCCCCTCAAAGCCGAGATAGCACAGAGACTCGAAGACGTTTTTGCAGGGAAAAACACCGATCTTGAGGCTCTCATGGAATGGCTGAAGACAAGACCAATCCTGTCACCTCTGACCAAGGGGATTTTAGGGTTTGTGTTCACGCTCACCGTGCCCAGTGAGCGAGGACTGCAGCGTAGACGTTTTGTCCAGAATGCCCTCAATGGGAATGGTGACCCGAATAACATGGACAAGGCTGTCAAACTGTACAGGAAACTAAAAAGGGAAATAACATTCCATGGGGCCAAAGAAGTGGCGCTCAGTTACTCTGCTGGTGCACTTGCCAGTTGCATGGGCCTCATATATAAC…
>CY159002_|_A/swine/Texas/SG1380/2011_|_2011-10-06_|_7_(MP)_|_H1N1
ATGAGTCTTCTGACAGAGGTCGAAACGTATGTTCTCTCTATCGTCCCGTCAGGCCCCCTCAAAGCCGAGATAGCACAGAGACTCGAAGACGTTTTTGCAGGGAAAAACACCGATCTTGAGGCTCTAATGGAATGGCTAAAGACAAGACCAATCCTGTCACCTCTGACTAAGGGGATTTTAGGGTTTGTGTTCACGCTCACCGTGCCCAGTGAGCGAGGACTGCAGCGTAGACGGTTTGTCCAGAATGCCCTCAATGGGAATGGTGACCCGAACAACATGGACAAGGCAGTCAAACTGTACAGGAAACTAAAACGAGAAATAACATTCCATGGAGCCAAGGAAGTAGCACTCAGTTACTCTGCTGGTGCGCTTGCCAGTTGCATGGGCCTCATATATAAC…
>CY158426_|_A/swine/North_Carolina/SG1361/2010_|_2010-06-18_|_7_(MP)_|_H1N1
ATGAGTCTTCTAACCGAGGTCGAAACGTATGTTCTCTCTATCGTCCCTTCAGGCCCCCTCAAAGCCGAAATAGCACAGAGACTCGAAGACGTTTTTGCAGGGAAAAACACCGACCTTGAGGCTCTCATGGAATGGCTAAAGACAAGACCAATCCTGTCACCTCTAACTAAGGGGATTTTAGGGTTTGTGTTCACGCTCACCGTGCCCAGTGAGCGAGGACTGCAGCGTAGACGTTTTGTCCAGAATGCCCTCAATGGGAATGGTGACCCGAACAACATGGATAAGGCAGTCAAACTGTATAGGAAATTAAAGCGAGAAATAACATTCCATGGGGCCAAGGAAGTGGCGCTCAGTTACTCTGCCGGTGCACTTGCCAGTTGCATGGGCCTCATATACAAC…
>JX975045_|_A/swine/South_Dakota/24/2012_|_2012-09-26_|_7_(MP)_|_H1N1
ATGAGTCTTCTAACCGAGGTCGAAACGTATGTTCTCTCTATCATCCCTTCAGGCCCCCTCAAAGCCGAGATAGCACAGAGACTTGAAGACGTTTTTGCAGGGAAAAACACTGATCTTGAGGCTCTCATGGAATGGCTAAAGACAAGACCAATCCTGTCACCTCTGACTAAGGGGATTTTAGGGTTTGTGTTTACGCTCACCGTGCCCAGTGAGCGAGGACTGCAGCGTAGACGTTTTGTTCAAAATGCCCTCAATGGGAATGGTGACCCGAACAACATGGACAAGGCAGTCAAACTGTACAGGAAACTAAAACGAGAAATAACATTCCATGGAGCCAAGGAGGTAGCGCTCAGTTACTCTGCTGGTGCACTTGCCAGTTGCATGGGCCTCATATACAAC…
>CY195352_|_A/swine/Manitoba/D0354/2014_|_2014-11-13_|_7_(MP)_|_H3N2
ATGAGTCTTCTAACCGAGGTCGAAACGTATGTTCTCTCTATCGTCCCGTCAGGCCCCCTCAAAGCCGAGATAGCACAGAGACTAGAAGACGTTTTTGCAGGGAAAAACACCGATCTTGAGGCTCTCATGGAATGGCTAAAGACAAGACCAATCTTGTCACCTCTGACTAAGGGAATTTTAGGGTTTGTGTTCACGCTCACCGTGCCCAGTGAGCGAGGACTGCAGCGTAGACGGTTTGTCCAGAATGCCCTCAATGGGAATGGTGACCCGAACAACATGGACAGGGCAGTCAAACTGTACAGAAAATTAAAAAGAGAAATAACATTCCATGGAGCCAAAGAAGTTGCGCTCAGTTACTCTGCTGGTGCACTTGCCAGTTGCATGGGCCTTATATACAAC…
>CY194318_|_A/swine/Manitoba/D0098/2012_|_2012-09-26_|_7_(MP)_|_H3N2
ATGAGTCTTCTAACCGAGGTCGAAACGTATGTTCTCTCTATCGTCCCGTCAGGCCCCCTCAAAGCCGAGATAGCACAGAGACTAGAAGATGTTTTTGCAGGGAAAAACACCGATCTTGAGGCTCTCATGGAATGGCTAAAGACAAGACCAATTCTGTCACCTCTGACTAAGGGGATTTTAGGGTTTGTATTCACGCTCACCGTGCCCAGTGAGCGAGGACTGCAGCGTAGACGGTTTGTCCAGAATGCCCTCAATGGGAATGGTGATCCGAACAACATGGACAAAGCAGTCAAACTGTACAGAAAACTAAAAAGGGAAATAACATTCCATGGTGCCAAAGAAGTAGCGCTTAATTACTCTGCTGGTGCACTTGCTAGTTGCATGGGCCTTATATACAAC…
>JX092615_|_A/swine/Iowa/A01202888/2011_|_2011-11-18_|_7_(MP)_|_H1N1
ATGAGTCTTCTAACCGAGGTCGAAACGTATGTTCTCTCTATCGTTCCGTCAGGCCCCCTCAAAGCCGAGATAGCACAGAGACTCGAAGACGTTTTTGCAGGGAAAAACGCCGATCTTGAGGCTCTCATGGAATGGCTAAAGACAAGACCAATCCTGTCACCTCTGACTAAGGGGATTTTAGGGTTTGTGTTCACGCTCACCGTGCCCAGTGAGCGAGGACTGCAGCGTAGACGTTTTGTCCAGAATGCCCTCAATGGGAATGGTGACCCGAACAACATGGACAAGGCGGTCAAACTATACAGGAAAATAAAAAGGGAAATAACATTCCATGGGGCCAAGGAAGTCGCGCTCAGTTACTCTGCTGGTGCACTTGCCAGTTGCATGGGCCTCATATACAAC…
>MH425082_|_A/swine/Minnesota/A02139250/2017_|_2017-12-27_|_7_(MP)_|_H3N2
ATGAGTCTTCTAACCGAGGTCGAAACGTATGTTCTCTCTATCGTCCCGTCGGGCCCCCTCAAAGCCGAAATAGCACAGAGACTAGAAGACGTTTTTGCAGGGAAAAACACCGATCTTGAGGCTCTCATGGAATGGCTAAAGACAAGACCAATCCTGTCACCTCTGACTAAGGGGATTTTAGGGTTCGTGTTCACGCTCACCGTGCCCAGTGAGCGAGGACTGCAGCGTAGACGTTTTGTCCAGAATGCACTCAATGGGAATGGTGACCCGAACAACATGGACAAGGCGGTCAAACTGTACAGAAAACTAAAAAGGGAAATAACATTCCATGGGGCCAAGGAAGTAGCGCTCAGTTACTCTGCTGGTGCACTTGCCAGTTGCATGGGCTTAATATACAAC…
>KC992282_|_A/swine/Iowa/A01432669/2013_|_2013-04-_|_7_(MP)_|_H1N2
ATGAGTCTTCTAACCGAGGTCGAAACGTATGTTCTCTCTATCGTCCCGTCAGGCCCCCTCAAAGCCGAGATAGCACAGAGACTCGAAGACGTTTTTGCAGGGAAAAACACCGATCTTGAGGCTCTCATGGAATGGCTAAAGACAAGACCAATCCTGTCACCTCTGACTAAGGGGATTTTGGGGTTTGTGTTCACGCTCACCGTGCCCAGTGAGCGAGGACTGCAGCGTAGACGTTTTGTCCAGAATGCCCTCAATGGGAATGGTGACCCGAACAATATGGACAAGGCGGTTAAATTGTACAGGAAACTAAAACGGGAAATAACATTCCATGGTGCTAAAGAAGTAGCGCTCAGTTACTCTGCCGGTGCACTTGCCAGTTGCATGGGCCTCATATACAAC…
>KU666884_|_A/swine/Oklahoma/A01729565/2016_|_2016-01-13_|_7_(MP)_|_H1N1
ATGAGTCTTCTAACCGAGGTCGAAACGTATGTTCTCTCTATCGTCCCGTCAGGCCCCCTCAAAGCCGAAATAGCACAGAGACTCGAAGACGTTTTTGCAGGGAAAAACACCGATCTTGAGGCTCTCATGGAATGGCTAAAGACAAGACCAATCCTGTCACCTCTGACTAAGGGGATTTTAGGGTTTGTGTTCACGCTCACCGTGCCCAGTGAGCGAGGACTGCAGCGTAGACGTTTTGTCCAGAATGCCCTTAATGGGAATGGTGACCCAAACAACATGGACAAGGCGGTCAAATTGTACAGGAAACTAAAACGGGAAATAACATTCCATGGGGCCAAGGAAGTAGCGCTCAGTTATTCTGCCGGTGCACTTGCCAGTTGCATGGGCCTCATATACAAC…
>KF791370_|_A/swine/North_Carolina/A01290598/2013_|_2013-10-_|_7_(MP)_|_H1N2
ATGAGTCTTCTAACCGAGGTCGAAACGTATGTTCTCTCTATCGTCCCGTCAGGCCCCCTCAAAGCCGAGATAGCACAGAGACTAGAAGACGTTTTTGCAGGGAAAAACACCGATCTTGAGGCTATCATGGAGTGGCTAAAGACAAGACCAATCCTGTCACCTCTGACTAAGGGGATTTTAGGGTTTGTGTTCACGCTCACCGTGCCCAGTGAGCGAGGACTGCAGCGTAGACGTTTTGTCCAGAATGCCCTCAATGGGAATGGTGACCCGAACAATATGGACAAGGCAGTCAAACTGTATAAGAAACTAAAACGAGAAATAACATTCCATGGAGCCAAGGAAATAGCACTCAGTTACTCTGCCGGTGCACTTGCCAGTTGCATGGGCCTCATATACAAC…
>CY246098_|_A/swine/Alberta/SD0138/2016_|_2016-01-27_|_7_(MP)_|_H3N2
ATGAGTCTTCTAACCGAGGTCGAAACGTATGTTCTCTCTATCGTCCCGTCAGGCCCCCTCAAAGCCGAGATAGCACAGAGACTCGAAGATGTTTTTGCAGGGAAAAACACCGATCTTGAGGCCCTCATGGAATGGCTAAAGACAAGACCAATCCTGTCACCTCTGACTAAGGGGATTTTAGGGTTTGTGTTCACGCTCACCGTGCCCAGTGAGCGAGGACTGCAGCGTAGACGTTTTGTCCAGAATGCCCTTAATGGGAATGGTGACCCGAACAACATGGACAAGGCGGTCAAATTATACAGGAAACTAAAAAGAGAAATAACATTCCATGGAGCAAAAGAGGTAGCGCTCAGTTACTCTGCTGGTGCACTTGCCAGTTGTATGGGCCTCATATACAAC…
>CY246138_|_A/swine/Manitoba/SD0151/2016_|_2016-02-25_|_7_(MP)_|_H3N2
ATGAGTCTTCTAACCGAGGTCGAAACGTATGTTCTCTCTATCGTTCCGTCAGGCCCCCTCAAAGCCGAGATAGCACAGAGACTCGAGGATGTTTTTGCAGGGAAAAACACCGATCTTGAAGCTCTCATGGAATGGCTAAAGACAAGACCAATCCTGTCACCTCTGACTAAGGGGATTTTAGGGTTTGTGTTCACGCTCACCGTGCCCAGTGAGCGAGGACTGCAGCGTAGACGTTTTGTCCAGAATGCCCTCAATGGGAATGGTGACCCTAACAACATGGACAAGGCGGTCAAACTGTACAGGAAATTAAAAAGGGAAATAACATTCCATGGGGCCAAGGAAGTAGCGCTCAGCTACTCTGCTGGTGCACTTGCCAGCTGCATGGGCCTTATATACAAC…
>KX264768_|_A/swine/Alberta/G9/2014_|_2014-04-24_|_7_(MP)_|_H3N2
ATGAGTCTTCTAACCGAGGTCGAAACGTATGTTCTCTCTATCGTCCCGTCAGGCCCCCTCAAAGCCGAGATAGCACAGAGACTCGAAGACGTTTTTGCAGGGAAAAACACCGATCTTGAGGCTCTCATGGAATGGCTAAAGACAAGACCAATCCTGTCACCTCTGACTAAGGGGATTTTAGGGTTTGTGTTCACGCTCACCGTGCCCAGTGAGCGAGGACTGCAGCGTAGACGTTTTGTCCAGAATGCCCTCAATGGGAATGGTGACCCAAACAACATGGACAAGGCGGTCAAACTGTACAGGAAACTAAAAAGAGAAATAACATTCCACGGGGCCAAGGAAGTAGCGCTCAGTTACTCTGCTGGTGCACTTGCCTGTTGCATAGGCCTCATATACAAC…
>MK462799_|_A/swine/Alberta/SD0232/2017_|_2017-04-10_|_7_(MP)_|_H1N2
ATGAGTCTTCTAACCGAGGTTGAAACGTATGTTCTCTCTATCGTCCCGTCAGGCCCCCTCAAAGCCGAAATAGCACAGAGACTCGAAGATGTTTTTGCAGGGAAAAACACCGATCTTGAGGCTCTCATGGAATGGTTAAAGACAAGACCAATCCTGTCACCTCTGACCAAGGGGATTTTAGGGTTTGTGTTCACGCTCACCGTGCCCAGTGAGCGAGGACTGCAGCGTAGACGTTTTGTCCAGAATGCCCTCAATGGGAATGGTGACCCAAATAACATGGACAAAGCGGTAAAGCTGTACAGGAAACTAAAGAGGGAAATAACATTCCATGGGGCCAAGGAAGTAGCGCTCAGTTACTCTGCTGGTGCACTTGCCAGTTGCATGGGCCTCATATACAAC…
>CY061856_|_A/swine/Hong_Kong/NS1892/2009_|_2009-12-03_|_7_(MP)_|_H1N2
ATGAGTCTTCTAACCGAGGTCGAAACGTATGTTCTCTCTATCGTTCCGTCAGGCCCCCTCAAAGCCGAGATAGCACAGAGACTCGAAGACGTTTTTGTAGGGAAAAACACCGATCTTGAGGCCCTCATGGAATGGCTAAAGACAAGACCAATCCTGTCACCTCTGACTAAGGGGATTTTAGGTTTGGTGTTCACGCTCACCGTGCCCAGTGAGCGAGGACTGCAGCGTAGACGCTTTGTCCAGAATGCCCTCAATGGGAATGGTGACCCTAACAACATGGACAAAGCAGTCAAACTGTACAGGAAGCTTAAAAGGGAAATAACATTCCATGGGGCCAAAGAAGTATCGCTCAGCTACTCTGCTGGTGCACTTGCCAGTTGCATGGGCCTCATATACAAC…
>KX269880_|_A/swine/Guangdong/1/2012_|_2012-03-01_|_7_(MP)_|_H1N2
ATGAGTCTTCTAACCGAGGTCGAAACGTACGTTCTCTCTATCGTCCCGTCAGGCCCCCTCAAAGCCGAGATAGCACAGAGACTCGAAGACGTTTTTGCAGGGAAAAACACCGATCTTGAGGCCCTCATGGAATGGCTAAAGACAAGACCAATCTTGTCACCTCTGACTAAGGGGATTTTAGGTTTTGTGTTCACGCTCACCGTGCCCAGTGAGCGAGGACTGCAGCGTAGACGCTTTGTCCAGAATGCACTCAATGGGAATGGTGACCCTAACAACATGGACAAAGCGGTCAAACTGTACAGGAAACTTAAAAGGGAAATAACATTCCATGGGGCCAAAGAAGTATCGCTCAGTTACTCTGCTGGTGCACTTGCCAGTTGCATGGGCCTCATATACAAC…
>KM028938_|_A/swine/Hong_Kong/4083/2011_|_2011-10-20_|_7_(MP)_|_H1N2
ATGAGTCTTCTAACCGAGGTCGAAACGTATGTTCTCTCTATCATTCCGTCAGGCCCCCTCAAAGCCGAGATAGCACAAAGAATTGAAGATGTTTTTGTAGGGAAAAACACCGATCTTGAGGCCCTCATGGAATGGCTAAAGACAAGACCAATCCTGTCACCTCTGACTAAGGGGATTTTAGGTTTTGTGTTCACGCTCACCGTGCCCAGTGAGCGAGGACTGCAGCGTAGACGCTTTGTCCAGAATGCCCTCAATGGGAATGGTGACCCTAACAACATGGACAAAGCAGTCAAACTGTATAGGAAACTTAAAAGGGAAATAACATTCCATGGGGCCAAAGAAGTATCGCTCAGTTACTCTGCTGGTGCACTTGCCAGTTGCATGGGCCTCATATACAAC…
>MH450041_|_A/swine/Minnesota/37866/1999_|_1999--_|_7_(MP)_|_H1N1
ATGAGTCTTCTAACCGAGGTCGAAACGTATGTTCTCTCTATCGTTCCGTCAGGCCCCCTCAAAGCCGAGATAGCGCAGAGGCTTGAAGACGTTTTTGCAGGGAAAAACACAGATCTTGAGGCACTCATGGAATGGCTAAAGACAAGACCAATCCTGTCACCTCTGACTAAGGGGATTTTAGGATTTGTGTTCACGCTCACCGTGCCCAGTGAGCGAGGACTGCAGCGTAGACGCTTTGTCCAGAATGCCCTCAACGGGAATGGTGACCCTAACAATATGGACAAAGCAGTCAAACTGTACAGGAAACTTAAGAGGGAAATAACATTCCATGGGGCCAAAGAAGTAGCGCTCAGTTACTCTGCTGGTGCACTTGCCAGTTGCATGGGCCTCATATACAAC…
>CY159106_|_A/swine/Nebraska/00178/2003_|_2003-08-29_|_7_(MP)_|_H1N1
ATGAGTCTTCTTACCGAGGTCGAAACGTATGTTCTCTCTATCATCCCGTCAGGCCCCCTCAAAGCCGAGATAGCGCAGAGACTTGAAGATGTTTTTGCAGGGAAAAACACCGACCTTGAGGCACTCATGGAATGGCTAAAGACAAGACCAATCCTGTCACCTCTGACTAAGGGGATTTTAGGATTTGTGTTCACGCTCACCGTGCCCAGTGAGCGAGGACTGCAGCGTAGACGCTTTGTCCAGAATGCCCTCAATGGGAATGGTGACCCGAATAACATGGACAAAGCGGTCAGACTGTACAGGAAACTTAAAAGGGAAATAACATTCCATGGGGCCAAAGAAGTAGCGCTCAGTTACTCTGCTGGTGCACTTGCCAGTTGCATGGGCCTCATATATAAT…
>CY085545_|_A/swine/Hong_Kong/1733/2002_|_2002-12-09_|_7_(MP)_|_H1N1
ATGAGTCTTCTGACCGAGGTCGAAACGTATGTTCTCTCTATCGTTCCATCGGGCCCCCTCAAAGCCGAGATAGCGCAGAGACTTGAAGATGTTTTTGCAGGGAAAAACACCGATCTTGAAGCACTCATGGAATGGCTAAAGACAAGACCAATCCTGTCACCTCTGACTAAGGGGATTTTAGGAGTTGTGTTCACGCTCACCGTGCCCAGTGAGCGAGGACTGCAGCGTAGACGCTTTGTCCAGAATGCTCTCAATGGGAATGGTGACCCGAACAACATGGACAAAGCAGTCAAACTGTACAGAAAACTTAAAAGGGAAATAACATTCCACGGGGCCAAAGAAGTAGCGCTAAGTTACTCTGCTGGTGCACTTGCCAGTTGCATGGGCCTCATATACAAC…
>CY246653_|_A/swine/Alberta/SD0197/2016_|_2016-11-23_|_7_(MP)_|_H3N2
ATGAGTCTTCTAACCGAGGTCGAAACGTATGTTCTCTCTATCGTCCCGTCAGGCCCCCTCAAAGCCGAGATAGCACAGAGACTAGAAGACGTTTTTGCAGGGAAAAACACCGATCTTGAGGCTCTCATGGAATGGCTAAAGACAAGACCAATCCTGTCACCTCTGACTAAGGGGATTTTAGGGTTTGTGTTCACGCTCACCGTGCCCAGTGAGCGAGGACTGCAGCGTAGACGGTTTGTCCAGACTGCCCTCAATGGGAATGGTGACCCGAACAACATGGATAAGGCGGTCAAATTGTACAAGAAACTAAAAAGGGAAATAACATTCCATGGGGCCAAGGAAGTAGCGCTCAGTTACTCTGCTGGTGCACTTGCCAGTTGCATGGGCCTCATATATAAC…
>CY245786_|_A/swine/Saskatchewan/SD0100/2015_|_2015-04-22_|_7_(MP)_|_H3N2
ATGAGTCTTCTAACCGAGGTCGAAACGTATGTTCTCTCTATCGTCCCGTCAGGCCCCCTCAAAGCCGAGATAGCACAAAGACTCGAAGACGTTTTTGCAGGGAAAAACGCCGATCTTGAGGCTCTCATGGAGTGGCTAAAGACAAGACCAATCCTGTCACCTCTGACTAAGGGGATTTTAGGGTTTGTGTTCACGCTCACCGTGCCCAGTGAGCGAGGACTGCAGCGTAGACGTTTTGTCCAGAATGCCCTCAATGGGAATGGTGACCCTAACAACATGGACAAGGCGGTAAAACTGTACAGAAAATTAAAAAGGGAAATAACATTCCATGGAGCCAAGGAAGTAGCGCTCAGTTACTCTGCTGGGGCGCTTGCCAGTTGCATGGGCCTCATATACAAC…
>CY245658_|_A/swine/Saskatchewan/SD0067/2015_|_2015-01-21_|_7_(MP)_|_H3N2
ATGAGTCTTCTAACCGAGGTCGAAACGTATGTTCTCTCTATCGTCCCGTCAGGCCCCCTCAAAGCCGAGATAGCACAGAGACTCGAAGACGTTTTTGCAGGGAAGAACACCGATCTTGAGGCTCTCATGGAGTGGCTAAAGACAAGACCAATCCTGTCACCTCTGACTAAGGGGATTTTAGGATTTGTGTTCACGCTCACCGTGCCCAGTGAGCGAGGACTGCAGCGTAGACGTTTTGTCCAGAATGCACTCAATGGGAATGGTGACCCGAACAACATGGACAAGGCAGTAAAACTGTACAGGAAACTAAAAAGGGAAATAACATTCCATGGGGCTAAAGAAGTAGCGCTCAGTTACTCTGCTGGTGCACTTGCCAGTTGCATGGGCCTCATATACAAC…
>KJ413918_|_A/swine/Ontario/114-13/2012_|_2012-10-09_|_7_(MP)_|_H3N2
ATGAGTCTTCTAACCGAGGTCGAAACGTACGTTCTTTCTATCATCCCGTCAGGCCCCCTCAAAGCCGAGATCGCGCAGAGACTGGAAAGTGTCTTTGCAGGAAAGAACACAGATCTTGAGGCTCTCATGGAATGGCTAAAGACAAGACCAATCTTGTCACCTCTGACTAAGGGGATTTTAGGATTTGTGTTCACGCTCACCGTGCCCAGTGAGCGAGGACTGCAGCGTAGACGCTTTGTCCAAAATGCCCTAAATGGGAATGGGGACCCGAACAACATGGATAGAGCAGTTAAACTATACAAGAAGCTCAAAAGAGAAATAACGTTCCATGGGGCCAAGGAAGTAGCGCTCAGTTACTCTGCTGGTGCACTTGCCAGTTGCATGGGTCTCATATACAAC…
>KC167169_|_A/swine/SouthDakota/A01267955/2012_|_2012-10-25_|_7_(MP)_|_H1N1
ATGAGTCTTCTAACCGAGGTCGAAACGTACGTTCTCTCTATCATCCCGTCAGGCCCCCTCAAAGCCGAGATAGCACAGAGACTGGAAAACGTCTTTGCAGGAAAAAACACAGATCTTGAGGCTCTCATGGAATGGCTAAAGACAAGACCAATCCTGTCACCTCTGACTAAGGGAATTTTAGGATTTGTGTTCACGCTCACCGTGCCCAGTGAGCGAGGACTGCAGCGTAGACGCTTTGTCCAAAATGCCCTAAATGGGAATGGGGACCCGAACAACATGGACAAAGCAGTCAAACTATACAAGAAACTAAAAAGAGAAATAACATTCCATGGAGCCAAGGAGGTAGCACTAAGCTACTCAACTGGTGCACTTGCCAGTTGCATGGGCCTCATATACAAC…
>CY160220_|_A/swine/Mexico/SG1445/2011_|_2011-10-21_|_7_(MP)_|_N1
ATGAGTCTTCTAACCGAGGTCGAAACGTACGTTCTTTCTATCATCCCGTCAGGCCCCCTCAAAGCCGAGATCGCGCAGAGACTGGAAAGTGTCTTTGCAGGAAAGAACACAGACCTTGAGGCTCTCATGGAATGGCTAAAGACAAGACCAATCTTGTCACCTCTGACTAAGGGAATTTTAGGATTTGTGTTCACGCTCACCGTGCCCAGTGAGCGAGGACTGCAGCGTAGACGCTTTGTCCAAAATGCCCTAAATGGGAATGGGGACCCGAACAACATGGATAGAGCAGTTAAACTATACAAGAAGCTCAAAAGAGAAATAACATTCCATGGGGCCAAGGAGGTGTCACTAAGCTATTCAACTGGTGCACTTGCCAGTTGCATGGGCCTCATATACAAC…
>MH061602_|_A/swine/Mexico/7942103/2010_|_2010-11-07_|_7_(MP)_|_H1N1
ATGAGTCTTCTAACCGAGGTCGAAACGTACGTTCTTTCTATCATCCCGTCAGGCCCCCTCAAAGCCGAGATCGCGCAGAGACTGGAAAGTGTCTTTGCAGGAAAGAACACAGATCTTGAGGCTCTCATGGAATGGCTAAAGACAAGACCAATCTTGTCACCTCTGACTAAGGGAATTTTAGGATTTGTGTTCACGCTCACCGTGCCCAGTGAGCGAGGACTGCAGCGTAGACGTTTTGTCCAGAATGCCCTCAATGGGAATGGTGACCCGAACAACATGGACAAGGCGGTCAAACTGTACAGGAAACTAAAAAGGGAAATAACATTCCATGGGGCCAAGGAAGTGGCACTCAGTTACTCTGCTGGTGCACTTGCCAGTTGCATGGGCCTCATATACAAC…
>CY159450_|_A/swine/Colorado/02875/2009_|_2009-07-21_|_7_(MP)_|_H1N2
ATGAGTCTTCTGACCGAGGTCGAAACGTATGTTCTCTCTATTGTCCCGTCAGGCCCCCTCAAAGCCGATATAGCTCAGAGACTTGAAGATGTTTTTGCAGGGAAAAACACAGATCTTGAGGTGCTCATGGAATGGCTAAAGACAAGACCAATCCTGTCACCTCTGACCAAGGGGATTTTAGGGTTTATATTCACGCTCACCGTGCCCAGTGAGCGAGGACTGCAGCGTAGACGCTTTGTCCAGAATGCCCTCAATGGGAATGGTGACCCAAATAACATGGACAAAGCAGTCAAACTATACAGAAAACTCAAAAGAGAAATAACATTCCATGGGGCTAAGGAAATAGCACTCAGTTACTCTGCCGGTGCACTTGCCAGTTGTATGGGCCTCATTTACAAC…
>DQ280220_|_A/swine/Ontario/53518/03_|_2003--_|_7_(MP)_|_H1N1
ATGAGCCTTCTAACCGAGGTCGAAACGTATGTTCTCTCTATCGTTCCGTCAGGCCCCCTCAAAGCCGAGATAGCGCAGAGACTTGAAGATGTTTTTGCAGGGAAAAACACCGATCTTGAGGCACTCATGGAATGGTTAAAGACAAGACCAATCCTGTCACCTCTGACTAAGGGGATTTTAGGGTTTGTATTCACGCTCACCGTGCCCAGTGAGCGAGGACTGCAGCGTAGACGCTTTGTCCAGAATGCCCTCAATGGGAATGGTGACCCGAACAACATGGACAAAGCTGTCAAACTGTACAGAAAACTCAAAAGAGAAATAACATTCCACGGGGCTAAAGAAATAGCACTCAGTTATTCTGCTGGTGCACTTGCCAGTTGCATGGGCCTCATTTACAAC…
>DQ280252_|_A/swine/Ontario/11112/2004_|_2004--_|_7_(MP)_|_H1N1
ATGAGTCTTCTAACCGAGGTCGAAACGTATGTTCTCTCTATTGTTCCGTCAGGCCCCCTCAAAGCCGATATAGCTCAAAGACTTGAAGATGTTTTTGCAGGGAAAAACACAGATCTTGAGGCACTCATGGAATGGCTAAAGACAAGACCAATCCTGTCACCTCTGACYAAGGGGATTTTAGGATTTATATTCACGCTCACCGTGCCCAGTGAGCGAGGACTGCAGCGTAGACGCTTTGTCCAGAATGCCCTCAATGGGAATGGTGACCCGAATAACATGGACAAAGCAGTCAAACTATACAGAAAACTCAAAAGAGAAATAACATTCCACGGGGCTAAGGAAATAGCACTCAGTTACTCTGCCGGTGCACTTGCCAGTTGCATGGGCCTCATTTACAAC…
>DQ280210_|_A/swine/Ontario/55383/04_|_2004--_|_7_(MP)_|_H1N2
ATGAGTCTTCTAACCGAGGTCGAAACGTATGTTCTCTCTATTGTTCCGTCAGGCCCCCTCAAAGCCGATATAGCTCAGAGACTTGAAGATGTTTTCGCAGGGAAAAACACAGATCTTGAGGCACTCATGGAATGGCTAAAGACAAGACCAATCCTGTCACCTCTGACCAAGGGGATTTTAGGATTTATATTCACGCTCACCGTGCCCAGTGAGCGAGGACTGCAGCGTAGACGCTTTGTTCAGAATGCCCTCAATGGGAATGGTGACCCGAACAACATGGACAAAGCTGTCAAACTATACAGAAAACTCAAAAGAGAAATAACATTCCACGGGGCTAAGGAAATAGCACTCAGTTACTCTGCCGGTGCACTTGCCAGTTGTATGGGCCTCATTTATAAC…
>AB600865_|_A/swine/Niigata/729/2004_|_2004--_|_7_(MP)_|_H1N2
ATGAGCCTTCTGACCGAGGTCGAAACGTATGTTCTTTCTATCGTTCCATCAGGCCCCCTCAAAGCCGAGATAGCGCAAAGACTTGAAGATGTTTTTGCAGGGAAGAACACCGATCTCGAGGCACTCATGGAATGGCTAAAGACAAGACCAATCTTGTCACCTCTAACTAAAGGGATTTTAGGGTTTATATTCACGCTCACCGTGCCCAGTGAGCGAGGACTGCAGCGTAGACGCTTTGTTCAAAATGCTCTCAATGGGAATGGTGACCCGAACAATATGGACAAAGCAGTCAAACTGTATAGAAAGCTTAAAAGGGAGATAACATTTCACGGGGCCAAAGAAATAGCACTAAGCTACTCTGCTGGTGCACTTGCCAGTTGTATGGGCCTCATATACAAC…
>AB441171_|_A/swine/Miyazaki/1/2006_|_2006--_|_7_(MP)_|_H1N2
ATGAGCCTTCTGACCGAGGTCGAAACGTATGTTCTCTCTATCGTTCCGTCAGGCCCCCTCAAAGCCGAGATAGCGCAGAGACTTGAGGATGTTTTTGCAGGGAAAAACACCGATCTTGAGGCAATCATGGAATGGCTAAAGACAAGACCAATCTTGTCACCTCTGACCAAGGGGATTTTAGGATTTATATTCACGCTCACCGTGCCCAGTGAGCGAGGACTTCAGCGTAGACGCTTTGTTCAGAATGCTCTCAATGGGAATGGTGACCCGAACAACATGGACAAAGCAGTCAAACTGTACAAGAAGCTTAAAAGAGAGATAACATTTCACGGGGCCAAAGAAATAGCACTCAGTTATTCTGCTGGTGCGCTTGCCAGTTGCATGGGCCTCATATACAAC…
>LC430963_|_A/swine/Miyagi/3/2003_|_2003--_|_7_(MP)_|_H1N2
ATGAGCCTTCTGACCGAGGTCGAAACGTATGTTCTCTCTATCGTTCCGTCAGGCCCCCTCAAAGCCGAGATAGCGCAAAGGCTTGAGGATGTTTTTGCAGGGAAAAACACCGATCTTGAGGCAATCATGGAATGGCTAAAGACAAGACCAATCTTGTCACCTCTAACTAAGGGGATTTTAGGATTTATATTCACGCTCACCGTGCCCAGTGAGCGAGGACTGCAGCGTAGACGCTTTGTTCAGAATGCTCTCAATGGGAATGGTGACCCGAACAACATGGACAAAGCAGTCAAATTGTACAAAAAGCTTAAAAGAGAGATAACATTCCACGGGGCCAAAGAAATAGCACTCAGTTATTCTGCTGGTGCGCTTGCCAGTTGCATGGGCCTCATATACAAC…
>AB571960_|_A/swine/Chiba/1/1991_|_1991--_|_7_(MP)_|_H1N2
ATGAGCCTTCTGACCGAGGTCGAAACGTATGTTCTCTCTATCGTTCCATCAGGCCCCCTCAAAGCCGAGATAGCGCAAAGACTTGAAGATGTTTTTGCAGGGAAAAACACCGATCTTGAGGCACTCATGGAATGGCTAAAGACAAGACCAATCTTGTCACCTCTGACTAAGGGGATTTTAGGATTTATATTCACGCTCACCGTGCCCAGTGAGCGAGGACTGCAGCGTAGACGCTTTGTTCAGAATGCTCTCAATGGGAATGGTGACCCGAACAACATGGACAAAGCAGTCAAACTGTACAGAAAGCTTAAAAGGGAGATAACATTCCACGGGGCCAAAGAGATAGCACTAAGTTATTCTGCTGGTGCACTTGCCAGTTGCATGGGCCTCATATACAAC…
>AB600868_|_A/swine/Aomori/1/2005_|_2005--_|_7_(MP)_|_H1N2
ATGAGTCTTCTAACCGAGGTCGAAACGTATGTTCTCTCTATCGTTCCGTCAGGCCCCCTCAAAGCCGAGATAGCGCAAAGACTTGAGGATGTTTTTGCAGGGAAAAACACCGATCTTGAGGCAATCATGGAATGGCTAAAGACAAGACCAATCTTGTCACCTCTGACTAAGGGGATTTTAGGATTTATATTCACGCTCACCGTGCCCAGTGAGCGAGGACTGCAGCGTAGACGCTTTGTTCAGAATGCTCTCAATGGTAATGGTGACCCAAACAACATGGACAAAGCAGTCAAATTGTACAAAAAGCTTAAAAGAGAGATAACATTCCATGGGGCCAAAGAAATAGCACTCAGTTATTCTGCTGGTGCGCTTGCCAGTTGCATGGGCCTCATATACAAC…
>AB600864_|_A/swine/Okinawa/1/2005_|_2005--_|_7_(MP)_|_H1N1
ATGAGCCTTCTAACCGAGGTCGAAACGTATGTTCTCTCTATTATTCCATCAGGCCCCCTCAAAGCCGAGATAGCACAAAGACTTGAAGATGTTTTTGCAGGGAAAACCACCGATCTTGAGGCACTCATGGAATGGCTAAAGACAAGACCAATCCTGTCACCTCTGACTAAAGGGATTTTAGGATTTGTATTCACGCTCACCGTGCCCAGTGAGCGGGGACTGCAGCGTAGACGCTTCGTTCAAAATGCCCTTAATGGGAATGGTGATCCTAACAACATGGACAAAGCAGTCAAGCTATACAGAAAGCTCAAAAGAGAAATAACATTCCACGGGGCTAAAGAAGTAGCTCTCAGTTACTCTGCTGGTGCACTTGCCAGTTGCATGGGCCTCATATATAAC…
>JN391234_|_A/swine/Pingtung/113-11/2003_|_2003-08-02_|_7_(MP)_|_H3N2
ATGAGCCTTCTAACCGAGGTCGAAACGTACGTTCTCTCTGTCATTCCTTCAGGCCCCCTCAAAGCCGAGATAGCGCAGAGACTTGAAGATGTTTTTGCAGGGAAAAACATCGATCTTGAGGCACTCATGGAGTGGCTAAAGACAAGACCAATCCTGTCACCTCTGACTAAAGGGATTTTAGGATTTGTGTTCACGCTCACCGTGCCCAGTGAGCGAGGACTGCAGCGTAGACGCTTTGTCCAGAATGCTCTCAATGGGAATGGTGACCCGAACAACATGGATAAGGCGGTCAAACTATACAGAAAACTTAAAAGGGAAATAACATTCCACGGGGCCAAAGAGGTAGCGCTCAGCTATTCTGCTGGTGCACTTGCCAGTTGCATGGGCCTCATATACAAT…
>JN391251_|_A/swine/Taichung/50-1/2004_|_2004-05-01_|_7_(MP)_|_H3N2
ATGAGCCTTCTAACCGAGGTCGAAACGTATGTTCTCTCTGTCATTCCTTCAGGCCCCCTCAAAGCCGAGATAGCGCAGAGACTTGAAGATGTTTTTGCAGGGAAAAACACCGACCTTGAAGCACTCATGGAATGGCTAAAGACAAGACCAATCTTGTCACCTCTGACTAAAGGAATTTTAGGATTCGTGTTCACGCTCACCGTGCCCAGTGAGCGAGGACTGCAGCGTAGACGCTTTGTTCAAAATGCACTCAATGGGAATGGTGACCCGAACAACATGGACAAGGCGGTCAAACTGTACAGAAAACTTAAACGGGAAATAACATTCCACGGGGCCAAAGAAGTAGCGCTCAGTTACTCTGCTGGTGCACTTGCCAGTTGCATGGGCCTCATATACAAT…
>GU050786_|_A/ruddy_turnstone/Delaware/726/2002_|_2002--_|_7_(MP)_|_H2N1
ATGAGTCTTCTAACCGAGGTCGAAACGTACGTTCTCTCTATCGTCCCGTCAGGCCCCCTCAAAGCCGAAATCGCGCAGAGACTTGAAGATGTCTTTGCAGGGAAGAACACAGATCTTGAGGCACTCATGGAATGGCTAAAGACAAGACCAATCCTGTCACCTCTGACTAAGGGGATTTTAGGATTTGTGTTCACGCTCACCGTGCCCAGTGAGCGAGGACTGCAGCGTAGACGCTTTGTCCAGAATGCCCTTAATGGCAATGGAGATCCGAACAACATGGACAGGGCAGTCAAACTGTATAGGAAGCTCAAAAGGGAGATTACATTCCATGGGGCCAAAGAAGTAGCACTCAGTTACTCCACTGGTGCACTTGCCAGTTGCATGGGCCTCATATACAAC…
>CY033447_|_A/American_green-winged_teal/California/HKWF609/2007_|_2007-11-10_|_7_(MP)_|_H5N2
ATGAGTCTTCTAACCGAGGTCGAAACGTACGTTCTCTCTATCGTCCCGTCAGGCCCCCTCAAAGCCGAGATCGCGCAGAGACTTGAAGATGTCTTTGCAGGGAAGAACACAGATCTTGAGGCACTCATGGAGTGGCTAAAGACAAGACCAATCCTGTCACCTCTGACCAAGGGGATTTTAGGATTTGTGTTCACGCTCACCGTGCCCAGTGAGCGAGGACTGCAGCGTAGACGCTTTGTCCAGAATGCTCTTAATGGGAATGGGGATCCAAACAACATGGACAGGGCAGTCAAACTGTATAGGAAGCTCAAAAGAGAAATTACATTCCATGGTGCCAAAGAAGTAGCACTCAGTTACTCCACTGGTGCACTTGCCAGTTGCATGGGCCTTATATACAAC…
>CY005358_|_A/ruddy_turnstone/Delaware/94/2000_|_2000-05-15_|_7_(MP)_|_H12N4
ATGAGTCTTCTAACCGAGGTCGAAACGTACGTTCTCTCTATCGTCCCGTCAGGCCCCCTCAAAGCCGAGATCGCGCAGAGACTTGAAGATGTCTTTGCAGGAAAGAACACAGATCTTGAGGCACTCATGGAATGGCTAAAGACAAGACCAATCCTGTCACCTCTGACTAAGGGGATTTTGGGATTTGTGTTCACACTCACCGTGCCCAGTGAGCGAGGACTGCAGCGTAGACGCTTTGTCCAGAATGCTCTTAATGGGAATGGAGATCCAAACAACATGGATAGGGCAGTCAAACTATATAGGAAGCTCAAAAGGGAAATTACATTCCATGGGGCCAAAGAGGTAGCACTCAGCTATTCTACTGGTGCACTCGCCAGTTGCATGGGCCTCATATACAAC…
>CY004919_|_A/pintail/Alberta/275/1996_|_1996-08-_|_7_(MP)_|_H4N6
ATGAGTCTTCTAACCGAGGTCGAAACGTACGTTCTCTCTATCGTCCCATCAGGCCCCCTCAAAGCCGAGATCGCGCAGAGACTTGAAGATGTCTTTGCAGGGAAGAATACAGATCTTGAGGCACTCATGGAATGGCTAAAGACAAGACCAATCCTGTCACCTCTGACTAAGGGGATTTTAGGATTTGTATTCACGCTCACCGTGCCCAGTGAGCGAGGACTGCAGCGTAGACGCTTTGTCCAGAATGCTCTTAATGGGAATGGAGATCCAAACAACATGGACAGGGCAGTCAAACTGTATAGGAAGCTAAAAAGAGAAATTACATTCCATGGGGCCAAAGAGGTAGCACTAAGTTATTCCACTGGTGCACTTGCCAGTTGCATGGGCCTCATATACAAC…
>AY241619_|_A/quail/PA/20304/1998_|_1998--_|_7_(MP)_|_H7N2
ATGAGTCTTCTAACCGAGGTCGAAACGTACGTTCTCTCTATCATCCCGTCAGGCCCCCTCAAAGCCGAGATCGCGCAGAGACTTGAAGATGTCTTTGCAGGGAAGAACACAGATCTTGAGGCAATCATGGAATGGCTAAAGACAAGACCAATCCTGTCACCTCTGACTAAGGGGATTTTAGGATTTGTGTTCACGCTCACCGTGCCCAGTGAGCGAGGACTGCAGCGTAGACGCTTTGTCCAAAATGCTCTTAATGGAAACGGAGATCCAAACAACATGGACAGGGCAGTCAAACTGTACAGGAAGCTCAAAAGGGAAATTACATTCCATGGGGGCAAAGAGGTAGCACTCAGTTATTCCACTGGTGCACTTGCCGGTTGCATGGGCCTCATATACAAC…
>JX569043_|_A/turkey/Oregon/1971_|_1971-03-_|_7_(MP)_|_H7N3
ATGAGTCTTCTAACCGAGGTCGAAACGTACGTTCTCTCTATCGTCCCGTCAGGCCCCCTCAAAGCCGAGATCGCGCAGAGACTTGAAGATGTCTTTGCAGGGAAGAACACCGATCTTGAGGCACTCATGGAATGGCTAAAGACAAGACCAATCCTGTCACCTCTGACTAAGGGGATTTTAGGATTTGTGTTCACGCTCACCGTGCCCAGTGAGCGAGGACTGCAGCGTAGACGCTTTGTCCAGAATGCCCTTAATGGGAATGGGGATCCAAACAACATGGACAGGGCAGTCAAACTGTACAGGAAGCTAAAAAGGGAAATTACATTCCATGGGGCCAAAGAGGTAGCACTCAGTTATTCCACTGGTGCACTTGCCAGTTGCATGGGCCTCATATACAAC…
>DQ067438_|_A/turkey/Wisconsin/1/1966_|_1966--_|_7_(MP)_|_H9N2
ATGAGTCTTCTAACCGAGGTCGAAACGTACGTTCTCTCTATTGTCCCGTCAGGCCCCCTCAAAGCCGAGATCGCGCAGAGACTTGAAGATGTCTTTGCAGGGAAGAACACCGATCTTGAGGCACTCATGGAATGGCTAAAGACAAGACCAATCCTGTCACCTCTGACTAAGGGGATTTTAGGATTTGTGTTCACGCTCACCGTGCCCAGTGAGCGAGGACTGCAGCGTAGACGCTTTGTCCAAAATGCCCTCAATGGGAATGGAGATCCAAACAACATGGACAGAGCAGTCAAGCTGTACAGAAAGCTTAAAAGGGAAATAACATTCCATGGGGCCAAAGAGGTAGCACTCAGTTATTCCACTGGTGCACTTGCCAGTTGCATGGGCCTTATATACAAC…
>CY004626_|_A/mallard/Alberta/663/1979_|_1979-08-13_|_7_(MP)_|_H3N5
ATGAGTCTTCTAACCGAGGTCGAAACGTACGTTCTCTCTATCGTCCCGTCAGGCCCCCTCAAAGCCGAGATCGCGCAGAGACTTGAAGATGTCTTTGCAGGGAAGAACACCGATCTTGAGGCTCTCATGGAATGGCTAAAGACAAGACCAATCCTGTCACCTCTGACTAAGGGAATTTTGGGATTTGTGTTCACGCTCACCGTGCCCAGTGAGCGAGGACTGCAGCGTAGACGTTTTGTCCAGAATGCCCTTAATGGGAATGGAGATCCAAACAACATGGACAGAGCAGTCAAACTGTACAGAAAGCTCAAAAGGGAGATAACATTCCATGGGGCCAAGGAGGTAGCACTCAGTTATTCCACTGGTGCACTTGCCAGTTGCATGGGCCTTATATACAAC…
>CY004000_|_A/mallard_duck/ALB/250/1978_|_1978-08-07_|_7_(MP)_|_H6N2
ATGAGTCTTCTAACCGAGGTCGAAACGTACGTTCTCTCTATCATACCGTCAGGCCCCCTCAAAGCCGAAATCGCGCAGAGAATTGAAGATGTCTTTGCAGGGAAGAACACCGATCTTGAGGCACTCATGGAATGGCTAAAGACAAGACCAATCCTGTCACCTCTGACTAAGGGGATTTTAGGATTTGTGTTCACGCTCACCGTGCCCAGTGAGCGAGGACTGCAGCGTAGACGCTTTGTCCAGAATGCTCTTAATGGGAATGGAGATCCAAACAACATGGACAGGGCAGTCAAACTGTACAGAAAGCTCAAAAGGGAAATTACATTCCACGGGGCCAAAGAGGTGGCACTCAGTTATTCCACTGGTGCACTTGCCAGTTGCATGGGCCTCATATACAAC…
>CY004540_|_A/blue-winged_teal/Alberta/141/1992_|_1992-12-01_|_7_(MP)_|_H1N1
ATGAGTCTTCTAACCGAGGTCGAAACGTACGTTCTCTCTATCGTCCCGTCAGGCCCCCTCAAAGCCGAGATCGCGCAGAGACTTGAAGATGTCTTTGCAGGGAAGAACACTGATCTTGAGGCACTCATGGAATGGCTAAAGACAAGACCGATCCTGTCACCTCTGACTAAGGGGATTTTAGGGTTTGTGTTCACGCTCACCGTGCCCAGTGAGCGAGGACTGCAGCGTAGACGCTTTGTCCAGAATGCTCTTAATGGGAATGGAGATCCGAACAACATGGACAGGGCAGTCAAACTGTACAGGAAGCTAAAAAGAGAAATTACATTCCATGGGGCCAAAGAGGTAGCACTCAGTTATTCCACTGGTGCACTTGCCAGTTGCATGGGCCTCATATACAAC…
>MH613302_|_A/northern_pintail/Alberta/759/1979_|_1979-08-14_|_7_(MP)_|_H1N1
ATGAGTCTTCTAACCGAGGTCGAAACGTACGTTCTCTCTATCGTCCCGTCAGGCCCCCTCAAAGCCGAGATCGCGCAGAGACTTGAAGATGTCTTTGCAGGGAAAAACACCGATCTTGAGGCACTCATGGAATGGCTAAAGACAAGACCAATCCTGTCACCTCTGACCAAGGGGATTTTAGGATTTGTGTTCACGCTCACCGTGCCCAGTGAGCGAGGACTGCAGCGTAGACGCTTTGTCCAGAATGCTCTTAATGGGAATGGAGATCCAAACAACATGGACAGGGCAGTCAAACTGTACAGGAAGCTCAAAAGGGAAATTACATTCCATGGGGCCAAGGAGGTAGCACTCAGTTATTCCACTGGTGCACTTGCCAGTTGCATGGGCCTCATATACAAC…
>AF231360_|_A/black_duck/New_Jersey/1580/1978_|_1978--_|_7_(MP)_|_H2N3
ATGAGTCTTCTAACTGAGGTCGAAACGTACGTTCTCTCTATCGTCCCGTCAGGCCCCCTCAAAGCCGAGATCGCGCAGAGACTTGAAAATGTCTTTGCAGGGAAGAACACCGATCTTGAGGCACTCATGGAATGGCTAAAGACAAGACCAATCCTGTCACCTCTGACTAAGGGGATTTTAGGATTTGTGTTTACGCTCACCGTGCCCAGTGAGCGAGGACTGCAGCGTAGACGCTTTGTCCAAAATGCCCTTAATGGGAATGGAGATCCAAACAACATGGACAGAGCAGTCAAATTGTACAGGAAGCTCAAAAGGGAAATAACATTCCATGGGGCCAAAGAAGTGGCACTCAGTTATTCAACTGGTGCACTTGCCAGTTGCATGGGCCTCATATACAAC…
>DQ021689_|_A/laughing_gull/NY/2455/2000_|_2000--_|_7_(MP)_|_H7N3
ATGAGTCTTCTAACCGAGGTCGAAACGTACGTTCTCTCTATCGTTCCGTCAGGCCCCCTCAAAGCCGAGATCGCGCAGAGACTTGAGGATGTCTTTGCAGGGAAAAACACCGATCTTGAGGCACTCATGGAATGGCTAAAGACAAGACCAATCCTGTCACCTTTGACTAAGGGGATTTTAGGATTTGTGTTCACGCTCACCGTGCCCAGTGAGCGAGGACTGCAGCGTAGACGTTTTGTCCAAAATGCCCTTAATGGGAATGGGGATCCAAACAACATGGACAGAGCAGTCAAACTGTACAGGAAGCTGAAAAGGGAAATAACATTCCATGGGGCAAAAGAAGTGGCACTCAGTTACTCAACTGGTGCACTTGCCAGTTGCATGGGCCTCATATACAAC…
>CY039750_|_A/northern_pintail/Interior_Alaska/1/2007_|_2007-08-11_|_7_(MP)_|_H1N1
ATGAGTCTTCTAACCGAGGTCGAAACGTACGTTCTCTCTATCGTCCCGTCAGGCCCCCTCAAAGCCGAGATCGCACAGAGACTTGAGGATGTCTTTGCAGGGAAGAACACCGATCTTGAGGCACTCATGGAGTGGCTAAAGACAAGACCAATCCTGTCACCTCTGACTAAGGGGATTTTAGGATTTGTGTTCACGCTCACCGTGCCCAGTGAGCGAGGACTGCAGCGTAGACGCTTTGTCCAAAATGCCCTTAATGGGAATGGAGATCCAAACAACATGGACAGGGCAGTCAAACTGTACAGGAAGCTAAAAAGAGAGATAACATTCCATGGGGCAAAAGAAGTGGCACTCAGCTATTCAACTGGTGCACTTGCCAGTTGCATGGGCCTCATATACAAC…
>AF474055_|_A/chicken/California/6643/2001_|_2001--_|_7_(MP)_|_H6N2
ATGAGTCTTCTAACCGAGGTCGAAACGTACGTTCTCTCTATCGTCCCGTCAGGCCCCCTCAAAGCCGAGATCGCGCAGAGACTTGAAGATGTCTTTGCAGGGAAGAACACCGATCTTGAGGCACTCATGGAATGGCTAAAGACAAGACCAATCCTGTCACCTCTGACTAAGGGGATTTTAGGATTTGTATTCACGCTCACCGTGCCCAGTGAGCGAGGACTGCAGCGTAGACGCTTTGTTCAAAATGCCCTTAATGGAAATGGGGATCCAAACAACATGGACAGAGCAGTCAAACTATACAGGAAGCTAAAAAGGGAAATAACATTCCATGGGGCAAAAGAAGTTGCACTTAGTTATTCAACTGGTGCACTTGCCAGTTGCATGGGCCTCATATACAAC…
>CY004940_|_A/mallard/Alberta/30/2001_|_2001-07-27_|_7_(MP)_|_H4N8
ATGAGTCTTCTAACCGAGGTCGAAACGTACGTTCTCTCTATCGTCCCGTCAGGCCCCCTCAAAGCCGAGATCGCGCAGAGACTTGAAGATGTCTTTGCAGGGAAAAACACTGATCTTGAGGCACTCATGGAATGGCTAAAGACAAGACCAATCCTGTCACCTCTGACTAAGGGGATTTTAGGATTTGTGTTTACGCTCACCGTGCCCAGTGAGCGAGGACTGCAGCGTAGACGCTTTGTCCAAAATGCCCTTAATGGAAATGGGGATCCAAATAATATGGACAGAGCAGTCAAACTGTACAGAAAGCTAAAAAGGGAAATAACATTCCATGGGTCAAAAGAAGTGGCACTCAGTTATTCAACTGGTGCACTTGCCAGCTGCATGGGCCTCATATACAAC…
>CY005161_|_A/shorebird/DE/66/2003_|_2003-05-19_|_7_(MP)_|_H9N2
ATGAGTCTTCTAACCGAGGTCGAAACGTACGTTCTCTCTATCGTCCCGTCAGGCCCCCTCAAAGCCGAGATCGCGCAGAGACTTGAAGATGTCTTTGCAGGGAAGAACACTGATCTTGAGGCACTCATGGAATGGCTAAAGACAAGACCAATCCTGTCACCTCTGACTAAGGGGATTTTAGGATTTGTGTTTACGCTCACCGTGCCCAGTGAGCGAGGACTGCAACGTAGACGTTTTGTCCAAAATGCCCTTAATGGGAATGGGGATCCAAACAACATGGACAGAGCAGTCAAATTGTACAGGAAGCTAAAAAGGGAAATAACATTCCATGGGGCAAAAGAAGTAGCACTCAGTTATTCGACTGGTGCACTTGCCAGCTGCATGGGCCTCATATACAAC…
>EU743099_|_A/chicken/Florida/25717/1993_|_1993--_|_7_(MP)_|_H5N2
ATGAGTCTTCTAACCGAGGTCGAAACGTACGTTCTCTCTATCATCCCGTCAGGCCCCCTCAAAGCCGAGATCGCGCAGAGACTTGAAGATGTCTTTGCAGGGAAGAACACTGATCTTGAGGCACTCATGGAATGGCTAAAGACAAGACCAATCCTGTCACCTCTGACTAAGGGGATTTTAGGATTTGTGTTTACGCTCACCGTGCCCAGTGAGCGAGGACTGCAGCGTAGACGTTTTGTCCAAAATGCCCTTGATGGGAATGGGGATCCAAACAACATGGACAGAGCAGTCAAACTGTACAGGAAGCTCAAAAGAGAAATAACATTCCATGGGGCAAAAGAAGTAGCACTCAGTTACTCAACTGGTGCACTTACCAGCTGCATGGGCCTCATATACAAT…
>CY005839_|_A/chicken/Chis/15224/1997_|_1997-03-13_|_7_(MP)_|_H5N2
ATGAGTCTTCTAACCGAGGTCGAAACGTACGTTCTCTCTATCATCCCGTCAGGCCCCCTCAAAGCCGAGATCGCACAGAGACTTGAAGATGTCTTTGCAGGGAAAAACACTGATCTTGAGGCACTCATGGAATGGCTAAAGACAAGACCAATCCTGTCACCTCTGACTAAGGGGATTTTAGGATTTGTGTTCACGCTCACCGTGCCCAGTGAGCGAGGACTGCAGCGTAGACGCTTTGTACAAAATGCCCTTAATGGAAATGGGGATCCAAACAACATGGATAGAGCGGTCAAACTGTACAGGAAGCTAAAAAGGGAAATAACATTCCATGGTGCAAAAGAAGTGGCACTTAGTTACTCAGCTGGTGCACTTGCCAGTTGTATGGGCCTCATATACAAC…
>MH013214_|_A/swine/Estado_de_Mexico/EdoMexDMZC03/2015_|_2015-09-30_|_7_(MP)_|_H5N2
ATGAGTCTTCTAACCGAGGTCGAAACGTACGTTCTCTCTATCGTCCCGTCAGGCCCCCTCAAAGCCGAGATCGCGCAGAGACTTGAAGATGTCTTTGCAGGGAAGAACACCGATCTTGAGGCACTCATGGAATGGCTAAAGACAAGACCAATCCTGTCACCTCTGACTARGGGGATTTTAGGATTTGTGTTCACGCTCACCGTGCCCAGTGAGCGAGGACTGCAGCGTAGACGCTTTGTCCAAAATGCCCTTAATGGGAATGGGGATCCAAACAACATGGACAGAGCGGTCAAACTGTACAGGAAGCTAAAAAGGGAAATAACATTCCATGGGGCAAAAGAAGTGGCACTCAGTTACTCAGCTGGTGCACTTGCCAGTTGCATGGGCCTCATATACAAC…
>GU052714_|_A/chicken/Morales/227-4353/1998_|_1998--_|_7_(MP)_|_H5N2
ATGAGTCTTCTAACCGAGGTCGAAACGTACGTTCTCTCTATCATCCCATCAGGCCCCCTCAAAGCCGAGATCGCGCAGAGACTTGAAGATGTCTTTGCAGGGAAGAACACCGATCTTGAGGCAATCATGGAATGGCTAAAGACAAGACCAATCCTGTCACCTCTGACTAAGGGGATTTTAGGACTTGTGTTCACGCTCACCGTGCCCAGTGAGCGAGGACTGCAGCGTAGACGCTTTGTTCAAAATGCCCTTGATGGGAATGGGGATCCAAACAACATGGACAGAGCAGTCAAACTGTACAGGAAGCTAAAAAGGGAGATAACATTCCATGGGGCAAAAGAAGTGGCACTCAGTTACTCAGCTGGTGCACTTGCCAGTTGCATGGGCCTCATATACAAC…
>CY178231_|_A/widgeon/Wisconsin/617/1983_|_1983--_|_7_(MP)_|_H6N8
ATGAGTCTTCTAACCGAGGTCGAAACGTACGTTCTCTCTATCGTCCCGTCAGGCCCCCTCAAAGCCGAGATCGCGCAGAGACTTGAAGATGTCTTTGCAGGGAAGAACACCGATCTTGAGGCACTCATGGAATGGCTAAAGACAAGACCAATCCTGTCACCTCTGACTAAGGGAATTTTAGGATTTGTGTTTACGCTCACCGTGCCCAGTGAGCGAGGACTGCAGCGTAGACGCTTTGTTCAAAATGCCCTTAATGGGAATGGAGATGCAAACAACATGGACAGAGCAGTCAAACTGTACAGGAAGCTCAAAAGGGAAATAACATTCCATGGGGCAAAAGAAGTGGCACTCAGTTATTCAACTGGTGCACTTACCAGTTGCATGGGCCTCATATATAAT…
>KP674444_|_A/chicken/Pennsylvania/7659/1985_|_1985--_|_7_(MP)_|_H5N2
ATGAGTCTTCTAACCGAGGTCGAAACGTACGTTCTCTCTATCGTCCCGTCAGGCCCCCTCAAAGCCGAGATCGCGCAGAGACTTGAAGATGTCTTTGCAGGGAAGAACACCGATCTTGAGGCACTCATGGAATGGCTAAAGACAAGACCAATCCTGTCACCTCTGACTAAGGGGATTTTAGGATTTGTGTTTACGCTCACCGTGCCCAGTGAGCGAGGACTGCAGCGTAGACGCTTTGTCCAAAATGCCCTTAATGGGAATGGGGATCCAAACAACATGGACAGAGCGGTCAAACTGTACAGGAAACTAAAAAGGGAAATAACATTCCATGGGGCAAAAGAAGTGGCACTCAGTTATTCAACTGGTGCACTTGCCAGTTGCATGGGCCTCATATACAAC…
>MH134600_|_A/environment/Chile/C7126/2016_|_2016-02-17_|_7_(MP)_|_H13N2
ATGAGTCTTCTAACCGAGGTCGAAACGTACGTTCTCTCTATCGTCCCGTCAGGCCCCCTCAAAGCCGAGATCGCACAGAGACTTGAAGATGTGTTTGCAGGGAAGAACACCGATCTTGAGGCACTCATGGAATGGCTAAAGACAAGACCAATCCTGTCACCTCTGACTAAGGGGATTTTAGGATTCGTGTTCACGCTCACCGTGCCCAGTGAGCGAGGACTGCAGCGTAGACGCTTTGTTCAAAATGCCCTTAATGGGAATGGGGATCCAAACAACATGGACAGAGCAGTCAAACTGTACAGAAAGCTGAAAAGGGAGATAACATTCCATGGGGCAAAAGAAGTGGCACTCAGTTATTCGACTGGTGCACTTGCCAGTTGCATGGGCCTCATATACAAT…
>MN253753_|_A/Blue-winged_Teal/Texas/AH0041125S.7.A/2015_|_2015--_|_7_(MP)_|_H4N6
ATGAGTCTTCTAACCGAGGTCGAAACGTACGTTCTCTCTATCATCCCGTCAGGCCCCCTCAAAGCCGAGATCGCGCAGAGACTTGAAGATGTGTTTGCAGGGAAGAACACCGATCTTGAGGCACTCATGGAGTGGCTAAAGACAAGACCAATCCTGTCACCTCTGACTAAGGGGATTTTAGGGTTCGTGTTCACGCTCACCGTGCCCAGTGAGCGGGGACTGCAGCGTAGACGCTTTGTTCAAAATGCCCTTAATGGGAATGGGGATCCAAACAACATGGACAGAGCAGTCAAACTGTACAGAAAGCTCAAAAGGGAGATCACATTCCATGGGGCAAAAGAAGTGGCACTCAGTTATTCAACTGGTGCACTTGCCAGTTGCATGGGCCTCATATACAAC…
>KF772951_|_A/wild_bird/Chile/1805/2008_|_2008-01-21_|_7_(MP)_|_H5N9
ATGAGTCTTCTAACCGAGGTCGAAACGTACGTTCTCTCTATCGTCCCATCAGGCCCCCTCAAAGCCGAGATCGCGCAGAGACTTGAAGATGTGTTTGCAGGGAAGAACACCGATCTTGAGGCACTCATGGAATGGCTAAAGACAAGACCAATCCTGTCACCTCTGACTAAGGGGATTTTAGGATTTGTGTTCACGCTCACCGTGCCCAGTGAGCGAGGACTGCAGCGTAGACGCTTTGTCCAAAATGCCCTTAATGGGAATGGGGATCCAAACAACATGGACAGAGCGGTCAAACTGTACAGGAAGCTTAAAAGGGAGATAACATTCCATGGGGCAAAAGAAGTGGCACTCAGTTATTCTACTGGTGCACTTGCCAGTTGCATGGGCCTCATATACAAC…
>CY190340_|_A/mallard/Maryland/06OS2460/2006_|_2006-12-15_|_7_(MP)_|_H2N2
ATGAGTCTTCTAACCGAGGTCGAAACGTACGTTCTCTCTATCGTCCCGTCAGGCCCCCTCAAAGCCGAGATCGCGCAGAGACTTGAAAATGTGTTTGCAGGGAAGAACACCGATCTTGAGGCACTCATGGAATGGCTAAAGACAAGACCAATCCTGTCACCTCTGACTAAGGGGATTTTAGGATTTGTGTTCACGCTCACCGTGCCCAGTGAGCGAGGACTGCAGCGTAGACGCTTTGTCCAAAATGCCCTTAATGGGAATGGGGATCCAAACAACATGGACAGAGCGGTCAAGCTGTACAGGAAGCTTAAGAGGGAAATAACTTTCCATGGGGCAAAAGAAGTGGCACTCAGTTATTCAACTGGTGCACTTGCCAGCTGCATGGGCCTCATATACAAC…
>KP179325_|_A/pekin_duck/Mexico/CPA-5009/2007_|_2007-11-04_|_7_(MP)_|_H6N2
ATGAGTCTTCTAACCGAGGTCGAAACGTACGTTCTCTCTATCGTCCCGTCAGGCCCCCTCAAAGCCGAGATCGCGCAGAGACTTGAAGATGTGTTTGCAGGGAAAAACACCGATCTTGAGGCGCTCATGGAATGGCTAAAGACAAGACCAATCCTGTCACCTCTGACTAAGGGGATTTTAGGATTTGTATTCACGCTCACCGTGCCCAGTGAGCGAGGACTGCAGCGTAGACGCTTTGTCCAAAATGCCCTTAATGGGAATGGGGATCCAAACAACATGGATAGAGCGGTCAAACTGTACAGGAAGCTTAAAAGGGAAATAACATTCCATGGGGCAAAAGAGGTGGCACTCAGTTATTCAACTGGTGCACTTGCCAGCTGCATGGGCCTCATATACAAC…
>CY240957_|_A/environment/New_Jersey/UGAI16-1055/2016_|_2016-05-16_|_7_(MP)_|_H11N5
ATGAGTCTTCTAACCGAGGTCGAAACGTACGTTCTCTCTATCGTCCCGTCAGGCCCCCTCAAAGCCGAGATCGCACAGAGACTTGAAGATGTATTTGCAGGGAAGAACACCGATCTTGAGGCACTCATGGAATGGCTAAAGACAAGACCAATCCTGTCACCTCTGACCAAGGGGATTTTAGGATTTGTGTTCACACTCACCGTGCCCAGTGAGCGAGGACTGCAGCGTAGACGCTTTGTTCAAAATGCCCTTAATGGGAACGGGGATCCAAACAACATGGACAGAGCAGTCAAACTGTACAGAAAGCTGAAAAGGGAGATAACATTCCATGGGGCAAAAGAAGTGGCACTCAGTTATTCGACTGGTGCACTTGCCAGTTGCATGGGCCTCATATACAAT…
>CY179156_|_A/thick-billed_murre/Alaska/390/1976_|_1976--_|_7_(MP)_|_H1N9
ATGAGTCTTCTAACCGAGGTCGAAACGTACGTTCTCTCTATCGTCCCGTCAGGCCCCCTCAAAGCCGAGATCGCGCAGAGACTTGAAGATGTCTTTGCAGGGAAAAACACCGATCTTGAGGCACTCATGGAATGGCTAAAGACAAGACCAATCCTGTCACCTCTGACTAAAGGGATTTTAGGATTTGTGTTCACGCTCACCGTGCCCAGTGAGCGAGGACTGCAGCGTAGACGATTTGTCCAGAATGCTCTTAATGGGAATGGGGATCCAAACAACATGGACAGGGCAGTCAAACTGTACAGGAAGCTCAAAAGAGAAATCACATTCCATGGGGCCAAAGAAGTAGCACTCAGTTATTCCACTGGTGCACTTGCCAGTTGCATGGGCCTCATATACAAC…
>EU735803_|_A/quail/IN/38685/1993_|_1993--_|_7_(MP)_|_H1N1
ATGAGTCTTCTAACCGAGGTCGAAACGTACGTTCTCTCTATCGTCCCGTCAGGCCCCCTCAAAGCCGAGATCGCGCAGAGACTTGAAGATGTCTTTGCAGGGAAGAACACCGATCTTGAGGCACTCATGGAATGGCTAAAGACAAGACCAATCCTGTCACCTCTGACTAAGGGGATTTTAGGATTTGTGTTCACGCTCACCGTGCCCAGTGAGCGAGGACTGCAGCGTAGACGCTTTGTCCAGAATGCTCTTAATGGGAATGGAGATCCAAATAATATGGACAGGGCAGTCAAACTGTACAGGAAACTCAAAAGGGAAATTACATTCCACGGGGCCAAAGAGGTGGCACTCAGTTATTCCACTGGTGCACTCGCCAGTTGCATGGGCCTCATATACAAC…
>CY149405_|_A/great_black-backed_gull/Iceland/1393/2011_|_2011-10-25_|_7_(MP)_|_H2N5
ATGAGTCTTCTAACCGAGGTTGAAACGTATGTTCTCTCTATCGTCCCGTCAGGCCCCCTCAAAGCCGAGATCGCGCAGAGACTTGAGGATGTTTTTGCAGGGAAGAACACCGATCTTGAGGCACTCATGGAATGGCTAAAGACAAGACCAATCCTGTCACCTCTGACTAAGGGGATTTTAGGATTTGTGTTCACGCTCACCGTGCCCAGTGAGCGAGGACTGCAACGTAGGCGCTTTGTCCAGAATGCCCTTAATGGGAATGGGGATCCAAACAACATGGACAGAGCAGTCAAACTGTACAGGAAGCTCAAAAGGGAGATAACATTCCATGGGGCAAAGGAAGTGGCACTTAGTTATTCAACTGGTGCACTTGCCAGCTGCATGGGCCTCATATACAAC…
>KX960405_|_A/Northern_shoveler/Guatemala/CIP049H112-79/2012_|_2012-12-21_|_7_(MP)_|_H4N2
ATGAGTCTTCTAACCGAGGTCGAAACGTACGTTCTCTCTATCGTCCCGTCAGGCCCCCTCAAAGCCGAGATCGCGCAGAGACTTGAAGATGTGTTTGCAGGGAAGAACACTGATCTTGAGGCACTCATGGAATGGCTAAAGACAAGACCAATCCTGTCACCTCTGACTAAGGGGATTTTAGGATTTGTGTTCACGCTCACCGTGCCCAGTGAGCGAGGACTGCAGCGTAGACGCTTTGTCCAAAATGCCCTTAATGGAAATGGGGATCCAAACAACATGGACAGAGCGGTCAAGCTGTACAGGAAGCTTAAAAGGGAGATAACATTCCATGGGGCAAAAGAAGTGGCACTCAGTTATTCAACTGGTGCACTTGCCAGCTGCATGGGCCTCATATACAAC…
>MK027374_|_A/chicken/Puebla/CPA-03191/2016_|_2016-10-15_|_7_(MP)_|_H7N3
ATGAGTCTTCTAACCGAGGTCGAAACGTACGTTCTCTCTATCGTCCCGTCAGGCCCCCTCAAAGCCGAGATCGCGCAGAGACTTGAAGATGTATTTGCAGGGAAAAACACCGATCTTGAGGCTCTCATGGAATGGCTAAAGACAAGACCAATCCTGTCACCTCTGACTAAGGGGATCTTAGGATTTGTGTTCACGCTCACCGTGCCCAGTGAGCGAGGACTGCAGCGTAGACGTTTTGTCCAAAATGCCCTCAATGGGAATGGGGATCCAAACAACATGGACAAAGCGGTCAAACTGTACAGGAAGCTTAGAAGAGAAATAACATTCCATGGGGCAAAAGAGGTAGCACTCAGTTATTCAACTGGTGCACTTGCCAGCTGCATGGGTCTCGTATACAAC…
>CY033343_|_A/northern_shoveler/California/HKWF1128/2007_|_2007-12-07_|_7_(MP)_|_H2N7
ATGAGTCTTCTAACCGAGGTCGCAACGTACGTTCTCTCTATCGTCCCATCAGGCCCCCTCAAAGCCGAGATCGCGCAGAGACTTGAAGATGTCTTTGCAGGGAAGAACACCGATCTTGAGGCACTCATGGAGTGGCTAAAGACAAGACCAATCCTGTCACCTCTGACTAAGGGGATTTTAGGATTTGTGTTTACGCTCACCGTGCCCAGTGAGCGAGGACTGCAGCGTAGACGCTTTGTCCAAAATGCCCTTAATGGGAATGGGGATCCAAATAACATGGACAGAGCGGTCAAACTGTACAGGAAGCTAAAAAGGGAAATAACATTCCATGGGGCAAAAGAAGTGGCACTCAGCTATTCAACTGGTGCACTTGCCAGCTGCATGGGTCTCATATACAAC…
>MK237644_|_A/northern_shoveler/Wisconsin/17OS4166/2017_|_2017-10-24_|_7_(MP)_|_H1N5
ATGAGCCTTCTAACCGAGGTCGCAACGTACGTTCTCTCTATCGTCCCATCAGGCCCCCTCAAAGCCGAGATCGCGCAGAGACTTGAAGATGTCTTTGCAGGGAAGAACACTGATCTTGAGGCACTCATGGAGTGGCTGAAGACAAGACCAATCCTGTCACCTCTGACTAAGGGGATTTTAGGATTTGTGTTCACGCTCACCGTGCCCAGTGAGCGAGGACTGCAGCGTAGACGCTTTGTTCAAAATGCCCTTAATGGGAATGGGGACCCAAATAACATGGACAGGGCGGTCAAACTGTACAGGAAGCTAAAAAGGGAAATAACATTTCATGGGGCAAAAGAGGTGGCACTCAGCTACTCAACTGGCGCACTTGCCAGCTGCATGGGCCTCATATATAAC…
>CY041283_|_A/shorebird/Delaware/133/2006_|_2006-05-22_|_7_(MP)_|_H6N8
ATGAGCCTTCTAACCGAGGTCGAAACGTACGTTCTTTCTATCGTCCCGTCAGGCCCCCTCAAAGCCGAGATCGCGCAGAGACTTGAAGATGTGTTTGCAGGGAAGAACACCGATCTTGAAGCACTCATGGAATGGCTAAAGACAAGACCAATCCTGTCACCTCTGACTAAGGGGATTTTGGGATTTGTGTTCACGCTCACCGTGCCCAGTGAGCGAGGACTGCAGCGTAGACGCTTTGTCCAAAATGCCCTTAATGGGAATGGGGATCCAAACAACATGGACAGAGCGGTCAAACTGTACAGGAAGCTTAAAAGGGAAATAACATTCCATGGGGCAAGAGAAGTGGCACTCAGTTATTCAACTGGTGCACTTGCCAGTTGCATGGGCCTCATATACAAC…
>CY207190_|_A/black-bellied_whistling-duck/Colombia/1/2011_|_2011-04-13_|_7_(MP)_|_H5N2
ATGAGTCTTCTGACCGAGGTCGAAACGTACGTTCTCTCTATCATCCCGTCAGGCCCCCTCAAAGCCGAAATCGCTCAGAGACTTGAAGATGTGTTTGCAGGGAAGAACACCGATCTTGAGGCACTCATGGAATGGCTAAAGACAAGACCAATCCTGTCACCTCTGACTAAGGGGATTTTAGGATTTGTGTTCACGCTCACCGTGCCCAGTGAGCGGGGACTGCAACGTAGACGCTTTGTCCAAAATGCCCTCAATGGGAATGGGGATCCAAACAACATGGACAGAGCGGTCAAACTGTACAGGAAGCTTAAAAGGGAGATAACATTCCATGGGGCAAAAGAAGTGGCACTCAGTTATTCTACTGGTGCACTAGCCAGTTGCATGGGCCTCATATACAAC…
>CY015028_|_A/chicken/Chile/184240-4322/2002_|_2002--_|_7_(MP)_|_H7N3
ATGAGTCTTCTAACCGAGGTCGAAACGTACGTTCTCTCTATCGTCCCGTCAGGCCCCCTCAAAGCCGAGATCGCGCAGAGACTTGAAGATGTCTTTGCTGGGAAGAACACCGATCTCGAGGCACTCATGGAATGGCTAAAGACAAGACCAATCCTGTCACCTCTGACTAAGGGGATTTTAGGATTTGTGTTCACGCTCACCGTGCCCAGTGAGCGAGGACTGCAGCGTAGACGCTTTGTCCAGAATGCCCTTAATGGGAATGGGGATCCAAACAACATGGACAGGGCAGTGAAACTGTACAGGAAGCTCAAAAGGGAAATTACATTCCACGGGGCCAAAGAAGTAGCGCTCAGTTATTCTACTGGTGCACTTGCCAGCTGCATGGGCCTCATATACAAC…
>MH134875_|_A/kelp_gull/Chile/C12395/2016_|_2016-05-27_|_7_(MP)_|_H6N2
ATGAGTCTTCTAACCGAGGTCGAAACGTACGTTCTCTCTATCGTCCCGTCAGGCCCCCTCAAAGCCGAGATCGCGCAGAGACTTGAAGATGTCTTTGCTGGGAAGAACACAGATCTCGAAGCACTCATGGAATGGCTAAAGACAAGACCAATCCTGTCACCTCTGACTAAGGGGATTTTAGGATTTGTGTTCACGCTCACCGTGCCCAGTGAGCGAGGACTGCAGCGTAGGCGCTTTGTCCAGAATGCTCTCAATGGGAATGGGGATCCAAACAACATGGACAGGGCAGTGAAACTGTACAGGAAGCTCAAAAGGGAGATAACCTTCCATGGGGCCAAGGAAGTGGCGCTCAGTTACTCTACTGGTGCACTTGCCAGTTGCATGGGCCTCATATACAAC…
>KX620129_|_A/white-rumped_sandpiper/Lagoa_do_Peixe/RS1177/2012_|_2012-04-18_|_7_(MP)_|_H6N1
ATGAGTCTTCTAACCGAGGTTGAAACGTACGTTCTCTCTATCGTCCCGTCAGGCCCCCTCAAAGCCGAGATCGCGCAGAGACTTGAAGATGTCTTTGCTGGAAAGAACACAGATCTCGAGGCACTCATGGAATGGCTAAAGACAAGACCAATCCTGTCACCTCTGACTAAGGGGATTTTAGGATTTGTGTTCACGCTCACCGTGCCCAGTGAGCGAGGACTGCAGCGTAGACGCTTTGTCCAGAATGCCCTCAATGGGAATGGGGACCCAAACAACATGGACAGGGCGGTGAAACTGTACAGGAAGCTCAAACGGGAGATCACATTCCATGGGGCCAAGGAAGTAGCGCTCAGTTACTCTACCGGCGCACTTGCCAGTTGCATGGGCCTCATATACAAC…
>KY241438_|_A/brown_skua/Antarctic/AE66/2011_|_2011-01-02_|_7_(MP)_|_H6N8
ATGAGTCTTCTAACCGAGGTCGAAACGTACGTTCTCTCTATCGTCCCGTCAGGCCCCCTCAAAGCCGAGATCGCGCAGAGACTTGAAGATGTCTTTGCTGGGAAGAACACAGATCTCGAGGCACTCATGGAATGGCTAAAGACAAGACCAATCCTGTCACCTCTGACCAAAGGGATTTTAGGGTTTGTGTTCACGCTCACCGTGCCCAGTGAGCGAGGACTGCAGCGTAGACGTTTTGTCCAGAATGCCCTCAATGGGAATGGGGATCCAAACAACATGGACAGGGCAGTGAAACTGTACAGGAAGCTCAAAAGGGAGATCACATTCAATGGGGCCAAAGAAGTAGCGCTCAGTTACTCTACTGGTGCACTTGCCAGTTGCATGGGCCTCATATACAAC…
>MH488115_|_A/yellow-billed_teal/Chile/C8687/2016_|_2016-03-11_|_7_(MP)_|_H7N6
ATGAGCCTTCTAACCGAGGTCGAAACGTACGTTCTCTCTATCGTCCCGTCAGGCCCCCTCAAAGCCGAGATCGCGCAGAGACTTGAAGATGTCTTTGCTGGAAAGAACACAGATCTCGAAGCACTCATGGAATGGCTAAAGACAAGACCAATCCTGTCACCTCTGACTAAGGGGATTTTAGGATTTGTGTTCACGCTCACCGTGCCCAGTGAGCGAGGACTGCAGCGTAGACGCTTTGTCCAGAATGCCCTCAATGGGAATGGGGATCCAAACAACATGGACAGAGCGGTGAAACTGTACAGGAAGCTCAAAAGGGAAATCACATTCCATGGGGCCAAAGAAGTAGCGCTCAGTTACTCCACTGGTGCACTTGCCAGCTGCATGGGCCTCATATACAAC…
>CY005414_|_A/semi-palmated_sandpiper/Brazil/43/1990_|_1990-04-18_|_7_(MP)_|_H2N1
ATGAGTCTTCTAACCGAGGTCGAAACGTACGTTCTCTCTATCGTCCCGTCAGGCCCCCTCAAAGCCGAGATCGCGCAGAGACTTGAAGATGTCTTTGCTGGAAAGAACACTGACCTTGAGGCACTCATGGAATGGCTAAAGACAAGACCAATCCTGTCACCTCTGACTAAGGGGGTTTTAGGATTTGTGTTCACGCTCACCGTGCCCAGTGAGCGAGGACTGCAGCGTAGACGATTTGTCCAGAATGCCCTTAATGGGAATGGGGATCCGAACAACATGGCTAGAGCAGTGAAACTGTACAGGAAGCTCAAAAGGGAAATTACATTCCATGGGGCCAAGGAGGTAGCGCTCAGTTATTCTACTGGTGCACTTGCCAGTTGCATGGGCCTCATATACAAC…
>MN055192_|_A/chinstrap_penguin/Antarctica/HP04/2018_|_2018--_|_7_(MP)_|_H11N2
ATGAGTCTTCTAACCGAGGTCGAAACGTACGTTCTCTCTATCGTCCCGTCAGGCCCCCTCAAAGCCGAAATCGCGCAGAGACTTGAAGATGTCTTTGCTGGGAAGAACACCGATCTTGAGGCACTCCTGGAATGGCTAAAGACAAGACCAATCCTGTCACCTCTGACCAAGGGGATTTTAGGATTTGTGTTCACGCTCACCGTGCCCAGTGAGCGAGGACTGCAGCGTAGACGCTTTGTCCAGAATGCCCTTAATGGGAATGGGGACCCAAACAACATGGACAGGGCGGTGAAACTGTACAGGAAGCTAAAAAGGGAAATTACTTTCCATGGGGCCAAGGAGGTAGCGCTCAGTTATTCTACTGGTGCACTTGCCAGTTGCATGGGCCTCATTTACAAC…
>GU053164_|_A/turkey/Minnesota/38429/1988_|_1988--_|_7_(MP)_|_H7N9
ATGAGTCTTCTAACCGAGGTCGAAACGTACGTTCTCTCTATCGTCCCGTCAGGCCCCCTCAAAGCCGAGATCGCGCAGAGACTTGAAGATGTCTTTGCAGGGAAGAACACAGATCTCGAGGCTCTCATGGAATGGCTAAAGACAAGACCAATCCTGTCACCTCTGACTAAGGGGATTTTAGGATTTGTGTTCACGCTCACCGTGCCCAGTGAGCGAGGACTGCAGCGTAGACGCTTTGTCCAAAATGCCCTAAATGGAAATGGAGACCCGAACAACATGGACAGGGCAGTCAAACTTTATAGGAAGCTGAAAAGAGAGATAACATTCCATGGAGCTAAGGAGGTTGCACTCAGTTACTCAACCGGTGCACTTGCTAGTTGCATGGGTCTCATATACAAC…
>CY101248_|_A/sanderling/Delaware_Bay/70/1999_|_1999-05-23_|_7_(MP)_|_H3N8
ATGAGTCTTCTAACCGAGGTCGAAACGTACGTTCTCTCTATCGTTCCGTCAGGCCCCCTCAAAGCCGAGATCGCGCAGAGACTTGAGGATGTCTTTGCAGGGAAGAACACCGATCTTGAGGCACTCATGGAATGGCTAAAGACAAGACCAATCCTGTCACCTCTGACTAAGGGGATTTTAGGGTTTGTGTTCACGCTCACCGTGCCCAGTGAGCGAGGACTGCAGCGTAGACGCTTTGTCCAAAACGCCCTAAATGGGAATGGAGACCCAAACAATATGGACAGAGCAGTCAAACTGTACAGGAAGCTGAAAAGGGAGATAACATTCCATGGGGCTAAGGAAGTTGCACTCAGTTACTCAACTGGTGCACTTGCCAGTTGCATGGGCCTCATATACAAC…
>KF826950_|_A/canine/Guangdong/12/2012_|_2012-09-15_|_7_(MP)_|_H3N2
ATGAGTCTTCTAACCGAGGTCGAAACGTACGTTCTCTCTATCGTCCCATCAGGCCCCCTCAAAGCCGAGATCGCGCAGAGACTTGAAGATGTCTTTGCAGGGAAAAACACCGATCTCGAGGCTCTCATGGAATGGCTAAAGACAAGACCAATCCTGTCACCTTTAACTAAGGGGATTTTAGGATTTGTGTTCACGCTCACCGTGCCCAGTGAGCGAGGACTGCAGCGTAGACGCTTTGTCCAAAATGCCTTAAATGGGAATGGAGACCCAAACAACATGGACAGGGCAGTCAAACTATACAGGAAGTTGAAGAGAGAGATAACATTCCATGGGGCTAAAGAAGTTGCACTCAGCTACTCAACCGGCGCACTTGCCAGTTGTATGGGTCTCATATACAAC…
>MG309811_|_A/canine/China/LG2/2015_|_2015-12-16_|_7_(MP)_|_H3N2
ATGAGTCTTCTAACCGAGGTTGAAACGTACGTTCTCTCTATCGTCCCATCAGGCCCCCTCAAAGCCGAGATCGCGCAGAGACTTGAAGATGTCTTTGCAGGGAAAAGCACCGATCTCGAGGCTCTCATGGAATGGCTAAAGACAAGACCAATCCTGTCACCTTTGACTAAGGGGACTTTAGGATTTGTGTTCACGCTCACCGTGCCCAGTGAGCGAGGACTGCAGCGTAGACGCTTTGTCCAAAATGCCTTAAATGGGAATGGAGACCCAAACAACATGGACAGGGCAGTCAAACTGTACAGGAAGTTGAAGAGAGAGATAACATTCCATGGGGCTAAAGAAGTTGCACTCAGCTACTCAACCGGCGCACTTGCCAGTTGTATGGGTCTCATATACAAC…
>MG386685_|_A/canine/China/JLM2/2015_|_2015-11-25_|_7_(MP)_|_H3N2
ATGAGTCTTCTAACCGAGGTTGAAACGTACGTTCTCTCTATCGTCCCATCAGGCCCCCTCAAAGCCGAGATCGCGCAGAGACTTGAAGATGTCTTTGCAGGGAAAAGCACCGATCTCGAGGCTCTCATGGAATGGCTAAAGACAAGACCAATCCTGTCACCTTTGACTAAGGGGATTTTAGGATTTGTGTTCACGCTCACCGTGCCCAGTGAGCGAGGACTGCAGCGTAGACGCTTTGTCCAAAATGCCTTAAATGGGAATGGAGACCCAAACAACATGGACAGGGCAGTCAAACTGTACAGGAAGTTGAAGAGAGAGATAACATTCCATGGGGCTAAAGAAGTTGCACTCAGCTACTCAACCGGCGCACTTGCCAGTTGTATGGGTCTCATATACAAC…
>MK212492_|_A/canine/Beijing/20121230-62/2012_|_2012-12-30_|_7_(MP)_|_H3N2
ATGAGTCTTCTAACCGAGGTCGAAACGTACGTTCTCTCTATCGTCCCATCAGGCCCCCTCAAAGCCGAGATCGCGCAGAGACTTGAAGATGTCTTTGCAGGGAAAAGCACCGATCTCGAGGCTCTCATGGAATGGCTAAAGACAAGACCAATCCTGTCACCTTTGACTAAGGGGATTTTAGGATTTGTGTTCACGCTCACCGTGCCCAGTGAGCGAGGACTGCAGCGTAGACGCTTTGTCCAAAATGCCTTAAATGGGAATGGAGACCCAAACAACATGGACAGGGCAGTCAAACTGTACAGGAAGTTGAAGAGAGAGATAACATTCCATGGGGCTAAAGAAGTTGCACTCAGCTACTCAACCGGCGCACTTGCCAGTTGTATGGGTCTCATATACAAC…
>MK212556_|_A/canine/Beijing/20131112-279/2013_|_2013-11-12_|_7_(MP)_|_H3N2
ATGAGTCTTCTAACCGAGGTCGAAACGTACGTTCTCTCTATCGTCCCATCAGGCCCCCTCAAAGCCGAGATCGCGCAGAGACTTGAAGATGTCTTTGCAGGGAAAAGCACCGATCTCGAGGCTCTCATGGAATGGCTAAAGACAAGACCAATCCTGTCACCTTTGACTAAGGGGATTTTAGGATTTGTGTTCACGCTCACCGTGCCCAGTGAGCGAGGACTGCAGCGTAGACGCTTTGTCCAAAATGCCTTAAATGGGAATGGAGACCCAAACAACATGGACAGGGCAGTCAAACTGTACAGGAAGTTGAAGAGAGAGATAACATTCCATGGGGCTAAAGAAGTTGCACTCAGCTACTCAACCGGCGCACTTGCCAGTTGTATGGGTCTCATATACAAC…
>MK212516_|_A/canine/Beijing/20121215-34/2012_|_2012-12-15_|_7_(MP)_|_H3N2
ATGAGTCTTCTAACCGAGGTCGAAACGTACGTTCTCTCTATCGTCCCATCAGGCCCCCTCAAAGCCGAGATCGCGCAGAGACTTGAAGATGTCTTTGCAGGGAAAAGCACCGATCTCGAGGCTCTCATGGAATGGCTAAAGACAAGACCAATCCTGTCACCTTTAACTAAGGGGATTTTAGGATTTGTGTTCACGCTCACCGTGCCCAGTGAGCGAGGACTGCAGCGTAGACGCTTTGTCCAAAATGCCTTAAATGGGAATGGAGACCCAAACAACATGGACAGGGCAGTCAAACTGTACAGGAAGTTGAAGAGAGAGATAACATTCCATGGGGCTAAAGAAGTTGCACTCAGCTACTCAACCGGCGCACTTGCCAGTTGTATGGGTCTCATATACAAC…
>MK212828_|_A/canine/Beijing/20140103-90/2014_|_2014-01-03_|_7_(MP)_|_H3N2
ATGAGTCTTCTAACCGAGGTCGAAACGTACGTTCTCTCTATCGTCCCATCAGGCCCCCTCAAAGCCGAGATCGCGCAGAGACTTGAAGATGTCTTTGCAGGGAAAAGCACCGATCTCGAGGCTCTCATGGAATGGCTAAAGACAAGACCAATCCTGTCACCTTTGACTAAGGGGATTTTAGGATTTGTGTTCACGCTCACCGTGCCCAGTGAGCGAGGACTGCAGCGTAGACGCTTTGTCCAAAATGCCTTAAATGGGAATGGAGACCCAAACAACATGGACAGGGCAGTCAAACTGTACAGGAAGTTGAAGAGAGAGATAACATTCCATGGGGCTAAAGAAGTTGCACTCAGCTACTCAACCGGCGCACTTGCCAGTTGTATGGGTCTCATATACAAC…
>MG309803_|_A/canine/China/LG1/2015_|_2015-12-16_|_7_(MP)_|_H3N2
ATGAGTCTTCTAACCGAGGTTGAAACGTACGTTCTCTCTATCGTCCCATCAGGCCCCCTCAAAGCTGGGATCGCGCAGAGACTTGAAGATGTCTTTGCAGGGAAAAGCACCGATCTCGAGGCTCTCATGGAATGGCTAAAGACAAGACCAATCCTGTCACCTTTGACTAAGGGGATTTTAGGATTTGTGTTCACGCTCACCGTGCCCAGTGAGCGAGGACTGCAGCGTAGACGCTTTGTCCAAAATGCCTTAAATGGGAATGGAGACCCAAACAACATGGACAGGGCAGTCAAACTGTACAGGAAGTTGAAGAGAGAGATAACATTCCATGGGGCTAAAGAAGTTGCACTCAGCTACTCAACCGGCGCACTTGCCAGTTGTATGGGTCTCATATACAAC…
>MK212804_|_A/canine/Beijing/20150120-265/2015_|_2015-01-20_|_7_(MP)_|_H3N2
ATGAGTCTTCTAACCGAGGTCGAAACGTACGTTCTCTCTATCGTCCCATCAGGCCCCCTCAAAGCCGAGATCGCGCAGAGACTTGAAGATGTCTTTGCAGGGAAAAGCACCGATCTCGAGGCTCTCATGGAATGGCTAAAGACAAGACCAATCCTGTCACCTTTAACTAAGGGGATTTTAGGATTTGTGTTCACGCTCACCGTGCCCAGTGAGCGAGGACTGCAGCGTAGACGCTTTGTCCAAAATGCCTTAAATGGGAATGGAGACCCAAACAACATGGACAGGGCAGTCAAACTGTACAGGAAGTTGAAGAGAGAGATAACATTCCATGGGGCTAAAGAAGTTGCACTCAGCTACTCAACCGGCGCACTTGCCAGTTGTATGGGTCTCATATACAAC…
>MG386677_|_A/canine/China/JLM1/2015_|_2015-11-25_|_7_(MP)_|_H3N2
ATGAGTCTTCTAACCGAGGTTGAAACGTACGTTCTCTCTATCGTCCCATCAGGCCCCCTCAAAGCCGAGATCGCGCAGAGACTTGAAGATGTGTTTGCAGGGAAAAGCACCGATCTCGAGGCTCTCATGGAATGGCTAAAGACAAGACCAATCCTGTCACCTTTGACTAAGGGGATTTTAGGATTTGTGTTCACGCTCACCGTGCCCAGTGAGCGAGGACTGCAGCGTAGACGCTTTGTCCAAAATGCCTTAAATGGGAATGGAGACCCAAACAACATGGACAGGGCAGTCAAACTGTACAGGAAGTTGAAGAGAGAGATAACATTCCATAGGGCTAAAGAAGTTGCACTCAGCTACTCAACCGGCGCACTTGCCAGTTGTATGGGTCTCATATACAAC…
>GU433362_|_A/canine/Guangdong/2/2007_|_2007-10-18_|_7_(MP)_|_H3N2
ATGAGTCTTCTAACCGAGGTCGAAACGTACGTTCTCTCTATCGTCCCGTCAGGCCCCCTCAAAGCCGAGATCGCGCAGAGACTTGAAGATGTCTTTGCAGGGAAAAACACCGATCTCGAGGCTCTCATGGAATGGCTAAAGACAAGACCAATCCTGTCACCTCTAACTAAGGGGATTTTAGGATTTGTGTTCACGCTCACCGTGCCCAGTGAGCGAGGACTGCAGCGTAGACGCTTTGTCCAAAATGCCCTAAATGGGAATGGAGACCCAAACAACATGGACAGGGCAGTCAAACTGTACAGGAAGTTGAAGAGAGAGATAACATTCCATGGGGCTAAAGAAGTTGCACTCAGCTACTCAACCGGCGCACTTGCCAGTTGTATGGGTCTCATATACAAC…
>GU433355_|_A/canine/Guangdong/2/2006_|_2006-08-_|_7_(MP)_|_H3N2
ATGAGTCTTCTAACCGAGGTCGAAACGTACGTTCTCTCTATCGTCCCGTCAGGCCCCCTCAAAGCCGAGATCGCGCAGAGACTTGAAGATGTCTTTGCAGGGAAAAACACCGATCTCGAGGCTCTCATGGAATGGCTAAAGACAAGACCAATCCTGTCACCTCTAACTAAGGGGATTTTAGGATTTGTGTTCACGCTCACCGTGCCCAGTGAGCGAGGACTGCAGCGTAGACGCTTTGTCCAAAATGCCCTAAATGGGAATGGAGACCCAAACAACATGGACAGGGCAGTCAAACTGTACAGGAAGTTGAAGAGAGAGATAACATTCCATGGGGCTAAAGAAGTTGCACTCAGCTACTCAACCGGCGCACTTGCCAGTTGTATGGGTCTCATATACAAC…
>GU433370_|_A/canine/Guangdong/1/2007_|_2007-04-18_|_7_(MP)_|_H3N2
ATGAGTCTTCTAACCGAGGTCGAAACGTACGTTCTCTCTATCGTCCCGTCAGGCCCCCTCAAAGCCGAGATCGCGCAGAGACTTGAAGATGTCTTTGCAGGGAAAAACACCGATCTCGAGGCTCTCATGGAATGGCTAAAGACAAGACCAATCCTGTCACCTCTAACTAAGGGGATTTTAGGATTTGTGTTCACGCTCACCGTGCCCAGTGAGCGAGGACTGCAGCGTAGACGCTTTGTCCAAAATGCCCTAAATGGGAATGGAGACCCAAACAACATGGACAGGGCAGTCAAACTGTACAGGAAGTTGAAGAGAGAGATAACATTCCATGGGGCTAAAGAAGTTGCACTCAGCTACTCAACCGGCGCACTTGCCAGTTGTATGGGTCTCATATACAAC…
>JN247622_|_A/canine/Jiangsu/06/2010_|_2010-06-_|_7_(MP)_|_H3N2
ATGAGTCTTCTAACCGAGGTCGAAACGTACGTTCTCTCTATCGTCCCATCAGGCCCCCTCAAAGCCGAGATCGCGCAGAGACTTGAAGATGTCTTTGCAGGGAAAAACACCGATCTCGAGGCTCTCATGGAATGGCTAAAGACAAGACCAATCCTGTCACCTTTAACTAAGGGGATTTTAGGATTTGTGTTCACGCTCACCGTGCCCAGTGAGCGAGGACTGCAGCGTAGACGCTTTGTCCAAAATGCCCTAAATGGGAATGGAGACCCAAACAACATGGACAGGGCAGTCAAACTGTACAGGAAGTTGAAGAGAGAGATAACATTCCATGGGGCTAAAGAAGTTGCACTCAGCTACTCAACCGGCGCACTTGCCAGTTGTATGGGTCTCATATACAAC…
>JX414245_|_A/canine/Guangdong/05/2011_|_2011-02-_|_7_(MP)_|_H3N2
ATGAGTCTTCTAACCGAGGTCGAAACGTACGTTCTCTCTATCGTCCCATCAGGCCCCCTCAAAGCCGAGATCGCGCAGAGACTTGAAGATGTCTTTGCAGGGAAAAACACCGATCTCGAGGCTCTCATGGAATGGCTAAAGACAAGACCAATCCTGTCACCTTTAACTAAGGGGATTTTAGGATTTGTGTTCACGCTCACCGTGCCCAGTGAGCGAGGACTGCAGCGTAGACGCTTTGTCCAAAATGCCCTAAATGGGAATGGAGACCCAAACAACATGGACAGGGCAGTCAAACTGTACAGGAAGTTGAAGAGAGAGATAACATTCCATGGGGCTAAAGAAGTTGCACTCAGCTACTCAACCGGCGCACTTGCCAGTTGTATGGGTCTCATATACAAC…
>JX101404_|_A/canine/Beijing/305/2009_|_2009-12-13_|_7_(MP)_|_H3N2
ATGAGTCTTCTAACCGAGGTCGAAACGTACGTTCTCTCTATCGTCCCATCAGGCCCCCTCAAAGCCGAGATCGCGCAGAGACTTGAAGATGTCTTTGCAGGGAAAAACACCGATCTCGAGGCTCTCATGGAATGGCTAAAGACAAGACCAATCCTGTCACCTTTAACTAAGGGGATTTTAGGATTTGTGTTCACGCTCACCGTGCCCAGTGAGCGAGGACTGCAGCGTAGACGCTTTGTCCAAAATGCCCTAAATGGGAATGGAGACCCAAACAACATGGACAGGGCAGTCAAACTGTACAGGAAGTTGAAGAGAGAGATAACATTCCATGGGGCTAAAGAAGTTGCACTCAGCTACTCAACCGGCGCACTTGCCAGTTGTATGGGTCTCATATACAAC…
>JX101422_|_A/canine/Beijing/253/2009_|_2009-12-09_|_7_(MP)_|_H3N2
ATGAGTCTTCTAACCGAGGTCGAAACGTACGTTCTCTCTATCGTCCCATCAGGCCCCCTCAAAGCCGAGATCGCGCAGAGACTTGAAAATGTCTTTGCAGGGAAAAACACCGATCTCGAGGCTCTCATGGAATGGCTAAAGACAAGACCAATCCTGTCACCTTTAACTAAGGGGATTTTAGGATTTGTGTTCACGCTCACCGTGCCCAGTGAGCGAGGACTGCAGCGTAGACGCTTTGTCCAAAATGCCCTAAATGGGAATGGAGACCCAAACAACATGGACAGGGCAGTCAAACTGTACAGGAAGTTGAAGAGAGAGATAACATTCCATGGGGCTAAAGAAGTTGCACTCAGCTACTCAACCGGCGCACTTGCCAGTTGTATGGGTCTCATATACAAC…
>JF714154_|_A/canine/Zhejiang/1/2010_|_2010-09-30_|_7_(MP)_|_H3N2
ATGAGTCTTCTAACCGAGGTCGAAACGTACGTTCTCTCTATCGTCCCATCAGGCCCCCTCAAAGCCGAGATCGCGCAGAGACTTGAAGATGTCTTTGCAGGGAAAAACACCGATCTCGAGGCTCTCATGGAATGGCTAAAGACAAGACCAATCCTGTCACCTTTAACTAAGGGGATTTTAGGATTTGTGTTCACGCTCACCGTGCCCAGTGAGCGAGGACTGCAGCGTAGACGCTTTGTCCAAAATGCCCTAAATGGGAATGGAGACCCAAACAACATGGACAGGGCAGTCAAACTGTACAGGAAGTTGAAGAGAGAGATAACATTCCATGGGGCTAAAGAAGTTGCACTCAGCTACTCAACCGGCGCACTTGCCAGTTGTATGGGTCTCATATACAAC…
>JN247582_|_A/canine/Jiangsu/01/2009_|_2009-12-_|_7_(MP)_|_H3N2
ATGAGTCTTCTAACCGAGGTCGAAACGTACGTTCTCTCTATCGTCCCATCAGGCCCCCTCAAAGCCGAGATCGCGCAGAGACTTGAAGATGTCTTTGCAGGGAAAAACACCGATCTCGAGGCTCTCATGGAATGGCTAAAGACAAGACCAATCCTGTCACCTTTAACTAAGGGGATTTTAGGATTTGTGTTCACGCTCACCGTGCCCAGTGAGCGAGGACTGCAGCGTAGACGCTTTGTCCAAAATGCCCTAAATGGGAATGGAGACCCAAACAACATGGACAGGGCAGTCAAACTGTACAGGAAGTTGAAGAGAGAGATAACATTCCATGGGGCTAAAGAAGTTGCACTCAGCTACTCAACCGGCGCACTTGCCAGTTGTATGGGTCTCATATACAAC…
>JX101356_|_A/canine/Beijing/1028/2010_|_2010-02-02_|_7_(MP)_|_H3N2
ATGAGTCTTCTAACCGAGGTCGAAACGTACGTTCTCTCTATCGTCCCATCAGGCCCCCTCAAAGCCGAGATCGCGCAGAGACTTGAAGATGTCTTTGCAGGGAAAAACACCGATCTCGAGGCTCTCATGGAATGGCTAAAGACAAGACCAATCCTGTCACCTTTAACTAAGGGGATTTTAGGATTTGTGTTCACGCTCACCGTGCCCAGTGAGCGAGGACTGCAGCGTAGACGCTTTGTCCAAAATGCCCTAAATGGGAATGGAGACCCAAACAACATGGACAGGGCAGTCAAACTGTACAGGAAGTTGAAGAGAGAGATAACATTCCATGGGGCTAAAGAAGTTGCACTCAGCTACTCAACCGGCGCACTTGCCAGTTGTATGGGTCTCATATACAAC…
>KC755920_|_A/canine/Korea/CY005/2010_|_2010-10-_|_7_(MP)_|_H3N2
ATGAGTCTTCTAACCGAGGTCGAAACGTACGTTCTCTCTATCATCCCATCAGGCCCCCTCAAAGCCGAGATCGCGCAGAGACTTGAAGATGTCTTTGCAGGGAAAAACACCGATCTCGAGGCTCTCATGGAATGGCTAAAGACAAGACCAATCCTGTCACCTTTAACTAAGGGGATTTTAGGATTTGTGTTCACGCTCACCGTGCCCAGTGAGCGAGGACTGCAGCGTAGACGCTTTGTCCAAAATGCCCTAAATGGGAATGGAGACCCAAACAACATGGACAGGGCAGTCAAACTGTACAGGAAGTTGAAGAGAGAGATAACATTCCACGGGGCTAAAGAAGTTGCACTCAGCTACTCAACCGGTGCACTTGCCAGTTGTATGGGTCTCATATACAAC…
>KC755919_|_A/canine/Korea/CY001/2010_|_2010-10-_|_7_(MP)_|_H3N2
ATGAGTCTTCTAACCGAGGTCGAAACGTACGTTCTCTCTATCATCCCATCAGGCCCCCTCAAAGCCGAGATCGCGCAGAGACTTGAAGATGTCTTTGCAGGGAAAAACACCGATCTCGAGGCTCTCATGGAATGGCTAAAGACAAGACCAATCCTGTCACCTTTAACTAAGGGGATTTTAGGATTTGTGTTCACGCTCACCGTGCCCAGTGAGCGAGGACTGCAGCGTAGACGCTTTGTCCAAAATGCCCTAAATGGGAGTGGAGACCCAAACAACATGGACAGGGCAGTCAAACTGTACAGGAAGTTGAAGAGAGAGATAACATTCCACGGGGCTAAAGAAGTTGCACTCAGCTACTCAACCGGTGCACTTGCCAGTTGTATGGGTCTCATATACAAC…
>KX509808_|_A/canine/Korea/CY053/2014_|_2014-03-02_|_7_(MP)_|_H3N2
ATGAGTCTTCTAACCGAGGTCGAAACGTACGTTCTCTCTATCATCCCATCAGGCCCCCTCAAAGCCGAGATCGCGCAGAGACTTGAAGATGTCTTTGCAGGGAAAAACACCGATCTCGAGGCTCTCATGGAATGGCTAAAGACAAGACCAATCCTGTCACCTTTAACTAAGGGGATTTTAGGATTTGTGTTCACGCTCACCGTGCCCAGTGAGCGAGGACTGCAGCGTAGACGCTTTGTCCAAAATGCCCCAAATGGGAATGGAGACCCAAACAACATGGACAGGGCAGTCAAACTGTACAGGAAGTTGAAGAGAGAGATAACATTCCACGGGGCTAAAGAAGTTGCACTCAGCTACTCAACCGGTGCACTTGCCAGTTGTATGGGTCTCATATACAAC…
>MH105835_|_A/canine/Korea/AS-01/2009_|_2009-09-18_|_7_(MP)_|_H3N2
ATGAGTCTTCTAACCGAGGTCGAAACGTACGTTCTCTCTATCGTCCCATCAGGCCCCCTCAAAGCCGAGATCGCGCAGAGACTTGAAGATGTCTTTGCAGGGAAAAACACCGATCTCGAGGCTCTCATGGAATGGCTAAAGACAAGACCAATCCTGTCACCTTTAACTAAGGGGATTTTAGGATTTGTGTTCACGCTCACCGTGCCCAGTGAGCGAGGACTGCAGCGTAGACGCTTTGTCCAAAATGCCCTAAATGGGAATGGAGACCCAAACAACATGGACAGGGCAGTCAAACTGTACAGGAAGTTGAAGAGAGAGATAACATTCCACGGGGCTAAAGAAGTTGCACTCAGCTACTCAACCGGTGCACTTGCCAGTTGTATGGGTCTCATATACAAC…
>MH105838_|_A/canine/Korea/AS-05/2012_|_2012-07-14_|_7_(MP)_|_H3N2
ATGAGTCTTCTAACCGAGGTCGAAACGTACGTTCTCTCTATCATCCCATCAGGCCCCCTCAAAGCCGAGATCGCGCAGAGACTTGAAGATGTCTTTGCAGGGAAAAACACCGATCTCGAGGCTCTCATGGAATGGCTAAAGACAAGACCAATCCTGTCACCTTTAACTAAGGGGATTTTAGGATTTGTGTTCACGCTCACCGTGCCCAGTGAGCGAGGACTGCAGCGTAGACGCTTTGTCCAAAATGCCTTAAATGGGAATGGAGACCCAAACAACATGGACAGGGCAGTCAAACTGTACAGGAAGTTGAAGAGAGAGATAACATTCCACGGGGCTAAAGAAGTTGCACTCAGCTACTCAACCGGTGCACTTGCCAGTTGTATGGGTCTCATATACAAC…
>JX679528_|_A/canine/Korea/KRIBB01/2011_|_2011-11-01_|_7_(MP)_|_H3N2
ATGAGTCTTCTAACCGAGGTCGAAACGTACGTTCTCTCTATCATCCCATCAGGCCCCCTCAAAGCCGAGATCGCGCAGAGACTTGAAGATGTCTTTGCAGGGAAAAACACCGATCTCGAGGCTCTCATGGAATGGCTAAAGACAAGACCAATCCTGTCACCTTTAACTAAGGGGATTTTAGGATTTGTGTTCACGCTCACCGTGCCCAGTGAGCGAGGACTGCAGCGTAGACGCTTTGTCCAAAATGCCCTAAATGGGAATGGAGACCCAAACAACATGGACAGGGCAGTCAAACTGTACAGAAAGTTGAAGAGAGAGATAACATTCCACGGGGCTAAAGAAGTTGCACTCAGCTACTCAACCGGTGCACTTGCCAGTTGTATGGGTCTCATATACAAC…
>JX101365_|_A/canine/Beijing/511/2010_|_2010-01-03_|_7_(MP)_|_H3N2
ATGAGTCTTCTAACCGAGGTCGAAACGTACGTTCTCTCTATCATCCCATCAGGCCCCCTCAAAGCCGAGATCGCGCAGAGACTTGAAGATGTCTTTGCAGGGAAAAACACCGATCTCGAGGCTCTCATGGAATGGCTAAAGACAAGACCAATCCTGTCACCTTTAACTAAGGGGATTTTAGGATTTGTGTTCACGCTCACCGTGCCCAGTGAGCGAGGACTGCAGCGTAGACGCTTTGTCCAAAATGCCCTAAATGGGAATGGAGACCCAAACAACATGGACAGGGCAGTCAAACTGTACAGGAAGTTGAAGAGAGAGATAACATTCCATGGGGCTAAAGAAGTTGCACTCAGCTACTCAACCGGCGCACTTGCCAGTTGTATGGGTCTCATATACAAC…
>FJ560885_|_A/canine/Korea/GCVP01/2007_|_2007-05-_|_7_(MP)_|_H3N2
ATGAGTCTTCTAACCGAGGTCGAAACGTACGTTCTCTCTATCGTCCCGTCAGGCCCCCTCAAAGCCGAGATCGCGCAGAGACTTGAAGATGTCTTTGCAGGGAAAAACACCGATCTCGAGGCTCTCATGGAATGGCTAAAGACAAGACCAATCCTGTCACCTCTAACTAAGGGGATTTTAGGATTTGTGTTCACGCTCACCGTGCCCAGTGAGCGAGGACTGCAACGTAGACGCTTTGTCCAAAATGCCCTAAATGGGAATGGAGACCCAAACAACATGGACAGGGCAGTCAAACTGTACAGGAAGTTAAAGAGAGAGATAACATTCCATGGGGCTAAAGAAGTTGCACTCAGCTACTCAACCGGCGCACTTGCCAGTTGTATGGGTCTCATATACAAC…
>MH105836_|_A/canine/Korea/AS-03/2012_|_2012-05-10_|_7_(MP)_|_H3N2
ATGAGTCTTCTAACCGAGGTCGAAACGTACGTTCTCTCTATCATCCCATCAGGCCCCCTCAAAGCCGAGATCGCGCAGAGACTTGAAGATGTCTTTGCAGGGAAAAACACCGATCTCGAGGCTCTCATGGAATGGCTAAAGACAAGACCAATCCTGTCACCTTTAACTAAGGGGATTTTAGGATTTGTGTTCACGCTCACCGTGCCCAGTGAGCGAGGACTGCAGCGTAGACGCTTTGTCCAAAATGCCCTAAATGGGAATGGAGACCCAAACAACATGGACAGGGCAGTCAAACTGTACAGGAAGTTGAAGAGAGAGATAACATTCCACGGGGCTAAAGAAGTTGCACTCAGCTACTCAACCGGTGCACTTGCCAGTTGTATGGGTCTCATATACAAC…
>MH105843_|_A/canine/Korea/AS-14/2013_|_2013-08-09_|_7_(MP)_|_H3N2
ATGAGTCTTCTAACCGAGGTCGAAACGTACGTTCTCTCTATCATCCCATCAGGCCCCCTCAAAGCCGAGATCGCGCAGAGACTTGAAGATGTCTTTGCAGGGAAAAACACCGATCTCGAGGCTCTCATGGAATGGCTAAAGACAAGACCAATCCTGTCACCTTTAACTAAGGGGATTTTAGGATTTGTGTTCACGCTCACCGTGCCCAGTGAGCGAGGACTGCAGCGTAGACGCTTTGTCCAAAATGCCCTAAATGGGAATGGAGACCCAAACAACATGGACAGGGCAGTCAAACTGTACAGGAAGTTGAAGAGAGAGATAACATTCCACGGGGCTAAAGAAGTTGCACTCAGCTACTCAACCGGTGCACTTGCCAGTTGTATGGGTCTCATATACAAC…
>MH105842_|_A/canine/Korea/AS-11/2013_|_2013-06-08_|_7_(MP)_|_H3N2
ATGAGTCTTCTAACCGAGGTCGAAACGTACGTTCTCTCTATCATCCCATCAGGCCCCCTCAAAGCCGAGATCGCGCAGAGACTTGAAGATGTCTTTGCAGGGAAAAACACCGATCTCGAGGCTCTCATGGAATGGCTAAAGACAAGACCAATCCTGTCACCTTTAACTAAGGGGATTTTAGGATTTGTGTTCACGCTCACCGTGCCCAGTGAGCGAGGACTGCAGCGTAGACGCTTTGTCCAAAATGCCCTAAATGGGAATGGAGACCCAAACAACATGGACAGGGCAGTCAAACTGTACAGGAAGTTGAAGAGAGAGATAACATTCCACGGGGCTAAAGAAGTTGCACTCAGCTACTCAACCGGTGCACTTGCCAGTTGTATGGGTCTCATATACAAC…
>KT446478_|_A/canine/Korea/S3001/2015_|_2015-04-27_|_7_(MP)_|_H3N2
ATGAGTCTTCTAACCGAGGTCGAAACGTACGTTCTCTCTATCATCCCATCAGGCCCCCTCAAAGCCGAGATCGCGCAAAGACTTGAAGATGTCTTTGCAGGGAAAAACACCGATCTCGAGGCTCTCATGGAATGGCTAAAGACAAGACCAATCCTGTCACCTTTAACTAAGGGGATTTTAGGATTTGTGTTCACGCTCACCGTGCCCAGTGAGCGAGGACTGCAGCGTAGACGCTTTGTCCAAAATGCCCTAAATGGGAATGGAGACCCAAACAACATGGACAGGGCAGTCAAACTGTACAGGAAGTTGAAGAGAGAGATAACATTCCACGGGGCTAAAGAAGTTGCACTCAGCTACTCAACCGGTGCACTTGCCAGTTGTATGGGTCTCATATACAAC…
>JX195359_|_A/canine/Guangdong/3/2011_|_2011-03-_|_7_(MP)_|_H3N2
ATGAGTCTTCTAACCGAGGTCGAAACGTACGTTCTCTCTATCGTCCCGTCAGGCCCCCTCAAAGCCGAGATCGCGCAGAGACTTGAAGATGTCTTTGCAGGGAAAAACACCGATCTCGAGGCTCTCATGGAATGGCTAAAGACAAGACCAATCCTGTCACCTTTAACTAAGGGGATTTTAGGATTTGTGTTCACGCTCACCGTGCCCAGTGAGCGAGGACTGCAGCGTAGACGCTTTGTCCAAAATGCCCTAAATGGGAATGGAGACCCAAACAACATGGACAGGGCAGTCAAACTGTACAGGAAGTTGAAGAGAGAAATAACATTCCATGGGGCTAAAGAAGTTGCACTCAGCTACTCAACCGGCGCACTTGCCAGTTGTATGGGTCTCATATACAAC…
>JX195351_|_A/canine/Guangdong/2/2011_|_2011-02-_|_7_(MP)_|_H3N2
ATGAGTCTTCTAACCGAGGTCGAAACGTACGTTCTCTCTATCGTCCCGTCAGGCCCCCTCAAAGCCGAGATCGCGCAGAGACTTGAAGATGTCTTTGCAGGGAAAAACACCGATCTCGAGGCTCTCATGGAATGGCTAAAGACAAGACCAATCCTGTCACCTTTAACTAAGGGGATTTTAGGATTTGTGTTCACGCTCACCGTGCCCAGTGAGCGAGGACTGCAGCGTAGACGCTTTGTCCAAAATGCCCTAAATGGGAATGGAGACCCAAACAACATGGACAGGGCAGTCAAACTGTACAGGAAGTTGAAGAGAGAGATAACATTCCATGGGGCTAAAGAAGTTGCACTCAGCTACTCAACCGGCGCACTTGCCAGTTGTATGGGTCTCATATACAAC…
>JX195343_|_A/canine/Guangdong/1/2011_|_2011-02-_|_7_(MP)_|_H3N2
ATGAGTCTTCTAACCGAGGTCGAAACGTACGTTCTCTCTATCGTCCCGTCAGGCCCCCTCAAAGCCGAGATCGCGCAGAGACTTGAAGATGTCTTTGCAGGGAAAAACACCGATCTCGAGGCTCTCATGGAATGGCTAAAGACAAGACCAATCCTGTCACCTCTAACTAAGGGGATTTTAGGATTTGTGTTCACGCTCACCGTGCCCAGTGAGCGAGGACTGCAGCGTAGACGCTTTGTCCAAAATGCCCTAAATGGGAATGGAGACCCAAACAACATGGACAGGGCAGTCAAACTGTACAGGAAGTTGAAGAGAGAGATAACATTCCATGGGGCTAAAGAAGTTGCACTCAGCTACTCAACCGGCGCACTTGCCAGTTGTATGGGTCTCATATACAAC…
>KJ917385_|_A/canine/Guangdong/04/2013_|_2013-11-_|_7_(MP)_|_H3N2
ATGAGTCTTCTAACCGAGGTCGAAACGTACGTTCTCTCTATCGTCCCATCAGGCCCCCTCAAAGCCGAGATCGCGCAGAGACTTGAAGATGTCTTTGCAGGGAAAAACACCGATCTCGAGGCTCTCATGGAATGGCTAAAGACAAGACCAATCCTGTCACCTTTAACTAAGGGGATTTTAGGATTTGTGTTCACGCTCACCGTGCCCAGTGAGCGAGGACTGCAGCGTAGACGCTTTGTCCAAAATGCCCTAAATGGGAATGGAGACCCAAACAACATGGACAGGGCAGTCAAACTGTACAGGAAGTTGAAGAGAGAAATAACATTCCATGGGGCTAAAGAAGTTGCACTCAGCTACTCAACCGGCGCACTTGCCAGTTGTATGGGTCTCATATACAAC…
>KJ917366_|_A/canine/Guangdong/03/2013_|_2013-11-_|_7_(MP)_|_H3N2
ATGAGTCTTCTAACCGAGGTCGAAACGTACGTTCTCTCTATCGTCCCATCAGGCCCCCTCAAAGCCGAGATCGCGCAGAGACTTGAAGATGTCTTTGCAGGGAAAAACACCGATCTCGAGGCTCTCATGGAATGGCTAAAGACAAGACCAATCCTGTCACCTTTAACTAAGGGGATTTTAGGATTTGTGTTCACGCTCACCGTGCCCAGTGAGCGAGGACTGCAGCGTAGACGCTTTGTCCAAAATGCCCTAAATGGGAATGGAGACCCAAACAACATGGACAGGGCAGTCAAACTGTACAGGAAGTTGAAGAGAGAAATAACATTCCATGGGGCTAAAGAAGTTGCACTCAGCTACTCAACCGGCGCACTTGCCAGTTGTATGGGTCTCATATACAAC…
>KJ917382_|_A/canine/Guangdong/02/2014_|_2014-02-_|_7_(MP)_|_H3N2
ATGAGTCTTCTAACCGAGGTCGAAACGTACGTTCTCTCTATCGTCCCATCAGGCCCCCTCAAAGCCGAGATCGCGCAGAGACTTGAAGATGTCTTTGCAGGGAAAAACACCGATCTCGAGGCTCTCATGGAATGGCTAAAGACAAGACCAATCCTGTCACCTTTAACTAAGGGGATTTTAGGATTTGTGTTCACGCTCACCGTGCCCAGTGAGCGAGGACTGCAGCGTAGACGCTTTGTCCAAAATGCCCTAAATGGGAATGGAGACCCAAACAACATGGACAGGGCAGTCAAACTGTACAGGAAGTTGAAGAGAGAAATAACATTCCATGGGGCTAAAGAAGTTGCACTCAGCTACTCAACCGGCGCACTTGCCAGTTGTATGGGTCTCATATACAAC…
>KJ917356_|_A/canine/Guangdong/02/2013_|_2013-04-_|_7_(MP)_|_H3N2
ATGAGTCTTCTAACCGAGGTCGAAACGTACGTTCTCTCTATCGTCCCATCAGGCCCCCTCAAAGCCGAGATCGCGCAGAGACTTGAAGATGTCTTTGCAGGGAAAAACACCGATCTCGAGGCTCTCATGGAATGGCTAAAGACAAGACCAATCCTGTCACCTTTAACTAAGGGGATTTTAGGATTTGTGTTCACGCTCACCGTGCCCAGTGAGCGAGGACTGCAGCGTAGACGCTTTGTCCAAAATGCCCTAAATGGGAATGGAGACCCAAACAACATGGACAGGGCAGTCAAACTGTACAGGAAGTTGAAGAGAGAAATAACATTCCATGGGGCTAAAGAAGTTGCACTCAGCTACTCAACCGGCGCACTTGCCAGTTGTATGGGTCTCATATACAAC…
>KJ917348_|_A/canine/Guangdong/01/2013_|_2013-04-_|_7_(MP)_|_H3N2
ATGAGTCTTCTAACCGAGGTCGAAACGTACGTTCTCTCTATCGTCCCATCAGGCCCCCTCAAAGCCGAGATCGCGCAGAGACTTGAAGATGTCTTTGCAGGGAAAAACACCGATCTCGAGGCTCTCATGGAATGGCTAAAGACAAGACCAATCCTGTCACCTTTAACTAAGGGGATTTTAGGATTTGTGTTCACGCTCACCGTGCCCAGTGAGCGAGGACTGCAGCGTAGACGCTTTGTCCAAAATGCCCTAAATGGGAATGGAGACCCAAACAACATGGACAGGGCAGTCAAACTGTACAGGAAGTTGAAGAGAGAAATAACATTCCATGGGGCTAAAGAAGTTGCACTCAGCTACTCAACCGGCGCACTTGCCAGTTGTATGGGTCTCATATACAAC…
>JX163259_|_A/canine/Korea/01/2007_|_2007-05-_|_7_(MP)_|_H3N2
ATGAGTCTTCTAACCGAGGTCGAAACGTACGTTCTCTCTATCGTCCCATCAGGCCCCCTCAAAGCCGAGATCGCGCAGAGACTTGAAGATGTCTTTGCAGGGAAAAACACCGATCTCGAGGCTCTCATGGAATGGCTAAAGACAAGACCAATCCTGTCACCTTTAACTAAGGGGATTTTAGGATTTGTGTTCACGCTCACCGTGCCCAGTGAGCGAGGACTGCAGCGTAGACGCTTTGTCCAAAATGCCCTAAATGGGAATGGAGACCCAAACAACATGGACAGGGCAGTCAAACTGTACAGGAAGTTGAAGAGAGAGATAACATTCCATGGGGCTAAAGAAGTTGCACTCAGCTACTCAACCGGCGCACTTGCCAGTTGTATGGGTCTCATATACAAC…
>GU433346_|_A/canine/Guangdong/1/2006_|_2006-06-_|_7_(MP)_|_H3N2
ATGAGTCTTCTAACCGAGGTCGAAACGTACGTTCTCTCTATCGTCCCGTCAGGCCCCCTCAAAGCCGAGATCGCGCAGAGACTTGAAGATGTCTTTGCAGGGAAAAACACCGATCTCGAGGCTCTCATGGAATGGCTAAAGACAAGACCAATCCTGTCACCTCTAACTAAGGGGATTTTAGGATTTGTGTTCACGCTCACCGTGCCCAGTGAGCGAGGACTGCAGCGTAGACGCTTTGTCCAAAATGCCCTAAATGGGAATGGAGACCCAAACAACATGGACAGGGCAGTCAAACTGTACAGGAAGTTGAAAAGAGAGATAACATTCCATGGGGCTAAAGAAGTTGCACTCAGCTACTCAACCGGCGCACTTGCCAGTTGTATGGGTCTCATATACAAC…
>KF042263_|_A/canine/Liaoning/27/2012_|_2012-04-11_|_7_(MP)_|_H3N2
ATGAGTCTTCTAACCGAGGTCGAAACGTACGTTCTCTCTATCGTCCCATCAGGCCCCCTCAAAGCCGAGATCGCGCAGAGACTTGAAGATGTCTTTGCAGGGAAAAGCACCGATCTCGAGGCTCTCATGGAATGGCTAAAGACAAGACCAATCCTGTCACCTTTAACTAAGGGGATTTTAGGATTTGTGTTCACGCTCACCGTGCCCAGTGAGCGAGGACTGCAGCGTAGACGCTTTGTCCAAAATGCCTTAAATGGGAATGGAGACCCAAACAACATGGACAGGGCAGTCAAACTGTACAGGAAGTTGAAGAGAGAGATAACATTCCATGGGGCTAAAGAAGTTGCACTCAGCTACTCAACCGGCGCACTTGCCAGTTGTATGGGTCTCATATACAAC…
>KF042279_|_A/canine/Heilongjiang/L1/2013_|_2013-03-10_|_7_(MP)_|_H3N2
ATGAGTCTTCTAACCGAGGTCGAAACGTACGTTCTCTCTATCGTCCCGTCAGGCCCCCTCAAAGCCGAGATCGCGCAGAGACTTGAAGATGTCTTTGCAGGGAAAAGCACCGATCTCGAGGCTCTCATGGAATGGCTAAAGACAAGACCAATCCTGTCACCTTTAACTAAGGGGATTTTAGGATTTGTGTTCACGCTCACCGTGCCCAGTGAGCGAGGACTGCAGCGTAGACGCTTTGTCCAAAATGCCCTAAATGGGAATGGAGACCCAAACAACATGGACAGGGCAGTCAAACTGTACAGGAAGTTGAAGAGAGAGATAACATTCCATGGGGCTAAAGAAGTTGCACTCAGCTACTCAACCGGCGCACTTGCCAGTTGTATGGGTCTCATATACAAC…
>MH363681_|_A/canine/California/043670/2017_|_2017-03-24_|_7_(MP)_|_H3N2
ATGAGTCTTCTAACCGAGGTCGAAACGTACGTTCTCTCTATCATCCCATCAGGCCCCCTCAAAGCCGAGATCGCGCAGAGACTTGAAGATGTCTTTGCAGGGAAAAGCACCGATCTCGAGGCTCTCATGGAATGGCTAAAGACAAGACCAATCCTGTCACCTTTGACTAAGGGGATTTTAGGATTTGTGTTCACGCTCACCGTGCCCAGTGAGCGAGGACTGCAGCGTAGACGCTTTGTCCAAAATGCCTTAAATGGGAATGGAGACCCAAACAACATGGACAGGGCGGTCAAACTGTACAGGAAGTTGAAAAGAGAGATAACATTCCATGGGGCTAAAGAAGTTGCACTCAGCTACTCAACCGGCGCACTTGCCAGTTGTATGGGTCTCATATACAAC…
>KC599545_|_A/canine/Thailand/CU-DC5299/2012_|_2012-01-15_|_7_(MP)_|_H3N2
ATGAGTCTTCTAACCGAGGTCGAAACGTACGTTCTCTCTATCGTCCCATCAGGCCCCCTCAAAGCCGAGATCGCGCAGAGACTTGAAGATGTCTTTGCAGGGAAAAGCACCGATCTCGAGGCTCTCATGGAATGGCTAAAGACAAGACCAATCCTGTCACCTTTAACTAAGGGGATTTTAGGATTTGTGTTCACGCTCACCGTGCCCAGTGAGCGAGGACTGCAGCGTAGACGCTTTGTCCAAAATGCCTTAAATGGGAATGGAGACCCAAACAACATGGACAGGGCAGTCAAACTGTACAGGAAGTTGAAGAGAGAGATAACATTCCATGGGGCTAAAGAAGTGGCACTCAGCTACTCAACCGGCGCACTTGCCAGTTGTATGGGTCTCATATACAAC…
>KP137813_|_A/canine/Korea/S1/2012_|_2012-11-05_|_7_(MP)_|_H3N2
ATGAGTCTTCTAACCGAGGTCGAAACGTACGTTCTCTCTATCATCCCATCAGGCCCCCTCAAAGCCGAGATCGCGCAGAGACTTGAAGATGTCTTTGCAGGGAAAAACACCGATCTCGAGGCTCTCATGGAATGGCTAAAGACAAGACCAATCCTGTCACCTTTAACTAAGGGGATTTTAGGATTTGTGTTCACGCTCACCGTGCCCAGTGAGCGAGGACTGCAGCGTAGACGCTTTGTCCAAAATGCCCTAAATGGGAATGGAGACCCAAACAACATGGACAGGGCAGTCAAACTGTACAGGAAGTTGAAGAGAGAGATAACATTCCACGGGGCTAAAGAAGTTGCACTCAGCTACTCAACCGGTGCACTTGCCAGTTGTATGGGTCTCATATACAAC…
>MK212740_|_A/canine/Beijing/20170510-118/2017_|_2017-05-10_|_7_(MP)_|_H3N2
ATGAGTCTTCTAACCGAGGTCGAAACGTACGTTCTCTCTATCATCCCATCAGGCCCCCTCAAAGCCGAGATCGCGCAGAGACTTGAAGATGTCTTTGCAGGGAAAAACACCGATCTCGAGGCTCTCATGGAATGGCTAAAGACAAGACCAATCCTGTCACCTTTAACTAAGGGGATTTTAGGATTTGTGTTCACGCTCACCGTGCCCAGTGAGCGAGGACTGCAGCGTAGACGCTTTGTCCAAAATGCCCTAAATGGGAATGGAGACCCAAACAACATGGACAAGGCAGTCAAACTGTACAGGAAGTTGAAAAGAGAGATAACATTCCACGGGGCTAAAGAAGTTGCACTCAGCTACTCAACCGGTGCACTTGCCAGTTGTATGGGTCTCATATACAAC…
>MK212604_|_A/canine/Beijing/20170616-202/2017_|_2017-06-16_|_7_(MP)_|_H3N2
ATGAGTCTTCTAACCGAGGTCGAAACGTACGTTCTCTCTATCATCCCATCAGGCCCCCTCAAAGCCGAGATCGCGCAGAGACTTGAAGATGTCTTTGCAGGGAAAAACACCGATCTCGAGGCTCTCATGGAATGGCTAAAGACAAGACCAATCCTGTCACCTTTAACTAAGGGGATTTTAGGATTTGTGTTCACGCTCACCGTGCCCAGTGAGCGAGGACTGCAGCGTAGACGCTTTGTCCAAAATGCCCTAAATGGGAATGGAGACCCAAACAACATGGACAAGGCAGTCAAACTGTACAGGAAGTTGAAAAGAGAGATAACATTCCACGGGGCTAAAGAAGTTGCACTCAGCTACTCAACCGGTGCACTTGCCAGTTGTATGGGTCTCATATACAAC…
>MK212780_|_A/canine/Beijing/20170314-73/2017_|_2017-03-14_|_7_(MP)_|_H3N2
ATGAGTCTTCTAACCGAGGTCGAAACGTACGTTCTCTCTATCATCCCATCAGGCCCCCTCAAAGCCGAGATCGCGCAGAGACTTGAAGATGTCTTTGCAGGGAAAAACACCGATCTCGAGGCTCTCATGGAATGGCTAAAGACAAGACCAATCCTGTCACCTTTAACTAAGGGGATTTTAGGATTTGTGTTCACGCTCACCGTGCCCAGTGAGCGAGGACTGCAGCGTAGACGCTTTGTCCAAAATGCCCTAAATGGGAATGGAGACCCAAACAACATGGACAAGGCAGTCAAACTGTACAGGAAGTTGAAAAGAGAGATAACATTCCACGGGGCTAAAGAAGTTGCACTCAGCTACTCAACCGGTGCACTTGCCAGTTGTATGGGTCTCATATACAAC…
>MK212756_|_A/canine/Beijing/20170424-102/2017_|_2017-04-24_|_7_(MP)_|_H3N2
ATGAGTCTTCTAACCGAGGTCGAAACGTACGTTCTCTCTATCATCCCATCAGGCCCCCTCAAAGCCGAGATCGCGCAGAGACTTGAAGATGTCTTTGCAGGGAAAAACACCGATCTCGAGGCTCTCATGGAATGGCTAAAGACAAGACCAATCCTGTCACCTTTAACTAAGGGGATTTTAGGATTTGTGTTCACGCTCACCGTGCCCAGTGAGCGAGGACTGCAGCGTAGACGCTTTGTCCAAAATGCCCTAAATGGGAATGGAGACCCAAACAACATGGACAAGGCAGTCAAACTGTACAGGAAGTTGAAAAGAGAGATAACATTCCACGGGGCTAAAGAAGTTGCACTCAGCTACTCAACCGGTGCACTTGCCAGTTGTATGGGTCTCATATACAAC…
>MK212572_|_A/canine/Beijing/20170712-18/2017_|_2017-07-12_|_7_(MP)_|_H3N2
ATGAGTCTTCTAACCGAGGTCGAAACGTACGTTCTCTCTATCATCCCATCAGGCCCCCTCAAAGCCGAGATCGCGCAGAGACTTGAAGATGTCTTTGCAGGGAAAAACACCGATCTCGAGGCTCTCATGGAATGGCTAAAGACAAGACCAATCCTGTCACCTTTAACTAAGGGGATTTTAGGATTTGTGTTCACGCTCACCGTGCCCAGTGAGCGAGGACTGCAGCGTAGACGCTTTGTCCAAAATGCCCTAAATGGGAATGGAGACCCAAACAACATGGACAAGGCAGTCAAACTGTACAGGAAGTTGAAAAGAGAGATAACATTCCACGGGGCTAAAGAAGTTGCACTCAGCTACTCAACCGGTGCACTTGCCAGTTGTATGGGTCTCATATACAAC…
>MK212692_|_A/canine/Beijing/20170527-146/2017_|_2017-05-27_|_7_(MP)_|_H3N2
ATGAGTCTTCTAACCGAGGTCGAAACGTACGTTCTCTCTATCATCCCATCAGGCCCCCTCAAAGCCGAGATCGCGCAGAGACTTGAAGATGTCTTTGCAGGGAAAAACACCGATCTCGAGGCTCTCATGGAATGGCTAAAGACAAGACCAATCCTGTCACCTTTAACTAAGGGGATTTTAGGATTTGTGTTCACGCTCACCGTGCCCAGTGAGCGAGGACTGCAGCGTAGACGCTTTGTCCAAAATGCCCTAAATGGGAATGGAGACCCAAACAACATGGACAAGGCAGTCAAACTGTACAGGAAGTTGAAAAGAGAGATAACATTCCACGGGGCTAAAGAAGTTGCACTCAGCTACTCAACCGGTGCACTTGCCAGTTGTATGGGTCTCATATACAAC…
>MN586221_|_A/canine/Ontario/NCFAD-2018-070-7/2018_|_2018-03-02_|_7_(MP)_|_H3N2
ATGAGTCTTCTAACCGAGGTCGAAACGTACGTTCTCTCTATCATCCCATCAGGCCCCCTCAAAGCCGAGATCGCGCAGAGACTTGAAGATGTCTTTGCAGGGAAAAACACCGATCTCGAGGCTCTCATGGAATGGCTAAAGACAAGACCAATCCTGTCACCTTTAACTAAGGGGATTTTAGGATTTGTGTTCACGCTCACCGTGCCCAGTGAGCGAGGACTGCAGCGTAGACGCTTTGTCCAAAATGCCCTAAATGGGAATGGAGACCCAAACAACATGGACAAGGCAGTCAAACTGTACAGGAAGTTGAAAAGAGAGATGACATTCCACGGGGCTAAAGAAGTTGCACTCAGCTACTCAACCGGTGCACTTGCCAGTTGTATGGGTCTCATATACAAC…
>MK758015_|_A/canine/China/Shanghai-0103-2027/2019_|_2019-01-15_|_7_(MP)_|_H3N2
ATGAGTCTTCTAACCGAGGTCGAAACGTACGTTCTCTCTATCATCCCATCAGGCCCCCTCAAAGCCGAGATCGCGCAGAGACTTGAAGATGTCTTTGCAGGGAAAAACACCGATCTCGAGGCTCTCATGGAATGGCTAAAGACAAGACCAATCCTGTCACCTTTAACTAAGGGGATTTTAGGATTTGTGTTCACGCTCACCGTGCCCAGTGAGCGAGGACTGCAGCGTAGACGCTTTGTCCAAAATGCCCTAAATGGGAATGGAGACCCAAACAACATGGACAAGGCAGTCAAACTGTACAGGAAGTTGAAAAGAGAGATAACATTCCACGGGGCTAAAGAAGTTGCACTCAGCTACTCAACCGGTGCACTTGCCAGTTGTATGGGTCTCATATACAAC…
>MK212420_|_A/canine/Shanghai/20170721-36/2017_|_2017-07-21_|_7_(MP)_|_H3N2
ATGAGTCTTCTAACCGAGGTCGAAACGTACGTTCTCTCTATCATCCCATCAGGCCCCCTCAAAGCCGAGATCGCGCAGAGACTTGAAGATGTCTTTGCAGGGAAAAACACCGATCTCGAGGCTCTCATGGAATGGCTAAAGACAAGACCAATCCTGTCACCTTTAACTAAGGGGATTTTAGGATTTGTGTTCACGCTCACCGTGCCCAGTGAGCGAGGACTGCAGCGTAGACGCTTTGTCCAAAATGCCCTAAATGGGAATGGAGACCCAAACAACATGGACAAGGCAGTCAAACTGTACAGGAAGTTGAAAAGAGAGATAACATTCCACGGGGCTAAAGAAGTTGCACTCAGCTACTCAACCGGTGCACTTGCCAGTTGTATGGGTCTCATATACAAC…
>MK212436_|_A/canine/Shanghai/20170622-7/2017_|_2017-06-22_|_7_(MP)_|_H3N2
ATGAGTCTTCTAACCGAGGTCGAAACGTACGTTCTCTCTATCATCCCATCAGGCCCCCTCAAAGCCGAGATCGCGCAGAGACTTGAAGATGTCTTTGCAGGGAAAAACACCGATCTCGAGGCTCTCATGGAATGGCTAAAGACAAGACCAATCCTGTCACCTTTAACTAAGGGGATTTTAGGATTTGTGTTCACGCTCACCGTGCCCAGTGAGCGAGGACTGCAGCGTAGACGCTTTGTCCAAAATGCCCTAAATGGGAATGGAGACCCAAACAACATGGACAAGGCAGTCAAACTGTACAGGAAGTTGAAAAGAGAGATAACATTCCACGGGGCTAAAGAAGTTGCACTCAGCTACTCAACCGGTGCACTTGCCAGTTGTATGGGTCTCATATACAAC…
>MN586085_|_A/canine/Ontario/NCFAD-2018-064-1/2018_|_2018-10-15_|_7_(MP)_|_H3N2
ATGAGTCTTCTAACCGAGGTCGAAACGTACGTTCTCTCTATCATCCCATCAGGCCCCCTCAAAGCCGAGATCGCGCAGAGACTTGAAGATGTCTTTGCAGGGAAAAACACCGATCTCGAGGCTCTCATGGAATGGCTAAAGACAAGACCAATCCTGTCACCTTTAACTAAGGGGATTTTAGGATTTGTGTTCACGCTCACCGTGCCCAGTGAGCGAGGACTGCAGCGTAGACGCTTTGTCCAAAATGCCCTAAATGGGAATGGAGACCCAAACAACATGGACAAGGCAGTCAAACTGTACAGGAAGTTGAAAAGAGAGATAACATTCCACGGGGCTAAAGAAGTTGCACTCAGCTACTCAACCGGTGCACTTGCCAGTTGTATGGGTCTCATATACAAC…
>MK758013_|_A/canine/China/Shanghai-0103-2025/2019_|_2019-01-08_|_7_(MP)_|_H3N2
ATGAGTCTTCTAACCGAGGTCGAAACGTACGTTCTCTCTATCATCCCATCAGGCCCCCTCAAAGCCGAGATCGCGCAGAGACTTGAAGATGTCTTTGCAGGGAAAAACACCGATCTCGAGGCTCTCATGGAATGGCTAAAGACAAGACCAATCCTGTCACCTTTAACTAAGGGGATTTTAGGATTTGTGTTCACGCTCACCGTGCCCAGTGAGCGAGGACTGCAGCGTAGACGCTTTGTCCAAAATGCCCTAAATGGGAATGGAGACCCAAACAACATGGACAAGGCAGTCAAACTGTACAGGAAGTTGAAAAGAGAGATAACATTCCACGGGGCTAAAGAAGTTGCACTCAGCTACTCAACCGGTGCACTTGCCAGTTGTATGGGTCTCATATACAAC…
>MK758017_|_A/canine/China/Shanghai-0103-2029/2019_|_2019-01-25_|_7_(MP)_|_H3N2
ATGAGTCTTCTAACCGAGGTCGAAACGTACGTTCTCTCTATCATCCCATCAGGCCCCCTCAAAGCCGAGATCGCGCAGAGACTTGAAGATGTCTTTGCAGGGAAAAACACCGATCTCGAGGCTCTCATGGAATGGCTAAAGACAAGACCAATCCTGTCACCTTTAACTAAGGGGATTTTAGGATTTGTGTTCACGCTCACCGTGCCCAGTGAGCGAGGACTGCAGCGTAGACGCTTTGTCCAAAATGCCCTAAATGGGAATGGAGACCCAAACAACATGGACAAGGCAGTCAAACTGTACAGGAAGTTGAAAAGAGAGATAACATTCCACGGGGCTAAAGAAGTTGCACTCAGCTACTCAACCGGTGCACTTGCCAGTTGTATGGGTCTCATATACAAC…
>MK212588_|_A/canine/Beijing/20170709-15/2017_|_2017-07-09_|_7_(MP)_|_H3N2
ATGAGTCTTCTAACCGAGGTCGAAACGTACGTTCTCTCTATCATCCCATCAGGCCCCCTCAAAGCCGAGATCGCGCAGAGACTTGAAGATGTCTTTGCAGGGAAAAACACCGATCTCGAGGCTCTCATGGAATGGCTAAAGACAAGACCAATCCTGTCACCTTTAACTAAGGGGATTTTAGGATTTGTGTTCACGCTCACCGTGCCCAGTGAGCGAGGACTGCAGCGTAGACGCTTTGTCCAAAATGCCCTAAATGGGAATGGAGACCCAAACAACATGGACAAGGCAGTCAAACTGTACAGGAAGTTGAAAAGAGAGATAACATTCCACGGGGCTAAAGAAGTTGCACTCAGCTACTCAACCGGTGCACTTGCCAGTTGTATGGGTCTCATATACAAC…
>MK212508_|_A/canine/Beijing/20161216-8/2016_|_2016-12-16_|_7_(MP)_|_H3N2
ATGAGTCTTCTAACCGAGGTCGAAACGTACGTTCTCTCTATCATCCCATCAGGCCCCCTCAAAGCCGAGATCGCGCAGAGACTTGAAGATGTCTTTGCAGGGAAAAACACCGATCTCGAGGCTCTCATGGAATGGCTAAAGACAAGACCAATCCTGTCACCTTTAACTAAGGGGATTTTAGGATTTGTGTTCACGCTCACCGTGCCCAGTGAGCGAGGACTGCAGCGTAGACGCTTTGTCCAAAATGCCCTAAATGGGAATGGAGACCCAAACAACATGGACAAGGCAGTCAAACTGTACAGGAAGTTGAAAAGAGAGATAACATTCCACGGGGCTAAAGAAGTTGCACTCAGCTACTCAACCGGTGCACTTGCCAGTTGTATGGGTCTCATATACAAC…
>MK212764_|_A/canine/Beijing/20170417-83/2017_|_2017-04-17_|_7_(MP)_|_H3N2
ATGAGTCTTCTAACCGAGGTCGAAACGTACGTTCTCTCTATCATCCCATCAGGCCCCCTCAAAGCCGAGATCGCGCAGAGACTTGAAGATGTCTTTGCAGGGAAAAACACCGATCTCGAGGCTCTCATGGAATGGCTAAAGACAAGACCAATCCTGTCACCTTTAACTAAGGGGATTTTAGGATTTGTGTTCACGCTCACCGTGCCCAGTGAGCGAGGACTGCAGCGTAGACGCTTTGTCCAAAATGCCCTAAATGGGAATGGAGACCCAAACAACATGGACAAGGCAGTCAAACTGTACAGGAAGTTGAAAAGAGAGATAACATTCCACGGGGCTAAAGAAGTTGCACTCAGCTACTCAACCGGTGCACTTGCCAGTTGTATGGGTCTCATATACAAC…
>MK212580_|_A/canine/Beijing/20170711-16/2017_|_2017-07-11_|_7_(MP)_|_H3N2
ATGAGTCTTCTAACCGAGGTCGAAACGTACGTTCTCTCTATCATCCCATCAGGCCCCCTCAAAGCCGAGATCGCGCAGAGACTTGAAGATGTCTTTGCAGGGAAAAACACCGATCTCGAGGCTCTCATGGAATGGCTAAAGACAAGACCAATCCTGTCACCTTTAACTAAGGGGATTTTAGGATTTGTGTTCACGCTCACCGTGCCCAGTGAGCGAGGACTGCAGCGTAGACGCTTTGTCCAAAATGCCCTAAATGGGAATGGAGACCCAAACAACATGGACAAGGCAGTCAAACTGTACAGGAAGTTGAAAAGAGAGATAACATTCCACGGGGCTAAAGAAGTTGCACTCAGCTACTCAACCGGTGCACTTGCCAGTTGTATGGGTCTCATATACAAC…
>MK212676_|_A/canine/Beijing/20170528-148/2017_|_2017-05-28_|_7_(MP)_|_H3N2
ATGAGTCTTCTAACCGAGGTCGAAACGTACGTTCTCTCTATCATCCCATCAGGCCCCCTCAAAGCCGAGATCGCGCAGAGACTTGAAGATGTCTTTGCAGGGAAAAACACCGATCTCGAGGCTCTCATGGAATGGCTAAAGACAAGACCAATCCTGTCACCTTTAACTAAGGGGATTTTAGGATTTGTGTTCACGCTCACCGTGCCCAGTGAGCGAGGACTGCAGCGTAGACGCTTTGTCCAAAATGCCCTAAATGGGAATGGAGACCCAAACAACATGGACAAGGCAGTCAAACTGTACAGGAAGTTGAAAAGAGAGATAACATTCCACGGGTCTAAAGAAGTTGCACTCAGCTACTCAACCGGTGCACTTGCCAGTTGTATGGGTCTCATATACAAC…
>MK212772_|_A/canine/Beijing/20170417-81/2017_|_2017-04-17_|_7_(MP)_|_H3N2
ATGAGTCTTCTAACCGAGGTCGAAACGTACGTTCTCTCTATCATCCCATCAGGCCCCCTCAAAGCCGAGATCGCGCAGAGACTTGAAGATGTCTTTGCAGGGAAAAACACCGATCTCGAGGCTCTCATGGAATGGCTAAAGACAAGACCAATCCTGTCACCTTTAACTAAGGGGATTTTAGGATTTGTGTTCACGCTCACCGTGCCCAGTGAGCGAGGACTGCAGCGTAGACGCTTTGTCCAAAATGCCCTAAATGGGAATGGAGACCCAAACAACATGGACAAGGCAGTCAAACTGTACAGGAAGTTGAAAAGAGAGATAACATTCCACGGGTCTAAAGAAGTTGCACTCAGCTACTCAACCGGTGCACTTGCCAGTTGTATGGGTCTCATATACAAC…
>MK212444_|_A/canine/Nanjing/20170704-53/2017_|_2017-07-04_|_7_(MP)_|_H3N2
ATGAGTCTTCTAACCGAGGTCGAAACGTACGTTCTCTCTATCATCCCATCAGGCCCCCTCAAAGCCGAGATCGCGCAGAGACTTGAAGATGTCTTTGCAGGGAAAAACACCGATCTCGAGGCTCTCATGGAATGGCTAAAGACAAGACCAATCCTGTCACCTTTAACTAAGGGGATTTTAGGATTTGTGTTCACGCTCACCGTGCCCAGTGAGCGAGGACTGCAGCGTAGACGCTTTGTCCAAAATGCCCTAAATGGGAATGGAGACCCAAACAACATGGACAAGGCAGTCAAACTGTACAGGAAGTTGAAAAGAGAGATAACATTCCACGGGGCTAAAGAAGTTGCACTCAGCTACTCAACCGGTGCACTTGCCAGTTGTATGGGTCTCATATACAAC…
>MK212484_|_A/canine/Nanjing/20170328-7/2017_|_2017-03-28_|_7_(MP)_|_H3N2
ATGAGTCTTCTAACCGAGGTCGAAACGTACGTTCTCTCTATCATCCCATCAGGCCCCCTCAAAGCCGAGATCGCGCAGAGACTTGAAGATGTCTTTGCAGGGAAAAACACCGATCTCGAGGCTCTCATGGAATGGCTAAAGACAAGACCAATCCTGTCACCTTTAACTAAGGGGATTTTAGGATTTGTGTTCACGCTCACCGTGCCCAGTGAGCGAGGACTGCAGCGTAGACGCTTTGTCCAAAATGCCCTAAATGGGAATGGAGACCCAAACAACATGGACAAGGCAGTCAAACTGTACAGGAAGTTGAAAAGAGAGATAACATTCCACGGGGCTAAAGAAGTTGCACTCAGCTACTCAACCGGTGCACTTGCCAGTTGTATGGGTCTCATATACAAC…
>MK212452_|_A/canine/Nanjing/20170620-47/2017_|_2017-06-20_|_7_(MP)_|_H3N2
ATGAGTCTTCTAACCGAGGTCGAAACGTACGTTCTCTCTATCATCCCATCAGGCCCCCTCAAAGCCGAGATCGCGCAGAGACTTGAAGATGTCTTTGCAGGGAAAAACACCGATCTCGAGGCTCTCATGGAATGGCTAAAGACAAGACCAATCCTGTCACCTTTAACTAAGGGGATTTTAGGATTTGTGTTCACGCTCACCGTGCCCAGTGAGCGAGGACTGCAGCGTAGACGCTTTGTCCAAAATGCCCTAAATGGGAATGGAGACCCAAACAACATGGACAAGGCAGTCAAACTGTACAGGAAGTTGAAAAGAGAGATAACATTCCACGGGGCTAAAGAAGTTGCACTCAGCTACTCAACCGGTGCACTTGCCAGTTGTATGGGTCTCATATACAAC…
>MK212468_|_A/canine/Nanjing/20170515-25/2017_|_2017-05-15_|_7_(MP)_|_H3N2
ATGAGTCTTCTAACCGAGGTCGAAACGTACGTTCTCTCTATCATCCCATCAGGCCCCCTCAAAGCCGAGATCGCGCAGAGACTTGAAGATGTCTTTGCAGGGAAAAACACCGATCTCGAGGCTCTCATGGAATGGCTAAAGACAAGACCAATCCTGTCACCTTTAACTAAGGGGATTTTAGGATTTGTGTTCACGCTCACCGTGCCCAGTGAGCGAGGACTGCAGCGTAGACGCTTTGTCCAAAATGCCCTAAATGGGAATGGAGACCCAAACAACATGGACAAGGCAGTCAAACTGTACAGGAAGTTGAAAAGAGAGATAACATTCCACGGGGCTAAAGAAGTTGCACTCAGCTACTCAACCGGTGCACTTGCCAGTTGTATGGGTCTCATATACAAC…
>MK212476_|_A/canine/Nanjing/20170419-12/2017_|_2017-04-19_|_7_(MP)_|_H3N2
ATGAGTCTTCTAACCGAGGTCGAAACGTACGTTCTCTCTATCATCCCATCAGGCCCCCTCAAAGCCGAGATCGCGCAGAGACTTGAAGATGTCTTTGCAGGGAAAAACACCGATCTCGAGGCTCTCATGGAATGGCTAAAGACAAGACCAATCCTGTCACCTTTAACTAAGGGGATTTTAGGATTTGTGTTCACGCTCACCGTGCCCAGTGAGCGAGGACTGCAGCGTAGACGCTTTGTCCAAAATGCCCTAAATGGGAATGGAGACCCAAACAACATGGACAAGGCAGTCAAACTGTACAGGAAGTTGAAAAGAGAGATAACATTCCACGGGGCTAAAGAAGTTGCACTCAGCTACTCAACCGGTGCACTTGCCAGTTGTATGGGTCTCATATACAAC…
>MN586077_|_A/canine/Ontario/NCFAD-2018-001-4/2018_|_2018-01-05_|_7_(MP)_|_H3N2
ATGAGTCTTCTAACCGAGGTCGAAACGTACGTTCTCTCTATCATCCCATCAGGCCCCCTCAAAGCCGAGATCGCGCAGAGACTTGAAGATGTCTTTGCAGGGAAAAACACCGATCTCGAGGCTCTCATGGAATGGCTAAAGACAAGACCAATCCTGTCACCTTTAACTAAGGGGATTTTAGGATTTGTGTTCACGCTCACCGTGCCCAGTGAGCGAGGACTGCAGCGTAGACGCTTTGTCCAAAATGCCCTAAATGGGAATGGAGACCCAAACAACATGGACAAGGCAGTCAAACTGTACAGGAAGTTGAAGAGAGAGATAACATTCCACGGGGCTAAAGAAGTTGCACTCAGCTACTCAACCGGTGCACTTGCCAGTTGTATGGGTCTCATATACAAC…
>MK905519_|_A/canine/China/Shanghai-0315-2019/2019_|_2019-03-08_|_7_(MP)_|_H3N2
ATGAGTCTTCTAACCGAGGTCGAAACGTACGTTCTCTCTATTCTCCCATCAGGCCCCCTCAAAGCCGAGATCGCGCAGAGACTTGAAGATGTCTTTGCAGGGAAAAACACCGATCTCGAGGCTCTCATGGAATGGCTAAAGACAAGACCAATCCTGTCACCTTTAACTAAGGGGATTTTAGGATTTGTGTTCACGCTCACCGTGCCCAGTGAGCGAGGACTGCAGCGTAGACGCTTTGTCCAAAATGCCCTAAATGGGAATGGAGACCCAAACAACATGGACAAGGCAGTCAAACTGTACAGGAAGTTGAAAAGAGAGATAACATTCCACGGGGCTAAAGAAGTTGCACTCAGCTACTCAACCGGTGCACTTGCCAGTTGTATGGGTCTCATATACAAC…
>MK690580_|_A/canine/California/BRW002/2018_|_2018-01-06_|_7_(MP)_|_H3N2
ATGAGTCTTCTAACCGAGGTCGAAACGTACGTTCTCTCTATCATCCCATCAGGCCCCCTCAAAGCCGAGATCGCGCAGAGACTTGAAGATGTCTTTGCAGGGAAAAACACCGATCTCGAGGCTCTCATGGAATGGCTAAAGACAAGACCAATCCTGTCACCTTTAACTAAGGGGATTTTAGGATTTGTGTTCACGCTCACCGTGCCCAGTGAGCGAGGACTGCAGCGTAGACGCTTTGTCCAAAATGCCCTAAATGGGAATGGAGACCCAAACAACATGGACAAGGCAGTCAAACTGTACAGGAAGTTGAAGAGAGAGATAACATTCCACGGGGCTAAAGAAGTTGCACTCAGCTACTCAACCGGTGCACTTGCCAGTTGTATGGGTCTCATATACAAC…
>MK690612_|_A/canine/New_Jersey/CRP036/2018_|_2018-05-13_|_7_(MP)_|_H3N2
ATGAGTCTTCTAACCGAGGTCGAAACGTACGTTCTCTCTATCATCCCATCAGGCCCCCTCAAAGCCGAAATCGCGCAGAGACTTGAAGATGTCTTTGCAGGGAAAAACACCGATCTCGAGGCTCTCATGGAATGGCTAAAGACAAGACCAATCCTGTCACCTTTAACTAAGGGGATTTTAGGATTTGTGTTCACGCTCACCGTGCCCAGTGAGCGAGGACTGCAGCGTAGACGCTTTGTCCAAAATGCCCTAAATGGGAATGGAGACCCAAACAACATGGACAAGGCAGTCAAACTGTACAGGAAGTTGAAGAGAGAGATAACATTCCACGGGGCTAAAGAAGTTGCACTCAGCTACTCAACCGGTGCACTTGCCAGTTGTATGGGTCTCATATACAAC…
>MK690620_|_A/canine/New_York/CRP034/2018_|_2018-05-07_|_7_(MP)_|_H3N2
ATGAGTCTTCTAACCGAGGTCGAAACGTACGTTCTCTCTATCATCCCATCAGGCCCCCTCAAAGCCGAAATCGCGCAGAAACTTGAAGATGTCTTTGCAGGGAAAAACACCGATCTCGAGGCTCTCATGGAATGGCTAAAGACAAGACCAATCCTGTCACCTTTAACTAAGGGGATTTTAGGATTTGTGTTCACGCTCACCGTGCCCAGTGAGCGAGGACTGCAGCGTAGACGCTTTGTCCAAAATGCCCTAAATGGGAATGGAGACCCAAACAACATGGACAAGGCAGTCAAACTGTACAGGAAGTTGAAGAGAGAGATAACATTCCACGGGGCTAAAGAAGTTGCACTCAGCTACTCAACCGGTGCACTTGCCAGTTGTATGGGTCTCATATACAAC…
>MK690588_|_A/canine/California/BRW003/2018_|_2018-01-_|_7_(MP)_|_H3N2
ATGAGTCTTCTAACCGAGGTCGAAACGTACGTTCTCTCTATCATCCCATCAGGCCCCCTCAAAGCCGAGATCGCGCAGAGACTTGAAGATGTCTTTGCAGGGAAAAACACCGATCTCGAGGCTCTCATGGAATGGCTAAAGACAAGACCAATCCTGTCACCTTTAACTAAGGGGATTTTAGGATTTGTGTTCACGCTCACCGTGCCCAGTGAGCGAGGACTGCAGCGTAGACGCTTTGTCCAAAATGCCCTAAATGGGAATGGAGACCCAAACAACATGGACAAGGCAGTCAAACTGTACAGGAAGTTGAAGAGAGAGATAACATTCCACGGGGCTAAAGAAGTTGCACTCAGCTACTCAACCGGTGCACTTGCCAGTTGTATGGGTCTCATATACAAC…
>MK806581_|_A/canine/China/M.seq/2019_|_2019-01-10_|_7_(MP)_|_H3N2
ATGAGTCTTCTAACCGAGGTCGAAACGTACGCTCTCTCTATCATCCCATCAGGCCCCCTCAAAGCCGAGATCGCGCAGAGACTTGAAGATGTCTTTGCAGGGAAAAACACCGATCTCGAGGCTCTCATGGAATGGCTGAAGACAAGACCAATCCTGTCACCTTTAACTAAGGGGATTTTAGGATTTGTGTTCACGCTCACCGTGCCCAGTGAGCGAGGACTGCAGCGTAGACGCTTTGTCCAAAATGCCCTAAATGGGAATGGAGACCCAAACAACATGGACAAGGCAGTCAAACTGTACAGGAAGTTGAAAAGAGAGATAACATTCCACGGGGCTAAAGAAGTTGCACTCAGCTACTCAACCGGTGCACTTGCCAGTTGTATGGGTCTCATATACAAC…
>MK212684_|_A/canine/Beijing/20170528-147/2017_|_2017-05-28_|_7_(MP)_|_H3N2
ATGAGTCTTCTAACCGAGGTCGAAACGTACGTTCTCTCTATCATCCCATCAGGCCCCCTCAAAGCCGAGATCGCGCAGAGACTTGAAGATGTCTTTGCAGGGAAAAACACCGATCTCGAGGCTCTCATGGAATGGCTAAAGACAAGACCAATCCTGTCACCTTTAACTAAGGGGATTTTAGGATTTGTGTTCACGCTCACCGTGCCCAGTGAGCGAGGACTGCAGCGTAGACGCTTTGTCCAAAATGCCCTAAATGGGAATGGAGACCCAAACAACATGGACAAGGCAGTCAAACTGTACAGGAAGTTGAAAAGAGAGATAACATTCCACGGGGCTAAAGAAGTTGCACTCAGCTACTCAACCGGTGCACTTGCCAGTTGTATGGGTCTCATATACAAC…
>MK212564_|_A/canine/Beijing/20170720-30/2017_|_2017-07-20_|_7_(MP)_|_H3N2
ATGAGTCTTCTAACCGAGGTCGAAACGTACGTTCTCTCTATCATCCCATCAGGCCCCCTCAAAGCCGAGATCGCGCAGAGACTTGAAGATGTCTTTGCAGGGAAAAACACCGATCTCGAGGCTCTCATGGAATGGCTAAAGACAAGACCAATCCTGTCACCTTTAACTAAGGGGATTTTAGGATTTGTGTTCACGCTCACCGTGCCCAGTGAGCGAGGACTGCAGCGTAGACGCTTTGTCCAAAATGCCCTAAATGGGAATGGAGACCCAAACAACATGGACAAGGCAGTCAAACTGTACAGGAAGTTGAAAAGAGAGATAACATTCCACGGGGCTAAAGAAGTTGCACTCAGCTACTCAACCGGTGCACTTGCCAGTTGTATGGGTCTCATATACAAC…
>KT002539_|_A/canine/Illinois/12191/2015_|_2015-04-15_|_7_(MP)_|_H3N2
ATGAGTCTTCTAACCGAGGTCGAAACGTACGTTCTCTCTATCATCCCATCAGGCCCCCTCAAAGCCGAGATCGCGCAGAGACTTGAAGATGTCTTTGCAGGGAAAAACACCGATCTCGAGGCTCTCATGGAATGGCTAAAGACAAGACCAATCCTGTCACCTTTAACTAAGGGGATTTTAGGATTTGTGTTCACGCTCACCGTGCCCAGTGAGCGAGGACTGCAGCGTAGACGCTTTGTCCAAAATGCCCTAAATGGGAATGGGGACCCAAACAACATGGACAGGGCAGTCAAACTGTACAGGAAGTTGAAGAGAGAGATAACATTCCACGGGGCTAAAGAAGTTGCACTCAGCTACTCAACCGGTGCACTTGCCAGTTGTATGGGTCTCATATACAAC…
>MG982877_|_A/canine/Illinois/20170110-2F1/2016_|_2016--_|_7_(MP)_|_H3N2
ATGAGTCTTCTAACCGAGGTCGAAACGTACGTTCTCTCTATCATCCCATCAGGCCCCCTCAAAGCCGAGATCGCGCAGAGACTTGAAGATGTCTTTGCAGGGAAAAACACCGATCTCGAGGCTCTCATGGAATGGCTAAAGACAAGACCAATCCTGTCACCTTTAACTAAGGGGATTTTAGGATTTGTGTTCACGCTCACCGTGCCCAGTGAGCGAGGACTGCAGCGTAGACGCTTTGTCCAAAATGCCCTAAATGGGAATGGGGACCCAAACAACATGGACAGGGCAGTCAAACTTTACAGGAAGTTGAAGAGAGAGATAACATTCCACGGGGCTAAAGAAGTTGCACTCAGCTACTCAACCGGTGCACTTGCCAGTTGTATGGGTCTCATATACAAC…
>MF173290_|_A/canine/Illinois/I0182389/2015_|_2015--_|_7_(MP)_|_H3N2
ATGAGTCTTCTAACCGAGGTCGAAACGTACGTTCTCTCTATCATCCCGTCAGGCCCCCTCAAAGCCGAGATCGCGCAGAGACTTGAAGATGTCTTTGCAGGGAAAAACACCGATCTCGAGGCTCTCATGGAATGGCTAAAGACAAGACCAATCCTGTCACCTTTAACTAAGGGGATTTTAGGATTTGTGTTCACGCTCACCGTGCCCAGTGAGCGAGGACTGCAGCGTAGACGCTTTGTCCAAAATGCCCTAAATGGGAATGGGGACCCAAACAACATGGACAGGGCAGTCAAACTGTACAGGAAGTTGAAGAGAGAGATAACATTCCACGGGGCTAAAGAAGTTGCACTCAGCTACTCAACCGGTGCACTTGCCAGTTGTATGGGTCTCATATACAAC…
>KX571017_|_A/canine/Illinois/0843093/2015_|_2015-03-30_|_7_(MP)_|_H3N2
ATGAGTCTTCTAACCGAGGTCGAAACGTACGTTCTCTCTATCATCCCATCAGGCCCCCTCAAAGCCGAGATCGCGCAGAGACTTGAAGATGTCTTTGCAGGGAAAAACACCGATCTCGAGGCTCTCATGGAATGGCTAAAGACAAGACCAATCCTGTCACCTTTAACTAAGGGGATTTTAGGATTTGTGTTCACGCTCACCGTGCCCAGTGAGCGAGGACTGCAGCGTAGACGCTTTGTCCAAAATGCCCTAAATGGGAATGGGGACCCAAACAACATGGACAGGGCAGTCAAACTGTACAGGAAGTTGAAGAGAGAGATAACATTCCACGGGGCTAAAGAAGTTGCACTCAGCTACTCAACCGGTGCACTTGCCAGTTGTATGGGTCTCATATACAAC…
>MF173303_|_A/canine/Pennsylvania/0261885/2015_|_2015--_|_7_(MP)_|_H3N2
ATGAGTCTTCTAACCGAGGTCGAAACGTACGTTCTCTCTATCATCCCATCAGGCCCCCTCAAAGCCGAGATCGCGCAGAGACTTGAAGATGTCTTTGCAGGGAAAAACACCGATCTCGAGGCTCTCATGGAATGGCTAAAGACAAGACCAATCCTGTCACCTTTAACTAAGGGGATTTTAGGATTTGTGTTCACGCTCACCGTGCCCAGTGAGCGAGGACTGCAGCGTAGACGCTTTGTCCAAAATGCCCTAAATGGGAATGGGGACCCAAACAACATGGACAGGGCAGTCAAACTGTACAGGAAGTTGAAGAGAGAGATAACATTCCACGGGGCTAAAGAAGTTGCACTCAGCTACTCAACTGGTGCACTTGCCAGTTGTATGGGTCTCATATACAAC…
>KX571020_|_A/canine/North_Carolina/109904/2015_|_2015-07-29_|_7_(MP)_|_H3N2
ATGAGTCTTCTAACCGAGGTCGAAACGTACGTTCTCTCTATCATCCCATCAGGCCCCCTCAAAGCCGAGATCGCGCAGAGACTTGAAGATGTCTTTGCAGGGAAAAACACCGATCTCGAGGCTCTCATGGAATGGCTAAAGACAAGACCAATCCTGTCACCTTTAACTAAGGGGATTTTAGGATTTGTGTTCACGCTCACCGTGCCCAGTGAGCGAGGACTGCAGCGTAGACGCTTTGTCCAAAATGCCCTAAATGGGAATGGGGACCCAAACAACATGGACAGGGCAGTCAAACTGTACAGGAAGTTGAAAAGAGAGATAACATTCCACGGGGCTAAAGAAGTTGCACTCAGCTACTCAACCGGTGCACTTGCCAGTTGTATGGGTCTCATATACAAC…
>KX570980_|_A/canine/Georgia/95391/2015_|_2015-07-13_|_7_(MP)_|_H3N2
ATGAGTCTTCTAACCGAGGTCGAAACGTACGTTCTCTCTATCATCCCATCAGGCCCCCTCAAAGCCGAGATCGCGCAGAGACTTGAAGATGTCTTTGCAGGGAAAAACACCGATCTCGAGGCTCTCATGGAATGGCTAAAGACAAGACCAATCCTGTCACCTTTAACTAAGGGGATTTTAGGATTTGTGTTCACGCTCACCGTGCCCAGTGAGCGAGGACTGCAGCGTAGACGCTTTGTCCAAAATGCCCTAAATGGGAATGGGGACCCAAACAACATGGACAGGGCAGTCAAACTGTACAGGAAGTTGAAAAGAGAGATAACATTCCACGGGGCTAAAGAAGTTGCACTCAGCTACTCAACCGGTGCACTTGCCAGTTGTATGGGTCTCATATACAAC…
>KX570995_|_A/canine/Wisconsin/19137/2016_|_2016-02-08_|_7_(MP)_|_H3N2
ATGAGTCTTCTAACCGAGGTCGAAACGTACGTTCTCTCTATCATCCCATCAGGCCCCCTCAAAGCCGAGATCGCGCAGAGACTTGAAGATGTCTTTGCAGGGAAAAACACCGATCTCGAGGCTCTCATGGAATGGCTAAAGACAAGACCAATCCTGTCACCTTTAACTAAGGGGATTTTAGGATTTGTGTTCACGCTCACCGTGCCCAGTGAGCGAGGACTGCAGCGTAGACGCTTTGTCCAAAATGCCCTAAATGGGAATGGGGACCCAAACAACATGGACAGGGCAGTCAAACTGTACAGGAAGTTGAAGAGAGAGATAACATTCCACGGGGCTAAAGAAGTTGCACTCAGCTACTCAACCGGTGCACTTGCCAGTTGTATGGGTCTCATATACAAC…
>MG982883_|_A/canine/Illinois/M16-25374-19-1/2016_|_2016--_|_7_(MP)_|_H3N2
ATGAGTCTTCTAACCGAGGTCGAAACGTACGTTCTCTCTATCATCCCATCAGGCCCCCTCAAAGCCGAGATCGCGCAGAGACTTGAAGATGTCTTTGCAGGGAAAAACACCGATCTCGAGGCTCTCATGGAATGGCTAAAGACAAGACCAATCCTGTCACCTTTAACTAAGGGGATTTTAGGATTTGTGTTCACGCTCACCGTGCCCAGTGAGCGAGGACTGCAGCGTAGACGCTTTGTCCAAAATGCCCTAAATGGGAATGGGGACCCAAACAACATGGACAGGGCAGTCAAACTGTACAGGAAGTTGAAGAGAGAGATAACATTCCACGGGGCTAAAGAAGTTGCACTCAGCTACTCAACCGGTGCACTTGCCAGTTGTATGGGTCTCATATACAAC…
>MF173316_|_A/canine/Illinois/077741/2016_|_2016--_|_7_(MP)_|_H3N2
ATGAGTCTTCTAACCGAGGTCGAAACGTACGTTCTCTCTATCATCCCATCAGGCCCCCTCAAAGCCGAGATCGCGCAGAGACTTGAAGATGTCTTTGCAGGGAAAAACACCGATCTCGAGGCTCTCATGGAATGGCTAAAGACAAGACCAATCCTGTCACCTTTAACTAAGGGGATTTTAGGATTTGTGTTCACGCTCACCGTGCCCAGTGAGCGAGGACTGCAGCGTAGACGCTTTGTCCAAAATGCCCTAAATGGGAATGGGGACCCAAACAACATGGACAGGGCGGTCAAACTGTACAGGAAGTTGAAGAGAGAGATAACATTCCACGGGGCTAAAGAAGTTGCACTCAGCTACTCAACCGGTGCACTTGCCAGTTGTATGGGTCTCATATACAAC…
>MF173233_|_A/canine/Illinois/091375-16-1-1/2016_|_2016--_|_7_(MP)_|_H3N2
ATGAGTCTTCTAACCGAGGTCGAAACGTACGTTCTCTCTATCATCCCATCAGGCCCCCTCAAAGCCGAGATCGCGCAGAGACTTGAAGATGTCTTTGCAGGGAAAAACACCGATCTCGAGGCTCTCATGGAATGGCTAAAGACAAGACCAATCCTGTCACCTTTAACTAAGGGGATTTTAGGATTTGTGTTCACGCTCACCGTGCCCAGTGAGCGAGGACTGCAGCGTAGACGCTTTGTCCAAAATGCCCTAAATGGGAATGGGGACCCAAACAACATGGACAGGGCAGTCAAACTGTACAGGAAGTTGAAGAGAGAGATAACATTCCACGGGGCTAAAGAAGTTGCACTCAGCTACTCAACCGGTGCACTTGCCAGTTGTATGGGTCTCATATACAAC…
>MF173362_|_A/canine/Indiana/17031-16-2/2016_|_2016--_|_7_(MP)_|_H3N2
ATGAGTCTTCTAACCGAGGTCGAAACGTACGTTCTCTCTATCATCCCATCAGGCCCCCTCAAAGCCGAGATCGCGCAGAGACTTGAAGATGTCTTTGCAGGGAAAAACACCGATCTCGAGGCTCTCATGGAATGGCTAAAGACAAGACCAATCCTGTCACCTTTAACTAAGGGGATTTTAGGATTTGTGTTCACGCTCACCGTGCCCAGTGAGCGAGGACTGCAGCGTAGACGCTTTGTCCAAAATGCCCTAAATGGGAATGGGGACCCAAACAACATGGACAGGGCAGTCAAACTGTACAGGAAGTTGAAGAGAGAGATAACATTCCACGGGGCTAAAGAAGTTGCACTCAGCTACTCAACCGGTGCACTTGCCAGTTGTATGGGTCTCATATACAAC…
>MG982702_|_A/canine/Illinois/M16-16391-2-1/2016_|_2016--_|_7_(MP)_|_H3N2
ATGAGTCTTCTAACCGAGGTCGAAACGTACGTTCTCTCTATCATCCCATCAGGCCCCCTCAAAGCCGAGATCGCGCAGAGACTTGAAGATGTCTTTGCAGGGAAAAACACCGATCTTGAGGCTCTCATGGAATGGCTAAAGACAAGACCAATCCTGTCACCTTTAACTAAGGGGATTTTAGGATTTGTGTTCACGCTCACCGTGCCCAGTGAGCGAGGACTGCAGCGTAGACGCTTTGTCCAAAATGCCCTAAATGGGAATGGGGACCCAAACAACATGGACAGGGCAGTCAAACTGTACAGGAAGTTGAAGAGAGAGATAACATTCCACGGGGCTAAAGAAGTTGCACTCAGCTACTCAACCGGTGCACTTGCCAGTTGTATGGGTCTCATATACAAC…
>KX571045_|_A/canine/Korea/0589318/2015_|_2015-03-05_|_7_(MP)_|_H3N2
ATGAGTCTTCTAACCGAGGTCGAAACGTACGTTCTCTCTATCATCCCATCAGGCCCCCTCAAAGCCGAGATCGCGCAGAGACTTGAAGATGTCTTTGCAGGGAAAAACACCGATCTCGAGGCTCTCATGGAATGGCTAAAGACAAGACCAATCCTGTCACCTTTAACTAAGGGGATTTTAGGATTTGTGTTCACGCTCACCGTGCCCAGTGAGCGAGGACTGCAGCGTAGACGCTTTGTCCAAAATGCCCTAAATGGGAATGGGGACCCAAACAACATGGACAGGGCAGTCAAACTGTACAGGAAGTTGAAGAGAGAGATAACATTCCACGGGGCTAAAGAAGTTGCACTCAGCTACTCAACCGGTGCACTTGCCAGTTGTATGGGTCTCATATACAAC…
>MG982864_|_A/canine/South_Korea/20170110-1F1/2016_|_2016--_|_7_(MP)_|_H3N2
ATGAGTCTTCTAACCGAGGTCGAAACGTACGTTCTCTCTATCATCCCATCAGGCCCCCTCAAAGCCGAGATCGCGCAGAGACTTGAAGATGTCTTTGCAGGGAAAAACACCGATCTCGAGGCTCTCATGGAATGGCTAAAGACAAGACCAATCCTGTCACCTTTAACTAAGGGGATTTTAGGATTTGTGTTCACGCTCACCGTGCCCAGTGAGCGAGGACTGCAGCGTAGACGCTTTGTCCAAAATGCCCTAAATGGGAATGGAGACCCAAACAACATGGACAGGGCAGTCAAACTGTACAGGAAGTTGAAGAGAGAGATAACATTCCACGGGGCTAAAGAAGTTGCACTCAGCTACTCAACTGGTGCACTTGCCAGTTGTATGGGTCTCATATACAAC…
>MH363673_|_A/canine/California/84315/2017_|_2017-05-18_|_7_(MP)_|_H3N2
ATGAGTCTTCTAACCGAGGTCGAAACGTACGTTCTCTCTATCATCCCATCAGGCCCCCTCAAAGCCGAGATCGCGCAGAGACTTGAAGATGTCTTTGCAGGGAAAAACACCGATCTCGAGGCTCTCATGGAATGGCTAAAGACAAGACCAATCCTGTCACCTTTAACTAAGGGGATTTTAGGATTTGTGTTCACGCTCACCGTGCCCAGTGAGCGAGGACTGCAGCGTAGACGCTTTGTCCAAAATGCCCTAAATGGGAATGGAGACCCAAACAACATGGACAAGGCAGTCAAACTGTACAGGAAGTTGAAAAGAGAGATAACATTCCACGGGGCTAAAGAAGTTGCACTCAGCTACTCAACCGGTGCACTTGCCAGTTGTATGGGTCTCATATACAAC…
>MH266329_|_A/canine/Kentucky/128656/2017_|_2017-07-26_|_7_(MP)_|_H3N2
ATGAGTCTTCTAACCGAGGTCGAAACGTACGTTCTCTCTATCATCCCATCAGGCCCCCTCAAAGCCGAGATCGCGCAGAGACTTGAAGATGTCTTTGCAGGGAAAAACACCGATCTCGAGGCTCTCATGGAATGGCTAAAGACAAGACCAATCCTGTCACCTTTAACTAAGGGGATTTTAGGATTTGTGTTCACGCTCACCGTGCCCAGTGAGCGAGGACTGCAGCGTAGACGCTTTGTCCAAAATGCCCTAAATGGGAATGGAGACCCAAACAACATGGACAAGGCAGTCAAACTGTACAGGAAGTTGAAAAGAGAGATAACATTCCACGGGGCTAAAGAAGTTGCACTCAGCTACTCAACCGGTGCACTTGCCAGTTGTATGGGTCTCATATACAAC…
>MK690128_|_A/canine/Ohio/188191/2017_|_2017-10-31_|_7_(MP)_|_H3N2
ATGAGTCTTCTAACCGAGGTCGAAACGTACGTTCTCTCTATCATCCCATCAGGCCCCCTCAAAGCCGAGATCGCGCAGAGACTTGAAGATGTCTTTGCAGGGAAAAACACCGATCTCGAGGCTCTCATGGAATGGCTAAAGACAAGACCAATCCTGTCACCTTTAACTAAGGGGATTTTAGGATTTGTGTTCACGCTCACCGTGCCCAGTGAGCGAGGACTGCAGCGTAGACGCTTTGTCCAAAATGCCCTAAATGGGAATGGAGACCCAAACAACATGGACAAGGCAGTCAAACTGTACAGGAAGTTGAAAAGAGAGATAACATTCCACGGGGCTAAAGAAGTTGCACTCAGCTACTCAACCGGTGCACTTGCCAGTTGTATGGGTCTCATATACAAC…
>MH363692_|_A/canine/Florida/88807.2/2017_|_2017-05-25_|_7_(MP)_|_H3N2
ATGAGTCTTCTAACCGAGGTCGAAACGTACGTTCTCTCTATCATCCCATCAGGCCCCCTCAAAGCCGAGATCGCGCAGAGACTTGAAGATGTCTTTGCAGGGAAAAACACCGATCTCGAGGCTCTCATGGAATGGCTAAAGACAAGACCAATCCTGTCACCTTTAACTAAGGGGATTTTAGGATTTGTGTTCACGCTCACCGTGCCCAGTGAGCGAGGACTGCAGCGTAGACGCTTTGTCCAAAATGCCCTAAATGGGAATGGAGACCCAAACAACATGGACAAGGCAGTCAAACTGTACAGGAAGTTGAAAAGAGAGATAACATTCCACGGGGCTAAAGAAGTTGCACTCAGCTACTCAACCGGTGCACTTGCCAGTTGTATGGGTCTCATATACAAC…
>MH266345_|_A/canine/Minnesota/139684/2017_|_2017-08-10_|_7_(MP)_|_H3N2
ATGAGTCTTCTAACCGAGGTCGAAACGTACGTTCTCTCTATCATCCCATCAGGCCCCCTCAAAGCCGAGATCGCGCAGAGACTTGAAGATGTCTTTGCAGGGAAAAACACCGATCTCGAGGCTCTCATGGAATGGCTAAAGACAAGACCAATCCTGTCACCTTTAACTAAGGGGATTTTAGGATTTGTGTTCACGCTCACCGTGCCCAGTGAGCGAGGACTGCAGCGTAGACGCTTTGTCCAAAATGCCCTAAATGGGAATGGAGACCCAAACAACATGGACAAGGCAGTCAAACTGTACAGGAAGTTGAAAAGAGAGATAACATTCCACGGGGCTAAAGAAGTTGCACTCAGCTACTCAACCGGTGCACTTGCCAGTTGTATGGGTCTCATATACAAC…
>KR154324_|_A/canine/Korea/BD-1/2013_|_2013-05-30_|_7_(MP)_|_H3N2
ATGAGTCTTCTAACCGAGGTCGAAACGTACGTTCTCTCTATCATCCCATCAGGCCCCCTCAAAGCCGAGACCGCGCAGAGACTTGAAGATGTCTTTGCAGGGAAAAACACCGATCTCGAGGCTCTCATGGAATGGCTAAAGACAAGACCAATCCTGTCACCTTTAACTAAGGGGATTTTAGGATTTGTGTTCACGCTCACCGTGCCCAGTGAGCGAGGACTGCAGCGTAGACGCTTTGTCCAAAATGCCCTAAATGGGAATGGAGACCCAAACAACATGGACAGGGCAGTCAAACTGTACAGGAAGTTGAAGAGAGAGATAACATTCCACGGGGCTAAAGAAGTTGCACTCAGCTACTCAACCGGTGCACTTGCCAGTTGTATGGGTCTCATATACAAC…
>KR154332_|_A/canine/Korea/DG1/2014_|_2014-02-13_|_7_(MP)_|_H3N2
ATGAGTCTTCTAACCGAGGTCGAAACGTACGTTCTCTCTATCATCCCATCAGGCCCCCTCAAAGCCGAGATCGCGCAGAGACTTGAAGATGTCTTTGCAGGGAAAAACACTGATCTTGAGGCTCTCATGGAATGGCTAAAGACAAGACCAATCCTGTCACCTTTAACTAAGGGGATTTTAGGAGTTGTGTTCACGCTCACCGTGCCCAGTGAGCGGGGACTGCAGCGTAGACGCTTTGTCCAAAATGCCCTAAATGGGAATGGAGACCCAAACAACATGGACAGGGCAGTCAAACTGTACAGGAAGTTGAAGAGAGAGATAACATTTCACGGGGCTAAAGAAGTTGCACTCAGCTACTCAACCGGTGCACTTGCCAGTTGTATGGGTCTCATATACAAC…
>MK212788_|_A/canine/Beijing/20150124-300/2015_|_2015-01-24_|_7_(MP)_|_H3N2
ATGAGTCTTCTAACCGAGGTCGAAACGTACGTTCTCTCTATCATCCCATCAGGCCCCCTCAAAGCCGAGATCGCGCAGAGACTTGAAGATGTCTTTGCAGGGAAAAGCACCGATCTCGAGGCTCTCATGGAATGGCTAAAGACAAGACCAATCCTGTCACCTCTGACTAAGGGGATTTTAGGATTTGTGTTCACGCTCACCGTGCCCAGTGAGCGAGGACTGCAGCGTAGACGCTTTGTCCAAAATGCCTTAAATGGGAATGGAGACCCAAACAACATGGACAGGGCAGTCAAACTGTACAGGAAGCTGAAGAGAGAAATAACATTCCATGGGGCTAAAGAAGTTGCACTCAGCTACTCAACTGGTGCACTTGCCAGTTGCATGGGTCTCATATACAAC…
>KJ579957_|_A/pigeon/Anhui/08/2013_|_2013-08-03_|_7_(MP)_|_H3N8
ATGAGTCTTCTAACCGAGGTCGAAACGTACGTTCTCTCTATCGTCCCGTCAGGCCCCCTCAAAGCCGAGATCGCGCAGAGACTTGAAGATGTCTTTGCAGGGAAAAACACCGATCTTGAGGCTCTCATGGAATGGCTAAAGACAAGACCAATCCTGTCACCTCTGACTAAGGGGATTTTAGGGTTTGTGTTCACGCTCACCGTGCCCAGTGAGCGAGGACTGCAGCGTAGACGCTTTGTCCAAAATGCCCTAAATGGGAATGGAGACCCAAACAACATGGACAGAGCAGTCAAACTATACAGGAAGTTGAAAAGAGAGATAACATTCCATGGGGCTAAGGAAGTTGCACTCAGCTACTCAACCGGTGCACTTGCCAGTTGTATGGGTCTCATATACAAC…
>CY077458_|_A/mallard/New_Zealand/223-31/2005_|_2005--_|_7_(MP)_|_H4N6
ATGAGTCTTCTAACCGAGGTCGAAACGTACGTTCTCTCTATCGTCCCGTCAGGCCCCCTCAAAGCCGAGATCGCGCAGAGACTTGAAGATGTCTTTGCAGGAAAGAACACCGATCTCGAGGCTCTCATGGAATGGCTAAAGACAAGACCAATCCTGTCACCTCTGACTAAGGGGATTTTAGGGTTTGTGTTCACGCTCACCGTGCCCAGTGAGCGAGGACTGCAGCGTAGACGCTTTGTCCAAAATGCCCTAAACGGAAATGGAGACCCAAACAACATGGACAGGGCAGTCAAACTATACAGGAAGTTGAAAAGGGAAATAACATTCCATGGGGCTAAAGAAGTTGCACTCAGCTACTCAACCGGTGCACTTGCCAGTTGCATGGGTCTCATATATAAC…
>MN703032_|_A/duck/Cambodia/C8W6M1/2018_|_2018-02-06_|_7_(MP)_|_H10N7
ATGAGCCTTCTAACCGAGGTCGAAACGTACGTTCTCTCTATCGTCCCGTCAGGCCCCCTCAAAGCCGAGATCGCGCAGAGACTTGAAGATGTCTTTGCAGGGAAGAACACTGATCTTGAGGCTCTCATGGAATGGCTAAAGACAAGACCAATCCTGTCACCTCTGACTAAGGGGATTTTAGGATTTGTGTTCACGCTCACCGTGCCCAGTGAGCGAGGACTGCAGCGTAGACGCTTTGTTCAAAATGCTCTAAATGGAAATGGAGACCCAAACAACATGGACAGGGCAGTCAAACTGTACAGGAAATTGAAAAGAGAGATAACATTCCATGGGGCTAAAGAAGTTGCACTCAGTTACTCAACCGGTGCACTTGCCAGTTGTATGGGTCTCATATACAAC…
>MF145833_|_A/mallard_duck/Netherlands/11/2014_|_2014-11-22_|_7_(MP)_|_H6N2
ATGAGTCTTCTAACCGAGGTCGAAACGTACGTTCTCTCTATCGTCCCATCGGGCCCCCTCAAAGCCGAGATCGCGCAGAGACTTGAAGATGTCTTTGCAGGGAAGAACACCGATCTTGAGGCCCTCATGGAATGGCTAAAGACAAGACCAATCCTGTCACCTCTGACTAAGGGGATTTTAGGGTTTGTGTTCACGCTCACCGTGCCCAGTGAGCGAGGACTGCAGCGTAGACGCTTTGTTCAAAATGCCCTAAATGGGAATGGAGACCCAAACAATATGGACAGGGCAGTCAAACTGTACAGGAAGTTGAAAAGGGAGATAACATTCCATGGGGCTAAAGAAGTTGCACTCAGTTACTCAACCGGTGCACTTGCCAGTTGCATGGGTCTCATATACAAC…
>MT407026_|_A/Anas_platyrhynchos/Belgium/724/2019_|_2019-01-21_|_7_(MP)_|_H7N3
ATGAGTCTTCTAACCGAGGTCGAAACGTACGTTCTCTCTATCGTCCCGTCAGGCCCCCTCAAAGCCGAGATCGCGCAGAGACTTGAAGATGTCTTTGCAGGGAAGAACACCGATCTCGAGGCTCTCATGGAATGGTTAAAGACAAGACCAATCCTGTCACCTCTGACCAAGGGGATTTTAGGGTTTGTGTTCACGCTCACCGTGCCCAGCGAGCGAGGACTGCAGCGTAGACGCTTTGTCCAAAATGCCCTAAATGGGAATGGAGACCCAAACAACATGGACAGGGCAGTCAAACTGTACAGAAAGTTGAAAAGAGAGATAACATTCCACGGGGCTAAAGAAGTTGCACTCAGTTACTCAACCGGTGCACTTGCCAGTTGTATGGGTCTCATATACAAC…
>MT407146_|_A/Arenaria_interpres/Belgium/9365_2/2019_|_2019-09-15_|_7_(MP)_|_H3N8
ATGAGTCTTCTAACCGAGGTCGAAACGTACGTTCTCTCTATCGTCCCGTCAGGCCCCCTCAAAGCCGAGATCGCGCAGAGACTTGAGGATGTCTTTGCAGGGAAGAACACCGATCTCGAGGCTCTCATGGAATGGCTAAAGACAAGACCAATCCTGTCACCTCTGACCAAGGGAATTTTAGGGTTTGTGTTCACGCTCACCGTGCCCAGTGAGCGAGGACTGCAGCGTAGACGCTTTGTCCAAAATGCCCTAAATGGGAATGGAGACCCAAATAACATGGACAGGGCAGTCAAATTGTACAGAAAGTTGAAAAGAGAGATAACGTTCCATGGGGCCAAAGAAGTTGCACTCAGCTACTCAACCGGTGCACTTGCCAGTTGTATGGGCCTCATATACAAC…
>FJ534560_|_A/teal/Viet_Nam/MBP5/2006_|_2006--_|_7_(MP)_|_H5N1
ATGAGTCTTCTAACCGAGGTCGAAACGTATGTTCTCTCTATTGTCCCGTCAGGCCCCCTCAAAGCCGAGATCGCGCAGAGACTTGAAGATGTCTTTGCAGGGAAGAACACTGATCTTGAGGCTCTCATGGAATGGCTAAAGACAAGACCAATCCTGTCACCTCTGACTAAGGGGATTTTAGGGTTTGTGTTCACGCTCACCGTGCCCAGTGAGCGAGGACTGCAGCGTAGACGCTTTGTCCAAAATGCCCTAAATGGAAATGGAGACCCGAACAACATGGACAGGGCAGTCAAACTGTATAGGAAGCTGAAAAGAGAGATAACATTCCATGGAGCTAAAGAAGTCGCACTCAGTTACTCAACCGGTGCACTTGCCAGTTGTATGGGCCTCATATACAAC…
>KM222543_|_A/environment/Shanghai/LPM1/2013_|_2013-04-03_|_7_(MP)_|_H3N2
ATGAGTCTTCTAACCGAGGTCGAAACGTACGTTCTCTCTATCGTCCCGTCAGGCCCCCTCAAAGCCGAGATCGCGCAGAGACTTGAGGATGTTTTTGCAGGGAAGAACACCGATCTTGAGGCTCTCATGGAATGGCTAAAGACAAGGCCAATCCTGTCACCTCTGACTAAGGGGATTTTAGGGTTTGTGTTCACGCTCACCGTGCCCAGTGAGCGAGGACTGCAGCGTAGACGCTTTGTCCAAAATGCCCTAAATGGAAATGGAGACCCAAACAATATGGACAGGGCAGTCAAATTGTATAGGAAGCTGAAAAGAGAGATAACATTCCATGGGGCCAAAGAAGTTGCACTCAGCTACTCAACCGGTGCACTTGCCAGTTGTATGGGTCTCATATACAAC…
>DQ508744_|_A/chicken/NSW/1/1997_|_1997--_|_7_(MP)_|_H7N4
ATGAGTCTTCTAACCGAGGTCGAAACGTACGTTCTCTCTATCGTTCCGTCAGGCCCCCTCAAAGCCGAGATCGCGCAGAGACTTGAAGATGTCTTTGCAGGGAAGAACACCGATCTCGAGGCTCTCATGGAATGGCTAAAGACAAGGCCAATCCTGTCACCTCTGACTAAGGGGATTTTAGGATTTGTGTTCACGCTCACCGTGCCCAGTGAGCGAGGACTGCAGCGTAGACGCTTTGTCCAAAATGCCCTAAATGGGAATGGAGACCCAAACAATATGGACAGGGCAGTCAAACTGTACAGGAAGTTGAAAAGAGAGATAACATTCCATGGGGCTAAAGAGGTTGCACTCAGCTATTCAACAGGTGCACTTGCCAGTTGTATGGGCCTCATATACAAC…
>CY060250_|_A/mallard/Sweden/24/2002_|_2002-11-07_|_7_(MP)_|_H8N4
ATGAGTCTTCTAACCGAGGTCGAAACGTACGTTCTCTCTATCATCCCATCAGGCCCCCTCAAAGCCGAGATCGCGCAGAGACTTGAAGATGTCTTTGCAGGGAAGAACACCGATCTCGAGGCTCTCATGGAATGGCTAAAGACAAGACCAATCCTGTCACCTCTGACTAAGGGGATTTTAGGGTTTGTGTTCACGCTCACCGTGCCCAGTGAGCGAGGACTGCAGCGTAGACGCTTTGTCCAAAATGCCCTAAATGGAAATGGAGACCCAAACAACATGGACAGGGCAGTCAAGCTGTACAGGAAGTTGAAAAGAGAAATAACATTCCACGGGGCTAAAGAGGTTGCACTCAGTTACTCAACCGGTGCACTTGCCAGTTGTATGGGTCTCATATACAAC…
>KX470445_|_A/turkey/Poland/08/2014_|_2014-04-17_|_7_(MP)_|_H9N2
ATGAGTCTTCTAACCGAGGTCGAAACGTACGTTCTCTCTATCGTCCCGTCAGGCCCCCTCAAAGCCGAGATCGCGCAGAGACTTGAAGATGTCTTTGCAGGAAAGAACACCGATCTCGAGGCTCTCATGGAATGGCTAAAGACAAGACCAATCCTGTCACCTCTGACTAAGGGGATTTTAGGGTTTGTGTTCACGCTCACCGTGCCCAGTGAGCGAGGACTGCAGCGTAGACGCTTTGTCCAAAATGCCCTAAACGGGAATGGAGACCCAAACAACATGGACAGGGCAGTCAAACTGTACAGGAAGTTGAAAAGAGAGATAACGTTCCATGGGGCTAAAGAAGTTGCACTCAGCTACTCAACCGGTGCACTTGCCAGCTGCATGGGTCTCATATACAAT…
>KF462297_|_A/teal/Novosibirsk/426/2010_|_2010-08-28_|_7_(MP)_|_H3N8
ATGAGTCTTCTAACCGAGGTCGAAACGTACGTTCTCTCTATCGTCCCGTCAGGCCCCCTCAAAGCCGAGATCGCGCAGAGACTTGAAGATGCCTTTGCAGGGAAGAACACAGATCTTGAGGCTCTCATGGAATGGTTAAAGACAAGACCAATCCTGTCACCTCTGACTAAGGGGATTTTAGGGTTTGTGTTCACGCTCACCGTGCCCAGTGAGCGAGGACTGCAGCGTAGACGCTTTGTCCAAAATGCTCTAAATGGGAATGGAGACCCAAACAACATGGACAGGGCAGTCAAACTGTACCGGAAGTTGAAAAGAGAAATCACATTCCATGGGGCTAAAGAAGTTGCACTCAGTTACTCGACCGGTGCACTTGCCAGTTGTATGGGTCTCATATACAAC…
>KF972048_|_A/wild_waterfowl/Dongting/C4329/2012_|_2012-03-01_|_7_(MP)_|_H9N2
ATGAGTCTTCTAACCGAGGTCGAAACGTACGTTCTCTCTATCGTACCGTCAGGCCCCCTCAAAGCCGAGATCGCGCAGAGACTTGAAGATGTCTTTGCAGGGAAGAACACCGATCTCGAGGCTCTCATGGAATGGCTAAAGACAAGACCAATCTTGTCACCTCTGACTAAGGGGATTTTGGGGTTTGTGTTCACGCTCACCGTGCCCAGTGAGCGAGGACTGCAGCGTAGACGCTTTGTCCAAAATGCCCTAAATGGGAATGGAGACCCAAACAACATGGACAGGGCAGTCAAACTGTACAGAAAACTGAAGAGAGAGATAACATTCCATGGAGCTAAAGAAGTTGCACTCAGTTATTCAACCGGTGCACTTGCCAGCTGTATGGGTCTCATATACAAC…
>KU663408_|_A/common_pochard/XiangHai/420/2010_|_2010-09-29_|_7_(MP)_|_H7N1
ATGAGTCTTCTAACCGAGGTCGAAACGTACGTTCTCTCTATCGTACCGTCAGGCCCCCTCAAAGCCGAGATCGCGCAGAGACTTGAAGATGTCTTTGCAGGGAAGAACACCGATCTCGAGGCTCTCATGGAATGGCTAAAGACAAGACCAATCTTGTCACCTCTGACTAAGGGGATTTTAGGGTTTGTGTTCACGCTCACCGTGCCCAGTGAGCGAGGACTGCAGCGTAGACGCTTTGTCCAAAATGCCCTAAATGGGAATGGAGACCCAAACAAGATGGACAGGGCAGTCAAACTGTACAGAAAACTGAAGAGAGAGATAACATTCCATGGAGCTAAAGAAGTTGCACTCAGTTATTCAACCGGTGCACTTGCCAGTTGTATGGGTCTCATATACAAC…
>Z26858_|_A/Anas_acuta/Primorje/695/79_|_1979--_|_7_(MP)_|_H3N2
ATGAGTCTTCTAACCGAGGTCGAAACGTACGTTCTCTCTATCGTCCCGTCAGGCCCCCTCAAAGCCGAGATCGCGCAGAGACTTGAGGATGTCTTTGCAGGGAAGAATACAGACCTTGAGGCTCTCATGGAATGGCTAAAGACAAGACCAATCCTGTCACCTCTGACTAAGGGGATTTTGGGATTTGTGTTTACGCTCACCGTGCCCAGTGAGCGAGGACTGCAGCGTAGACGCTTTGTCCAAAATGCCCTAAATGGGAACGGAGACCCAAACAACATGGATAGAGCAGTCAAACTGTACAGGAAATTGAAAAGAGAGATAACATTTCATGGTGCTAAAGAGGTGGCACTCAGCTATTCAACTGGTGCACTCGCCAGTTGCATGGGCCTCATATACAAC…
>CY005539_|_A/duck/Hong_Kong/319/1978_|_1978--_|_7_(MP)_|_H2N2
ATGAGTCTTCTAACCGAGGTCGAAACGTACGTTCTCTCTATCGTCCCGTCAGGCCCCCTCAAAGCCGAGATCGCGCAGAGACTTGAAGATGTCTTTGCAGGGAAGAACACAGATCTTGAGGCTCTCATGGAATGGCTAAAGACAAGACCAATCCTGTCACCTCTGACTAAAGGGATTTTGGGATTTGTGTTTACGCTCACCGTGCCCAGTGAGCGAGGACTGCAGCGTAGACGCTTTGTCCAAAATGCCCTAAATGGGAACGGAGACCCAAATAACATGGATAGAGCAGTCAAACTGTACAAGAAGTTGAAAAGAGAGATAACATTCCATGGAGCTAAAGAGGTTGCACTCAGCTACTCAACTGGTGCACTCGCCAGTTGCATGGGTCTCATATACAAC…
>CY005563_|_A/duck/HK/231/1977_|_1977-09-05_|_7_(MP)_|_H3N6
ATGAGTCTTCTAACCGAGGTCGAAACGTACGTTCTCTCTATCGTTCCGTCAGGCCCCCTCAAAGCCGAGATCGCGCAGAGACTTGAAGATGTCTTTGCAGGGAAGAACACAGATCTTGAGGCTCTCATGGAATGGCTAAAGACAAGACCAATCCTGTCACCTCTGACTAAGGGGATTTTAGGATTTGTGTTTACGCTCACCGTGCCCAGTGAGCGAGGACTGCAGCGTAGACGCTTTGTCCAAAATGCTCTCAATGGGAACGGAGATCCAAACAACATGGATAGAGCAGTCAAACTGTACAGGAAGCTGAAAAGAGAGATAACATTCCATGGAGCTAAAGAGGTGGCACTCAGCTACTCAACTGGTGCACTCGCCAGTTGCATGGGCCTCATATACAAC…
>CY005814_|_A/duck/Ukraine/1/1963_|_1963-12-12_|_7_(MP)_|_H3N8
ATGAGTCTTCTAACCGAGGTCGAAACGTACGTTCTCTCTATCGTCCCGTCAGGCCCCCTCAAAGCCGAGATCGCGCAGAGACTTGAAGATGTCTTTGCAGGGAAGAACACAGATCTCGAGGCTCTCATGGAGTGGCTAAAGACAAGACCAATCCTGTCACCTCTGACTAAGGGGATTTTAGGGTTTGTGTTTACGCTCACCGTGCCCAGTGAGCGAGGACTGCAGCGTAGACGCTTTGTCCAAAATGCCCTAAATGGGAATGGAGACCCGAACAACATGGATAGAGCAGTCAAACTGTATAGGAAGCTGAAGAGAGAGATAACATTCCATGGAGCTAAAGAAGTGGCACTCAGCTACTCAACTGGTGCACTTGCCAGTTGCATGGGTCTCATATACAAC…
>CY005576_|_A/duck/Hong_Kong/342/78_|_1978--_|_7_(MP)_|_H5N2
ATGAGTCTTCTAACCGAGGTCGAAACGTACGTTCTCTCTATCGTCCCATCAGGCCCCCTCAAAGCCGAGATCGCGCAGAGACTTGAAGATGTCTTTGCAGGGAAAAACACCGATCTCGAGGCTCTCATGGAATGGCTAAAGACAAGACCAATCTTGTCACCTCTGACTAAGGGGATTTTGGGGTTTGTGTTCACGCTCACCGTGCCCAGTGAGCGAGGACTGCAGCGTAGACGCTTTGTCCAAAATGCCCTAAATGGGAATGGAGACCCAAACAATATGGACAGGGCAGTCAAACTATACAAGAAGCTGAAAAGAGAGATAACATTCCATGGAGCTAAGGAGGTTGCACTCAGCTACTCAACCGGTGCACTTGCCAGTTGCATGGGTCTCATATACAAC…
>CY015164_|_A/common_murre/Alaska/305/1976_|_1976-01-01_|_7_(MP)_|_H1N6
ATGAGTCTTCTAACCGAGGTCGAAACGTACGTTCTCTCTATCGTTCCGTCAGGCCCCCTCAAAGCCGAGATCGCGCAGAGACTTGAAGATGTCTTTGCAGGGAAAAACACAGATCTCGAGGCTCTCATGGAATGGCTAAAGACAAGACCAATCCTGTCACCTTTGACTAAGGGAATTTTAGGGTTTGTGTTCACGCTCACCGTGCCCAGTGAGCGAGGACTGCAGCGTAGACGTTTTGTTCAGAATGCCCTAAATGGGAATGGAGACCCAAACAACATGGACAGGGCAGTCAAACTATACAGGAAGCTGAAAAGAGAGATAACATTCCATGGAGCTAAGGAGGTTGCACTCAGCTACTCAACCGGTGCACTTGCCAGTTGCATGGGTCTCATATACAAC…
>CY005759_|_A/duck/New_Zealand/41/1984_|_1984-02-09_|_7_(MP)_|_H5N2
ATGAGCCTTCTAACCGAGGTCGAAACGTACGTTCTCTCTATCGTTCCGTCAGGCCCCCTCAAAGCCGAGATCGCGCAGAGACTTGAAGATGTCTTTGCAGGGAAGAACACAGATCTCGATGCTCTCATGGAATGGCTAAAGACAAGACCAATCCTGTCACCTCTGACTAAGGGGATTTTAGGGTTTGTGTTCACGCTCACCGTGCCCAGTGAGCGAGGACTGCAGCGTAGACGATTTGTCCAAAATGCCCTAAATGGGAATGGAGACCCAAACAACATGGACAGGGCAGTCAAACTATACAGGAAGTTGAAGAGAGAGATAACATTCCATGGAGCTAAGGAAGTTGCACTCAGCTATTCAACCGGTGCACTTGCCAGTTGCATGGGTCTCATATACAAC…
>CY031286_|_A/duck/Hong_Kong/702/1979-quail_adapted_|_1979--_|_7_(MP)_|_H9N2
ATGAGTCTTCTAACCGAGGTCGAAACGTACGTTCTCTCTATCGTCCCGTCAGGCCCCCTCAAAGCCGAGATCGCGCAGAGACTTGAAGATGTCTTTGCAGGGAAGAACACAGACCTTGAGGCTCTCATGGAGTGGCTAAAGACAAGACCAATCCTGTCACCTCTGACTAAGGGGATTTTAGGGTTTGTGTTCACGCTCACCGTGCCCAGTGAGCGAGGACTGCAGCGTAGACGATTTGTCCAAAATGCTCTAAATGGGAATGGAGACCCAAACAACATGGACAGGGCAGTCAAACTATACAGGAAGCTGAAGAGAGAGATAACATTCCATGGAGCTAAGGAGGTTGCGCTCAGTTACTCAACCGGTGCACTTGCCAGTTGCATGGGTCTCATATACAAC…
>AY653194_|_A/chicken/Jilin/9/2004_|_2004--_|_7_(MP)_|_H5N1
ATGAGTCTTCTAACCGAGGTCGAAACGTACGTTCTCTCTATCATCCCGTCAGGCCCCCTCAAAGCCGAGATCGCGCAGAGACTTGAAGATGTCTTTGCAGGAAAGAACACAGATCTTGAGGCTCTCATGGAATGGCTAAAGACAAGACCAATCCTGTCACCTCTGACTAAGGGGATTTTAGGGTTTGTGTTTACGCTCACCGTGCCCAGTGAGCGAGGACTGCAGCGTAGACGATTTGTCCAAAATGCCCTAAATGGGAATGGAGACCCAAACAACATGGATAGGGCAGTCAAATTATATAGGAAGCTGAAGAGAGAGATAACATTCCATGGAGCAAAGGAAGTTGCACTCAGCTACTCAACCGGTGCACTTGCCAGTTGCATGGGTCTCATATACAAC…
>DQ997259_|_A/swine/Guangxi/wz/2004_|_2004--_|_7_(MP)_|_H5N1
ATGAGTCTTCTAACCGAGGTCGAAACGTACGTTCTCTCTATCATCCCGTCAGGCCCCCTCAAAGCCGAGATCGCGCAGAGACTTGAAGATGTCTTTGCAGGGAAGAACACAGATCTCGAGGCTCTCATGGAATGGCTAAAGACAAGACCAATCCTGTCACCTCTGACTAAGGGGATTTTAGGGTTTGTGTTCACGCTCACCGTGCCCAGTGAGCGAGGACTGCAGCGTAGACGATTTGTCCAGAATGCCCTAAATGGAAATGGAGATCCAAATAATATGGATAGGGCAGTTAAGCTATATAAGAAGCTGAAAAGAGAAATAACATTCCATGGGGCTAAGGAAGTTGCACTCAGCTACTCAACCGGTGCACTTGCCAGTTGCATGGGTCTCATATACAAC…
>CY005770_|_A/duck/Potsdam/2216-4/1984_|_1984--_|_7_(MP)_|_H5N6
ATGAGTCTTCTAACCGAGGTCGAAACGTACGTTCTCTCTATCGTCCCGTCAGGCCCCCTCAAAGCCGAGATCGCGCAGAGACTTGAAGATGTCTTTGCAGGGAAAAACACAGATCTCGAGGCTCTCATGGAATGGCTAAAGACAAGACCAATCCTGTCACCTCTGACTAAGGGGATTTTAGGGTTTGTGTTCACGCTCACCGTGCCCAGTGAGCGAGGACTGCAGCGTAGACGCTTTGTTCAAAATGCACTAAATGGGAATGGAGACCCAAACAACATGGACAGAGCAGTCAAACTTTACAGGAAACTGAAAAGGGAGATAACATTCCATGGAGCTAAAGAGGTTGCACTCAGTTACTCAACCGGTGCACTTGCCAGCTGCATGGGTCTCATATACAAC…
>KX979249_|_A/mallard_duck/Netherlands/29/2009_|_2009-12-21_|_7_(MP)_|_H11N9
ATGAGTCTTCTAACCGAGGTCGAAACGTACGTTCTCTCTATTGTCCCATCAGGCCCCCTCAAAGCCGAGATCGCGCAGAGACTTGAAGATGTCTTTGCAGGGAAGAACACAGATCTTGAGGCTCTCATGGAATGGCTAAAGACAAGACCAATCCTGTCACCTCTGACTAAGGGGATTTTAGGGTTTGTGTTCACGCTCACCGTGCCCAGTGAGCGAGGACTGCAGCGTAGACGCTTTGTCCAAAATGCACTAAATGGAAATGGAGATCCAAACAACATGGACAGGGCAGTCAAGCTTTACAGGAAATTGAAAAGAGAGATAACATTCCATGGAGCTAAGGAGGTCGCACTCAGCTACTCAACCGGTGCACTTGCCAGTTGCATGGGCCTCATATACAAC…
>MF147333_|_A/common_teal/Netherlands/07/2000_|_2000-11-23_|_7_(MP)_|_H3N8
ATGAGTCTTCTAACCGAGGTCGAAACGTACGTTCTCTCTATCGTCCCGTCAGGCCCCCTCAAAGCCGAGATCGCGCAGAGACTTGAAGATGTCTTTGCAGGGAAGAACACAGATCTCGAGGCTCTCATGGAATGGCTAAAGACAAGACCAATCCTGTCACCTCTGACTAAAGGGATTTTAGGGTTTGTGTTCACGCTCACCGTGCCCAGTGAGCGAGGACTGCAGCGTAGACGCTTTGTCCAGAATGCCCTAAATGGAAATGGAGACCCAAACAATATGGACAGGGCAGTCAAACTTTATAGGAAGCTGAAAAGAGAGATAACATTCCATGGAGCTAAGGAGGTTGCGCTCAGCTATTCAACCGGTGCACTTGCTAGTTGCATGGGTCTCATATACAAC…
>GQ176143_|_A/mink/Sweden/3900/1984_|_1984-10-_|_7_(MP)_|_H10N4
ATGAGTCTTCTAACCGAGGTCGAAACGTACGTTCTCTCTATCGTCCCGTCAGGCCCCCTCAAAGCCGAGATCGCGCAGAGACTTGAAGATGTTTTTGCAGGGAAGAACACAGATCTCGAGGCTCTCATGGAATGGCTAAAGACAAGACCAATCCTGTCACCTCTAACTAAGGGGATTTTGGGATTTGTGTTCACGCTCACCGTGCCCAGTGAGCGAGGACTGCAGCGTAGACGCTTCGTCCAAAATGCTCTAAATGGGAATGGAGACCCAAACAACATGGACAGGGCAGTCAAACTCTACAGGAAGCTGAAAAGAGAGATAACATTCCATGGGGCCAAGGAGGTTGCACTCAGTTACTCAACCGGTGCACTTGCCAGTTGCATGGGTCTCATATACAAC…
>MF575252_|_A/ruddy_turnstone/Netherlands/6/2008_|_2008-11-07_|_7_(MP)_|_H3N8
ATGAGTCTTCTAACCGAGGTCGAAACGTATGTTCTCTCTATCGTCCCGTCAGGCCCCCTCAAAGCCGAGATCGCGCAGAGACTTGAAGATGTCTTTGCAGGGAAGAACACAGATCTTGAGGCTCTCATGGAATGGCTAAAGACAAGACCAATCCTGTCACCTCTGACTAAGGGGATTTTAGGGTTTGTGTTCACGCTCACCGTGCCCAGTGAGCGAGGACTGCAGCGTAGACGCTTTGTCCAAAATGCCCTAAATGGAAACGGAGACCCAAACAACATGGACAGGGCAGTCAAACTTTATAGGAAGCTGAAAAGAGAGATAACATTCCATGGAGCTAAGGAGGTCGCACTCAGCTACTCAACCGGGGCACTTGCCAGTTGCATGGGTCTCATATACAAC…
>CY005673_|_A/gray_teal/Australia/2/1979_|_1979-01-01_|_7_(MP)_|_H4N4
ATGAGTCTTCTAACCGAGGTCGAAACGTACGTTCTCTCTATCGTCCCGTCAGGCCCCCTCAAAGCCGAGATCGCGCAGAGACTTGAAGATGTCTTTGCAGGGAAAAACACTGATCTCGAGGCTCTCATGGAATGGCTAAAGACAAGACCAATCCTGTCACCTCTGACTAAGGGGATTTTAGGTTTTGTGTTCACGCTCACCGTGCCCAGTGAGCGAGGACTGCAGCGTAGACGCTTTGTCCAAAATGCACTAAATGGGAACGGAGACCCAAACAACATGGACAGAGCAGTCAAACTATACAGGAAGCTGAAAAGAGAGATAACATTCCATGGGGCTAAAGAGGTTGCACTCAGCTACTCAACCGGTGCGCTTGCCAGTTGCATGGGTCTCATATACAAC…
>CY005680_|_A/gray_teal/Australia/3/1979_|_1979-01-01_|_7_(MP)_|_H4N6
ATGAGTCTTCTAACCGAGGTCGAAACGTACGTTCTCTCTATCGTTCCGTCAGGCCCCCTCAAAGCCGAGATCGCGCAGAGACTTGAAGATGTCTTTGCAGGGAAGAACACTGATCTCGAGGCTCTCATGGAATGGCTAAAGACAAGACCAATCCTGTCACCTCTGACTAAGGGGATTTTAGGATTTGTGTTCACGCTCACCGTGCCCAGTGAGCGAGGACTGCAGCGTAGACGCTTTGTCCAAAATGCATTAAATGGGAATGGAGACCCAAACAACATGGACAGGGCAGTCAAACTATACAGGAAGCTGAAAAGGGAGATAACATTCCATGGTGCTAAAGAGGTTGCACTCAGCTACTCAACCGGTGCACTTGCCAGTTGCATGGGTCTCATATACAAC…
>AM040283_|_A/duck/France/05056a/2005_|_2005--_|_7_(MP)_|_H5N2
ATGAGTCTTCTAACCGAGGTCGAAACGTACGTTCTCTCTATCGTCCCGTCAGGCCCCCTCAAAGCCGAGATCGCGCAGAGACTTGAAGATGTCTTTGCAGGGAAGAATACAGATCTCGAGGCTCTCATGGAATGGCTAAAGACAAGACCAATCCTGTCACCTCTGACTAAGGGGATTTTAGGATTTGTGTTCACGCTCACCGTGCCCAGTGAGCGAGGACTGCAGCGTAGACGCTTTGTCCAAAATGCTCTAAATGGGAATGGAGATCCAAACAACATGGACAGGGCAGTCAAACTTTACAGAAAGTTGAAGAGAGAGATAACGTTCCATGGAGCTAAGGAGGTCGCACTCAGCTACTCAACCGGTGCACTTGCCAGTTGCATGGGTCTCATATACAAC…
>KF259293_|_A/duck/Guangdong/455/2000_|_2000--_|_7_(MP)_|_H3N9
ATGAGTCTTCTAACCGAGGTTGAAACGTACGTTCTCTCTATCGTCCCGTCAGGCCCCCTCAAAGCCGAGATCGCGCAGAGACTTGAAGATGTCTTTGCAGGGAAGAACACAGATCTCGAGGCTCTCATGGAATGGCTAAAGACAAGACCAATCCTGTCACCTCTGACTAAGGGGATTTTAGGATTTGTGTTCACGCTCACCGTGCCCAGTGAGCGAGGACTGCAGCGTAGACGCTTTGTCCAAAATGCTCTAAATGGAAATGGAGACCCAAACAACATGGACAGGGCAGTCAAACTTTATAAGAAGCTGAAAAGAGAGATAACATTCCATGGGGCTAAGGAGGTTGCACTCAGCTACTCAACTGGTGCACTTGCTAGTTGCATGGGTCTCATATACAAC…
>AM157375_|_A/turkey/England/1969_|_1969--_|_7_(MP)_|_H3N2
ATGAGTCTTCTAACCGAGGTCGAAACGTACGTTCTCTCTATTGTCCCGTCAGGCCCCCTCAAAGCCGAGATCGCACAGAGACTTGAAGATGTCTTTGCAGGGAAGAACACAGATCTCGAGGCTCTCATGGAATGGCTAAAGACAAGACCAATCCTGTCACCTCTGACTAAGGGGATTTTAGGGTTTGTGTTCACGCTCACCGTGCCCAGTGAGCGAGGACTGCAGCGTAGACGCTTTGTCCAAAATGCCCTAAATGGGAATGGAGACCCAAACAACATAGACAGGGCAGTCAAACTGTACAGAAAGCTGAAAAGAGAGATAACATTCCATGGAGCCAAGGAGGTTGCACTCAGCTACTCAACCGGTGCACTTGCCAGTTGCATGGGTCTCATATATAAC…
>KJ508886_|_A/Eurasian_coot/Germany/R411/2010_|_2010-02-_|_7_(MP)_|_H10N8
ATGAGTCTTCTAACCGAGGTCGAAACGTACGTTCTCTCTATTGTCCCGTCAGGCCCCCTCAAAGCCGAGATCGCGCAGAGACTTGAAGATGTCTTTGCAGGGAAAAACACAGATCTCGAGGCTCTCATGGAATGGCTAAAGACAAGACCAATCTTGTCACCTCTGACTAAGGGGATTTTAGGATTTGTGTTCACGCTCACCGTGCCCAGTGAGCGAGGACTGCAGCGTAGACGCTTCGTCCAAAATGCCCTAAATGGGAATGGAGATCCAAACAACATGGACAGAGCAGTCAAACTCTACAGGAAACTGAAAAGAGAGATAACATTCCATGGAGCTAAAGAGGTTGCACTCAGCTACTCAACCGGTGCACTTGCTAGTTGCATGGGCCTTATATACAAC…
>CY092178_|_A/duck/Western_Australia/8346/1987_|_1987--_|_7_(MP)_|_H4N6
ATGAGTCTTCTAACCGAGGTCGAAACGTACGTTCTCTCTATCGTCCCGTCAGGCCCCCTCAAAGCCGAGATCGCGCAGAGACTTGAAGATGTCTTTGCAGGGAAAAACACAGATCTCGAGGCTCTCATGGAATGGCTAAAGACAAGACCAATCCTGTCACCTCTGACCAAGGGGATTTTAGGGTTTGTGTTCACGCTCACCGTGCCCAGTGAGCGAGGACTGCAGCGTAGACGGTTTGTCCAAAATGCCCTAAACGGGAATGGAGACCCAAATAACATGGACAGAGCAGTCAAACTATACAGGAAGCTAAAGAGAGAGATAACATTCCATGGAGCTAAAGAAGTTGCACTCAGCTACTCAACCGGTGCACTTGCCAGTTGCATGGGTCTCATATACAAT…
>LC427360_|_A/muscovy_duck/Vietnam/HU3-1409/2015_|_2015-08-12_|_7_(MP)_|_H6N6
ATGAGTCTTCTGACCGAGGTCGAAACGTACGTTCTCTCTATCATACCGTCAGGCCCCCTCAAAGCCGAGATCGCGCAGAGACTTGAAGATGTCTTTGCAGGGAAGAACACAGATCTCGAGGCTCTCATGGAATGGCTAAAGACAAGACCAATCCTGTCACCTCTGACTAAGGGGATTTTAGGGTTTGTGTTCACGCTCACCGTGCCCAGTGAGCGAGGACTGCAGCGTAGACGGTTTGTCCAAAACGCCCTAAATGGAAATGGAGACCCAAACAACATGGACAGGGCAGTCAAACTATACAGGAAACTGAAGAGAGAAATAACATTCCATGGAGCTAAAGAAGTTGCACTCAGTTACTCAACCGGTGCACTTGCCAGTTGCATGGGTCTCATATACAAC…
>KY765301_|_A/ostrich/South_Africa/325863/2015_|_2015-07-01_|_7_(MP)_|_H5N2
ATGAGTCTTCTAACCGAGGTCGAAACGTACGTTCTCTCTATCGTACCGTCAGGCCCCCTCAAAGCCGAAATCGCGCAGAGACTTGAAGATGTCTTTGCAGGGAAAAACACCGATCTCGAGGCTCTCATGGAATGGTTAAAGACAAGACCAATCCTGTCACCTCTGACTAAGGGGATTTTAGGGTTTGTGTTCACGCTCACCGTGCCCAGTGAGCGAGGACTGCAGCGTAGACGCTTTGTCCAAAATGCCCTAAATGGAAATGGAGACCCAAACAACATGGACAGGGCAGTCAAGCTGTACAGGAAACTGAAGAGAGAGATAACATTCCACGGGGCTAAAGAAGTTGCACTCAGTTACTCAACCGGTGCTCTTGCCAGTTGTATGGGTCTCATATACAAC…
>GQ404729_|_A/Pekin_duck/South_Africa/AI1642/2009_|_2009-02-27_|_7_(MP)_|_H10N7
ATGAGTCTTCTAACCGAGGTCGAAACGTACGTTCTCTCTATCGTCTCGTCAGGCCCCCTCAAAGCCGAGATCGCGCAGAGACTTGAAGATGTCTTTGCAGGGAAGAACACCGATCTCGAGGCTCTCATGGAATGGCTAAAGACAAGACCAATCCTGTCACCTCTGACTAAGGGGATTTTAGGGTTTGTATTCACGCTCACCGTGCCCAGTGAGCGAGGACTGCAGCGTAGACGCTTTGTCCAAAATGCCCTAAATGGGAATGGAGACCCAAACAACATGGACAGGGCAGTTAAACTGTACAGGAAGTTGAAGAGAGAGATAACATTCAACGGGGCTAAAGAAGTTGCACTCAGTTACTCAACCGGTGCACTTGCCAGTTGCATGGGTCTCATATACAAC…
>MH283032_|_A/common_mallard/Ningxia/YG71/2017_|_2017-10-21_|_7_(MP)_|_H5N6
ATGAGTCTTCTAACCGAGGTCGAAACGTACGTTCTCTCTATTGTCCCGTCAGGCCCCCTCAAAGCCGAGATCGCGCAGAGACTTGAAGATGTCTTTGTAGGGAAGAACACCGATCTTGAGGCTCTCATGGAATGGCTAAAGACAAGACCAATCCTGTCACCTCTGACTAAGGGGATTTTAGGGGTTGTGTTCACGCTCACCGTGCCCAGTGAGCGAGGACTGCAGCGTAGACGCTTTGTCCAAAATGCCCTAAATGGAAATGGAGACCCAAACAACATGGACAGGGCAGTCAAACTGTACAGGAAATTAAAGAGAGAGATAACATTCCATGGGGCTAAAGAAGTTGCACTCAGTTATTCAACCGGTGCACTTGCCTGTTGTATGGGTCTCATATACAAC…
>JX151008_|_A/swine/Guangdong/K4/2011_|_2011-10-21_|_7_(MP)_|_H4N8
ATGAGTCTTCTGACCGAGGTCGAAACGTACGTTCTCTCTATCGTTCCATCAGGCCCCCTCAAAGCCGAGATCGCGCAGAGACTTGAAGATGTCTTTGCAGGGAAGAACACCGATCTTGAGGCTCTCATGGAATGGCTGAAGACAAGACCAATCCTGTCACCTCTGACTAAGGGGATTTTAGGGTTTGTGTTCACGCTCACCGTGCCCAGTGAGCGAGGACTGCAGCGTAGACGCTTCGTCCAAAACGCCCTAAATGGGAATGGAGATCCAAACAACATGGACAGGGCAGTCAAACTGTACAGGAAACTGAAAAGAGAGATAACATTCCATGGGGCTAAAGAAGTTGCACTCAGTTACTCAACCGGTGCACTTGCCAGTTGTATGGGTCTCATATACAAC…
>KT022252_|_A/duck/Guangxi/015D2/2009_|_2009-04-_|_7_(MP)_|_H3N2
ATGAGTCTTCTAACCGAGGTCGAAACGTACGTTCTCTCTATCGTTCCGTCAGGCCCCCTCAAAGCCGAGATCGCGCAGAGACTTGAAGATGTCTTTGCAGGGAAGAACACCGACCTTGAGGCTCTCATGGAATGGCTAAAGACAAGACCAATCCTGTCACCTCTGACTAAAGGGATTTTAGGGTTTGTGTTCACGCTCACCGTGCCCAGTGAGCGAGGACTGCAGCGTAGACGCTTTGTCCAAAATGCCCTAAACGGGAATGGAGACCCAAACAACATGGATAGGGCAGTCAAATTGTACAGGAAACTGAAAAGAGAGATAACATTCCATGGGGCTAAAGAAGTTGCACTCAGTTACTCAACCGGTGCACTTGCCAGTTGTATGGGTCTCATATACAAC…
>AB593474_|_A/duck/Vietnam/G32/2008_|_2008-01-_|_7_(MP)_|_H11N9
ATGAGTCTTCTAACCGAGGTCGAAACGTACGTTCTCTCTATCGTCCCGTCAGGCCCCCTCAAAGCCGAGATCGCGCAGAGACTTGAAGATGTCTTTGCAGGGAAGAACACCGATCTTGAGGCTCTCATGGAATGGCTAAAGACAAGACCAATCCTGTCACCTCTGACTAAGGGGATTTTAGGGTTTGTGTTCACGCTCACCGTGCCCAGTGAGCGAGGACTGCAGCGTAGACGCTTTGTCCAAAACGCCCTAAACGGGAATGGAGACCCAAATAACATGGACAGGGCAGTCAAACTGTACAGGAAATTGAAAAGAGAAATAACATTTCATGGGGCTAAAGAAGTTGCACTCAGTTACTCAACCGGTGCACTTGCCAGTTGTATGGGTCTCATATACAAC…
>AB916654_|_A/muscovy_duck/Vietnam/LBM455/2013_|_2013-03-07_|_7_(MP)_|_H6N2
ATGAGTCTTCTAACCGAGGTCGAAACGTACGTTCTCTCTATCGTACCATCAGGCCCCCTCAAAGCCGAGATCGCGCAGAGACTTGAGGATGTTTTTGCAGGGAAGAACACCGATCTCGAGGCTCTCATGGAATGGCTAAAGACAAGACCAATCCTGTCACCTCTGACTAAGGGGATTTTAGGGTTTGTGTTCACGCTCACCGTGCCCAGTGAGCGAGGACTGCAGCGTAGACGCTTTGTCCAAAATGCCTTAAATGGGAATGGAGACCCAAACAACATGGACAGGGCAGTCAAACTGTACCGGAAGCTGAAGAGAGAGATAACATTCCATGGGGCTAAGGAAGTTGCACTCAGCTACTCAACTGGTGCACTTGCCAGCTGTATGGGTCTCATATACAAC…
>HM992824_|_A/mallard/PT/28006/2007_|_2007-09-07_|_7_(MP)_|_H5N3
ATGAGTCTTCTAACCGAGGTCGAAACGTACGTTCTCTCTATCGTTTCGTCAGGCCCCCTCAAAGCCGAGATCGCGCAGAGACTTGAAGATGTCTTTGCAGGGAAGAACACCGATCTCGAGGCTCTCATGGAATGGCTAAAGACAAGACCAATCCTGTCACCTCTGACTAAGGGGATTTTAGGGCTTGTGTTCACGCTCACCGTGCCCAGTGAGCGAGGACTGCAGCGTAGACGATTTGTTCAGAATGCCCTAAATGGAAATGGAGACCCAAATAACATGGATAGGGCAGTCAAACTGTACAGGAAGCTGAAAAGAGAGATAACATTCCATGGGGCTAAAGAGGTTGCACTCAGTTACTCTACCGGTGCACTCGCCAGTTGCATGGGTCTCATATACAAC…
>MH018585_|_A/canine/Zhejiang/S34/2015_|_2015-01-06_|_7_(MP)_|_H3N8
ATGAGTCTTCTAACCGAGGTCGAAACGTACGTTCTCTCTATCGTTCCGTCAGGCCCCCTCAAAGCCGAGATCGCGCAGAGACTTGAAGATGTTTTTGCAGGGAAGAACACCGATCTTGAGGCTCTCATGGAATGGCTAAAGACAAGACCAATCCTGTCACCTCTGACTAAGGGGATTTTAGGATTTGTGTTCACGCTCACCGTGCCCAGTGAGCGAGGACTGCAGCGTAGACGCTTTGTTCAAAATGCCCTGAATGGAAATGGAGACCCAAACAACATAGATAGGGCAGTCAAACTGTACAAGAAACTGAAGAGGGAGATAACATTCCATGGGGCTAAAGAGGTTGCACTCAGTTACTCAACCGGTGCACTTGCCAGTTGCATGGGTCTCATATACAAC…
>KJ439882_|_A/duck/Zhejiang/6D4/2013_|_2013-12-14_|_7_(MP)_|_H3N2
ATGAGTCTTCTAACCGAGGTCGAAACGTATGTTCTCTCTATCGTACCGTCAGGCCCCCTCAAAGCCGAGATCGCGCAGAGACTTGAAGATGTTTTTGCAGGAAAGAACACCGATCTTGAGGCTCTCATGGAATGGCTAAAGACAAGACCAATCCTGTCACCTCTGACTAAGGGGATTTTAGGATTTGTGTTCACGCTCACCGTGCCCAGTGAGCGAGGACTGCAGCGTAGACGCTTTGTCCAAAATGCCCTGAATGGAAATGGAGACCCAAATAACATGGATAGGGCAGTCAAGCTGTATAGGAAACTGAAAAGGGAAATAACATTCCATGGGGCCAAGGAGGTTGCACTCAGTTACTCAACCGGTGCACTTGCCAGTTGCATGGGTCTCATATACAAC…
>KU158896_|_A/duck/Nanjing/A1591-1/2010_|_2010--_|_7_(MP)_|_H3N8
ATGAGTCTTCTAACCGAGGTCGAAACGTACGTTCTCTCTATCGTTCCGTCAGGCCCCCTCAAAGCCGAGATTGCGCAGAGACTTGAAGATGTTTTTGCAGGGAAGAACACTGATCTCGAGGCTCTCATGGAATGGCTAAAGACAAGACCAATCCTGTCACCTCTGACTAAGGGGATTTTAGGATTTGTATTCACGCTCACCGTGCCCAGTGAGCGAGGACTGCAGCGTAGACGCTTTGTTCAGAATGCCCTGAATGGAAATGGAGACCCAAACAACATGGATAGGGCAGTCAAACTGTACAGGAAACTGAAGAGGGAGATAACATTCCATGGGGCTAAAGAGGTTGCACTCAGTTACTCAACTGGTGCACTTGCCAGCTGCATGGGTCTCATATACAAC…
>KU042626_|_A/chicken/Zhejiang/3C37/2014_|_2014-04-10_|_7_(MP)_|_H9N2
ATGAGTCTTCTAACCGAGGTCGAAACGTACGTTCTCTCTATCGTTCCGTCAGGCCCCCTCAAAGCCGAGATCGCGCAGAGACTTGAAGATGTTTTTGCAGGGAAGAACGCCGATCTTGAGGCTCTCATGGAATGGATAAAGACAAGACCAATCCTGTCACCTCTGACTAAGGGGATTTTAGGATTTGTGTTCACGCTCACCGTGCCCAGTGAGCGAGGACTGCAGCGTAGACGGTTTGTTCAAAATGCCCTGAATGGAAATGGAGACCCAAATAACATGGATAGGGCAGTTAAACTGTACAGGAAACTGAAGAGGGAAATGACATTTCATGGGGCCAAGGAGGTTGCACTCAGTTACTCAACTGGTGCGCTTGCCAGTTGCATGGGTCTCATATACAAC…
>MH453832_|_Influenza_A_virus_|_2013--_|_7_(MP)_|_H12N5
ATGAGTCTTCTAACCGAGGTCGAAACGTACGTTCTCTCTATCGTTCCGTCAGGCCCCCTCAAAGCCGAGATCGCGCAGAGACTTGAAGATGTCTTTGCAGGGAAGAACACTGATCTCGAGGCTCTCATGGAATGGCTAAAGACAAGACCAATCCTGTCACCTCTGACTAAGGGGATTTTAGGGTTTGTGTTCACGCTCACCGTGCCCAGTGAGCGAGGACTGCAGCGTAGACGCTTTGTTCAGAATGCCCTAAATGGAAATGGAGACCCAAACAACATGGATAGAGCAGTCAAACTGTACAGGAAGTTGAAAAGAGAGATAACATTCCATGGGGCCAAAGAGGTTGCACTCAGTTACTCAACTGGTGCACTTGCCAGTTGCATGGGTCTCATATACAAC…
>AY856865_|_A/duck/Shandong/093/2004_|_2004--_|_7_(MP)_|_H5N1
ATGAGTCTTCTAACCGAGGTCGAAACGTACGTTCTCTCTATCGTCCCGTCAGGCCCCCTCAAAGCCGAGATCGCGCAGAGACTTGAAGATGTCTTTGCAGGAAAGAACACCGATCTAGAGGCTCTCATGGAGTGGCTAAAGACAAGACCAATCCTGTCACCTCTGACTAAAGGGATTTTGGGATTTGTGTTCACGCTCACCGTGCCCAGTGAGCGAGGACTGCAGCGTAGACGCTTTGTCCAGAATGCCCTGAATGGAAATGGAGATCCAAATAATATGGATAGGGCAGTTAAGCTATACAAGAAACTGAAAAGGGAAATAACATTCCATGGGGCTAAGGAGGTCGCGCTCAGCTACTCAACCGGTGCACTTGCCAGTTGTATGGGTCTCATATACAAC…
>AF144306_|_A/goose/Guangdong/1/1996_|_1996--_|_7_(MP)_|_H5N1
ATGAGTCTTCTAACCGAGGTCGAAACGTACGTTCTCTCTATCGTCCCGTCAGGCCCCCTCAAAGCCGAGATCGCGCAGAGACTTGAGGATGTCTTTGCAGGAAAGAACACCGATCTCGAGGCTCTCATGGAATGGCTAAAGACAAGACCAATCCTGTCACCTCTGACTAAAGGGATTTTAGGATTTGTGTTCACGCTCACCGTGCCCAGTGAGCGAGGACTGCAGCGTAGACGCTTTGTCCAGAATGCCTTAAATGGAAATGGAGATCCAAACAATATGGATAGGGCAGTTAAGCTATACAAGAAGCTGAAAAGAGAAATAACATTCCATGGGGCTAAGGAGGTCGCACTCAGCTACTCAACCGGTGCACTTGCCAGTTGTATGGGTCTCATATACAAC…
>GU182169_|_A/duck/Hunan/8/2008_|_2008-11-_|_7_(MP)_|_H5N1
ATGAGTCTTCTAACCGAGGTCGAAACGTACGTTCTCTCTATCATCCCGTCAGGCCCCCTCAAAGCCGAGATCGCGCAGAAACTTGAGGATGTCTTTGCAGGAAAGAACACCGATCTCGAGGCTCTCATGGAGTGGCTAAAGACAAGACCAATCCTGTCACCTCTGACTAAAGGGATCTTGGGATTTGTATTCACGCTCACCGTGCCCAGTGAGCGAGGACTGCAGCGTAGACGTTTTGTCCAGAATGCCCTAAATGGAAATGGAGATCCAAATAATATGGATAGGGCAGTTAAGCTATATAAGAAGCTGAAAAGAGAAATAACATTCCATGGGGCTAAGGAGGTTGCACTCAGCTACTCAACCGGTGCACTTGCCAGTTGCATGGGTCTCATATACAAC…
>HM142737_|_A/duck/Eastern_China/22/2005_|_2005--_|_7_(MP)_|_H5N1
ATGAGTTTTTTAACCGAGGTCGAAACGTACGTTTTCTTTATCGTCCCGTCAGGCCCCCTCAAAGCCGAGATCGCGCAGAGACTTGAAGATGTCTTTGCAGGGAAGAACACCGATCTAGAAGCTCTCATGGAGTGGCTAAAGACAAGACCAATCCTGTCACCTCTGACTAAAGGGATTTTGGGATTTGTGTTCACGCTCACCGTGCCCAGTGAGCGAGGACTGCAGCGTAGACGCTTTGTCCAGAATGCCCTGAATGGAAATGGAGATCCAAATAACATGGACAGGGCAGTTAAGCTATACAAGAAGCTGAAAAGGGAAATAACATTCCATGGGGCTAAAGAAGTTGCACTCAGCTACTCAACCGGTGCACTTGCCAGTTGTATGGGTCTCATATACAAC…
>DQ376671_|_A/chicken/Taiwan/0208/02_|_2002--_|_7_(MP)_|_H6N1
ATGAGTCTTCTAACCGAGGTCGAAACGTACGTTCTCTCTATCGTCCCGTCAGGCCCCCTCAAAGCCGAGATCGCGCAGAGACTTGAAGATGTCTTTGCAGGGAAGAACACCGATCTCGAGGCTCTCATGGAATGGCTAAAGACAAGACCAATCCTGTCACCTCTGACTAAGGGGATTTTAGGGTTTGTGTTCACGCTCACCGTGCCCAGTGAGCGGGGACTGCAGCGTAGACGCTTTGTTCAGAATGCTCTAAATGGAAATGGAGATCCAAACAACATGGATAGGGCAGTTAAACTATACAGGAAGCTGAAAAGAGAGATAACATTCCATGGGGCTAAGGAGGTCGCACTCAGCTACTCAGCCGGTGCGCTTGCCGGTTGTATGGGTCTCATATACAAT…
>KF193387_|_A/chicken/Taiwan/0101/2012_|_2012-01-05_|_7_(MP)_|_H5N2
ATGAGTCTTCTAACCGAGGTCGAAACGTACGTTCTCTCTATCATTCCGTCAGGCCCCCTCAAAGCCGAGATCGCGCAGAGACTTGAGGATGTCTTTGCAGGGAAGAACACCGATCTAGAGGTTCTCATGGAATGGCTAAAGACAAGACCAATCTTGTCACCTCTGACTAAGGGGATTTTAGGGTTTGTGTTCACGCTCACCGTGCCCAGTGAGCGAGGACTGCAGCGCAGACGCTTTGTTCAGAATGCCCTAAATGGAAATGGAGATCCAAACAACATGGATAAGGCAGTTAAACTATACAGGAAGCTGAAAAGAGAGATAACATTCCATGGAGCCAAGGAGGTCGCACTCAGCTACTCAGCCGGTGCGCTTGCCGGTTGTATGGGTCTCATATACAAT…
>DQ376669_|_A/chicken/Taiwan/0329/01_|_2001--_|_7_(MP)_|_H6N1
ATGAGTCTTCTAACCGAGGTCGAAACGTACGTTCTCTCCATCGTTCCGTCAGGCCCCCTCAAAGCCGAGATCGCGCAGAGACTTGAGGATGTCTTTGCAGGGAAAAACACCGATCTCGAAGCTCTCATGGAATGGCTAAAGACAAGACCAATCTTGTCACCTCTGACTAAGGGGATTTTAGGGTTTGTGTTCACGCTCACCGTGCCCAGTGAGCGAGGACTGCAGCGTAGACGCTTTGTTCAGAATGCCCTAAATGGAAATGGAGATCCAAACAACATGGATAAGGCAGTCAAACTATACAGGAAGCTGAAAAGGGAGATAACATTCCATGGGGCTAAGGAGGTCGCAATCAGCTACTCAACCGGTGCACTTGCCAGTTGTATGGGTCTCATATACAAT…
>EF681881_|_A/chicken/Taiwan/2838V/00_|_2000--_|_7_(MP)_|_H6N1
ATGAGTCTTCTAACCGAGGTCGAAACGTACGTTCTCTCTATCGTCCCGTCAGGCCCCCTCAAAGCCGAGATCGCGCAGAGACTTGAAGATGTCTTTGCAGGGAAGAACACCGATCTCGAGGCTCTCATGGAATGGCTAAAGACAAGACCAATCCTGTCACCTCTGACAAAGGGGATTTTGGGGTTTGTGTTCACGCTCACCGTGCCCAGTGAGCGAGGACTGCAGCGTAGACGCTTTGTCCAGAATGCCTTAAATGGAAATGGAGATCCAAACAACATGGATAGGGCAGTTAAACTATACAGGAAGCTGAAAAGAGAGATAACATTCCATGGGGCTAAGGAGGTCGCACTCAGCTACTCAGCTGGTGCACTTGCCAGTTGTATGGGTCTCATATATAAT…
>HM142742_|_A/duck/Eastern_China/164/2002_|_2002-08-_|_7_(MP)_|_H6N2
ATGAGTCTTCTAACCGAGGTCGAAACGTACGTTCTCTCTATCGTCCCGTCAGGCCCCCTCAAAGCCGAGATCGCGCAGAGACTTGAAGATGTCTTTGCAGGGAAGAACACCGATCTCGAGGCTCTCATGGAATGGCTAAAGACAAGACCAATCCTGTCACCTCTGACTAAGGGGATTTTAGGGTTTGTGTTCACGCTCACCGTGCCCAGTGAGCGAGGACTGCAGCGTAGACGCTTTGTCCAGAATGCCCTAAATGGAAATGGAGATCCAAACAACATGGATAGGGCAGTTAAACTATACAGGAAGCTGAAAAGAGAGATAACATTCCATGGGAAAATAGAGATCATGTTCAGCTACTCGACCGGTGCACTTGCCAGTTGTATGGGTCTCATATACAAT…
>CY073803_|_A/duck/Malaysia/2001_|_2001--_|_7_(MP)_|_H9N2
ATGAGTCTTCTAACCGAGGTCGAAACGTACGTTCTCTCTATCGTCCCGTCAGGCCCCCTCAAAGCCGAGATCGCGCAGAGACTTGAGGATGTCTTTGCAGGGAAGAACACCGATCTCGAGGCTCTCATGGAATGGCTAAAGACAAGACCAATCCTGTCACCTCTGACTAAGGGGATTTTAGGGTTTGTGTTCACGCTCACCGTGCCCAGTGAGCGAGGACTGCAGCGTAGACGCTTTGTCCAGAATGCCCTAAATGGAAACGGAGATCCAAACAACATGGATAGGGCAGTTAAGCTATACAGGAAGCTTAAAAGAGAGATAACATTCCATGGGGCTAAGGAGGTCGCACTCAGCTACTCAACCGGTGCACTTGTCAGTTGTATGGGTCTCATATACAAC…
>LC371853_|_A/duck/Hokkaido/W159/2006_|_2006-10-25_|_7_(MP)_|_H6N1
ATGAGTCTTCTAACCGAGGTCGAAACGTACGTTCTCTCTATCGTCCCATCGGGCCCCCTCAAAGCCGAGATCGCGCAGAGACTTGAAGATGTCTTTGCAGGGAAGAACACCGATCTCGAGGCTCTCATGGAATGGCTAAAGACAAGACCAATCCTGTCACCTCTGACTAAGGGGATTTTAGGGTTTGTGTTCACGCTCACCGTGCCCAGTGAGCGAGGACTGCAGCGTAGACGCTTTGTCCAGAACGCCCTAAATGGAAATGGAGATCCGAACAACATGGATAGGGCAGTTAAACTATACAGGAAACTGAAAAGAGAGATAACATTCCATGGGGCTAAGGAAGTCGCACTCAGCTACTCAACCGGTGCACTTGCCAGCTGTATGGGTCTCATATACAAC…
>KT022276_|_A/duck/Guangxi/112D4/2012_|_2012--_|_7_(MP)_|_H3N2
ATGAGTCTTCTAACCGAGGTCGAAACGTACGTTCTCTCTATCGTTCCATCAGGCCCCCTCAAAGCCGAGATCGCGCAGAGACTTGAAGATGTTTTTGCAGGGAAGAACACCGATCTCGAGGCTCTCATGGAATGGCTAAAGACAAGACCAATCCTGTCACCTCTGACTAAGGGGATTTTAGGATTTGTGTTCACGCTCACCGTGCCCAGTGAGCGAGGACTGCAGCGTAGACGCTTTGTTCAGAATGCTCTGAATGGAAATGGAGATCCAAATAACATGGATAGGGCGGTTAAACTATACAGGAAGCTGAAAAGAGAGATAACATTCCATGGGGCTAAAGAAGTTGCACTCAGTTACTCAACCGGTGCACTTGCCAGCTGTATGGGTCTCATATACAAC…
>AB728606_|_A/duck/Vietnam/OIE-0178/2012_|_2012-02-20_|_7_(MP)_|_H7N1
ATGAGTCTTCTAACCGAGGTCGAAACGTACGTTCTCTCTATCGTTCCGTCAGGCCCCCTCAAAGCCGAGATCGCGCAGAGACTTGAGGATGTCTTTGCAGGGAAGAACACCGATCTCGAGGCTCTCATGGAATGGCTAAAGACAAGACCAATCCTGTCACCTCTGACTAAGGGGATTTTAGGATTTGTGTTCACGCTCACCGTGCCCAGTGAGCGAGGACTGCAGCGTAGACGCTTTGTCCAGAATGCTTTAAATGGAAATGGGGATCCAAACAACATGGACAGGGCAGTCAAACTATACAAGAAGCTGAAAAGAGAGATAACATTCCATGGAGCCAAAGAGGTTGCACTCAGCTATTCGACTGGTGCACTTGCCAGCTGCATGGGTCTCATATACAAC…
>CY146751_|_A/environment/Hunan/S4304/2011_|_2011-11-13_|_7_(MP)_|_H3N2
ATGAGTCTTCTAACCGAGGTCGAAACGTACGTTCTCTCTATCATTCCATCAGGCCCCCTCAAAGCCGAGATCGCGCAGAAACTTGAGGATGTATTTGCAGGGAAGAACACTGATCTTGAGGCTCTCATGGAATGGCTAAAGACAAGACCAATCCTGTCACCTCTGACTAAGGGGATTTTAGGATTTGTGTTCACGCTCACCGTGCCCAGTGAGCGAGGACTGCAGCGTAGACGCTTTGTCCAAAATGCCCTAAATGGGAATGGAGATCCAAACAACATGGACAGGGCAGTCAAACTATACAGGAAGCTGAAAAGAGAGATAACATTCCATGGAGCTAAAGAGGTTGCACTCAGCTACTCAACTGGTGCACTTGCCAGTTGCATGGGTCTCATATACAAC…
>AB728614_|_A/duck/Vietnam/OIE-0483/2012_|_2012-02-21_|_7_(MP)_|_H10N7
ATGAGTCTTCTAACCGAGGTCGAAACGTACGTTCTCTCTATCGTTCCGTCAGGCCCCCTCAAAGCCGAGATCGCGCAGAGACTTGAGGATGTCTTTGCAGGGAAAAACACCGATCTCGAGGCTCTCATGGAATGGTTAAAGACAAGACCAATCCTGTCACCTCTGACTAAGGGGATTTTAGGATTTGTGTTCACGCTCACCGTGCCCAGTGAGCGAGGACTGCAGCGTAGACGTTTTGTCCAAAATGCCCTAAATGGGAATGGAGATCCAAATAACATGGATAGGGCAGTCAAATTATACAGGAAGCTGAAGAGAGAGATAACATTCCATGGAGCCAAAGAGGTTGCACTCAGCTATTCGACTGGTGCACTTGCCAGTTGCATGGGTCTCATATACAAC…
>MK629231_|_A/duck/Viet_Nam/HU10-64/2018_|_2018-08-23_|_7_(MP)_|_H7N7
ATGAGTCTTCTAACCGAGGTCGAAACGTACGTTCTCTCTATCGTTCCGTCAGGCCCCCTCAAAGCCGAGATCGCGCAGAGACTTGAGGATGTCTTTGCAGGGAAGAACACCGATCTCGAGGCTCTCATGGAATGGCTAAAGACAAGACCAATCCTGTCACCTCTGACTAAGGGGATTTTAGGATTTGTGTTCACGCTCACCGTGCCCAGTGAGCGAGGACTGCAGCGTAGACGCTTTGTCCAAAATGCCCTGAATGGGAATGGAGATCCAAACAACATGGACAAGGCAGTCAAACTATACAAGAAGCTGAAAAGAGAGATAACATTCCATGGAGCCAAAGAGGTTGCACTCAGCTATTCGACTGGTGCACTTGCCAGTTGCATGGGTCTCATATATAAC…
>LC427502_|_A/duck/Vietnam/HU5-483/2016_|_2016-08-09_|_7_(MP)_|_H10N6
ATGAGTCTTCTGACCGAGGTCGAAACGTACGTTCTCTCTATCGTTCCGTCAGGCCCCCTCAAAGCCGAGATCGCGCAGAGACTTGAGGATGTCTTTGCAGGGAAAAACACCGATCTCGAGGCTCTTATGGAATGGCTAAAGACAAGACCAATCCTGTCACCTTTGACTAAGGGGATTTTAGGATTTGTGTTCACGCTCACCGTGCCCAGTGAGCGAGGACTGCAGCGTAGACGCTTTGTCCAGAATGCTCTAAATGGAAATGGAGATCCAAACAACATGGACAGGGCAGTCAAACTATACAAAAAGCTGAAAAGGGAGATAACGTTCCATGGAGCCAAAGAGGTTGCACTCAGCTATTCGACTGGTGCACTTGCCAGTTGCATGGGTCTCATATACAAC…
>KX162608_|_A/duck/Shanghai/MH-2/2009_|_2009--_|_7_(MP)_|_H4N6
ATGAGTCTTCTAACCGAGGTCGAAACGTATGTTCTCTCTATCGTTCCGTCAGGCCCCCTCAAAGCCGAGATCGCGCAGAGACTTGAGGATGTTTTTGCAGGGAAGAACACCGATCTCGAGGCTCTCATGGAATGGCTAAAGACAAGACCAATCCTGTCACCTCTGACTAAGGGGATTTTAGGATTTGTGTTCACGCTCACCGTGCCCAGTGAGCGAGGACTGCAACGTAGACGCTTTGTTCAAAATGCCCTAAATGGGAATGGAGACCCAAACAACATGGACAGAGCGGTCAAACTGTACAAGAAGCTGAAAAGAGAGATAACATTCCATGGGGCTAAAGAAGTTGCACTCAGCTACTCAACCGGTGCACTTGCCAGTTGTATGGGTCTCATATACAAC…
>JX069100_|_A/ostrich/South_Africa/AI2512/2011_|_2011-07-20_|_7_(MP)_|_H5N2
ATGAGTCTTCTAACCGAGGTCGAAACGTACGTTCTCTCTATCGTTCCGTCAGGCCCCCTCAAAGCCGAGATCGCGCAGAGACTTGAAGATGTCTTTGCAGGGAAGAACACCGATCTCGAGGCTCTCATGGAATGGCTAAAGACAAGACCAATCCTGTCACCTCTGACTAAGGGGATTTTAGGGTTTGTGTTCACGCTCACCGTGCCCAGTGAGCGAGGACTGCAGCGTAGACGCTTTGTCCAAAATGCCCTAAATGGGAATGGAGACCCAAATAACATGGACAGGGCAGTCAAACTTTACAAGAAGTTGAAGAGAGAGATAACATTCCATGGGGCTAAAGAGGTTGCACTCAGTTACTCAACCGGTGCACTTGCCAGTTGTATGGGTCTCATATACAAC…
>AY724263_|_A/chicken/Hebei/1/2002_|_2002--_|_7_(MP)_|_H7N2
ATGAGTCTTCTAACCGAGGTCGAAACGTACGTTCTCTCTATCGTCCCGTCAGGCCCCCTCAAAGCCGAGATCGCGCAGAGACTTGAAGATGTCTTTGCAGGGAAGAACACTGATCTCGAGGCTCTCATGGAATGGCTAAAGACAAGACCAATCCTGTCACCTCTGACTAAGGGGATTTTAGGGTTTGTGTTCACGCTCACCGTGCCCAGTGAGCGAGGACTGCAGCGTAGACGCTTTGTCCAGAATGCCTTAAATGGGAATGGAGACCCAAACAACATGGACAGGGCAGTCAAACTATACAGGAAGCTGAAAAGAGAGATAACATACCATGGGGCTAAAGAGGTTGCACTCAGCTATACAACCGGTGCACTTGCCAGTTGCATGGGTCTCATATACAAC…
>CY061611_|_A/duck/Victoria/512/2007_|_2007--_|_7_(MP)_|_H7N6
ATGAGTCTTCTAACCGAGGTCGAAACGTACGTTCTCTCTATCGTCCCGTCAGGCCCCCTCAAAGCCGAGATCGCGCAGAGACTTGAAGATGTCTTTGCAGGGAAGAACACAGATCTTGAGGCTCTCATGGAATGGCTAAAGACAAGACCAATCCTGTCACCTCTGACTAAGGGGATTTTAGGGTTTGTGTTCACGCTCACCGTGCCCAGTGAGCGAGGACTGCAGCGTAGACGCTTTGTCCAAAATGCCCTAAATGGAAATGGAGACCCAAACAACATGGACAGGGCAGTCAAACTGTACAGGAAGCTAAAAAGAGAGATAACTTTCCATGGGGCTAAAGAGGTTGCACTTAGCTACTCAACCGGTGCACTTGCCAGTTGTATGGGCCTCATATACAAC…
>KX014897_|_A/duck/France/150289/2015_|_2015-12-09_|_7_(MP)_|_H5N9
ATGAGTCTTCTAACCGAGGTCGAAACGTATGTTCTCTCTATTGTTCCGTCAGGCCCCCTCAAAGCCGAGATCGCGCAGAGACTTGAAGATGTCTTTGCAGGGAAGAACACCGATCTCGAGGCTCTCATGGAATGGCTAAAGACAAGACCAATCCTGTCACCTCTGACTAAGGGGATTTTAGGGTTTGTGTTCACGCTCACCGTGCCCAGTGAGCGAGGACTGCAGCGTAGACGCTTTGTCCAAAACGCCCTAAATGGGAACGGAGATCCAAACAACATGGATAGGGCAGTCAAACTGTACAGGAAGTTGAAAAGAGAGATAACATTCCATGGGGCTAAAGAAGTTGCACTCAGCTACTCAACCGGTGCACTTGCCAGTTGTATGGGCCTCATATACAAT…
>EU912504_|_A/duck/Korea/S28/2005_|_2005--_|_7_(MP)_|_H3N6
ATGAGTCTTCTGACCGAGGTCGAAACGTACGTTCTCTCTATTGTCCCGTCAGGCCCCCTCAAAGCCGAGATCGCACAGAGACTTGAAGATGTCTTTGCAGGGAAGAACACAGACCTCGAGGCTCTCATGGAATGGCTAAAGACAAGACCAATCCTGTCACCTCTGACTAAGGGGATTTTGGGATTTGTGTTCACGCTCACCGTGCCCAGTGAGCGAGGACTGCAGCGTAGACGCTTTGTCCAAAATGCCCTAAACGGGAACGGAGACCCAAACAATATGGACAGGGCAGTCAAACTGTACAGGAAGCTGAAAAGAGAAATAACATTCCATGGGGCCAAGGAGGTTGCACTTAGCTACTCAACCGGTGCACTTGCCAGCTGCATGGGTCTCATATACAAC…
>JN087091_|_A/duck/Korea/JS49/2004_|_2004-12-05_|_7_(MP)_|_H3N2
ATGAGTCTTCTAACCGAGGTCGAAACGTACGTTCTCTCTATCGTCCCGTCAGGCCCCCTCAAAGCCGAGATCGCGCAGAGACTTGAAGATGTCTTTGCAGGGAAGAACACAGATCTCGAGGCTCTCATGGAATGGCTAAAGACAAGACCAATCCTGTCACCTCTGACTAAGGGGATTTTAGGGTTTGTGTTTACGCTCACCGTGCCCAGTGAGCGAGGACTGCAGCGTAGACGCTTTGTCCAAAATGCCCTAAACGGGAACGGAGACCCAAACAATATGGACAGAGCAGTCAAACTATACAGGAAGCTGAAAAGAGAAATAACATTCCATGGGGCTAAGGAGGTTGCACTCAGCTACTCAACCGGTGCACTTGCCAGCTGCATGGGTCTCATATACAAC…
>AY790306_|_A/swine/Korea/S452/2004_|_2004--_|_7_(MP)_|_H9N2
ATGAGTCTTCTAACCGAGGTCGAAACGTACGTTCTCTCTATCGTCCCGTCAGGCCCCCTCAAAGCCGAGATCGCGCAGAGACTTGAGGATGTCTTTGCAGGGAAGAACACAGATCTCGAGGCTCTCATGGAATGGCTAAAGACAAGACCAATCCTGTCACCTCTGACTAAGGGGATTTTGGGGTTCGTGTTCACGCTCACCGTGCCCAGTGAGCGAGGACTGCAGCGTAGACGCTTTGTCCAAAATGCCTTAAACGGGAACGGAGATCCAAACAACATGGACAGGGCAGTAAAACTGTACAGGAAATTGAAAAGAGAAATAACATTCCATGGAGCCAAGGAAGTAGCACTCAGCTACTCAACCGGTGCACTTGCCAGCTGCATGGGCCTCATATACAAC…
>EF620903_|_A/Korea/KBNP-0028/2000_|_2000--_|_7_(MP)_|_H9N2
ATGAGTCTTCTAACCGAGGTCGAAACGTATGTTCTCTCTATCATCCCGTCAGGCCCCCTCAAAGCCGAGATCGCGCAGAGACTTGAAGATGTCTTTGCAGGGAAAAACACAGATCTCGAGGCTCTCATGGAATGGCTAAAGACAAGACCAATCCTGTCACCTCTGACTAAGGGGATTTTGGGGTTTGTGTTCACGCTCACCGTGCCCAGTGAGCGAGGACTGCAGCGTAGACGCTTTGTCCAAAATTCCCTAAATGGTAACGGAGACCCAAACAACATGGACAGGGCAGTCAAACTGTACAGGAAACTGAAAAGAGAAATAACATTCCACGGAGCTAAGGAGGTAGCACTTAGCTACTCAACCGGTGCACTTGCCAGCTGCATGGGTCTCATATACAAC…
>LC367413_|_A/duck/Mongolia/53/2011_|_2011-09-01_|_7_(MP)_|_H3N8
ATGAGTCTTCTAACCGAGGTCGAAACGTACGTTCTCTCTATCGTCCCTTCAGGCCCCCTCAAAGCCGAGATCGCGCAGAGACTTGAAGATGTCTTTGCAGGGAAGAACACAGATCTCGAGGCCCTCATGGAATGGTTAAAGACAAGACCGATCCTGTCACCTCTGACTAAGGGGATTTTAGGATTTGTGTTCACGCTCACCGTGCCCAGTGAGCGAGGACTGCAGCGTAGACGCTTTGTCCAAAATGCCCTAAATGGAAATGGAGACCCAAACAACATGGACAGGGCTGTCAAGCTTTATAGGAAGCTGAAAAGAGAGATAACATTCCATGGGGCCAAGGAGGTAGCACTCAGTTACTCAACCGGTGCACTTGCCAGCTGCATGGGTCTCATATACAAT…
>LC467227_|_A/Calidris_ruficollis/Hokkaido/12EY0172/2012_|_2012-09-13_|_7_(MP)_|_H4N7
ATGAGTCTTCTAACCGAGGTCGAAACGTACGTTCTCTCTATCGTTCCATCAGGCCCCCTCAAAGCCGAGATCGCGCAGAGACTTGAGGATGTCTTTGCAGGGAAGAACACAGATCTTGAGGCTCTCATGGAATGGCTAAAGACAAGACCAATCCTGTCACCTTTGACTAAGGGGATTTTAGGGTTTGTGTTCACGCTCACCGTGCCCAGTGAGCGAGGACTGCAGCGTAGACGCTTTGTCCAAAATTCACTAAATGGAAATGGAGACCCAAACAACATGGACAGGGCAGTCAAACTATATAGGAAACTGAAAAGAGAGATAACATTCCATGGAGCCAAGGAGGTTGCACTCAGCTACTCAACCGGTGCACTTGCCAGCTGCATGGGTCTCATATACAAC…
>HM144893_|_A/mallard/Jiangxi/6285/2004_|_2004--_|_7_(MP)_|_H6N8
ATGAGTCTTCTAACCGAGGTCGAAACGTACGTTCTCTCTATCGTCCCGTCAGGCCCCCTCAAAGCCGAGATCGCGCAGAGACTTGAAGATGTTTTTGCAGGGAAGAACACAGATCTCGAGGCTCTCATGGAATGGCTAAAGACAAGACCAATCCTGTCACCTCTGACTAAGGGAATTTTGGGGTTTGTGTTCACGCTCACCGTGCCCAGTGAGCGGGGACTGCAGCGTAGACGCTTTGTCCAAAATGCCCTAAATGGGAATGGTGACCCAAACAACATGGACAGGGCAGTCAAACTATACAGGAAGCTGAAAAGAGAGATAACATTCCATGGAGCTAAGGAGGTAGCACTCAGCTACTCGACCGGTGCACTTGCCAGTTGCATGGGTCTCATATACAAC…
>AF250490_|_A/Duck/Hong_Kong/T25/97_|_1997--_|_7_(MP)_|_H11N8
ATGAGTCTTCTAACCGAGGTCGAAACGTACGTTCTCTCTATCGTCCCGTCAGGCCCCCTCAAAGCCGAGATCGCGCAGAGACTTGAGGATGTCTTTGCAGGGAAGAACACAGATCTCGAGGCTCTCATGGAATGGCTAAAGACAAGACCAATCCTGTCACCTCTGACTAAGGGGATTTTGGGGTTTGTGTTCACGCTCACCGTGCCCAGTGAGCGGGGACTGCAGCGTAGACGCTTTGTCCAAAATGCACTAAATGGAAATGGAGACCCAAACAACATGGACAAAGCAGTCAAACTATATAAGAAGCTGAAAAGAGAGATAACATTCCATGGAGCTAAGGAGGTTGCACTTAGCTACTCAACCGGTGCACTTGCCAGCTGTATGGGCCTCATATACAAC…
>AY340089_|_A/Netherlands/219/2003_|_2003--_|_7_(MP)_|_H7N7
ATGAGTCTTCTAACCGAGGTCGAAACGTACGTTCTCTCTATCGTCCCGTCAGGCCCCCTCAAAGCCGAGATCGCGCAGAGACTTGAAGATGTCTTTGCAGGGAAGAACACAGATCTCGAGGCTCTCATGGAATGGCTAAAGACAAGACCAATCCTGTCACCTCTGACTAAGGGGATTTTGGGTTTTGTGTTCACGCTCACCGTGCCCAGTGAGCGAGGACTGCAGCGTAGACGCTTTGTCCAAAATGCACTAAATGGAAATGGAGACCCAAACAACATGGATAGGGCAGTCAAACTATACAGGAAGCTGAAAAGAGAGATAACATTCCATGGAGCTAAGGAGGTTGCACTTAGCTACTCAACCGGTGCCCTTGCCAGTTGCATGGGTCTCATATACAAC…
>DQ376662_|_A/chicken/Taiwan/165/99_|_1999--_|_7_(MP)_|_H6N1
ATGAGTCTTCTAACCGAGGTCGAAACGTACGTTCTCTCTATCGTCCCGTCAGGCCCCCTCAAAGCCGAGATCGCGCAGAGACTTGAAGATGTCTTTGCAGGGAAGAACACAGATCTCGAGGCTCTCATGGAATGGCTAAAGACAAGACCAATCCTGTCACCTCTGACTAAGGGGATTTTGGGGTTTGTGTTCACGCTCACCGTGCCCAGTGAGCGAGGACTGCAGCGTAGACGCTTTGTCCAAAATGCACTAAATGGAAATGGAGACCCAAACAACATGGACAGGGCAGTCAAACTATACAGGAAGCTGAAAAGAGAGATAACATTCCATGGAGCTAAGGAGGTTGCACTTAGCTACTCAACCGGTGCACTTGCCAGTTGTATGGGTCTCATATACAAC…
>MK964990_|_A/muscovy_duck/Viet_Nam/HN-1736/2014_|_2014-09-09_|_7_(MP)_|_H3N8
ATGAGTCTTCTAACCGAGGTCGAAACGTACGTTCTCTCTATCGTCCCGTCAGGCCCCCTCAAAGCCGAGATCGCGCAGAGACTTGAAGATGTCTTTGCAGGGAAGAACACAGACCTCGAGGCTCTCATGGAATGGCTAAAGACAAGACCAATCCTGTCACCTCTGACTAAGGGGATTTTGGGATTCGTATTCACGCTCACCGTGCCCAGTGAGCGAGGACTGCAGCGTAGACGCTTTGTCCAGAATGCACTAAATGGAAATGGTGACCCAAACAATATGGACAGAGCAGTCAAACTATACAGAAAGCTGAAAAGAGAAATAACATTCCATGGAGCTAAGGAGGTTGCACTTAGCTACTCAACCGGTGCACTTGCTAGCTGTATGGGTCTCATATACAAC…
>KF357817_|_A/duck/Zhejiang/4812/2013_|_2013-04-08_|_7_(MP)_|_H3N8
ATGAGTCTTCTAACCGAGGTCGAAACGTACGTTCTCTCTATCGTTCCGTCAGGCCCCCTCAAAGCCGAGATCGCGCAGAGACTTGAAGATGTCTTTGCAGGGAAGAACACAGATCTCGAGGCTCTCATGGAATGGCTAAAGACAAGACCAATCCTGTCACCTCTGACTAAGGGGATTTTGGGGTTTGTGTTCACGCTCACCGTGCCCAGTGAGCGAGGACTGCAGCGTAGACGCTTTGTCCAAAATGCACTAAATGGAAATGGAGACCCAAACAACATGGACAGGGCAGTCAAGCTATATAGAAAGTTGAAAAGAGAGATAACATTTCATGGGGCTAAGGAGGTTGCACTTAGCTACTCAACCGGTGCACTTGCCAGTTGTATGGGTCTCATATACAAC…
>HM142739_|_A/duck/Eastern_China/264/2002_|_2002--_|_7_(MP)_|_H5N2
ATGAGTCTTCTTACCGAGGTCGAAACGTACGTTCTCTCTATCGTCCCGTCAGGCCCCCTCAAAGCCGAGATCGCGCAGAGACTTGAAGATGTCTTTGCAGGGAAAAACACAGATCTCGAGGCTCTCATGGAATGGCTAAAGACAAGACCAATCCTGTCACCTCTGACTAAAGGGATTTTGGGGTTTGTGTTCACGCTCACCGTGCCCAGTGAGCGAGGACTGCAGCGTAGACGCTTTGTCCAAAATGCATTAAATGGAAATGGAGACCCAAACAACATGGACAGGGCAGTCAAACTATACAGGAAGATGAAAAGAGAGATAACATTCCATGGGGCGAATGAGGTTGCAGTTATGTACTCGACCGGTGCACTTGCCAGTTGTATGGGTCTCATATACAAT…
>MN530820_|_A/white_peckin_duck/South_Korea/N13-020/2013_|_2013-03-14_|_7_(MP)_|_H9N2
ATGAGTCTTCTAACCGAGGTCGAAACGTACGTTCTCTCTATCGTCCCGTCAGGCCCCCTCAAAGCCGAGATCGCGCAGAGACTTGAAGATGTATTTGCAGGAAAGAACACAGATCTAGAGGCTCTCATGGAATGGCTAAAGACAAGACCAATCCTGTCACCTCTGACTAAGGGGATTTTGGGGTTTGTGTTCACGCTCACCGTGCCCAGTGAGCGAGGACTGCAGCGTAGACGTTTTGTCCAAAATGCACTAAATGGGAATGGAGACCCAAACAACATGGACAGGGCAGTCAAACTATACAGGAAACTGAAAAGAGAGATAACATTCCATGGGGCTAAGGAGGTTGCACTTAGCTACTCAACCGGTGCGCTTGCCAGTTGCATGGGTCTCATATACAAC…
>MN530823_|_A/korean_native_chicken/South_Korea/N16-005/2016_|_2016-11-25_|_7_(MP)_|_H9N2
ATGAGTCTTCTAACCGAGGTCGAAACGTACGTTCTCTCTATCGTCCCGTCAGGCCCCCTCAAAGCCGAGATAGCGCAGAGACTTGAAGATGTATTTGCAGGGAAGAACACAGATCTCGAGGCTCTCATGGAATGGCTAAAGACAAGACCAATCCTGTCACCTCTGACTAAGGGAATTTTGGGGTTTGTGTTCACGCTCACCGTGCCCAGTGAGCGAGGACTGCAGCGTAGACGCTTTGTCCAAAATGCACTAAATGGAAATGGAGACCCAAACAACATGGACAGGGCAGTCAAACTATACAGAAAACTGAAAAGAGAGATAACATTCCATGGAGCTAAAGAGGTTGCACTTAGCTACTCAACCGGTGCGCTTGCCAGTTGCATGGGTCTCATATACAAC…
>CY109429_|_A/duck/Shantou/7904/2006_|_2006-04-_|_7_(MP)_|_H6N2
ATGAGTCTTCTAACCGAGGTCGAAACGTATGTTCTCTCTATTGTCCCGTCAGGCCCCCTCAAAGCCGAGATCGCGCAGAGACTTGAGGATGTATTTGCAGGAAAGAATACAGATCTCGAGGCTCTCATGGAATGGCTAAAGACAAGACCAATCCTGTCACCTCTGACTAAGGGGATTTTAGGGTTTGTGTTCACGCTCACCGTGCCCAGTGAGCGAGGACTGCAGCGTAGACGCTTTGTCCAAAATGCTCTAAATGGGAATGGAGACCCAAACAACATGGACAGAGCAGTCAAACTCTATAGGAAGCTGAAAAGAGAGATAACATTTCATGGGGCTAAGGAAGTTGCACTCAGCTACTCAACCGGTGCACTTGCCAGTTGCATGGGTCTTATATACAAC…
>KF013935_|_A/duck/Guangxi/GXd-2/2012_|_2012-03-19_|_7_(MP)_|_H1N2
ATGAGTCTTCTAACCGAGGTCGAAACGTATGTTCTCTCTATCGTCCCGTCAGGCCCCCTCAAAGCCGAGATCGCGCAGAGACTTGAGGATGTATTTGCAGGAAAGAACACAGATCTCGAGGCTCTCATGGAATGGCTAAAGACAAGACCAATCCTGTCACCTCTGACTAAGGGGATTTTAGGATTTGTGTTTACGCTCACCGTGCCCAGTGAGCGAGGACTGCAGCGTAGACGCTTTGTCCAAAATGCTCTGAATGGAAATGGGGACCCAAACAACATGGACAGGGCAGTCAAGCTCTATAGGAAGCTGAAAAGAGAGATAACATTCCATGGGGCCAAGGAAGTTGCACTCAGCTACTCAACCGGTGCACTTGCCAGTTGTATGGGTCTCATATACAAC…
>JX096507_|_A/swine/Guangdong/L21/2011_|_2011-02-27_|_7_(MP)_|_H3N2
ATGAGTCTTCTAACCGAGGTCGAAACGTATGTTCTCTCTATTGTACCGTCAGGCCCCCTCAAAGCCGAGATCGCGCAGAGACTTGAGGATGTATTTGCAGGAAAGAACACAGATCTCGAGGCTCTCATGGAATGGCTAAAGACAAGACCAATCCTGTCACCTCTGACTAAGGGGATTTTAGGATTTGTGTTCACGCTCACCGTGCCCAGTGAGCGAGGACTGCAACGTAGACGCTTTGTCCAAAATGCTCTAAATGGAAATGGAGACCCAAATAACATGGACAGGGCAGTCAAGCTCTATAAGAAGCTGAAAAGAGAGATAACATTCCATGGGGCCAAAGAGGTTGCACTCAGCTACTCAACCGGTGCACTTGCCAGTTGCATGGGTCTCATATACAAC…
>CY004095_|_A/laughing_gull/New_Jersey/276/1989_|_1989-04-22_|_7_(MP)_|_H6N8
ATGAGTCTTCTAACCGAGGTCGAAACGTACGTTCTCTCTATCGTCCCATCAGGCCCCCTCAAAGCCGAGATCGCGCAGAGACTTGAGGATGTCTTTGCAGGGAAGAACACAGATCTCGAGGCTCTCATGGAATGGCTAAAGACAAGACCAATCCTGTCACCTCTGACTAAGGGTATTTTAGGGTTTGTGTTCACGCTCACCGTGCCCAGTGAGCGAGGACTGCAGCGTAGACGCTTTGTCCAAAACGCCCTAAATGGGAATGGAGACCCAAACAATATGGACAGAGCAGTCAAACTATACAGGAAGCTGAAAAGGGAGATAACATTCCATGGAGCTAAGGAGGTTGCACTCAGCTACTCAACCGGTGCACTTGCCAGTTGCATGGGTCTCATATACAAC…
>KU158899_|_A/duck/Hebei/B1646-2/2011_|_2011--_|_7_(MP)_|_H3N2
ATGAGTCTTCTAACCGAGGTCGAAACGTACGTTCTCTCTATCGTCCCGTCAGGCCCCCTCAAAGCCGAGATCGCGCAGAGACTTGAAGATGTTTTTGCAGGGAAGAACACCGATCTAGAGGCTCTCATGGAATGGCTAAAGACAAGACCAATCCTGTCACCTCTGACTAAGGGGATTTTAGGGTTTGTGTTCACGCTCACCGTGCCCAGTGAGCGAGGACTGCAGCGTAGACGCTTTGTCCAAAATGCCCTAAATGGGAATGGAGACCCAAACAACATGGACAGGGCAGTCAAACTGTACAGAAAATTAAAAAGAGAGATAACATTCCATGGGGCTAAAGAAGTCGCACTCAGTTACTCAACCGGTGCACTTGCCAGCTGCATGGGTCTCATATACAAC…
>JN244140_|_A/duck/Korea/JSM/2010_|_2010-06-_|_7_(MP)_|_H7N7
ATGAGTCTTCTAACCGAGGTCGAAACGTACGTTCTCTCTATCGTCCCGTCAGGCCCCCTCAAAGCCGAGATCGCGCAGAGACTTGAAGATGTCTTTGCAGGGAAGAACACCGATCTAGAGGCTCTCATGGAATGGCTAAAGACAAGACCAATCCTGTCACCTCTGACTAAAGGGATTTTAGGGTTTGTGTTCACGCTCACCGTGCCCAGTGAGCGAGGACTGCAGCGTAGACGCTTTGTCCAAAATGCCCTAAATGGGAATGGAGACCCAAACAATATGGACAGGGCAGTCAAACTGTACAGGAAGTTAAAAAGAGAGATAACATTCCATGGGGCGAAAGAAGTTGCACTCAGCTACTCAACCGGTGCACTTGCCAGCTGCATGGGTCTCATATACAAC…
>MN530732_|_A/mallard/South_Korea/N07-189/2007_|_2007-02-08_|_7_(MP)_|_H3N8
ATGAGTCTTCTAACCGAGGTCGAAACGTACGTTCTCTCTATCGTCCCATCAGGCCCCCTCAAAGCCGAGATCGCGCAGAGACTTGAAGATGTCTTTGCAGGAAAGAACACCGATCTCGAGGCTCTCATGGAATGGCTAAAGACAAGACCAATCCTGTCACCTCTGACTAAAGGGATTTTAGGGTTTGTGTTCACGCTCACCGTGCCCAGTGAGCGAGGACTGCAGCGTAGACGTTTTGTCCAAAATGCCTTAAATGGAAATGGAGACCCAAACAACATGGACAGAGCAGTGAAACTGTATAAGAAGTTAAAAAGAGAGATAACATTTCATGGGGCCAAAGAAGTTGCACTCAGCTATTCAACCGGTGCACTTGCCAGTTGTATGGGTCTCATATACAAC…
>CY115891_|_A/swine/Eire/89/1996_|_1996--_|_7_(MP)_|_H1N1
ATGAGTCTTCTAACTGAGGTTGAAACGTACGTTCTCTCTATCGTACCGTCAGGCCCCCTCAAAGCCGAGATCGCGCAGAGACTTGAAGATGTCTTTGCAGGGAAAAACACAGACCTCGAGGCTCTCATGGAATGGCTAAAGACAAGACCAATCCTGTCACCTCTGACAAAGGGGATTTTAGGGTTTGTGTTCACGCTCACCGTGCCCAGTGAGCGAGGACTGCAGCGTAGACGCTTTGTCCAAAATGCCCTAAATGGGAATGGAGACCCAAACAACATGGACAGGGCAGTCAAACTTTACAGGAAATTGAAAAGAGAGATAACATTCCACGGAGCTAAGGAGGTTGCACTCAGCTACTCAACCGGTGCTCTTGCCAGTTGCATGGGTCTCATATACAAC…
>L37797_|_A/fowl/Weybridge_|_1934--_|_7_(MP)_|_H7N7
ATGAGTCTTCTAACCGAGGTCGAAACGTACGTTCTCTCTATCATCCCGTCAGGCCCCCTCAAAGCCGAGATCGCGCAGAGAATTGAAGATGTCTTTGCAGGGAAAAACACAGACCTTGAGGTTCTCATGGAATGGCTAAAGACAAGACCAATCCTATCACCTCTGACTAAAGGGGTTTTAGGGTTTGTGTTTACGCTCACCGTGCCCAGTGAGCGAGGACTGCAGCGTAGACGCTTTGTCCAAAATGCCCTAAATGGGAACGGGGATCCGAATAACATGGATATAGCCGTCAAGCTGTACAAGAAGCTAAAGAGAGAGATAACATTCCATCGAGCTAAGGAAGTGGCACTCAGTTACTCTACTGGTGCACTTGCAAGTTGCATGGGTCTCATATACAAC…
>MG460482_|_A/Aktobe/3/2015_|_2015--_|_7_(MP)_|_H1N1
ATGAGCCTTCTAACCGAGGTCGAAACGTACGTTCTCTCTATCGTCCCATCAGGCCCCCTCAAAGCCGAGATCGCGCAGAGAATTGAAGATGTCTTTGCAGGGAAGAACACAGACCTTGAGGCTCTCATGGAATGGCTAAAGACAAGACCGATCCTGTCACCTCTGACTAAGGGGGTTTTAGGGTTTGTGTTTACGCTCACCGTGCCCAGTGAGCGAGGACTGCAGCGTAGACGCTTTGTCCAAAATGCCCTAAATGGGAACGGGGATCCGAATAACATGGATAGAGCCGTCAAACTATACAAGAAGCTAAAGAGAGAGATAACATTCCATGGAGCCAAGGAAGTGGCACTCAGTTACTCTACTGGTGCACTTGCAAGTTGCATGGGTCTCATATACAAC…
>X05905_|_A/chicken/FPV/Rostock/1934_|_1934--_|_7_(MP)_|_H7N1
ATGAGTCTTCTAACCGAGGTTGAAACGTACGTTCTCTCTATCATCCCATCAGGCCCCCTCAAAGCCGAGATCGCGCAGAGACTTGAAGATGTCTTTGCAGGGAAAAACACAGACCTTGAGGTTCTCATGGAATGGCTAAAGACAAGACCAATCCTGTCACCTCTGACTAAAGGGGTTTTGGGGTTTGTGTTTACGCTCACCGTGCCCAGTGAGCGAGGACTGCAGCGTAGACGCTTTGTCCAAAATGCCCTAAATGGGAATGGGGATCCAAATAACATGGATAAAGCCGTCAAACTATACAGGAAGTTGAAAAGGGAGATAACATTCTATGGAGCTAAGGAAGTGGCACTCAGTTACTCTACTGGAGCACTTGCCAGTTGTATGGGCCTCATATACGAC…
>KF619249_|_A/chicken/Japan/1925_|_1925--_|_7_(MP)_|_H7N7
ATGAGCCTTCTAACCGAGGTCGAAACGTACGTTCTCTCTATTGTCCCGTCAGGCCCCCTCAAAGCCGAGATCGCGCAGAGACTTGAAGATGTCTTTGCAGGGAAGAACACAGATCTTGAGGCTCTCATGGAATGGCTAAAGACAAGACCAATTCTGTCACCTCTGACTAAGGGGATTTTAGGATTTGTGTTTACGCTCACCGTGCCCAGTGAGCGAGGACTGCAGCGTAGACGTTTTGTCCAAAATGCCCTAAATGGGAATGGGGACCCGAACAACATGGATAAAGCCGTCAAGCTATACAAGAAGCTGAAAAGAGAGATAACATTCCACGGGGCCAAAGAAGTGGCACTCAGTTACTCTACTGGTGCACTTGCCAGTTGCATGGGCCTCATATACAAC…
>CY005795_|_A/quail/Italy/1117/1965_|_1965--_|_7_(MP)_|_H10N8
ATGAGTCTTCTGACCGAGGTCGAAACGTACGTTCTCTCTATCGTCCCGTCAGGCCCCCTCAAAGCCGAGATCGCGCAGAGACTTGAAGATGTTTTTGCAGGGAAGAACACAGACCTTGAGGCTCTCATGGAATGGCTAAAGACAAGACCAATCCTGTCACCTCTGACTAAGGGGATTTTAGGATTTGTGTTTACGCTCACCGTGCCCAGTGAGCAAGGACTGCAGCGTAGACGCTTTGTCCAAAATGCCCTAAACGGGAACGGGGACCCAAACAACATGGATAGGGCCGTCAAGCTGTATAGGAAGCTGAAAAGAGAGATAACATTCCATGGAGCCAAGGAAGTGGCACTCAGCTACTCAGCTGGTGCACTTGCTAGCTGCATGGGCCTCATATACAAC…
>M63537_|_A/duck/Czechoslovakia/1956_|_1956--_|_7_(MP)_|_H4N6
ATGAGTCTTCTAACCGAGGTCGAAACGTACGTTCTCTCTATCGTCCCGTCAGGCCCCCTCAAAGCCGAGATCGCGCAGAGACTTGAAGATGTCTTTGCAGGGAAGAACACAGATCTTGAGGCTCTCATGGAATGGCTAAAGACAAGACCAATCCTGTCACCTCTGACTAAGGGGATTTTGGGATTTGTGTTTACGCTCACCGTGACCAGTGAGCGAGGACTGCAGCGTAGACGCTTTGTCCAAAATGCCCTAAATGGAAACGGAGACCCAAACAACATGGATAGAGCAGTCAAACTATACAGGAAGCTGAAAAGAGAGATAACATTCCATGGAGCTAAGGAAGTGGCACTCAGCTACTCAACTGGTGCACTCGCCAGTTGCATGGGTCTCATTTATAAC…
>M63536_|_A/budgerigar/Hokkaido/1/1977_|_1977--_|_7_(MP)_|_H4N6
ATGAGTCTTCTAACCGAGGTCGAAACGTACGTTCTCTCTATCGTCCCGTCAGGCCCCCTCAAAGCCGAGATCGCGCAGAGACTTGAAGATGTTTTTGCTGGAAAGAATACTGACCTCGAGGCTCTCATGGAATGGCTAAAGACAAGACCGATCCTGTCACCTCTGACTAAGGGGATTTTAGGATTTGTGTTCACGCTCACCGTGCCCAGTGAGCGAGGACTGCAGCGTAGACGCTTTGTCCAAAATGCCCTAAATGGGAATGGAGACCCAAACAACATGGACAGGGCAGTCAAACTATACAGGAAACTGAAAAGAGAGATAACATTCCATGGAGCTAAAGAGGTTGCACTCAGCTACTCAACTGGTGCACTTGCCAGTTGCATGGGTCTCATATACAAC…
>CY005732_|_A/duck/New_Zealand/31/1976_|_1976-01-01_|_7_(MP)_|_H4N6
ATGAGTCTTCTAACCGAGGTCGAAACGTACGTTCTCTCTATTGTCCCGTCAGGCCCCCTCAAAGCCGAGATCGCGCAGAGACTTGAAGATGTATTTGCAGGAAAGAACACAGATCTCGAGGCTCTCATGGAATGGTTAAAGACACGACCAATCCTGTCACCTCTGACTAAGGGGATTTTAGGATTTGTGTTTACGCTCACCGTGCCCAGTGAGCGAGGACTGCAGCGTAGACGCTTTGTCCAAAATGCCCTAAATGGGAATGGAGATCCAAACAATATGGACAGGGCAGTCAAGCTATACAGAAAATTGAAAAGGGAGATAACATTCCATGGAGCAAAGGAGGTAGCACTCAGTTATTCAACTGGTGCACTTGCCAGCTGCATGGGCCTCATATACAAC…
>MT107037_|_A/duck/Viet_Nam/HU13-65/2019_|_2019-08-29_|_7_(MP)_|_H5N6
ATGAGTCTTCTAACCGAGGTCGAAACGTACGTTCTCTCTATCGTACCGTCAGGCCCCCTCAAAGCCGAGATCGCGCAGAGACTTGAGGATGTATTTGCAGGGAAGAACACAGATCTCGAGGCTCTCATGGAATGGCTAAAGACAAGACCAATCCTGTCACCTCTGACTAAGGGGATTTTAGGATTTGTGTTCACGCTCACCGTGCCCAGTGAGCGAGGACTGCAGCGTAGACGTTTTGTCCAAAATGCCCTAAATGGAAATGGAGATCCAAATAACATGGATAGGGCAGTTAAGCTATATAAGAAGCTGAAAAGAGAAATAACATTCCATGGAGCTAAGGAGGTCGCACTCAGTTACTCAACCGGTGCACTTGCCAGTTGCATGGGTCTCATATACAAC…
>JX534552_|_A/wild_duck/Shandong/1/2011_|_2011-04-12_|_7_(MP)_|_H5N1
ATGAGTCTTCTAACCGAGGTCGAAACGTACGTTCTCTCTATCATCCCGTCAGGCCCCCTCAAAGCCGAGATAGCGCAAAAACTTGAAGATGTTTTTGCAGGAAAGAACACTGATCTCGAGGCTCTCATGGAGTGGCTAAAGACAAGACCAATCCTGTCACCTCTGACTAAAGGGATTTGGGGATTTGTATTCACGCTCACCGTGCCCAGTGAGCGAGGACTGCAGCGTAGACGCTTTGTCCAGAATGCCCTAAGTGGAAATGGGGATCCAAATAATATGGATAGGGCAGTCAAGCTATATAAGAAGCTGAAAAGAGAAATAACATTCCATGGGGCTAAGGAGGTCGCACTCAGCTACTCAACCGGTGCACTTGCCAGTTGCATGGGTCTTATATACAAC…
>DQ914817_|_A/chicken/Shanxi/2/2006_|_2006--_|_7_(MP)_|_H5N1
ATGAGTCTTCTAACCGAGGTCGAAACGTACGTTCTCTCTATCATCCCGTCAGGCCCCCTCAAAGCCGAGATAGCGCAAAAACTTGAAGATGTTTTTGCAGGAAAGAACACTGATCTCGAGGCTCTCATGGAGTGGCTAAAGACAAGACCAATCCTGTCACCTCTGACTAAAGGGATTTTGGGATTTGTCTTCACGCTCACCGTGCCCAGTGAGCGAGGACTGCAGCGTAGACGCTTTGTCCAAACTGCCTTAGATGGAAATGGAGATCCAAATATCATGCATAGGGCAGTTAAGCTATATAAGAAGCTGAAAAGAGAAATAACATTCCATGGGGCTAAGGAAGTCGCACTCAGCTACTCAACCGGTGCACTTGCCAGTTGCATGGGTCTCATATACAAC…
>JX534584_|_A/wild_duck/Jilin/ZF/2011_|_2011-04-26_|_7_(MP)_|_H5N1
ATGAGTCTTCTAACCGAGGTCGAAACGTACGTTCTCTCTGTCATTCCGTCAGGCCCCCTCAAAGCCGAGATCGCGCAGAAACTTGAGGATGTCTTTGCAGGAAAGAACACCGATCTCGAGGCTCTCATGGAGTGGCTAAAGACAAGACCAATCCTGTCACCTCTGACTAAAGGGATCTTGGGATTTGTGTTCACGCTCACCGTGCCCAGTGAGCGAGGACTGCAGCGTAGACGTTTTGTCCAGAATGCCCTAAATGGAAATGGTGATCCAAATAATATGGATAGAGCAGTTAAGCTGTATAAGAAGCTGAAAAGAGAAATAACATTCCATGGGGCTAAGGAGGTCGCACTCAGCTACTCAACCGGTGCACTTGCCAGTTGCATGGGCCTCATATACAAC…
>CY103811_|_A/quail/Viet_Nam/TMU010/2008_|_2008-03-07_|_7_(MP)_|_H5N1
ATGAGTCTTCTAACCGAGGTCGAAACGTACGTTCTCTCTATCATCCCATCACGCCCCCTCAAAGCCGAGATCGCGCAGAAACTTGAGGATGTCTTTGCAAGAAAGAGCACCGATCTCGAGGCTCTCATGGAGTGGCTAAAGACAAGACCAATCCTGTCACCTCTGACTAAAGGGATTTTGGGATTTGTATTCACGCTCACCGTGCCCAGTGAGCGAGGACTGCAGCGTAGACGCTTTGTCCAGAATGCCCTAAATGGAAATGGAGATCCAAATAATATGGATAGGGCAGTCAAGCTATACAAGAAGCTAAAAAGAGAAATAACATTCCATGGGGCTAAAGAGGTCGCACTCAGCTATTCAACCGGTGCACTTGCCAGTTGCATGGGTCTCATATACAAC…
>KP674458_|_A/crow/India/01CA02/2014_|_2014-01-_|_7_(MP)_|_H5N1
ATGAGTCTTCTAACTGAGGTCGAAACGTACGTTCTCTCTATCATCCCGTCAGGCCCCCTCAAAGCCGAGATAGCGCAGAAACTTGAGGATGTATTTGCAGGAAAGAACACCGATCTCGAGGCTCTCATGGAATGGCTAAAGACAAGACCAATCCTGTCACCTCTGACTAAAGGGATCTTGGGATTTGTATTCACGCTCACCGTGCCCAGTGAGCGAGGACTGCAGCGTAGACGCTTTGTTCAGAATGCCCTAAATGGAAATGGAGACCCAAATAATATGGATAGAGCAGTTAAGCTGTATAAGAAGCTGAAAAGAGAAATTACATTCCATGGGGCTAAGGAGGTCGCACTCAGCTACTCAACCGGTGCACTTGCCAGTTGCATGGGTCTCATATACAAC…
>MT090190_|_A/duck/Bangladesh/38175/2019_|_2019-02-19_|_7_(MP)_|_H5N1
ATGAGTCTTCTAACTGAGGTCGAAACGTACGTTCTCTCTATCATCCCGTCAGGCCCCCTCAAAGCCGAGATAGCGCAGAAACTTGAGGATGTATTTGCAGGGAAGAACACCGATCTCGAGGCTCTCATGGAATGGCTAAAGACAAGACCAATCCTGTCACCTCTAACTAAAGGGATATTGGGATTTGTATTCACGCTCACCGTGCCCAGTGAGCGAGGACTGCAGCGTAGACGCTTTGTCCAGAATGCCCTAAATGGAAATGGAGATCCAAATAATATGGATAGAGCAGTTAAACTATATAAAAAACTGAAAAGAGAAATTACATTCCATGGGGCCAAGGAAGTCGCACTCAGCTACTCAACCGGTGCACTTGCCAGTTGCATGGGTCTCATATACAAC…
>CY098361_|_A/duck/Lao/567/2010_|_2010-03-_|_7_(MP)_|_H5N1
ATGAGTCTTCTAACTGAGGTCGAAACGTACGTTCTCTCTATCATCCCGTCAGGCCCCCTCAAAGCCGAGATAGCGCAGAAACTTGAGGATGTCTTTGCAGGAAAGAACACCGATCTCGAGGCTCTCATGGAGTGGCTAAAGACAAGACCAATCCTGTCACCTCTGACTAAAGGGATATTGGGATTTGTATTCACGCTCACCGTGCCCAGTGAGCGAGGACTGCAGCGTAGACGCTTTGTCCAGAATGCCCTAAATGGGAATGGAGATCCAAACAACATGGACAGAGCGGTCAAACTGTACAGGAAGCTGAAAAGGGAAATAACATTCCATGGGGCTAAGGAGGTCGCACTCAGCTACTCAACCGGTGCACTTGCCAGTTGCATGGGTCTCATATACAAC…
>EU874901_|_A/chicken/Guangdong/1/2005_|_2005--_|_7_(MP)_|_H5N1
ATGAGTCTTCTAACCGAGGTCGAAACGTACGTTCTCTCTATCATCCCGTCAGGCCCCCTCAAAGCCGAGATCGCGCAGAAACTTGAAGATGTCTTTGCAGGAAAGAACACCGATCTCGAGGCTCTCATGGAGTGGCTAAAGACAAGACCAATCCTGTCACCTCTGACTAAAGGGATGTTGGGATTTGTATTCACGCTCACCGTGCCCAGTGAGCGAGGACTGCAGCGTAGACGCTTTGTCCAGAATGCCCTAAATGGAAATGGAGATCCAAATAATATGGATAGGGCAGTTAAGCTATATAAGAAGCTGAAAAGAGAAATAACATTCCATGGGGCTAAGGAGGTCGCACTCAGCTACTCAACCGGTGCACTCGCCAGTTGCATGGGTCTCATATACAAC…
>KR492977_|_A/chicken/Iowa/04-20/2015_|_2015-04-20_|_7_(MP)_|_H5N2
ATGAGTCTTCTAACCGAGGTCGAAACGTACGTTCTCTCTATCATCCCGTCAGGCCCCCTCAAAGCCGAGATCGCGCAGAGACTTGAAGATGTCTTTGCAGGGAAAAACACCGATCTCGAGGCTCTCATGGAGTGGCTAAAGACAAGACCAATCCTGTCACCTCTGACTAAAGGGATTTTGGGATTTGTGTTCACGCTCACCGTGCCCAGTGAGCGAGGACTGCAGCGTAGACGCTTCGTCCAGAATGCCCTAAATGGAAATGGGGATCCAAATAATATGGATAAGGCAGTTAAGCTATATAAGAAGCTGAAAAGAGAGATAACATTCCATGGGGCTAAGGAGGTCGCACTTAGCTACTCAACCGGTGCACTTGCCAGCTGCATGGGTCTCATATACAAC…
>KT383481_|_A/goose/Guangdong/s13124/2013_|_2013-12-12_|_7_(MP)_|_H5N8
ATGAGTCTTCTAACCGAGGTCGAAACGTACGTTCTCTCTATCATCCCGTCAGGCCCCCTCAAAGCCGAGATCGCGCAGAAACTTGAAGATGTCTTTGCAGGGAAGAACACCGATCTCGAGGCTCTCATGGAGTGGCTAAAGACAAGACCAATCCTGTCACCTCTGACTAAAGGGATTTTGGGATTTGTATTCACGCTCACCGTGCCCAGTGAGCGAGGACTGCAGCGTAGACGCTTTGTCCAGAATGCCCTAAATGGAAATGGAGATCCAAATAATATGGATAGGGCAGTTAAGCTATATAAGAAGCTGAAAAGGGAAATAACATTCCATGGGGCTAAGGAGGTCGCACTTAGTTACTCAACCGGTGCGCTTGCCAGTTGCATGGGTCTCATATACAAT…
>GU183446_|_A/chicken/West_Java/Smi-Biot/2008_|_2008-07-30_|_7_(MP)_|_H5N1
ATGAGTCTTCTAACCGAGGTCGAAACGTACGTTCTCTCTATCATCCCATCAGGCCCCCTCAAAGCCGAGATCGCGCAGAAACTTGAAGATGTCTTTGCAGGAAAGAACGCCGATCTCGAGGCTCTCATGGAGTGGCTAAAGACAAGACCGATCCTGTCACCTCTGACTAAAGGGATTTTGGGATTTGTATTCACGCTCACCGTGCCCAGTGAGCGGGGACTGCAGCGTAGACGCTTTGTCCAGAATGCCCTAAATGGAAATGGAGATCCAAATAATATGGATAAGGCAGTTAAGCTATATAAGAAGCTGAAAAGAGAAATAACATTCCATGGGGCTAAGGAGGTCGCACTCAGCTACTCGACCGGTGCACTTGCCAGTTGTATGGGTCTCATATACAAC…
>KR732541_|_A/chicken/West_Java/TJA/2008_|_2008--_|_7_(MP)_|_H5N1
ATGAGTCTTCTAACCGAGGTCGAAACGTACGTTCTTTCTATCATCCCGTCAGGCCCCCTCAAAGCCGAGATTGCGCAGAAACTTGAAGATGTCTTTGCAGGAAAGAACGCCGATCTCGAGGCTCTCATGGAGTGGCTAAAGACAAGACCAATCCTGTCACCTCTGACTAAAGGGATTTTGGGATTCGTATTCACGCTCACCGTGCCCAGTGAGCGAGGACTGCAGCGTAGACGCTTTGTCCAGAATGCCCTAAATGGAAATGGAGATCCAAATAATATGGATAAGGCAGTTAAGCTATATAAGAAGCTGAAAAGAGAAATAACATTCCATGGGGCTAAGGAGGTCGCACTCAGCTACTCAACCGGTGCACTTGCCAGTTGCATGGGTCTCATATACAAC…
>HQ200597_|_A/Cambodia/S1211394/2008_|_2008-12-11_|_7_(MP)_|_H5N1
ATGAGTCTTCTAACCGAGGTCGAAACGTACGTTCTCTCTATCATCCCGTCAGGCCCCCTCAAAGCCGAGATCGCGCAGAAACTTGAGGATGTCTTTGCAGGAAAGAACACAGATCTTGAGGCTCTCATGGAGTGGCTAAAGACAAGACCAATCTTGTCACCTCTGACTAAAGGGATCTTGGGATTTGTATTCACGCTCACCGTGCCCAGTGAGCGAGGACTGCAGCGTAGACGCTTTGTCCAGAACGCCCTAAATGGAAACGAAGATCCAAATAACATGGATAGGGCAGTTAAGCTATATAAGAAGCTGAAAAGAGAAATAACATTCCATGGGGCTAAGGAGGTCGCACTCAGCTACTCAACCGGTGCACTTGCCAGTTGCATGGGTCTCATATACAAC…
>MF399591_|_A/Ferruginous_Pochard/Ningxia/479-16/2015_|_2015-11-11_|_7_(MP)_|_H5N6
ATGAGTCTTCTAACCGAGGTCGAAACGTACGTTCTCTCTATCATCCCATCAGGCCCCCTCAAAGCCGAGATCGCGCAGAAACTTGAGGATGTGTTTGCAGGAAAGAATGCTGATCTCGAGGCTCTCATGGAGTGGCTAAAGACAAGACCAATCCTGTCACCTCTGACTAAAGGGATCTTGGGATTTGTATTCACGCTCACCGTGCCCAGTGAGCGAGGACTGCAGCGTAGACGTTTTGTCCAAAATGCCCTAAATGGAAATGGAGATCCAAATAATATGGATAGGGCAGTTAAGCTATATAAGAAGCTGAAAAGAGAAATAACATTCCATGGAGCTAAGGAGGTCGCACTCAGTTACTCAACCGGTGCACTTGCCAGTTGTATGGGTCTCATATACAAC…
>KY614986_|_A/duck/Sidrap/07160336-3/2016_|_2016-04-04_|_7_(MP)_|_H5N1
ATGAGTCTTCTAACCGAGGTCGAAACGTACGTTCTCTCTATCATCCCATCAGGCCCCCTCAAAGCCGAGATCGCGCAGAAACTTGAGGATGTATTTGCAGGAAAGAACACTGATCTCGAGGCTCTCATGGAATGGCTAAAGACAAGACCAATCCTGTCACCTCTGACTAAAGGGATCTTAGGATTTGTATTCACGCTCACCGTGCCCAGTGAGCGAGGACTGCAGCGTAGACGTTTTGTCCAGAATGCCCTAAATGGAAATGGAGATCCAAATAATATGGATAGGGCTGTTAAGCTATATAAGAAGCTGAAAAGAGAAATAACATTCCATGGAGCTAAGGAAGTCGCACTCAGTTACTCAACCGGTGCACTTGCCAGTTGCATGGGTCTCATATACAAC…
>KX644144_|_A/chicken/Lebanon/157/2016_|_2016-06-_|_7_(MP)_|_H5N1
ATGAGTCTTCTAACCGAGGTCGAAACGTACGTTCTCTCTATCATCCCATCAGGCCCCCTCAAAGCCGAGATCGCGCAGAAACTTGAGGATGTATTTGCAGGAAAGAACACTGATCTTGAGGCTCTCATGGAGTGGCTAAAGACAAGACCAATCCTGTCACCTCTGACTAAAGGAATCTTGGGATTTGTATTCACGCTCACCGTGCCCAGTGAGCGAGGACTGCAGCGTAGACGTTTTGTTCAGAATGCCCTAAATGGGAATGGAGATCCAAATAATATGGATAGGGCAGTTAAGCTATATAAGAAGCTGAAAAGAGAAATAACATTCCATGGAGCTAAGGAGGTCTCACTCAGTTACTCAACCGGTGCACTTGCCAGTTGCATGGGTCTCATATACAAC…
>KU311509_|_A/pheasant/TienGiang/0025/2013_|_2013-02-04_|_7_(MP)_|_H5N1
ATGAGTCTTCTAACCGAGGTCGACACGTACGTCCTCTCTATCATCCCATCAGGCCCCCTCAAAGCCGAGATCGCGCAGAAACTTGAGGATGTATTTGCAGGAAAGAACACTGATCTCGAGGCTCTCATGGAGTGGCTAAAGACAAGACCAATCCTGTCACCTCTGACTAAAGGGATCTTGGGATTTGTATTCACGCTCACCGTGCCCAGTGAGCGAGGACTGCAGCGTAGACGCTTTGTCCAGAATGCCCTAAATGGAAATGGAGATCCAAATAATATGGATAGGGCAGTTAAGCTATATAAGAAGCTGAAAAGAGAAATAACATTCCATGGAGCTAAGGAGGTCGCACTCAGTTACTCAACCGGTGCACTTGCCAGTTGCATGGGTCTCATATACAAC…
>LC364015_|_A/duck/Vietnam/HU5-1575/2016_|_2016-08-15_|_7_(MP)_|_H5N1
ATGAGTCTTCTAACCGAGGTCGAAACGTACGTTCTCTCTATCATCCCATCAGGCCCCCTCAAAGCCGAGATCGCACAGAAACTTGAGGATGTATTTGCAGGAAAGAACACCGATCTCGAGGCTCTCATGGAGTGGCTAAAGACAAGACCAATCCTGTCACCTTTGACTAAAGGGATCTTGGGATTCGTATTCACGCTCACCGTGCCCAGTGAGCGAGGACTGCAGCGTAGACGTTTTGTCCAGAATGCCCTAAATGGAAATGGAGATCCAAATAATATGGATAGGGCAGTTAAGCTATATAAGAAGCTGAAAAGAGAAATAACATTCCATGGGGCTAAGGAGGTCTCACTCAGTTACTCAACTGGTGCACTTGCCAGTTGCATGGGTCTCATATACAAC…
>KU042840_|_A/chicken/Zhejiang/727079/2014_|_2014-07-27_|_7_(MP)_|_H5N2
ATGAGTCTTCTAACCGAGGTCGAAACGTACGTTCTCTCTATCATCCCATCAGGCCCCCTCAAAGCCGAGATCGCGCAGAAACTTGAGGATGTGTTTGCAGGAAAGAACGCTGATCTAGAGGCTCTCATGGAGTGGCTAAAGACAAGACCAATCCTGTCACCTCTGACTAAAGGGATCTTGGGATTTGTATTCACGCTCACCGTGCCCAGTGAGCGAGGACTGCAGCGTAGACGCTTTGTCCAGAATGCCCTAAATGGAAATGGAGACCCAAATAATATGGATAGGGCAGTTAAGCTATATAAGAAGCTGAAAAGAGAAATAACATTCCATGGAGCTAAGGAGGTCGCACTCAGTTACTCAACCGGTGCACTTGCCAGTTGCATGGGTCTCATATACAAC…
>EU669187_|_A/chicken/Thailand/ICRC-618/2008_|_2008--_|_7_(MP)_|_H5N1
ATGAGTCTTCTAACCGAGGTCGAAACGTACGTTCTCTCTATCATCCCGTCAGGCCCCCTCAAAGCCGAGATCGCGCAGAGACTTGAAGATGTCTTTGCAGGAAAGAACACCGATCTCGAGGCTCTCATGGAGTGGCTAAAGACAAGACCAATCCTGTCACCTCTGACTAAAGGGATTTTGGGATTTGTATTCACGCTCACCGTGCCCAGTGAGCGAGGACTGCAGCGTAGACGCTTTGTCCAGAATGCCCTGAATGGAAATGGAGATCCAAATAATATGGATAAAGCAGTTAAGCTATATAAGAAGCTGAAAAGAGAAATAACATTCCATGGGGCTAAGGAGGTCGCACTCAGCTACTCAACAGGTGCACTTGCCAGTTGCATGGGTCTCATATACAAC…
>KY614859_|_A/eagle/Jakarta_Timur/20616-206-III/2016_|_2016-03-07_|_7_(MP)_|_H5N1
ATGAGTCTTCTAACCGAGGTCGAAACGTACGTTCTCTCTATCATTCCGTCAGGCCCCCTCAAAGCCGAGATCGCGCAGAAACTAGAAGATGTTTTTGCAGGAAAGAACGCCGATCTTGAGGCTATCATGGAGTGGCTAAAGACAAGACCAATCCTGTCACCTCTGACTAAGGGGATTTTGGGATTTGTATTCACGCTCACCGTGCCCAGTGAGCGAGGACTGCAGCGTAGACGCTTTGTCCAGAATGCTCTAAATGGAAATGGAGATCCAAACAATATGGATAAGGCAGTCAAGCTATATAAGAAGCTGAAAAGAGAAATAACATTCCATGGGGCTAAGGAGGTCTCACTCAGCTACTCAACTGGTGCACTTGCCAGTTGCATGGGTCTCATATACAAC…
>MK996239_|_A/chicken/South_Africa/432/2019_|_2019-02-13_|_7_(MP)_|_H6N2
ATGAGTCTTCTAACCGAGGTCGAAACGTACGTTCTATCTATTGTTCCGTCAGGCCCCCTCAAAGCCGAGATCGCGCAGAGACTTGAAGATGTGTTTGCAGGGAAAAACACAGACCTAGAGGCACTCATGGAATGGCTAAAGACAAGACCAATCCTGTCACCTCTGACTAAGGGGATTTTAGGATTTGTGTTCACGCTCACCGTGCCCAGTGAGCGGGGACTGCAGCGTAGACGCTTTGTCCAAAATGCTCTAAACGGGAATGGAGACCCAAACAACATGGATAGGGCAGTCAAGCTTTATCGAAAGCTGAAAAGAGAGATAACATTCCATGGAGCTAAGGAGGTTGCACTCAGCTATTCAACTGGTGCACTTGCCAGTTGCATGGGCCTCATATACAAC…
>KX595238_|_A/chicken/South_Africa/MAS/2013_|_2013-05-01_|_7_(MP)_|_H6N2
ATGAGTCTTCTAACCGAGGTCGAAACGTACGTTCTATCCATTGTTCCGTCAGGCCCCCTCAAAGCCGAGATCGCGCAGAGACTTGAAGATGTGTTTGCAGGGAAGAACACAGATCTCGAAGCTCTCATGGAATGGCTAAAGACAAGACCAATCCTGTCACCTCTGACTAAGGGGATTTTAGGATTTGTGTTCACGCTCACCGTGCCCAGTGAGCGAGGACTGCAGCGTAGACGCTTTGTCCAAAATGCTCTAAACGGGAATGGAGACCCAAACAACATGGATAGGGCAGTCAAGATTTATCGAAAGCTAAAAAGAGAGATAACATTTCATGGAGCTAAGGAGGTTGCACTCAGCTATTCAACTGGTGCACTTGCCAGTTGCATGGGCCTCATATACAAC…
>KX595247_|_A/chicken/South_Africa/W04/2002_|_2002-07-01_|_7_(MP)_|_H6N2
ATGAGTCTTCTAACCGAGGTCGAAACGTACGTTCTATCTATCGTCCCTTCAGGCCCCCTCAAAGCCGAGATCGCGCAGAGACTTGAAGATGTCTTTGCAGGGAAGAACACAGATCTCGAGGCTCTCATGGAATGGCTAAAGACAAGACCAATCCTGTCACCTCTGACTAAGGGGATTTTAGGGTTTGTGTTCACGCTCACCGTGCCCAGTGAGCGAGGACTGCAGCGTAGACGCTTTGTCCAAAATGCTCTAAACGGAAATGGAGACCCAAACAATATGGACAGGGCAGTCAAACTTTATAGGAAGCTGAAAAGAGAGATAACATTCCATGGAGCTAAGGAGGTTGCACTCAGCTATTCAACTGGTGCACTTGCCAGTTGCATGGGCCTCATATACAAC…
>KT777820_|_A/chicken/South_Africa/AL25/2002_|_2002-10-01_|_7_(MP)_|_H6N2
ATGAGTCTTCTAACCGAGGTCGAAACGTACGTTTTATCTATCATCCCGTCAGGCCCCCTCAAAGCCGAGATCGCGCAGAGACTTGAAGATGTCTTTGCAGGGAAGAACACAGATCTCGAGGCTCTCATGGAATGGCTAAAGACAAGACCAATCCTGTCACCTCTGACTAAGGGGATTTTAGGGTTTGTGTTCACGCTCACCGTGCCCAGTGAGCGAGGACTGCAGCGTAGACGCTTTGTCCAAAATGCTCTAAATGGAAATGGAGACCCAAACAACATGGACAGGGCAGTCAAACTTTATAGGAAGCTGAAAAGAGAGATAACATTCCATGGAGCTAAAGAGGTTGCACTCAGTTATTCAACCGGTGCACTTGCCAGTTGCATGGGTCTCATATACAAC…
>KX595254_|_A/chicken/South_Africa/BKR4/2012_|_2012-03-01_|_7_(MP)_|_H6N2
ATGAGTCTTCTAACCGAGGTCGAAACGTACGTTCTATCTATCATCCCGTCAGGCCCCCTCAAAGCCGAGATCGCGCAGAGACTTGAAGATGTATTTGCAGGGAAGAACACAGATCTCGAGGCTCTCATGGAATGGCTAAAGACAAGACCAATCCTGTCACCTCTGACTAAGGGGATTTTAGGGTTTGTGTTCACGCTCACCGTGCCCAGTGAGCGAGGACTGCAGCGTAGACGCTTTGTTCAAAATGCTTTAAATGGAAATGGAGACCCAAACAACATGGACAGGGCAGTCAAACTTTATAGAAAACTGAAAAGAGAGATTACATTCCATGGAGCTAAGGAGGTTGCACTCAGCTATTCAACCGGTGCACTTGCCAGTTGCATGGGTCTCATATACAAC…
>MK996231_|_A/chicken/South_Africa/H44954/2016_|_2016-11-01_|_7_(MP)_|_H6N2
ATGAGTCTTCTAACCGAGGTCGAAACGTACGTTCTATCTATTGTTCCATCAGGCCCCCTCAAAGCCGAGATCGCGCAGAGACTTGAAGATGTATTTGCAGGGAAGAATACAGATCTCGAGGCTCTCATGGAGTGGCTAAAGACAAGACCAATCCTGTCACCTCTGACTAAGGGGATTTTAGGATTTGTGTTCACGCTCACCGTGCCCAGTGAGCGAGGACTGCAGCGTAGACGCTTTGTCCAAAATGCTCTAAACGGAAATGGAGACCCAAACAACATGGATAAGGCAGTCAAGCTTTATCGGAAGCTGAAAAGAGAGATAACATTTCATGGAGCTAAGGAGGTTGCATTCAGTTATTCAACTGGTGCACTTGCCAGTTGCATGGGCCTCATATATAAC…
>GU050555_|_A/chicken/Saudi_Arabia/EPD-22-01/2002_|_2002--_|_7_(MP)_|_H9N2
ATGAGTCTTCTAACCGAGGTCGAAACGTACGTTCTCTCTATCGTCCCGTCAGGCCCCCTCAAAGCCGAGATCGCGCAGAGACTTGAAGATGTCTTTGCAGGGAAGAACACAGATCTCGAGGCTCTCATGGAATGGCTAAAGACAAGACCAATCCTGTCACCTCTGACTAAGGGGATTTTAGGATTTGTGTTCACGCTCACCGTGCCCAGTGAGCGAGGACTGCAGCGTAGACGCTTTGTCCAAAATGCCCTAAATGGAAATGGAGACCCGAACAACATGGACAGGGCAGTCAAACTTTATAGGAAGCTGAAAAGAGAGATAACATTCCATGGAGCTAAGGAGGTTGCACTCAGTTACTCAACCGGTGCACTTGCTAGTTGCATGGGTCTCATATACAAC…
>MK213332_|_A/Pink-eared_Duck/Victoria/PD001/2017_|_2017--_|_7_(MP)_|_H3N1
ATGAGTCTTCTAACCGAGGTCGAAACGTACGTTCTCTCTATCGTTCCGTCAGGCCCCCTCAAAGCCGAGATCGCGCAGAGACTTGAAGATGTCTTTGCAGGGAAGAACACTGATCTTGAGGCTCTCATGGAATGGCTAAAGACAAGACCAATCCTGTCACCTCTGACTAAGGGGATTTTAGGATTCGTGTTCACGCTCACCGTGCCCAGTGAGCGAGGACTGCAGCGTAGACGCTTTGTTCAAAATGCCCTAAATGGAAATGGAGACCCAAACAACATGGATAGAGCAGTTAAATTATACAGGAAGCTGAAAAGGGAGATAACATTCCATGGGGCTAAAGAGGTTGCACTAAGTTACTCAACCGGTGCACTTGCCAGTTGCATGGGTCTCATATACAAC…
>M65019_|_A/equine/Jilin/1/1989_|_1989--_|_7_(MP)_|_H3N8
ATGAGTCTTCTAACCGAGGTCGAAACGTATGTTCTCTCTATCGTCCCGTCGGGCCCCCTCAAAGCCGAGATCGCGCAGAGACTTGAAGATGTCTTTGCTGGGAAAAACACAGATCTTGAGGCTCTCATGGAATGGCTAAAGACAAGACCAATCCTGTCACCTCTGACTAAGGGGATTTTAGGGTTTGTGTTCACGCTCACCGTGCCCAGTGAGCGAGGACTGCAGCGTAGACGATTTGTCCAAAATGCCCTAAATGGGAATGGAGACCCAAATAACATGGACAAGGCAGTCAAATTATACAAGAAACTGAAGAGAGAAATAACATTCCATGGAGCTAAGGAAGTTGCACTCAGCTACTCAACCGGTGCACTTGCCAGTTGTATGGGTCTAATATACAAC…
>CY110936_|_A/duck/Taiwan/DV30-2/2005_|_2005-10-28_|_7_(MP)_|_H5N2
ATGAGTCTTCTGACCGAGGTCGAAACGTACGTTCTCTCTATCGTACCGTCAGGCCCCCTCAAAGCCGAGATCGCGCAGAGACTTGAAGATGTCTTTGCAGGGAAGAACACGGATCTCGAGGCCCTCATGGAATGGCTAAAGACAAGACCAATCCTGTCACCTCTGACTAAGGGGATTTTAGGGTTTGTGTTCACGCTCACCGTGCCCAGTGAGCGAGGACTGCAGCGTAGACGATTTGTCCAAAATGCCCTAAATGGAAATGGAGACCCAAACAACATGGATAAGGCAGTCAAACTATACAGGAAGCTAAAGAGGGAGATAACATTCCATGGGGCTAAAGAGGTTGCACTCAGCTACTCAACCGGTGCACTTGCCAGTTGCTTGGGTCTCATATACAAC…
>KP792311_|_A/duck/Taiwan/DV518/2006_|_2006-09-07_|_7_(MP)_|_H5N2
ATGAGTCTTCTGACCGAGGTCGAAACGTATGTTCTCTCTATCGTTCCGTCAGGCCCCCTCAAAGCCGAGATCGCGCAGAGACTTGAAGATGTCTTTGCAGGAAAGAACACAGATCTCGAGGCCCTCATGGAATGGCTAAAGACAAGACCAATCCTGTCACCTCTGACTAAGGGGATTTTAGGATTTGTGTTCACGCTCACCGTGCCCAGTGAGCGAGGACTGCAGCGTAGACGATTTGTCCAAAATGCCCTAAACGGAAATGGAGACCCCAACAATATGGATAAGGCAGTCAAACTATACAGGAAGCTGAAGAGGGAGATAACATTCCATGGGGCTAAGGAGGTTGCACTCAGTTACTCAACCGGTGCACTCGCCAGTTGCTTGGGTCTCATATACAAT…
>KJ162719_|_A/duck/Taiwan/755/2013_|_2013-01-10_|_7_(MP)_|_H5N2
ATGAGTCTTCTGACCGAGGTTGAAACGTATGTTCTCTCTATCGTACCGTCAGGCCCCCTCAAAGCCGAGATCGCACAGAGACTTGAAGATGTTTTTGCAGGGAAGAACACAGATCTCGAGGCCCTCATGGAATGGCTAAAGACAAGACCAATCCTGTCACCTCTAACTAAGGGGATTTTAGGGTTTGTGTTCACGCTCACCGTGCCCAGTGAGCGAGGACTGCAGCGTAGACGGTTTGTCCAAAATGCCCTAAATGGAAATGGGGACCCAAACAATATGGACAAGGCAGTCAAACTATACAGGAAGCTAAAGAGGGAGATAACGTTCCATGGGGCTAAAGAGGTTGCACTCAGCTACTCAACAGGTGCACTTGCAAGTTGCTTGGGTCTCATATACAAC…
>CY028252_|_A/duck/Victoria/5384/2002_|_2002--_|_7_(MP)_|_H4N8
ATGAGTCTTCTAACCGAGGTCGAAACGTACGTTCTCTCTATTGTCCCATCAGGCCCCCTCAAAGCCGAAATCGCGCAGAGACTTGAAGATGTCTTTGCAGGGAAGAACACAGACTTGGAGGCTCTCATGGAATGGCTAAAGACAAGACCAATCCTGTCACCTCTGACCAAGGGGATTTTAGGGTTTGTGTTCACGCTCACCGTGCCCAGTGAGCGAGGACTGCAGCGTAGACGGTTTGTCCAAAATTCCCTAAATGGGAATGGAGATCCAAATAACATAGACAGGGCAGTCAAACTGTACAAAAAACTAAAAAGAGAGATAACATTCCATGGAGCCAAAGAAGTTGCACTCAGCTACTCAACTGGTGCACTTGCCAGTTGTATGGGGCTCATATACAAC…
>GU052314_|_A/duck/Victoria/1992_|_1992--_|_7_(MP)_|_H3N8
ATGAGTCTTCTAACCGAGGTCGAAACGTACGTTCTCTCTATCGTCCCGTCAGGCCCCCTCAAAGCCGAGATCGCGCAGAGACTTGAAGATGTCTTTGCAGGGAAGAACACAGACCTAGAGGCTCTCATGGAATGGCTAAAGACAAGACCAATCCTGTCACCTCTGACTAAGGGGATTTTAGGATTTGTGTTCACGCTCACCGTGCCCAGTGAGCGAGGACTGCAGCGTAGACGATTTGTCCAAAATGCCTTAAATGGGAATGGGGACCCAAACAACATGGACAGGGCAGTCAAACTATACAAAAAACTAAAGAGGGAGATAACATTCCATGGAGCCAAAGAAGTTGCACTCAGCTACTCAACTGGTGCACTTGCCAGTTGTATGGGTCTCATATACAAC…
>DQ997384_|_A/chicken/Jilin/hf/2002_|_2002--_|_7_(MP)_|_H5N1
ATGAGTCTTCTAACAGAGGTCGAAACGTACGTTCTCTCTATCATCCCGTCAGGCCCCCTCAAAGCCGAGATCGCGCAGAGACTTGAAGATGTCTTTGCAGGAAAGAACACAGATCTTGAGGCTCTCATGGAATGGCTAAAGACAAGACCAATCCTGTCACCTCTGACTAAGGGGATTTTAGGGTTTGTGTTTACGCTCACCGTGCCCAGTGAGCGAGGACTGCAGCGTAGACGATTTGTCCAAAATGCCCTAAATGGGAATGGAGACCCAAACAACATGGACAGGGCAGTCAAATTATACAAGAAGCTGAAGAGGGAAATGACATTCCATGGAGCAAAGGAAGTTGCACTCAGTTACTCAACTGGTGCGCTTGCCAGTTGCATGGGCCTCATATACAAC…
>EU835747_|_A/chicken/Shandong/L1/2007_|_2007--_|_7_(MP)_|_H9N2
ATGAGCCTTCTAACCGAGGTCGAAACGTACGTTCTCTCTATCATCCCATCAGGCCCCCTCAAAGCCGAGATAGCGCAGAGACTTGAAGATGTCTTTGCAGGGAAGAACACAGACCTTGAGGCTCTCATGGAATGGCTAAAGACAAGACCAATCTTGTCACCTCTGACTAAGGGGATTTTAGGGTTCGTGTTCACGCTCACCGTGCCCAGTGAGCGAGGACTGCAGCGTAGACGATTTGTCCAAAATGCCCTAAATGGGAATGGAGACCCAAACAATATGGACAGGGCAGTCAAACTATACAAGAAGCTGAAGAGGGAAATGACGTTCCATGGAGCAAAGGAGGTTGCACTCAGTTACTCAACTGGTGCGCTTGCCAGTTGCATGGGTCTCATATACAAC…
>KF259322_|_A/pheasant/Hong_Kong/NT458/2006_|_2006--_|_7_(MP)_|_H9N2
ATGAGCCTTCTAACCGAGGTCGAAACGTACGTTCTCTCTATCATCCCGTCAGGCCCCCTCAAAGCCGAGATCGCGCAGAGACTTGAAGATGTCTTTGCAGGGAAGAACACAGATCTTGAGGCTCTCATGGAATGGCTAAAGACAAGACCAATCCTGTCACCTCTGACTAAGGGGATTTTAGGCTTTGTGTTCACGCTCACCGTGCCCAGTGAGCGAGGACTGCAGCGTAGACGATTTGTCCAAAATGCCCTTAATGGGAATGGAGACCCAAACAACATGGACAGAGCAGTCAAACTGTACAAGAAGCTTAAAAGGGAAATGACATTCCATGGAGCAAAGGAAGTTGCACTCAGTTACTCAACCGGTGCGCTTGCCAGTTGCATGGGTCTCATATACAAC…
>DQ997498_|_A/chicken/Beijing/nl/2002_|_2002--_|_7_(MP)_|_H9N2
ATGAGCCTTCTAACCGAGGTCGAAACGTACGTTCTCTCTATCATCCCGTCAGGCCCCCTCAAAGCCGAGATCGCGCAGAGACTTGAAGATGTCTTTGCAGGAAAGAACACCGATCTTGAGGCTCTCATGGAATGGCTAAAGACAAGACCAATCCTGTCACCTCTGACTAAGGGGATTTTAGGATTTGTGTTCACGCTCACCGTGCCCAGTGAGCGAGGACTGCAGCGTAGACGATTTGTCCAGAATGCCCTAAATGGAAATGGAGACCCAAATAATATGGATAGGGCAGTCAAATTATATAAGAAGCTGAAGAGGGAAATGACATTCCATGGAGCAAAGGAGGTCGCACTCAGTTACTCAACCGGTGCACTTGCCAGTTGCATGGGTCTCATATACAAC…
>EU532056_|_A/chicken/Shandong/B1/1998_|_1998--_|_7_(MP)_|_H9N2
ATGAGCCTTCTAACCGAGGTCGAAACGTACGTTCTCTCTATCATCCCGTCAGGCCCCCTCAAAGCCGAGATCGCGCAGAGACTTGAAGATGTCTTTGCAGGGAAGAACACAGATCTTGAGGCTCTCATGGAATGGCTAAAGACAAGACCAATCCTGTCACCTCTGACTAAGGGGATTTTAGGGTTTGTGTTCACGCTCACCGTGCCCAGTGAGCGAGGACTGCAGCGTAGACGATTTGTCCAAAATGCCCTAAATGGGAATGGAGACCCAAACAACATGGACAGGGCAGTCAAACTATACAAGAAGCTGAAGAGGGAAATGACATTCCATGGATCAAAGGAAGTTGCACTCAGTTATTCAACTGGTGCGCTTGCCAGTTGCATGGGTCTCATATACAAC…
>EF063507_|_A/chicken/Dubai/339/2001_|_2001--_|_7_(MP)_|_H9N2
ATGAGTCTTCTAACCGAGGTCGAAACGTACGTTCTCTCTATCATCCCGTCAGGCCCCCTCAAAGCCGAGATCGCGCAGAGAATTGAGGATGTTTTTGCAGGGAAGAACACAGATCTTGAGGCTCTCATGGAATGGCTAAAGACAAGACCAATCCTGTCACCTCTGACTAAGGGGATTTTAGGGTTTGTGTTCACGCTCACCGTGCCCAGTGAGCGAGGACTGCAGCGTAGACGATTTGTCCAAAATGCCCTAAATGGGAATGGAGATCCAAACAACATGGATAGGGCAGTTAAATTATACAAGAAGCTGAAGAGAGAAATGACATTCCATGGAGCAAAGGAAGTTGCACTCAGTTACTCAACTGGTGCGCTTGCCAGTTGCATGGGTCTCATATACAAC…
>EF155010_|_A/quail/Shantou/3851/2002_|_2002--_|_7_(MP)_|_H9N2
ATGAGTCTTCTAACCGAGGTCGAAACGTACGTTCTCTCTATCACCCCATCAGGCCCCCTCAAAGCCGAGATCGCGCAGAGACTTGAGGATGTTTTTGCAGGGAAGAACACAGACCTTGAGGCTCTCATGGAATGGCTAAAGACAAGACCAATCTTGTCACCTCTGACTAAGGGGATTTTAGGGTTTGTATTCACGCTCACCGTGCCCAGTGAGCGAGGACTGCAGCGTAGACGGTTTGTCCAAAATGCCCTAAATGGGAATGGAGACCCAAACAACATGGACAGGGCAGTTAAACTATACAAGAAGCTGAAAAGGGAAATGACATTCCATGGAGCAAAGGAAGTTGCACTCAGTTACTCAACTGGTGCGCTTGCCAGCTGCATGGGTCTCATATATAAT…
>AJ278648_|_A/Hong_Kong/485/1997_|_1997--_|_7_(MP)_|_H5N1
ATGAGCCTTCTAACCGAGGTTGACACGTACGTTCTCTCTATCATCCCATCAGGCCCCCTCAAAGCCGAGATCGCGCAGAGACTTGAGGATGTTTTTGCAGGGAAGAACACAGATCTTGAGGCTCTCATGGAATGGCTAAAGACAAGACCAATCCTGTCACCTCTGACTAAGGGAATTTTAGGGTTTGTGTTCACGCTCACCGTGCCCAGTGAGCGAGGACTGCAGCGTAGACGATTTGTCCAAAATGCCCTAAATGGGAATGGAGACCCAAACAACATGGACAGGGCAGTTAAACTATACAAGAAGCTGAAGAGGGAAATGACATTCCATGGAGCAAAGGAAGTTGCACTCAGTTACTCAACTGGTGCGCTTGCCAGTTGCATGGGTCTCATATACAAC…
>DQ997155_|_A/chicken/Hubei/wo/2003_|_2003--_|_7_(MP)_|_H5N1
ATGAGTCTTCTAACCGAGGTCGAAACGTACGTTCTCTCTATCATCCCATCAGGCCCCCTCAAAGCCGAGATCGCGCAGAGACTTGAAGATGTTTTTGCAGGGAAAAACACCGACCTTGAGGCTCTCATGGAATGGCTAAAGACAAGACCAATCCTGTCACCTCTGACTAAGGGGATTTTAGGGTTTGTGTTCACGCTCACCGTGCCCAGTGAGCGAGGACTGCAGCGTAGACGATTTGTCCAAAATGCCCTAAATGGGAATGGAGACCCAAACAACATGGACAGGGCAGTTAAGCTATACAAGAAGCTGAAGAGGGAAATGACATTTCATGGAGCAAAGGAAGTTGCACTCAGTTACTCAACTGGTGCGCTTGCCAGTTGCATGGGTCTCATATACAAC…
>EF063509_|_A/chicken/Dubai/463/2003_|_2003--_|_7_(MP)_|_H9N2
ATGAGTCTTCTAACCGAGGTCGAAACGTATGTTCTCTCTATCATTCCATCAGGCCCCCTCAAAGCCGAGATCGCGCAGAGACTTGAGGATGTTTTTGCAGGGAAGAACACAGATCTTGAGGCTCTCATGGAATGGTTAAAGACAAGACCAATCCTGTCACCTCTGACTAAGGGGGTTTTAGGGTTTGTGTTCACGCTCACCGTGCCCAGTGAGCGGGGACTGCAGCGTAGACAATTTGTCCAAACCGCCCTAAATGGGAATGGAGACCCAAACAACATGGACAGGGCAGTTAAACTATACAAGAAGCTGAAAAGGGAAATGACATTCCATGGAGCAAAGGAAGTTGCACTCAGTTACTCAACTGGTGCGCTTGCCAGTTGCATGGGTCTCATATACAAC…
>AB586790_|_A/quail/Hong_Kong/CSW106/2001_|_2001--_|_7_(MP)_|_H6N1
ATGAGTCTTCTAACCGAGGTCGAAACGTACGTTCTCTCTATCATCCCATCAGGCCCCCTCAAAGCCGAGATCGCGCAGAGACTTGAGGATGTTTTTGCAGGGAAGAACACAGATCTTGAGGCTCTCATGGAATGGCTAAAGACAAGACCAATCCTGTCACCTCTGACTAAGGGGATTTTAGGGTTTGAGATCACGCTAACCGTGCCCAGCGAGCGAGGACTGCAGCGTAGACGGTTCGTCCAAAATGCCCTAAATGGGAATGGAGACCCAAACAACATGGACAGGGCAGTTACACTATACAAGAAGCTGAAGAGGGAAATGACATTTCATGGAGCAAAGGAAGAAGCGTTCAGTTACTCAACTGGTGCGCTTGCCAGTTGCATGGGTCTAACATACAAC…
>GQ206302_|_A/chicken/Iran/TH77/1998_|_1998--_|_7_(MP)_|_H9N2
ATGAGCCTTCTAACCGAGGTCGAAACGTATGTTCTCTCTATCATCCCATCAGGCCCCCTCAAAGCCGAGATCGCGCAGAGACTTGAGGATGTTTTTGCAGGGAAGAACACAGATCTTGATNCTCTCATGGAATGGCTAAAGACAAGACTAAAAAGACAACCTCTGACTAAGGGGATTTTAGGGTTTGTGTTCACGCTCACCGTGCCCAGTGAGCGAGGACTGCAGCGTAGACGATTTGTCCAAAATGCTCTAAATGGGAATGGAGACCCAAACAATATGGACAAGGCAGTTAAGCTATACAAGAAGCTAAAGAGGGAAATGACATTTCATGGAGCCAAGGAAGTTGCACTCAGTTACTCAACTGGTGCGCTTGCCAGTTGCATGGGTCTCATATACAAC…
>JX413795_|_A/chicken/Iran/AGH-B2/2012_|_2012-02-20_|_7_(MP)_|_H9N2
ATGAGCCTTCTAACCGAGGTCGAAACGTATGTTCTCTCTATCATCCCATCAGGCCCCCTCAAAGCCGAAATCGCACAGAGACTTGAGGATGTTTTTGCAGGGAAGAACGCAGATCTTGAGGCTCTCATGGAATGGCTAAAGACAAGACCAATCTTGTCATCTCTGACTAAGGGGGTGTTAGGGTTTGTATTCACGCTCACCGTGCCCAGTGAGCGAGGACTGCAGCGTAGACGATTTGTCCAAAATGCCCTAAATGGGAATGGAGACCCAAATAACATGGACAAAGCAGTTAAATTATACAAGAAGCTGAAGAGGGAAATGACATTCCATGGAGCAAAGGAAGTAGCACTCAGTTACTCAACTGGTGCTCTTGCCAGTTGCATGGGTCTCATATACAAC…
>MH180466_|_A/chicken/Pakistan/412/2015_|_2015-06-_|_7_(MP)_|_H9N2
[truncated: 405 more rows]

## Sheet: NA-N2
>A/Environment/Guangxi/13431/2018 Dec :E
[truncated: 895 more rows]

## Sheet: NP
>A/Canine/Guandong/06/2019_segment_5
[truncated: 1,435 more rows]

## Sheet: NS
>A/Canine/Guandong/01/2019_segment_8
[truncated: 1,421 more rows]

## Sheet: PA
>A/Canine/Guandong/06/2019_segment_3
[truncated: 1,537 more rows]

## Sheet: PB1
>A/Canine/Guandong/01/2019_segment_2
[truncated: 1,649 more rows]

## Sheet: PB2
>A/Canine/Guandong/06/2019_segment_1
[truncated: 1,769 more rows]
